# Supplementary material for: Discovery of long non-coding RNAs in the liver fluke, Fasciola hepatica
Source: PLoS Negl Trop Dis. 2023 Sep 28;17(9):e0011663. doi: 10.1371/journal.pntd.0011663 (PMC10564125; doi:10.1371/journal.pntd.0011663)
Supplement: S3 Dataset — Protein-coding sequences only. (TXT) [file pntd.0011663.s003.txt]

# S3 Dataset. PROTEIN-CODING SEQUENCES

>STRG.28536.2
CAGTAAACCGCCGAACCTTGCGTAATACCATACGCATTCATATCCCAGCTGCTTATTTTTACTTCGGATTGACTCTCACCTGTCGCCATTATCAGCGAAGCCCATGAATTCGTTACTGCCATCTGAGGTGTTTTACTTTGCCTCGCAAGCACAAAGCAATATTTACAATTTGACTTATGTAAAATCCGAGATCAAAGAAACGGACGCACAGAGTGTCCCGTCGCACTACGATATAATGGTGGCCTATTACCGGCCTGGTACGTCTGATACGACCTGTTTCACCCTCTTGTTTTGAGCTTCGGATTCGTCTACAAACAAACAATATTGTTTGTTGCATCGCTTTTCGTCAGACGGAGATATGATTAAAACGGTGACGAAAAATATGGATTTTGTCTACATACCCGGTGCTTCAGATATTGTCTGCATTGATGCTCTGTTTGACGAAGTGAATAAAGAGTACATTTTCGGCGTAGGTTTTGTTAAGGACGGCGATAAAGGGTACCTGAATATATATGGCGAATCTTCATTGGATAAGTTGCCCGAATGTTGTTTGAGCTTTTCTTCTCTGTCCTACGTGCCGTTGCAACTCACTCACACATATGGGCTTTCATTCTATCCTCCGGCAACCCGTTCGCTGATCCGCTTCTCTCCGGTTCTGCTCCGTCTGCTACTCGGTTGAGACCGCCAGTTCGAGTGTTCGCCCAACTGTCAGATACAGGAAAGGGGGTTCAGGAGGACGAATGCAAGAAATCCAAAGACACTCTCTCCGTTGGTTCACGACCCCGACAGCGCCTTAATCCATCAGAATCAATCAACACAATCTACGGGGAGCTTGGCACCGAGGCTGCGCACAGTCTCTTTCCCGAATTGGCTACTATTCCGGGAGTCAAAATTTTACATATGGACTTTCACGTCACATCCGAACATCGACCATTTCGTCTGGCCGCGTTCGGAGCACAAGACGGCTGGATTGGTGTAGTTCAAACCGATATGGAACAATTGACTGTTCTACATCAGTTCAGTTTTTCGCATGAATCACCAATCACAAACGTCAAGTTGTTCAACCAATTCCCCTCCGCTCAGGTCTCGTCCCATTCGGGAGCTCGATTGAAAAGTCCAGTCTGTTCCTCGTCGAAATTCTGGGATGCTCAGTTCGACCTGTTAGTCTGCTCTTCCTTCGAGCCTGCTGTCGTGTACAGTCGTATACTGGAGCACGAGTATCTTAGTTTGGATAACCAGATCGTGCTGCCTTTAAGTGCGGACTTTGATCACGTGAACTGTGCCTCTGTGGGTGATTTCAACTTTGACGGTCTCCCGGAGATTGTTCTGGGCACATTTGGCCAGCGCTTGTTGTTCTATCAGTGGGATTCGAACAAACCGGTTGATGAAGACGCTTGTCTCACTTTGGATGGTGGATACAGACTAGTTGCTCAGAAATCTTTGATTGGACCAGTTCATTGCATTTCTCCACCCTTGGACCTGGTTGGTGACGGACTGGATGCGATGGTTGTGCTCTCCGGGCGGGGCCTACATGTATACCAGCATGATGTGGACGATATTCTCGAGTTGATCCGAAAACGTATCGGTTCTTCAAAACCCATTTGAACTGTTCCAAAAATTCAGAACCAACTTCTTTTGTACGAAAATACACTGATTTTTTTTACCACGTTCCCTACCGGTTGGGATACACAGCTTGGGCAGATCACTAGACACTAAGCGTTCGTTCCATTCTGTAAGATAATCGTATTTTCTTACTGAATTTAATTGCTTATAGTGCTTCCATTGCATAACACTCTTTGCTTGCATTTTTCCGCTATTTGTTATTCAATTCCGCAAATGTTTAGTTTCGAGTGTTTTTCCCGGGTAATTATTACTTATATTCTAGGTCAACTTATTTATATCAAAGGCACGCCATACTGGC
>STRG.2520.1
CACAATAATAATAATAATAATGGTTTATTTCGGAAACTCCCGAAGCATGCCATTTGCGTGATCTTGTTGATACAGGCGATGGAACGAACAGATATAATTCATGGAAATATGAAACTCTCATGAAAATACTGGATAAAATGGCTCAGAGGGGGGAATAATGTAGGATGAAAATAGGATAAACTTATACACACCATAGAGATTGTGTGGAGTTTAAATGAGCTCAAGAGCAGATTTGAGTGGATGCCCGGTGAGTTTGAAAGTCAAGGTCAGATGGATTGAATGGCAGGTCCGGGTAATTGCATATGGAGGCCGACTGGTAAACATGACAAAGGCCGGAAATCGGTATAAGAAACTGCAGTAGCGAGGAACGATGGAGAAAAAAGTGAGGTGCACTGCAGTGTATTAGATATCAATGAGGCATTGGTACTTAGCAGTGGATTGTCGGCGGACAGGACACAAAACTCACCGTAAAACAGGCAGCGAGCAATGCAAGACGTAGAGGGATGATCAAATGACAAGAACGATTTAAAAGGATTGGATACGGTAGATGTGAGGCACAGATGTAGAGTTGTTGGATGCCTATGATGACGGTCGTTGGGATGATAGCAAGAGAAATGGCCGGTGAGAAACTGCAAGATGCAGCGCGCGTGCACATAGATATATGTGCGTATAAGAGAAGCAGGAGCAATAACAATGGGGTCCTAGAAAGAAATTATCAGTCAATAGGAGGAGTAGGTATGGTTAGATCAAATGGTTGTAGAATTACCTTTGGAATATTGTAGTGGACTAACTTCATGACAAGTGCACATGACAGCCCAGCGGAGAGAAAAGTAAAATTCGGAAGCACAGAAGTGAAGACTGTGAGGAGCAGTTCATGTAAGAGTGAAGGAGAAAGCCAGGATCAAGGAAAACAGGTAAGAATGGGTCTAATTATTTGATCAATGCAGGTGCGAGATGTAGTGACGAACCAGGGTAATCGGGTAGCGACAGGCCAAACTACTTGGAATTGTAAAAGAACACCGTGACGTAAAGTTGTCATTACAAGGGTGGAACATGGAAAAGCGGACCACACTGGAAGGTACAGGAAAGTGCCTGTAGCGAGCAATAAAAGGATCAAGGGGTGAAAACAAATATCTTAATCGCAGTTGGTACTTGATGACCTGCAGACACAGAAGACGTTAGACTTTATGCCTGAGAGAATGATCGTAACTGCTCAAAACTGGACATTTCGAGTGCACATAATGGTCTGAGACTTAAGGTGGTCTGTACCTGGCCTAGTGAGGAAGGCTACCCCTCGTCCAACTCGGTGAATCCGACAGAAGATCAAAGATTTCCTCGAGAACCGGGACAATTGGGCTCAAGGCCTCGAACCCATGTATTACTTCAAGACTTCAAGACAACAAACGAGAACCGAAATACGGCGCTCGAGCGAGGAGCTCGTGAGTCAAGCGGGCCCGGAACAGGGATACAACAAAGTAGAGCTCTGGGCGCGAACAAATAAAAATTGGTCCATAAAAACAGGCACTGCGTAAAGACACTTTGAAAGTGTAGACAGGTCATTCGTATTTTACCCAGAGAAAATGTTAGGCTATCATAATCAAGAGAGCTTCTCGGATGATTCTGATCACACGTGTCAAGCTATGATGACGTTTTCTGATTTAAAACAAAATAGTGGTGGAGATTCATTCATATTTGGACGAATCTCATTTGCTAGACACGTTTCAAAACCAGAAAAGTTGGACCTAAGTTTGTACAGGAACGTGACGGATTTGGATCTCACCGGGAACCAGTTAAATTCGACCGAATTTCTTTGCAACCTACCGAGCTTGATCAGGCTGGATTTGTCACACAATACGCTAACAGATTTCAACGGGATTCGATTTTGTGGAAATTTACAAGTTGTCAGAGTTTCAAACAACCATGTGACGTGCATTCCTCAGTTAGCATCGCTCCAGTTTCTACGTCAATTAGAAGTGGATAACAATCAAATTGAATGCATTCGAGGATTAAAGAACTGCCCGAGTTTGAAGTACTTGAATCTTGGCAATAATCAGCTTACTCCAACGGCCTTGCTGGGTCTGGAAAAAAAAATCACCAGTGATTCAACAGGATTTGTAAATCAGTTCTATAATGAATTAGGATGTGACAAAAGACAAGCTACGCCCATTCTTCTGAGTCTTTCCTGTCTTCGTACACTCATTCTTTCGAACAATCCGGAAATGTTTGGATATTTGAATTTGAGTTTGGATGAAGGGGATCGGAGCTGTGCACGACAGTGCAATGAGCACGATGGAATGCCGTCCGCAATTTCGCATCGAAATAAATTGAGAAAACCAAGCATTTTCCCACGAACTTTGATTGAATTGCATTTGGCCCATTGTTCAATCACTCAGATCGATGGTCTCACAAACTTACCTGTTCTGCGCACATTGAACTTATCGCAGAATCATATTGTTGACGTGGCAAGCCTACGTTTGCTACAATCGAGTCCGATGCTCCGCTCACTAAATCTACTGGATAATCCTGTGACAGAACAAAATAACTATCGATCCCATCTGATCTGGATGCTTGATCATCTGACATGCCTGGATGAGCGCCCAGTAGGGCTGAAAGAGAAAGTTTACGCCAAGGAATATCATGCGCCAAATCTGAAGCAACAAGCCCGACGTGATCATCGGATCAACACACTGTATCAGTTCACCCACCCACAGACCATACGAGATTGTACCTTGCAAACTGAGTCCAATCCGTACCCAATTCTGGCGTTGATCGGTCCAGCAGGATCTTTAAAACGTCAGCTGAGCCATATGTTGATTGAAAAAGCCGGAGATTTGTTCGCTCTGCTCAAATTACATACAGATAGTCCAGATTGGTGTCGATCGGCTCGAGCTGCCCACGAATCTGACCGAGATACAGATATCCCAAAGAAGGGAACCACTTACGGTTGTGTGGAAGAAAACGTTGGACACACTGAATACGACATGGAAAAAAGGATTCCAGAAATCGATCAAGAACATATTACACCTGATGAATTTGATCGTTTACGGTCGGAGGGCGAATTTATTCAAACCGTCCGTGTCGGAGTTCACCAATATGGTTTGGCGTGGTCCTCGCTAGAGGCTGTTGCCAGACGGGGGCTGGCCGGTGTGTTCACCGGCGAACTGGAAAGCATGATCAGTTTGCGAATGACCAGTTTGCAACCGCGATTCATTCTTTGTCTACCGGAAGATCGTGTGGTGCACGAGACGCGTTTGCGCAATCGTTATCCGGCCGAATTGTTTCTACCGCGATTAAAAAATCATCCGCTAGGATCAGGTTTGGTGGCGGACTCGCTAAAACAGCAGAACGAATATATCCAATGGTGTCTGGATCGCGCGAAGAATTGCTATCCTCAATTTTATCGAGACAATCCCGGTTGGTTTGATGCTGTAGTAGATACCACGCATCTGGCGACAGCTTCCAGTCAGTTGTTGTCAATTGTGATGGATTACTTGGGTACCAATCTCGAAGACTTAGCCTTAAGCAATCGAACGGCAGTCCAGCTCCCGGCACCAAACCTGTCTGATCCGCAAATGGTCCGTCAACCTTCGGTCATTATGCAGGACAATCAACTGATTGATCGGTCTAAGTAAAATTAACTAATCTTATTCATGATGCTTTGTAACAAAGGTTTTTTCTCTAAAATATTCGTATTTGTGGTCGGCGCTCATTCTTCATCTATTTCCTCGCAAACGTTTGTTTGACAGTTTTTTTGAACCACATTTTGCCGACGGCGCATGCAAATCACAAATATGTAAATTTAAAACTATGTAATTTCTGTTGTTTAGGATAAACAACAGTACAGTACGCAGCAATATAAGACTTCTTGAAATGGGGTTTGGAGGAGACTGGTCATACGCAAGTAATTCATATTTTGAAAGTCTTCGGTTTCGATGGGACTCGAACTTATACATGAACCGTATTGGCTCCAGCAGGTGAGCTATGAGGATATTCGCTTGGTTCTGTAAAGTAAATCAGCATGAAATTTCGAAAGTGTAAACACCTCGTGCAGTTTCATGAATAACTGTTTCCCCGTTGCAATGAAAGAAACGTGTCCATTAGGTATCCAACGGAGAAAAATCCTGCAGAACAACTTGCAAAATTGGAAAAATCCACGGAAACTCACTCAAAGTAGAATCATGAAGCATACTGCGACTGCTTTTCGGCAAGCATGTCAGTGTTAAAATTTCATAAACGTTAGCGAATCATCAGGCAATGATTCCTACGGATGCGGGCTGTAACATTTGGCCCTTGATCAAACTGAAGTAGATCAGTGACAGTACAAAACCACGAAAACTACTGAACTCTTCTGTAAAGTTTTCAAGTTCGATTGCATCAATGCAGAGTAAAGATTAAAATACATATGAGGAATCTAAATGTTTGTAAATTATAAAATGTTGGCGAAACGGAGCTGATGTCTTTTGAAAATATCTGGTTCATCCGCAGGCGTGGAGAAATGAGATAGTGTGCTGATACCTGGACCCACTGCTACATTCATATTTCACTGTATTAGGTAGCAACATCGAGTAACTAATGATAAAAATGACATGAAACGTAACCAGTCGGGAGTTAATGTATTGTAAAGGGATGCGTGTGAACAATCACTCATCGATAAAAAACGGACATTTATTCAGTGATTTCGGGCGTGTAGGAGTGTAGTATACCAATCAGTATTTAGGTTACACTAAGTCAGTGTCAGAACAGTCTAAGACGACTCTGGAAAACAGAACTAGACAGACAGCGCGGTTATATGAGAGGACAGGAAAAGTATACACGAAATAAACAAAAAGGAAAGGTGGTATGGAACGAATTCACAAGTGTTCATGGTTCTCGTTGTGGAAACCTGGGTACCAGACGTCCGGTGTCGACCATCGGCTTCAAAGCGACTAACCCCATCTGCCAAGGGTTGACGGAAGGTTGCTAAATCAGTCGAGGAAGAAAATTGCCGAAAATTTGCCACGAAAGCTTTTGTTGATCTCAGTCGGAAAGTAGGTTGAATTCCTGGACAATCCAAATAAGAAAGCAAGTTTAGTACTGGCAACACCGGAACTGAAAAGACGTATTGAAGTCGCTCCCACCCGGAGCTAAACAGACCAAAGTAGCAAGAAGACTAAGGCTGAGGAATAGTACGTTAATTGTATTACAGGACTGATTTATATAGATAAGGCAAGTCAAGGAAAATAATTGGCACATTACAAGTTGACCAGTCACCGTGAGCTTTCGTTGTACCTTTCCTCGGATCCTCAGCTTCCGTACCCACGAAGCTGTACCTGACCTTATCACGTGTGGCGTCCGCTGAATCACCGCACACACCTTCGTTTTCAGTATCCAACCAATCAGGGGAAGTTGGAGATTGACAGTCAGATCGAGCAGATACAACGGAATCGCTTTTTGACTGAGTAGTACGTCATCCGCCAATAAATGCATACCTACTTTTGTATATTATAAACGGGTTTGAACCAACTAAATGCGACAGAATATATTTCCGCTCTTCCTGTCTGATCTTGCCGACTCCGATTAGTAAGAGGGAATCACTGTGTTATAGAACATGAGACAATCAACCGTCCACGAGCTACCGTGCGTAGAAATGTTTTGAATCAATCAATAGGCCGTCAGATTAGGGTCAATGTCTTATCGACCCAAAAGCACGTGAGGAAACACATCACTTCTCCCTTTTCGATGAGGGAGTATTAGGTACACGGATTGGTGATGCAAACATGATAAACGTACCATCACACATGGAGCTAAGTGTGTGTGATTGATTAAGATGAGCGAAGCAGAGTGTGATACAGACAGGCATTGCTCGTGCGAGTTCAGGGCGAACGTGGTTAGAGTGAATCACGAACGGAAGTCAATGCCACGTGAATCGGGTCACAACATCTTTTATAACAAAAGAACACTCAGAGTGCGTACACAATATGTGAAACATGAGAAATTACAAACGTGGGCTTAGAAAGGAGTGACAAACGGTTGCAGTTATGGTATGAGTGATTGCATGGTAAGAAACAAAGCCCTTATTTCTAAATAAGGTGAAAAAAATAAAAACAATCGATAGATCTTACAATTTGGGTCGAGTTACGTATGTGGGGTCTGTAAAAAAAATGTAGTGTGTATAGGAAGTGGGTTATTTCTTGTAATTTTGAACATCAGACTGGTACCTATCGACTGGAAACCACACTCCTCCTGATCTAACTGCGAGTCCCGAAATGTCCACGTCGGTGTTGCCCTCTCTATATCGAGACGGGAACTGTTTTGGAGGTCGATCTTTCGTTAGGCCGTCACGACCTAGTCGTGCAGATCGACACGTCGATCTAACCTCAACGCGTCTCCCCCATAAACCACGTCCAATCCGAATGACCCTCGACCATTTCAGCACAACCATCTTCTACATGATTTGTAAAGACTTGAGAATGAATCATTAAAAACAATTGTTTGTCTTTGAAAACGTGTTCTGATGTCACAATGTGCATATTCCGGGATCTATTTTGTATCAATACACTAAGATGGTTCGAAGGCAGAGGAGCCTTCTTATTAGAACTACCGAGACAGACCAGGACACCGAGTTTTAATTCGGAAGTTTTTCCAATAACGTTATTTCAGCTTTATGCTGATCAATAATGCACGTAAAACACGGGGGCGGTGAAGTCAATCGTGACTGTTTAATTCACGTTCAGTCCCTTTTTGACTGATTTATTTTTAAGCTTTTTTGCCATTCTCTTATTCGGGACATTTCTCCCCTCGTTCTGCTTGTAGTATTGTCAGTCCATTTGAAACATAAAGAGGAAATGTTCACGGAATGATGCTTCCAGACAGCACACCTTGTAGCACCACAGATCCAACACTGCACAGCAATACCTACAAGTATGTCTGCCTGCGCGTGTCTTTGCACTCCGACCCATCACATGGTCTGGGACCATGAAATATGTCTGAATTTGTCTTTGTTATTGGAATTGGATTGCGCCTACGCTTGTCATTTCCGACTTTGTGAGTATGATTTTCCACGCTATTGCCCACATACATTATTCAAGTTTTAAAGTTACTGCTGAAGTAAAACGCTTCATTCATCTCTATTCGGTACACTATAACGCCCACGACAAAAATTTCTGACCTCTGATTTTTGCACACACGATTCTTTTGAGAATTACACCACTGAGGACGAACTCATAGGGCCATTGCAAACAGAAATGGACGACATCATAATTTATTAAAGCAATATACCATTCACATAAAACTGACTACAAAAAAGCAACTGATCAAGGGAAACCGCAATACCTGAGACACGATAATCAAACCGTACTAGAAAAGTTAAATCAAAGCCCCAGAGAAGTGTCACACGAAGATAAAATAGGAGGATCCGTCTAATCTTTAAAAGCGTTAGTTTAGCTCCGGAGATTGAAAACTGGATGCGGAGTAAATATTCCAACTCGTATGTTACAAAACACTCAAATCCTCACTGCGTACTCGATGTAGGAAAATTAAAAGGAGGTCAGAAATCGTTCCACTGCACATAAAATGTCCTCTATCTTGAAATGAAATCTCCTGCAACATAAACATACCCATGGGATTATGTTCATCTGAAAGATGAAAGAACTGAGCTTAGTTAATGCCTTTTTTGTCGGCTCAAGTACTGACGTACGCAATCAAGCAGTCTCACACGCACGCACCTTTACTGTTTGCCTATTGATTGATGCCTCATCGCTGTCACGATTATTCACACGCACGCACCTGGCATCTGACTGCACCACTCATTCGATCACACGCCGGTACTTACCGGACGGTCTTTCTTGACCATGTCCATTGCATGTATAGCTTGCGCTTGCTCAGTTTTTCGTACTTGCTTGAGCGTGCGGCAATAAATGGGTTTCACGTATTACGCATGTGTTCTGCGTTGCTGCTGCCTACTGAATACAGCAACATTGACCACAA
>STRG.56913.5
TTTTTCAAGGTCGGGCGGTGGCGCGGTTGTCGGAGTGCCGCTGAATCTTCGCGGGTCAAAATTGTCATCATGTCCACGCCGTATAGCCTGGGGACAACCCTGTACGTACACTCCGGTCAGAACGATCTTCACCATTCAGCCCCATACGTCGAGCCCTATTCACCCTCCCGCCTGATGCAGTCCCCGGGTCAGGAACCCTCCTTTGTCTGGGATCCTGCCATCCAACGATACACACCAGCCGATTTGAGTACAGTGTCGTTCCACGGTGGTTCGATTGGTCCCGTTGCGTCTGAAGGTCTTCAGTTCTTCCCCAACAGTGATTCCGAGGAAGATAAAGATGAATTTGTCACATTTGGCACTTGTGTTTCCCTGCGCGGTGAACGATCAGCCTACGACCCAATGCACCCAAATTACCCACCACCAACCTCGGTCAATGGAGTGATGACGGATGTAGATGAAGCATTACACATGCCAACCAGTGCTGGCCTAGAAGTTGAAGAGGAGTCTGATGAGATGTTAAAAACCATGCAAAACGGTCTATCCGCGGTGGATTCGGACTATGGCCGACTTGCTCGGGAAAATGAACTGCTACGCAAAGAGAACCTGCGCCTGCACGAACTGAACGAAACGTATGAGAAAAAACAGTATACTCAAAACGGAGAGACCCCAATCCTAGATGATTCCAGTGCTGGTCTGCTTGATGATGATCAAGTTGAAGAGATTATTGAGGAGGAGATTCACACTATCAAACACGCTCGCACTCCGACTGCAGTTCCGACACGACAGGATTTTCCCGTTGAGTATGTGGAAGGATGTCAGGATGAAGCCATTCAGAGTGTACCACCGGCGCGTAAAAACGTCGGTATCGGCAATCGGAGCATATCACAGCACCATCTGATTGATTTGTCGGCCCCTGTGATCGATGAGAGCCAATTTCCGGCTTCCTATTGGGCTCGATTGGAAGAATTGTTCTACAGTCGCTTCTGTTCAAGCCGTCCCATCGCACGTGAGTTGGGCATACAAACTCGTGACACTACGCATCGAACCACGGCCACAATGGCTGTTCCACTTCAACTTACACCACAAGAACGGCGTTGTTTTGGTGTTTCCGTCAGTCCGGTTATGCAAAGTGTTGGTGTGATGTGTCCACATGCATCCACACGGGAATTCGGCTGTACCACAATCGAGTCTGGAGCGGCCATTCAAGATTGGATTGATAATCGTCTGACTGGAGTGAACGAGGCCACGCGTAAGTTGGTTCATCGTTTGTTCGAAAGTTCGTTACGTAGCCGTGAGGAATTCTTGCAGTCCATCCTACATGTAGTCAAACGGGACCTGCGCCATGTTGGTTTACAGATCAAACCGGAACAACGTTCGCAGTTTGCTTTCACTCGTAGTGAACGTGTGGTATCCACGGCATCTGGAGGAGATACACCATTGGATCAGACAGATCAGCGGCAAACCGAATCAAAGATGATTGAGGCTCGACCGACTTTGTCTCATCGGTCTGTTTTGACTCGACATATTGCTGGTACATGTGTAGCCTGTGAGACAGAAACTCCGTTGTTGCGTAGTCAAGGCTCTCAGGCATTACCGGACGTGCCAGATGTGACTTCCTGTAGTGTACAGGTTGGTCAACCGACACAGACAGTTGATCAGGCACTGGATCCAATCAATTCTTACACCAGACAGGCCACAATTGGCGTACAAGTTGATTCGGAAACGGTAGAAACGGACGTAATTTTGTCCGAATCCTCAACCGAAATGGAACATATGTGGCAATCCCACATGCAGCGCTCGCAGTCGCACCAGCAACATATTGAACAACAGAATGACACTGTTGTGAAGAGCAGTACTACTACTGCCACAACGGCGACAAGAGAAGAGCAGCAACAACAGCCAAAGTCCACAGTGGAATCGAAAATCTCGTTGCCCGTAGGCGGTGGCGTTTCACAAACTCCGTGTCGTGTAGTGCACACAGAAGTCATTCGCCAACAGTCCCTGGCCCAGCCGCCACAAAAGTCACGCAACCCATCGAATAAAGTGCAGCACACAGAGAAAACAGTCACAGAATCCAACTTCCCCCGTTTTACACACCCAAGCACCACAGGCGATAATCATGTCACGCCTGAAAGTCCTAGTCAATCGGCTCCGTATTGGAATAATGTGAGTGGTTCATCTGAGATTTACACTGTGTCTACGGAACGCCGAATGATTGACGAATTGTCTCAGCGACACCTACTTCCGAGTGATATAGATCTGGAAACCTTATCACGTGGTGGGCAGGAGGCGTTGGATGCCGCAATAGCACGAGCAAAAGAACTTGGTACGACTCATGTAGTACGTGAGTTCCAACCAGAGGTTGAGGTGATTCATCATTTGGACGGTGCGATGGAATCGCTGTCTCCGTTCATGCCCACATCACCATCTGAATCCGTTTTCACTCCGACACTGCGTACCAGCGCAACACCGTCCAAAGTCGGTCCGATCGGTGTGGAAACAGGATTTCACATCCCAGTCATTCACTCACCTCCGATAACCACGGATTCAACCAACGCACAAATACGTACTATCCCAGTAGAACGCATGAGCAGTAGCAGCATACGTTCCCCGCCTGTAACTCGACTGGCATCGGTCCCGCCTCGAAAACGAGCTGACGTCGGATCTGATTTGGGGTTGTCCATGCCAGTGGAATCGGATGATATTGGGCCACAAACAACTCGGTCCAGTAGACTAACTTCCCACCGTATGACAAAAAAACAGTCCGGCATAGAATCACAGCTGGCAAATGAAGCACGAATTGAGAAGAGCGCATCAGACGAGCGGGTCGATACGGAAACGAAAATAACGAAATCGCAGCATGTCAGCCGAATTCCTAATCGAAATCACAGGTTGCCGCTAGGAGATAGCAAGCAAAGCCACCATACCTAAAGCATGGCCAGTGATTGTTCGAACTGAACTGAACTTCTTCGCGCACTGTAACTGCCATCAAGAATTGAATGATAATCGACATTCCAGCATGCTGAATTTCTCTGTCCTAACAACATGACTACAACCAATGAAGCTATGGCGCTCGTAAACCATCTCGGGTGAATTGCGTACACGGCCGCGCTCACTCACATTTTAGTCAATGTGGACCGCACTGTAATTGCTTTTTTGTCCGTTTCACTGATCATGTGATCACTTGTGTGTTTGGTCCCAATACATCCTCGTTATGCGGTTGAGCGTACGTGCACGGGGTGTCGCATTTCTTTCCACGCAGGACGTAGTTTATTCTTGCGCTGGAGGCAAGCCTGACGGCAGGTGCTCGATTGCATTTGCCTCAGTCTGAATACTGAACTCTAATGAATTGACAGATGGTCGCGTCGATGCTACAGTTTTGTCATGCCAACGGATGCTGCGAGCGCGTGTCAACTTCTCACAGAACAATATAGGAAACAAACCACTGCACAGTCGTGGAGCAACACGAGAAATGAATTTGAAAAGCTTCGCACAATTTGGTTTGATTTGACCGGTGCAACAAAATTGGAATTGGAAAAGTTGGAAGATTTTGTCGCAATTTTACACGAACATCATGAGGAATTGTTGCGTGATGTGATGCAGTCGGTGGATGATAATTAACTACTTCGACCTTTACATACTTTACTGGACTCCAGTTCAGTGGTTGAGTGACTCGTAGAAAGCGAACCGCGAATCCATAGTCAGAGAACGCGTGTACTCAATTTGTGGACAATCCAATCACAAGGTGCAAATCAATCAATGGAGATCAAATCGTCCACCAAAGGGGGTCGCAAGCGCGCACAGGCAGGCCGGGCCCAGAACAAAGTCGAACAATAAACAAAGAGGCGGGAAATTCCATGAGACAGGCGGAGAAGGATGACCAATCACGATCAGCGCTCGGATGACAGTTCAGGTCAAGAGATTCAAAGGGACGAGGGTAGCACCTCTTTACACTACGCGGTCGGTCACGGGGCCTGGGCTGTGGTCAATCTAATTTTGGACTCCGGTTACTCCCAACCGGATCGATTCAATCTGGTCGGCTTTTCGCCTATCATGATCGCGACCGTGTGCAATGTGTCGGATAGTTCAGCGTTGACCACTCTCAGTCGTCTATTCCGTGCCGGCAATGTGAATTTGCGTGCAAACACTATCACTCGACAGACTCCACTCATGATGGCTGCATCAAACGGATCGCGCGAAGTTGTCACTCTTTTACTTGAACATGGAGCCCAGGTGAACCTTCAGGACACTTCGGGTAACACGGCTCTGATGTTCGCTTTGGAGAGTGGTAATTTGTCCGTGATCAGCGCGTTGTTGGACCGACCTGAACTGGATTTGACACTGCGGGACAATGATGGACAAGATGCTTTATCAATCGCGAAATCAAAGGGGAACTGCGTGGCTGTTAACATGATTGAACGTGTTTGGGCTGGTCTTCCGAATGAATTTACCGAAAGGAAGACAACTACAACCACCACTACAACAACCACTTCCAGCCTCATTCCGTATGTTTGGTTCGCGGTCATTCATTGGAATTGGCTTGCGTTGCTTCATCCCTCACTGAAATCTGTACAATTCCGGAGTGGAATGTGTGTGCTCCAAACGGGAGATGTATGAACGATATGACGACTCACATTGTGCTCTGATTTTATGAAATCAAGACCAAATGAGTTTGCTTTCGTTCATCCGAAACGATCGGCTTGACCCGGTTGATTTGTATGTTTCTAGTGTGTGTTGTGATCGAACGAAATTGGTTTGATCCACATACCAGCAAAGTGTATGTGTATGATTTGACGACCTGTCGAATTCGCACAAGATTGTTTGTATTTTTGCGTTCAATTGGCCTCTCATTTGGTTTTGTCATTAACACGTTTTTGCCTTGTTGGTGATTTGAACGATGAAATGTGAAATTGTTGCAATCGGTGGTAGACAGTAAAATGCACTGTTGCTTTGTTGGTTAGACCGCACTTGAGATTATGTGGATCTCCACCGCGAACTCCATTGCTCGGTTGCGTGTTATCCCTTTTAGAGTGTAGCGAGCGTTCGAGGCTTCTACAGAACTAATACGCAAGAATGTAATTTAAAAAAATCTCTCCATGGATTTGTCTTTTGGTGCCTTGATCTCTGGGGTAACTTAGCAGTCAGTGAAGTCGGTAGATCCAGCTGCCACTACGCTGACCACCCATCGTTAAGGTTGGAGGACATCTTCCAAGCCTAGGGTTACATTTCTAATGTCGCACGCCAAAGGTCATAACTTAGCATTTATAAATACATTGCTGGTATCACCAAGGTTTCAGTAACCTTAAACTGATAACCTATCTTTTTTTGGAAAGAAACATGCGATTTGGATAAGATCGTGGTACCTAAGGCTGAAACCACTGCTGTTTTCTAACTGATCCTCTAGCCTCCTCGATTTTTGGGCTGAGGGGACATCCCGGATGTGTCTGTATCTTCTTTCGTAAGATGTTAGCTGTGCACACTGGGCTATCTGTCCCACGCTCATTTTCCGGTCCATGATCCGAGCATCTCGATCCCCGAGTTCTGCATGGACCGCCCACATCACCGATGGTTCCGAGGATCGTGATTTCTGACTGTGATTCACTCATTATCTTTCCTATGAGGACTTTGAACCACTCCCAGTCCTACTATTCCGTGGATACATAGACTTAAGAGGTACTCGTGAACCACGACAGAGCGATGATGCAGGGCGTTGCTGATCATCATCATGTCTTGGTAAAATTGAGTTATTGCTACAGTGGTTGTACTATTTGTTCATTTCGTCTAGTATCTTGTTGTTTGGTAGATTGTGGGATTCCCAACCGGACGATTGTACACCTCGTGTATGTATAGTGTGTGATTGTATTTGTCCATCTTTCAGCCGTCGCTCGTTTCACCTGATAGTCTGTAGTACATGATAAGTGGACGCACCTTTGTCGACACCAATCCGTTACACTTAGGCGTGAAATCTGTGCGGTTTGCTTGAACTGTTACCTTGACTCGTACATTTTTTCTACGGTTTATGTGAAAAACTTGGAACTCATATAATGTGGCTGTTATTGTGTTTAGTTTTCCAGTTCGTAGTTTGACCATGTGGGGTACGATCGTGCGAGCGAATTTGAGTTTTATGTCTTGTTCAGTTGCAGAACGACCAATAATCTAGCAACATGGTTTGAACACTGATGGATAGAAAAAAGTATCACGGTAAACATTTTGCATACATCAACCTCCGTTATGACTATTATGGTGTTCTAGTTTATCGATCGGATTTGGCAGTGTTAGCTTAGAGACATACACTCCCCGTGATGCCAAGAATTTTTTATTCACTACACATCGTTGTATACATACAGTGGCATGTGTGATGAACGTAGGTCGGCAGGGACGGGTGATATTAAGTCGTAACACATCATTGTCCTTCGTCAATAATGATTCAAAGAGCTCATGTCCTCTGCCTCTCCTTCCCTTCCTACCGCTGTTCTCTACATTCCACGTGTATTCTGTTCGATCCGTGTTTTTTTTTCTCGTCAACTTTTCCTGATCGATCATTGTCTGTGATCACACGGATCTGCCTTTCGTTCACATCCGTGCTTATTTCATACTGATACTGTTCGTTCTACACGGGTGCATCCTGCGTGCGAACGTGATCTGTATTATAATAGATCATGTTCCCTATGTCAGTGTGATGCACGAACAGGTGATTTGAGTGACACATGCATTTACCAATGCAACACACCTCTGGGTAACTTTGTGAATGCCTGAAACTGTTAAGTTAAACACACTATATGGGTCAATATTTCCTGATCTGGGCCACTCAACAAACGGGCTTGCTATCCTTAGCGAACTAAAATGAGCTTTTCAATTCTTAGCATAGTTAACTGCGTGGGTTCGACCTACTCAGTTTCGGTTATTCCCTCATAACTCGCTAATCACATGCGCAGTGATTCATTCCCCGTGATCGCGTGCGGTCTCTGCTTGGTAGAATTGTTTTTAGTTTTTTCTCCAATACAAGCTCTGGTTTGGGCTTGATTCTTTGGATGTGACAAAAGCTGTGCAAAGCCTATCATTTCAAACAAGATTTTCGTTCCCTATCATCTTGTACGAGAACCATCATCCGCTCAGTTATCTCTCGATTAGGCTTGAGACGGCGAAGTATTACGGATGCTGAAAATTTCGCTATGATAGGTATTAGATGTGTCACGATGATTGCATTCTTTTCTTAAGCATGTGGATAGTCGATGATTCAACGCATTAGTTGATTCACTCCTGGTTTGAGATTCCGGATACCGCAGCTGTAATTGAATCCATCAGGAAATCCTCAGCCGCTTGGAAGAGTGTTTTGGAAAGGGAATCAATGCCGGGAGTTTCCCTAGTCGGATTCTACTTCCGCTCTCCTTATCCGTTCACTAGTTTTCTCCCAAAAAATCTCAGTTAATGACTGGTAAATTTAATGGACTTTAAACGAACTGAAGTGTCGGTACTATGGTATTGTATCTAGATGATGCGGCAAAATTTCCCCGGGAGCACATGGTCAGTTTCGCGGTTGTTGGCGCTCATCAGGTGTGCGTGCCCGGTACACCTCTTCTCCATCATCCCTATACTTGAGCACTCCACAGCAGGTTCATTCCCTTAATCTCATCTGAATGGTTTTCCCATCATCCAGATACGCTGCCATACTATGTATACCAAAAATCGACATTTGGGACCGTGTGTTCCTGTTCTAAAGGTTGTCCTTGGCTAGCCGACGAAATAAATTTCAAGCAGTGACCTCGGGATTCTAAAGATGAACTTTTCGCCCATGCACGCTCCTAATGGTTCAAAAAGAGTTTATGTGTTAAATGAAATATCAAGTCACGTACTTTTTGTCGTAATTCAGTTGTCTGCTGTTGTTGCAGATCGATACATTAGAGGAGATTCTTCGACCACTGTATTCTCGAGTCGATTTGAACAGACATTGGCTGTGTTCTGCGGTGAGAGCCACCTCCATTTCTTCTGATATTTTCACTGCGTTTCATAGTCACTCATGAGACTACTCGTGATTTAGTGTTGCAAACTGCTCCCGACTAAGTTTGTTGAGGCTTGATAATTCCATTGTTTGTGAGTAACTGGTGTATCAGAATCACAAGTAACATTCTTGACTGGAAACTTTGTGCCTTTGATGCAATCCCGATGCATATACTGCTGCTTATCAAAACCACTTAGTTCCTTTGACCACTGATTTCCACATCAGCAACCGACATTGAAGTTCGAGAAACGCTGCAATGCTAGTAGAGTCGGAAATCTGCATCGACGTCAAGTAAACTGAACTACACAGAACGTCAGTAACAGTATCAACGGGGTCTACAGAATGGCGCCAATAGCAGCTTGTCTCAGTGCGCTCGATCTGGCTCAGTTGACCCGTGTAGGTGCATTCTTACGTCCTGGTGGGGATCGCCGTTGGTTAAAGACCCTGAGAGAGGTGTCTCAGAACCGCAGCTAACCTCATGAACGACGACACTGCGGTTTCAAGTTGGGATTCTTGATATAAGTAGTATCTACAGTTGGGTAGACAAAGTTTTATCGGTAGCTTCAGAGAAATATTTCAAGCATGTAACATTATTTTTCCTTATTCGTCTATATTTTGTAGGCAACGAGGTGCTCCTTGCTTTTTCCGGATGCGACGTTATTTTATGCCTCATGATCGCAGTCGAGGTTGCCGTGGTAACTTTCTCGCAAATCTGGCGATCTTTATCGAATATCCTGTTCTTCCCATACTGAAAACGCTTTAGGCAGTGAAACCCTAAGCCTTTTGTGTGTGTACATGTGCTTGCGCTGGATTTACTCATGATTAAGTTATTGACAGATATGCAATTTTTTGTTCTGTTACTGTCGTAATCGGTTTATATTTGACATATTTCACGTGCTCGCTAATCAGCTCCGTCCCTCCATCGGTGACTGTCATCAAATTACCTAACAGAAGTAAACAAACGTGACATTTTTTGTGTACACGTCATTCAGATGCTGTACTATTTCGTCATTCGTTCTGATATTTAGCTAATCATCTCTCTCCCTCTCTTCAAATTGTTTCGTAGAATTCGCAGACGAGATCCAAGGAATTTACTCCGTGGCTTGCATCTCACCCGACCCGCGGAATGCGCCATCACCAGTACAAGCAAGGGTAGTCCTCGAACCAAAACACATGTCACTTTTATCTAATCGATTCACGCCACCTTATGATCCATCCATGAGTTACCCTGTCACACATATCTGTCTCATTCAACCATATTTTTCACGGCGCATTGTAGCACTTATCTACTTTTTGCTTTAGAGCCTAGTCAACTTGTCTTCGATCTCCGCCTTGCACTCAATTCATTTCCTCCGCTCAGTTTTTCTCATGAGTTCTTTTACGTTTCGGTTTTCGTCCAGCGTGTTAACTGACTACTGACCTGACCTGCCCTCCCCCATCTCTTTCTTTGCTACTGTCTGAACTCCGGATCTCTCGTTGTTACCTGTTTCTGTATTTGTGGTTTTGGCACCAAGTTTGGTGTGACAACAACGTAATCATTATATCACTCTACCCACAATTGTGTTCCACGATCACACTTGTGCTTGCCCGTTGTATCATGAGCATTCTGTCATTTTGACATTTCGTAGTTCTCAGTTTTCGGCTCTTGTTCTTTTTTCGTCTGTACTTTCTAGCCCTCTTCTAACCCACGTGTTATCGTTTGCTACCCCCCCCCCATGCTTTTCTCACATACATTCCTATGATTCGTGAGTTTTTTCTCCCGCCGAAATCAGACGTGCGCGACAAAAACGTTGATCGTTAATTTCCAAGCTGGCCCATGCGAAACGTTTGGCTTTCGTTTTTATTTCTCTTTTTCTCAGCTTTTATCGCCTACTGTTGAAAGTCTCGGCATCGTGAATGAACTTTAGATGTATTTCTATACATATTTTTCTTCTTCT
>STRG.31033.2
CTAAACGTTTTTCTTACTGGCTACTAACATCTTGTTAGTAGTCACATTCTACACGTGAATCTTTTCCAAGTCATTCTCCTGTGTTGTTGGCACAAAGTTGGTCATTTTACTGAACTCAGTCCCGATTCGTGATTGGTCCATAATCCAATCTGACGGTAGCGTGACAATATGGTTTTATTTTATTCACATGGATTTGATCTTACTCTTTCATGTGATTTGAACAGTCTTATCCGTTTCCCACTTTCTGACATTGACCTGAATTTGTTTGAATGAACATATGACGCTCCCGCCTGGTTTAACAGCAAATTTGACTATCCACGATCTGTGTCTCGCTCGGTTCAAAATTTGGCTAACCGTGTTTCGGATTAATACGTCTATCAGTTGAAGTCTTCTGAAATTTGTTCGAGACGCGAAGTAAGCCACACCGAGAAGGAGCACCCTAGAAAGGCTTAAAGCAGCTAGGTCGTACGAACCTGAGTGGAATTCAATCGAAACGGTCAAAGTTGACGGTCGAAAGGATTTCGCTTACAGTTAGCCAATTCACCAAGCAATGCAGACCAATTCAGACAAGTCTTTATCGGCCCCCGATCTGGAACGTTACACGACTGAGTCAGAAGAAACCATGGATCTCTTCAAGGAATTTAAAGAACGTTTGCGGTTGTTGGAGTGCAAGTTCAACATGAAGAGTGGAAAATATGAGGATCAGTATGCAAGAGCTACCACAGTCGAAGAGAAACCCGGTGGTGAGTCCCCAGTGGTCGAACGATCGCGGCCGCTGTCTACATTGGTATTTGGGGCCAGTGCCCCACCTGTTTCCGGGTTTGATACACCTCCATTTCCATCAAATAAGACCACTGGTTGTCAGAAGTTTAGTCAGGCACCCATATCTCATTCATTCACTTTACCACAAAGAGAAATAATTTATTTCGATGGAAACCCGAAAAAGTATTGGCTGTTCATGAGAAGTTTTGATAGTGCCATTGGGAAACGAGACATGGATGACGAGTGTCGCCTATCGTATTTAATACACTACTGTAAGGGTGAGGCTAAAGAAGCCATCGAGAGCTGTTCTATCCTGGACCCAAGCGAGGGATACCAAGGCGCCTTAGAAATTCTCCGTAGGAGGTTTGGCCAAGCCCACGTGATAGCCAGGGCACACCTAGATAGCCTCGTGGACGGGCCCATCATTAAAACCATGGACCCAATGGTGCTGATGAAGTTGGCCGGGGAAATGCGGAACTGCCAAAACACTCTGAGTCAGTTAAATCGTGTTGCCGACCTCAACGCCTCTAGAACGCTTTCGGAAATAGTACGCAGACTACCTCAAGCCCTCCAGTTTAAGTGGTCTGAGGTTGCTGCNNNNNNNNNNNNNNNNNNNNNNNNNNNNNNNNNNNATCATCATCATCATCATTGTACGTTTCGTACAAACTAAACGTTTTTCTTACTGGCTACTAACATCTTGTTAGTAGTCACATTCTACATGTGAATCTTTTCCAAGTCATTCTCCTGTGTTGTTGGCACAAAGTTGGTCATTTTACTGAACTCAGTCCCGATTCGTGATTGGTCCATAATCCAATCTGACGGTAGCGTGACAATATGGTTTTATTTTATTCACATGGATTTGATCTTACTCTTTCATGTGATTTGAACAGTCTTATCCGTTTCCCACTTTCTGACATTGACCTGAATTTGTTTGAATGAACATATGACGCTCCCGCCTGGTTTAACAGCAAATTTGACTATCCACGATCTGTGTCTCGCTCGGTTCAAAATTTGGCTGTATGTTTTGTCTATTCATTGTTCATTAACGTTGTACTGATTATAGAACCGTGTTTCGGATTAATACGTCTATCAGTTGAAGTCTTCTGAAATTTGTTCGAGACGCGAAGTAAGCCACACCGAGAAGGAGCACCCTAGAAAGGCTTAAAGCAGCTAGGTCGTACGAACCTGA
>STRG.62747.4
GAGTGAACGAAGCACGCTTGTGTGTGTGGATGTGTGTGTATGTGTGCCGTTGTACGTATGAGCGCACTTGTGTGAAAGTGATTCTACGCTCCGTCTTGGGCGCGCATACAGTCACCAAATCTGAGGCGATAGAGCTCGGTTTTCCCATGCACTTGTGATTTGCATCTTCGTGTGACTAAGTGAGCATTGCTGCTGTGGTTTTTATCACCACAACTTTTCATCACGCCTGGGAAACACTACGTGATCTATGAGTTTGTGTACGTTTATCCGTGTATAATCATGCCACTGTGATAAATAATAACATTTGTGAACATGAATACCAACCATGTGCGTAGCAAATCCACAGGGAAATCGAAGATGAAATGGGCAAAAGAGAAATCTTTCGGTTCTTTATCCTCGCTGAATTCAGGACGCCGTAAGAAAGAAAACCAGATCCCCGAAGAACTTTCTTTGGAAGAGGTCAAAGCACTTAATGGCCAAACTGTCACCTATTTGCGAGTGTACTGCGAAAAAATTCGTCCAGGAGACCATTTTAAAACAATAAAGGTACGCGGTGCTACAACGGCTGAACAGTGTGTAAGAGAATTAGCAGAAATCTATTCTTCCCGAATTAGTAATCCCAAAGAAGTCGGCTTGTATGAAGTGATAGGAAGAATCGCACCTCTGAATCCGTCTGAATCCAATCAAGAAGCTTTATTGGGCTTCTCTGAAATACGCTGTCGACTAATTGAACCCCAGGAAACAGTGCAATCAATCTTCTTCGGTAGTCGCGCTGGTATTGGACTATCCCGACGCATAGAACTGCGTAAGCTGGATTATCCCCACGCTTCCTTCCCAGCCGCGGCTTCATCCGGTTCAAGGTCGTCCACACCGGCATCAACCCCAAGAAGCAATAGCGCTGTCAGAGAATATCCACGGGATGATTCGCGTCGTTCCAGTGCGGAATCCACGGCATCCCGTGGCATGCCCCCTCTTCGCCGGGCGATGACACCCGCTGGGAGTAATTTAACTCTGAGAGATTCACGCCGCAAATCAAAATATCGAACGCCTCATGGACCGCATCTCACTTTGATTCGCGGCTTGCAACCGAAGTACGATATACCTCTTTGGGATCTGACTCCGATCATACAGAAAGGACGCACTCAATCGGAAATGACGATTGGCACAAGAGAAGATGCCTCAATTAGGACATATGTATCACTGGATGAACAACAGTACAAACTCTCGGCTTCAATCATTTTTGCGAAACTGGTAGGCTATGACTATCCCCTCTCTAATAACACCCCAGCAGAGCATACCGGTGCGATTTTTATCGAGCCTTATTTTAATGGAAGAATAGGTGACCACACAGTGGAATTTCCCTCAATCCCATCTATTTATATCAACGAGGAATTGATAAATCCTGGACCGGAGGTTATTTTCGAAAAACGTCTTCTGCGTCCAGGAGATTTCATCTGTTTCGGTTCAAGAAAACATGGTTACATGTTCTTATTCAAAGACCCTCGTTGGATTCCCGATCATCTTCTTGAATTAGGCATTCCGCTGAACGGGAATGGGAACACCTTGGGTGACTCTTCAGTCAGCTTCAACTCAATGAATGGTTTGACATCGCGAAATGGTGACAGTACCGCCCACGGACGGGCAGGATTCCCGTCAAATCGATCCAGTGATACAGATTCACCTTTTTCTCGGTCTCAATCTAAAGCCACCGTAGATCATTTACCCCGAATGGCCAATTTGCGTCAGGTTCTCACAGCTCTGATTCCTCAAGTGCACTCAAATCGATCAAATTCGTATGCTCCGGTGGATCCGTTCGACTCACCCCGATGGTCACGCATAGAGCCATGGCGCTCGGCTGGACTTTTAGCTCATCTAGTTCGGACCGCGGCTGGTTACATCATTCAGTCCTGTCCATCAATCCCTAATCGTGATGTTGAAGAACGCGACTCAAAGTTGATACAAGATTACGCAATCAATTATTTGAAAGATATTCGATCACTAATGATCGAATTCTATCAGACCACAAGAAAGAAAAACCCGGACCTGTTAGTCCTGGAATTGTGGTTCAGTTTGTTCTGTTACAATGTGGCCGTCTACCTCTCCCCCGGTTGGCTCACAAACAGTAACGGACTGAGCAGACACACATCCCGTGCTGATCGAATCCGCGGTTATGCATCGGACGGACCGGATAGTGCGATCTCATCACCGGGTTCGAATCGGGAGAATCCGCCGGTCATTGAATCATTACTTGTGATCAGCGATATTCGAGAATCAGCCTATCAGCTAGCCATGGAGAGTATTAATACTGTAGTGCGTATCGCCTTTGAAGAGCTGCCTCCGTATCTGAAAGATTTTCTCAACGGACCAAACTCTTCTCCGACTGGTGGAAACAGATTTTTTGCTAACAATGTGGTCAATTACCCCGAACTGCGGCATCGTTTAAATAAGCTATCCAGTTGCTTTCAAGCAGCGTTCTACCTACCGGGATCGTCTGACGGTGACCTCACCTCATCAACGGCCTCCTCTCCGTTCCATTCGGGTAGTGTAGAAGTTTCGAACATGACGCTAGACAATTTGCCGGAACAAAGTATATGGCAGATGAGTGTTTCACGCGATCGTACGTATCCGGGTGCCAGCCCAATGGAGAACAGTGACCAGAGTTTCTCGCCGGGTTCGGAAAGTGACAACGGGGAGCATAGCACATTATTCAACGGGACCCAATCACGACAGTCTCATTACACTAGTCTGTGGACCATTTCATCTGGTCGAGGGCCAATCGATACGGCCAGTCGCATTGAAGCGGTTGTGTGGCGACACATTCTGGCCGGGGTATCTCATCATTTGCTTTGTACTTTGGTGTCAAACGACTCAATTCCCATTGACTGGGAAACGGGAGACAAATTGCTTCGCGGAGTCAACTGGCTCTATGATTGGCTCCGATCCCAACATTTGGAAAACCATCGTCGTCCATTGAACATGGTTGCAGATTTTGCCAATTTACTGGCTACACCTCGTGATCAATTGTTCAAAATGTCCTGGAGTGGGATGCGCTCGATCTATCCCCAAATCCCACCGTCCCTACTCAAATTTCTCTTGGATGAGTACGAGGTAGATGGAGAGATCAAAGACATGCCCACATGGCGTGTAGATCAACGAGACGCCAATGAAGCAGACGAAGATACTTCAGAAGTGCTCGATCGAGTGATGAATACGTGGCGTTCTAAGGAATCGCTTCTGTACGTTAAGAACCCCTACCAGACTGCACCTATTTACCGGCCACAGGATTTGTGGGATCTTTTCAACATTCCGGCTACTGTTGATGTCGCAAGGCGTTTGGATCAACAGCTCGAAGCACAACGTATTGATTTTCGTTGGCTTTCCTTGATCCGTCGAAATCCCGGAGTACGTGCTATTCCTCTGTTGCCCGAGGCGGATCAGGACGCCATGAGTCGACCTCAAACAAGACGACAGTCAAACACTCGACATTCGCGTACCACGAACGGGCAACGGCTGCCATCCACACCCCATGGCATGACTCGATCTAATCCGAATTTGTTGTACGGTTCGGAAGATTTTACAACCAACAGTTTGCAAATGATCAGTCGGCGCGTCGAACACGAGGTCAGCGTACCGAGAATGAATGAGCGCACAGACCTGACGAATCAGCTGAAACCAGCACCATCGAAAGGCGAACCGATACGAATTATTCGATCCTACAGCAATACGAATCACACTGATAACAATCAAAACAAAGCCAACAACTACAGTGAGCAACCACAGCGCGCATTGTTAACACCAAATCAGCCACCCGCAAATCCCCATGAAGCAGCTCTGTACCACTTACAAGGCCTTGCTGCATCACTTCCGCATGTGAACTTCTCGGAGATATTGGCCAAATACCAACAAAGTTCCGCGGTGGGTACTAGAACCAGACCATCGCTCTCAGAACAGCAGCAGACTCCTTCTACACCAACTTACCCGGTAAGTGAAAGCCAACCTTACTTGAACTACATGCGCCCTGCACGGTCGCAAATGAATGGACTTCAGTCATATCAGCCAGAAAACTCACCTACCGTGACCGAATACCCCCGCATGACTCCGCTGGACAAGAATCTCAGGCCAGCTAACCGTTTGGCTCAAAGTCTTTGGCATTTGCCTACCGACCGGACAGCAAGTCCAGCCCGAGATCCACTGCGAACGGGTTATGGACAACAAGTTGTTGCGGCCTCGCAGAATTGGGATGATTTTCGAATGGCCACTTTACGTAGGGGTCTAGAACGTGTTCGTGGTCCTAGTACCAGTTCAGCATTGAACACTCCTCGACATCCTATGCACAGTCAAGTCAGCGCCAGTTTGGGCAATTTAAACACAGTGTTACATCAAAATCCTCATATCATTGTGGAAGAAATGACTGGGGCAAGTTCGGGCTCGCTGGCCGATTCCTTCCTCGATCGGGAATCAAACGTCATTGGTGGCCGAAGCGATGACTTGGGAGATGTGCTGACGCGATCGGTGCAAGGTGCTACGGTTTCCAATATCACTTTGACTCGTTCACCGACTACCGGTTTCGGTTTAATCCTAGTAGACGGAGAGCGTACAATGTTGGATCAACCTGGCGTGTTCGTCAAAGGAGTTGTTTTGAACAGTCCCGCGTCCGCGAACGGTGAGTTTGGCCAAGGGGATCGGATTCTGGCAATCAACGGAACTGACCTGACCGGACTGACCTACAAAGAGTCGTTAACAATGCTCAAAAACTGCGGTATGCACGCAACATTCACCGTGCGACATTGTGATCTGAACGATCCGACAGTTTTATTGGAACGGAAAAAAACCTAGATCGCCGGATTCATTCCTTGTGAGGTCATCATCTTGATCACTCCCGAAGTAACTTGGCCGGAGTCAATTCCATCGGGAAATTTTCGGGAGGCGTCAGTAAACTATGATTTGTCGTAAAGTTTGTGTAAGTAACTGAACATTGGTAGTCTGCCAGGCGAACAGCTTGTGCGTTCCCTGTCTGCTTGGATGAATTTACCTTGTGCATATCTTCCCTGTCTTCACCGTCCTGTCCTCGAAGCTGTCAGAATTCCTCTGCCGAAACCTTTTCGGGAGAAGAAAATAAGTGAAAATAACTTTACAAGCTACCTTTTTTCTATCGCATATATCTTACATATCAAAGGGACGAATCATTCACTCCTTGAAAATGGGGACTCGGGACTTGTAACAAAACTGAACAGTGGTCTTTTTACCGATAAAAGCAAACACGTCTTCTTGTATGTTTGTTTTCCTTCGCCCGTTTTCCTTGTTTGTTACCAACGCGCTTTCTTCCAATTTCCTCCTTATTTATCCCGCAGACCGTCTGCGCACTTATTTGCTTACACGAACTCAACGCAAACCAGCATAGTCTCGTTTACGTGCATGCGTGCACGGATGCATGCTTGCAAAGTATGGGTCGGTAAGGGAGTGAGTGCGTGAGTGCTCACAACTAAGCATCCTCTAAAAACATTCACACACTCAGACACACACACACACACACACACGAACGAACGTACACTCGAATGGTGTATAATGTTAGCTCACTGCCCATTTTTCTAATTTTTAACTGAGAACTAACAAGGTTTGGTCTTTTTTGCTACCCTCCTTAGAATATTTGTATTATCTCCTACCCCAAACTCCCTTAATTTTCCCAATTTAAACAACCGTACGACTGATTCTTTTTGCTTTTCCCTTCAGCTTGGTTTTTGTCTGTTGAACAGATACATATACGCGCACGCGCCCTACAAATTTGCTCAAAGACAGCAAATGTATCGAAGGCTGTGATCATTACGTCCTTCCTATTCGCAATGATGCTTTCTTGTTTTATTATATGTTGTTGTTTG
>STRG.31078.5
GAAAGCCTAACTGTCGCTCATGACCAAGGGCTGTTCACCATAGATGCAGTCAGTAGGGTTAAAGACCTCGGGATCATCATGAGCAGTGATTTTGAATGGCCAGACCAGTGCAACGCTGCTGCACAAAAGGCTCATGGTGACCTCTTTAGACTGCGATCAGCATTGTCATGCGGGCAACAGGAAATACTCGTACCTGTTTACGTGGCTATAGTACGACCTCACTTAAAAGGCTGCGCGCAGGCCTGGGCACCCTTCTACAAAAAGGACACCGCCCACTTAGAGAAAGTTCAGCGTCTCGCGACGCGAATGGTTGAAGGGCAGACGGGTAAGGCGTATACACAGAGAATCTGTGATCCGAATCTTCTCTCGTTGGAAAGGAGGAGACGTCGAGGGGATTTCATAGAAACTTTCAAGGTAATGAAGGGTTTTTCTGGACTTAGACCGGATAATCTATTCCAAATGGCTTCAGATTCCAGAACAGCGGGACACGAAAAGAAGCTGACGAAAGTTCGAGCTAGGTTGATGACCAGATCGCACTTCCCTTGTAGCACCCAGCCCGTTCGTAACATTGGTTTTCGGTCTGTTCGTTTAGTAGTCATTTTACACCGATCAACATTGAATTTATACGAAGGAAGTTGACGACCGAAGTAATGTGCAATGCTTGGTCGGCGTTTTATTTATATGTATTGGTTTAATTAATCGAAATGCCCTGAAAAAGTCGGTATAGATCGCTTTGTTTTATTCCCTCAAAATGTGTAGAATAAGGACAATTAATCGGAAAATCATAAAAAAAGAAATGGGCATCGTAGTACCTAATTCGGGTTAGTGAAAGAAATTAACGAAGTATATCACGTATTTCAAACGATTGGTACAAGCCGCTCTAAAACCGATCGGTTTTTGAACGGTTTTTACTATTACGCCGATCGCTTTCTGACCGCTTTCCTGGACGATTTCTGAGTGGTTTGTGTCAGTCGTCTGAAATACGTGATATGCTTCGTTAGTTTCTTTCACTTTTCCCAAATTACGTATTACGATGCTCATTCATATCTCCTAGTTCATGATTTTCCGATTAATTGTCCTTATTTTACCCATTTTGAGGGAATAAAACAAAGCGATCTATACCGACTTTTTCAGGGCATTTCGATTAACTAAACCAATAAATGTAAATAAAACGCAAACTAGTCATTGCACATTACTTCGGTCGTCAACTTCCTTCGTATAAATTCAATGTTGATCGGTATAAAATGACTACTAAACAAACCGATCTGCGTAATGGTAAAAACCGACCGGTTTCGGTGCAGTTTTGCACCGGTTTTGCTACAAGGGTTCTTTATCAACAGGGTAGTGAACAGTTGGAACAGTCTGCCTGGTTGATTGGTAAACTTGCAGACCGTCCAGTTCTTCAAAGGTGCCCTAGATCGCAAGTGGTAGGAGATATTTTCGGGTAGTGAGCTTTGAGTATGTTCACTAGAGGGATGACGGGTAGCACTGTGGTCCGTCTGAGGCGTATTGTAATTGACGTTTTTGTTTGTTGCATACTGTCTCGTTGAGTGATCACGATGCATTATGTCTCTCGCAGTTAGTGCGCGAAGTGGTTTTACGTTTCCCTCTCATTTTTACCGGGGATTCGACGAAATACACTGCGCAGTGGTGGGTGCATAACTGGTGTGCATACCATCGGAAGAATTCTGGGCGCTCGATTGGCCATGGCCATTACTTGTCCTTTGCAAACTGAACTGAACTGAGCACTGGTCCTTGCATACTACAATTTGGCGACCCTGCCAATGGCACCAAGTAAACTAGGAGGCCTTATTAATTGATTGATTTTCAGGCGCAGTGGCCAATAGTGATTTTGTGGAATGGCCTGTCCGATGAATAGTCCCGATAAACCGAGTACTCCTGGTTTGTGTGTGATGGAGTACATAACACTCTGGACAGTGTTCTTTCGCTGGGGGGAGCAGGCTATTAGCAGCCATATTGGTGGTCGATTATTGTAATTGTAGGATCCTGTCGGTGCACTTACTGAGCCTTTGTGCTCAAGAATTTTTCTGCGGTTTTGTATTTTGCAGATCGAACACTAGCAACCCCGACGGATGACACTGGTCCTTGCATACTACAGCTAGGGAAACCAGTCAATCGGAAGGAGGCAACATGGATGTTACCAATATATCATGGCGCGATAAGATACAAATTTAAGTCAAATAAATAGCGTGAACAGACATGTCCATTGTACAGATCCAAATTGGACAATGTGGAAACCAGTTAGGAGCTGAACTTTTTAATGCGATCTATACAGACAGCTTTTCAAAAACCTCGTTGGCTCCATCTACAGATCGTGCCTACACATCAGAAGCTTTGTCAGTTTTTTTCGACGAGAGTGCCAAATCCAGACTACACGCAAGATGTGTACAGGTGGATATGGAAGAAAAAGTACTCGATCGGCTTCACTTAGCCGCTCAGTGTAGAGGGACTTGGTACTACCCGAGCAACAATCGTTTTACGGCTAAATGTGGTTCAGGTAATAACTGGGCTTACGGTTTCTTTGTTCACGCCAATGAAATTGAGAGAAAGTTGGAAGAACCCATTCAGAGTCAACTAGAACGATGCGATTTGCTAGATGGTCTGTTGGTGACCATGAGTTTGGCCGGTGGAACTGGCTCTGGCGTTGGCACAAGGTTGCTCCTCCATATGCCAGATATCGCTCCAAAAACCCCAACACTCACACAGCTTGTTTGGCCTTATCGTCGTGGAGAGGTCTCTGTTCAGGCATACAATGCAATTCTCACTCTAGGTCATCTACTGGACCCGAGCACAGTTGGTTCTCTGGACGGTTTTATAATGCATCACAACGATCTGTTGCACACAATTTGTCTGAATCGACTACAGGCTTCCAATCCAAATGTAACAGTCGGAATGGATCAGTTGAATGCACTAGCCTCACATCAAACTGCCGGTCTGTTACAGCCTGTGGCTCAGCGGAACTCATTTGGAACCAGCTTCTGCAGACGTCGATTGTCCTCAACCATAATCGATTTGTGCGGTCATCCGGACTATCGTTTGTTACGTCTCCGATGTTTACCGTACCTGGGATTCGAGTCGCGTCCATTTGCTACTGAAACTTGGTCTCAGTTGGCTCGTCACGGTCGTCAGATGTTGTTAACTGGCTCGTCTGCAGAGGACAGAATGGATTGGTCTCTAATGTCTACGGGAACTGACGCCATTCGTCGTTTTCAGCAGACACATCTTCCTCTACTGTCTTGCGTCTCTGTACTGCGTGGTCAAGACGCAATGGAACACGTTCGCGATCCGGTCGAATTCGCACACGAGTCCACTCACGGACTGTTCGGTTCAAATCGGTCATCCTTTGGCAAATCCGACTCATCGTCGGTCGTCCGAGGCCATGGTCGTCCGTTCATGAACTACCCGCGTAGTTTGTTCTTAGCCTCAAACGGTGGCGGAATGCGTTTCCCCGAACCTACTGAGATCACGGACGCGCATGCAGCGAGCAACGGGGACACCACAGCTAGCCTACGGTACGCTGCAAGTCGAGCGTGGGAAATGTTTGCCTCACGAGCCTATTTGCACCAGTACGAACGATACGGACTTAGCACTGAATTGCTGATGGACTGTTTTGCTATGGTGGAACAGACAGCACACGATTATGGTTCGCTTTCTTGGTCCTAAGCCAGTCAGAATCACGGATATCTTTTTTAGTACTAGAAGAGAACTGTGTCTCAATTTTGCATTTATCACCAGCTGCTGTGATCCTCATTATTGCTGTGGTTTTCAGCCATATTCCCTTGAGGTTTTAGTGTTTCTTTATTGTATATTTTGTGTCCTTCTTCATTCTGGTGAGCTTTTGAATACAAACGTGACCTGG
>STRG.42541.1
AGGAGGAACCCTGACTTGATGATTCTTCGACCAGACAAAGGCTCAGGAGTAGTTGTTCTGAACAATTCAGACTACAGAGATAAAATGGAGTCCATACTAGGAGACGAAACGAAGTTCTTACCGGACTCAAAGACTGACGACACCAGCAAACTAGAAAAGAAAATAAAGACAGAGTTGGACAACCTCGTAAAAGCCAACTTGACCTCGGAATCCACAGTCAAGAGTCTAAGGTGCAAGGGGAGCCAAACACCACAAATGTACGGCTCGCCAAAAATACACAAAGACGACATACCACTACTACCAATATTGTCAATAACCAGCACCCGCAACACAAACTAGCAAAATGGCTCGCTGAACTACTAAAACCGGTAAGGGAATTTGTCGGGAAGAATAACGTGAAAGATAGTTTTGAAATGTGTGGGTATTGAGCGAAGTGAACATCCAAAATAAGTACTTATTCACAATGGATGTTTATTCACTCTTTACAAATATCCCACTTCACGAGACCGTTGATATCATTCGCCAAATTATCGGTGATAACAATTTGACAATCGGATTACCAAACGGTGAGCTGTCACGGTTATTACTATTGTGCACCTTGAACGTAAATTCCATTTCTTTGAAAAGAGATATCGACAGATTGATGGAGTTGCCGCGGGTGCTCCTCTGGAACTTGTTCTAACAGATATATTTGTTTCACACCTCGAACAAAAAATGAAATCAATCATAGCTCAGGCCGCTCTCTATCGACGCTATGTGGACGATATATTTGTCACTGCTAACACGAAGGACGAGTGTGAAAAAATGTTCTACTACTTCAACACCATACACCCAAACATTCAACTAACCAAAAACGGGGAAGACAACAACAAAATCGTATTCCTAGATATTGAAATTACCCGCCGAATCGATGGAGCAATCCGAAGATCAGTCCATCGCAAAACTACGTGGTCAGGACAGTATCTACACTTCACCAGCTTTGCCCCCATAAAGTACAAAATCAGCCTCGTCCGAGCCATGTTCCACAGGGCACACGAAATATGTACAACTGACACGCTGGAAGAAGAGTCCCGTACCTTGTTCAAAACTTTTGAGGCCAACGGATATCCAAAATCATTTGCATCCAAAGTATCACAACCACCTCCGCGCAAAACGAAAGTTACCACAGTCCCAAAACTGACAACCTTCCTACAGTTACTTTATAAAGGTGATGACATTAATACCATAATCAGCAGACGCCTCAACTGTGCTGGTAATCGTACGTAATATGCCGCAAATATCATTCTCTATACAACCTCCCGGATGAAACTACCATCGATAAAAGAACCACTGCCTCTCAACGCCAAGTCAAATTGCATTTACCAGTTTAAGTGTGGGTGCTCAGCCACCTACATCGGCAGAACGGAGAGACAACTGCGTGATAGAATGGTTGAACATATTCCGGTTTGGTTACAAAGAACAATGAACGGACAGATGCTATCAGTGACGTCATCGAGCGCATGCAGAACACTCAAATCAATTACGCAACACGTGTGGGAGATAAATCACCGTGTTAATCTGA
>STRG.1166.1
TGCTGCGTCGGTCCGCACAAACCCATAGTGATTCTACGCCTACGTACAATCTCATAAACGTATGAGAGAGTGTGTAGCAACTTTGGAAGGAGCACAGGGACGACTAGCTCTAAATGACGAAGACAAGGATGACATGCTCTTGGAATTCTTCAAGAGCATATATCGACCAGAAAATAGTTTGGGGGAAAGAATGGAGGGCCCACAGGCACCTCCAATACCCGAACTTACTGTAGGAGAAGAAGAAGTTTACGCGGAGTTGCAAACGTTGAATATAAATAAAGCAGCAGGTCCAGACGGGATTCATCCAGCAATCGTTCAGCCTCTGGCCGATGTCCTGAAGGCTCCGATAACGAAGCTGTATGAAACGTCACTTAGAGAAGGAATTGTGCCGGGAGACTGGAGGAGAGCAACAGTGGTAGGAATATACAAGAGTGGACCCCGGCAAAAGGCGGAAAATTACCGGCCGGTTAGCTTGACTTCAGCACTGTGTAAGTGCCTGGAGCGAATAGTCAGGAAGCAGATCTCTAGGCATTTGGTTCAACACAACGTCATATCGAATGCTCAGCATGGGTTTGTGGCAGGGCGATCCTGTCTGACGAATCTCCTGCTGTTCCTCGATGAGGTAACCAAGCGTCTGGACGAAGGGAAATCGATTGCGGTCTGTTACTTGGACTTCAGCAAGGCATTTGATTCCGTGAACCACAGATTTCTGGACGTCAAACTGCAGTCTATGGGAGTTGTTAGAAAGGCAAGACAATGGATAAGTAGTTTTTTAGCAGGGCGAACCTTTAGTGTTAAGGTGGGAAGTCATGTTTCAAAACCGGAAGGTGTGACAAGTGGGGTGCCACAGGGCTCGGTGCTCGGCCCTCTGATCTTCCTCATCTTCATCAACGACCTAGCACGTGGGCTTACGAACCCCACCTTTATGTTTGTTGATGATGTCAAGATAGCTGGAGTAGATATAGAACTTGACGAGTTAGCAGTACAAAACTGGGCACGCAAATGGGACCTTCCACTAAACCTCACCAAGTGTCAATGCTTGACCACAAATACAGGGGCTAGTGGGAATGGTGTGGGTTCGTTGCAAGTGGTCTCGCAGGTCAAAGACTTGGGCATTATAATGGACAACAGCTTTAAGCCGTCAAAGCAGTGCACCTCAGCAGCCAATACGGCCAGGAGAGAACTCTTTCGAGTTAGATCCATTATGTCGTGTAGAGATCCGGGGATTTTCGTTCCGATATATCAGGCCATAGTTAGGCCGCATATGAAGTACTGCGTGCAGGCCTGGGCACCGTACTACCAGATATCGAATGTCTGGAGAAAGTGCAAGGGCTAGCCACTAGAATGGTGGCTGGGCAAAGGGGGTTTAACTACACAGAGCGTCTCCGTGCCCTAGACCTATTCTCGACGGAAAGACGGCGCATTCGCGGGGATTTGATAGAAACCTTCAAGCTAATGAAAGGACTGTCAGGAATAAGACGAGAAGACCTTTTCTCTCTGATCCTTGAGAGAGGTACAAGGGGGAATAGCCTTAGATTACAAAGGAAGCATTCGAGGCTCCAAATTAGGGCGAAGTACTTCTCAAACAGATTGGTACCCTATTGGAATAAGCTCCCGGAAGAGGTCATAAATACCACAACACTGAAGGCTTTTAAGAAAGCAGTAGACCTATGTTGAGTGGCAGTATACCCCGAGTTATGTTAAGCAGCTTTTAGGGTCAGATGCAATTTACTTATTGTTTCAATTTTACTCTGCCCGGGCTGATACTGCACAAAATTTCTGCCTTTCAGAAAAAGAAAATCACGCAGTATTGGGAGCTACGGAAACGCGCCGACAACACAACTATCTGGACACACAATTGGCTCTAGCCACACCAAGTCCTGTGCAAACTGAACTGAACTGAACTGACCAGGGCAAAGCAGACGCCCTGGGGGAATAATTTGTTAGTGTACATAGGATAGATAGTGGGGTACTAGTAGATCTGGCTCTGGTACATCCTCCTCAGTTAAACGAGCTAGATCTTCCAAAGGAATGCGTGCGTAAGTACCTACAGGAGTTAAACAGCCACAAGTCAGCGGGCCCAGATGGCATTCATCCAGCTATCATCGAGCCGTTGGCGGATATCATAGCTCCATCGGTATGCAGATTGTATAGATCCACGTTGGACCAGGGCAAGCTGCCTCAGGACTGGAAAGTCGCTGCAGTCGTGGCAATACATAAGAGTGGGCCTAAGTCGGATGTGCAGAACTACAGGCCGGCAAGCCTAACTAGCGTTCTCTGTAAAGTTCTCGAGAAGATCATCCGTGCCCATATCTGCCGGCACTTACTGCAGCACTCCATGCTAAGCCCGGCGCAGCATGGATTCCTGAAAAATAGATCTTGCCTGACCAATCTCCTGTGCTTCATAGATGAAGTAACTGGACGACTGGACGAAGGTAAGGAAGTTGAGGTATGCTACCTCGACTTTAGCAAGGCGTTCGACTCCGTTAATCATCGTCTTTTGCTATGCAAGATGGAGACTTTCGGTATAGGTGGGCCAGTATATAGGTGGCTGGAGGACTTCCTCTCCCACAGGACGCTTTATGTCAAAGTGGGGGACAGGTGCTCCAGTTTGGTGAACGTCACCAGTGGTGTACCTCAGGGATCCGTCCTAGGCCCNNNNN
>STRG.67623.4
CAGTCACGTGAGGTGGCCTTGATCGATCAGCTGTTCGAACACGCCTCTTTGCCGGCACTCCGGCTTATTCTTTGTCCCGGTCGGTTAGGTTAACAGTACAAAGTGGATCTTGTTTGACCGATTGATATTTGCGAACTAGAACCACTGAAGTTTCTGCTTCATATTTCTGCACTACGAGCTGCTGTTTTCGTGCCGTTTGGTAATCGGCATGTGTCTGTGCTTTTCTGTCATAGTCTTATCTCTTGTGCTAGGAATCGTCGCATCATACCCAGAACGAAGGTGAATTCGAAACATTTTAAAGAAATCGGCAGTGCGGGCGACAATTCCAGTCATGTGCCTACAGAACTGGGTGGAATCTGTGAGACTCCACACTCTCCGCCTGCGACTCCACACGGTTCATGTCCAGAAAATTACCTTAGGTCAAGAAAGATGTTGCAACCCGGTGATCCCGTTTGGGTACGATACTCTGGAACTGTCAGCTTTGGACAGTTAATGCACTGCATGCCCGAACTTAATATGTACACTGTACGCTCTGATAACTATGGCTCGACACGCCTAGTTACTCGTGGAATTGAGGACATCTTGCCCATTAGTAGTGCTGTATCTTCGAAATCCCCGCCAGATGACAGTGAGTGGAAACAAAATTCACTTTGTGGAACGGAGCTTTTGGCCTTCGGAGAACACCAGCAGCTTTTGTCTTGCTATCGAGATTGTGATGTGCCGTTGACATCTCTCGCTTCGCCGCTCTACATCGACGCCACGGAAAGGTCCTATTCTCGATGGGACATATTCGATTTTCGGTCAATTTTCAGAATCGTTTCCGCTTTGGTCGTCTGTTCAATGCGTCACTGTGAAAATGTGGTTTCTCCTGAGAGTCAGCAACCAAAGCCACCGGGCAAGAATATTCGTTATTTCAACTGAACTGGTATTGAAAAAGCTGGCAGCAACGTTGTCTTTGCTTGGTACTTGAGGGATATACCAAGAATAGAATTCAGTGGCATGAATGCTGTGTAGTCTGTCCGTTGCACTTCCGTTCCTCATAGCCTACCTCACAACCAAAAGGAAACATCAAAAACGGCACGGTGAATAAATGTCCTCGTTCTCTTCACTAACAGTTCTCTTACGACCCGTTGAACTTGATCCCTTCAGTTGCTTTTGTTGTATCACTGGTAATT
>STRG.16841.1
GGCGATCGTGTTGTCACTTTCTATCGAATCAGAATGACTGATCGATGTTCGTTTGTACAGTTAGACTGTGTATTACGTGTGTTGGCTACTAGGGCATTCTTTCCTTTTCCAACCCATGTAGGTCCCTCCCTGTCCATCTTGTATATTCATACCTTCTAATTCAACGTGCAACATGGTGAGAAAGGCAGTGGTCAGTGGGGCTTGCTCTACTGTTTAACGCTGTACAATTGTGATGATGGTGATGATGAACTGTCGAGAGGAATTATCATCAAGTCGTGTAATCTCAGATTTTATCAAAAGTGCCGGTTGACGGACCTCAGGTTTGTTTAGCATCTTACGGGCTTATTCCTTCTTATTGCGTAGTTGCTTCAGGTGTGGAAAAACCACTCTTCCAGATTGGAGGTAAACAGTTTCCATGGAACAACAAGTATTAAAAATCCGTCTACTCACTTCTGTTGTAAAATTCTCAGCAAAATACCGAAGTGGACAGTCTTTTGACGAAGATGCAACAACAAATGATGAACAGTTGAGGAGTGATATATACCCTCAGTGGAAATGATTTTTTCTGTTTGAGGGGTATCAGTTTGGAACTTGTTTGGGATAAATGACTTCTGTGAGAGTGTATTCTAGGCCTAAGATGTGATATGCAGTGATCACTGGTGCTAATGGGTGCACTGAGACTGACAGAGAAATTTTCTGAATGGTTGTTTAGGGTGTGGTCTAACGAGTCGGAGTTTGATTGATTGAGGATTGATGTATGAAAGGGGAAGTGTTGATGCCCGATTAAAGCCTCCCACTATTGTTTGTAGGTTTTTATCAAGCATTGACACAATAAACGGAACAGATGAATTACAGAAAATGTTATCTGAGGTTTGTGAGCATTGTGTTGCTTTGTGAACGTTGCTGATGATAATTTGACCGAAACGAGAGAATCTAGGGTGACATGATACAGCTAAACAGGCGATGGCATCATATGAGTTGCAAAAAATTGCCGAGGGCTTCCCGCACTACTTAGAATTGATGTAGATGCAACGCTGCCTCCTGTTTTCTTCTTGTAATGCATACATTCCTGACGGAAGCAGGTGAACTCTTCTGTTTGCACAACACCGTCATCCACATAGTCATTCAGCGAAGTTTCTTGTAAACATACAGCACAGGTATTTCTAAAGCTGCGGGCCATGAGCAGGTACGTAAGATCCGATAGCTTGTTGAAAAGAGAACTCAAATTATTACATATGACACTAGGAACAGTCACGTTGCTTGGCATTGTGTACTTAAGAGCAGTCTTCCAACCAGTTCTTTTGTGTTTCTTAGCATGATGGTTCCAGTTTCGGACTTCGGATAATAGGCACACGTCTTGTAGTCCAAGCATGTATTTTATCGATGGCATAAACCTCTTCGAATAGTTACGATTGCGTAACATGCCAATGATTGACTGAGTTAAATAAGTAGTTCCGAAAAAGTAATTGTCACTGTGTACGTGCTGTGGGCATCCCCTTCGAGCAAAAAAATGAATGAAAGCGCACAAAATGGAATCGGCATCCGGTGATTCCGCTGCGTCCAAGTGCACTTCTCACAAACTATTACAAGTAAATAAATAGCCGTACCACTTCTCTATGACACGTCCTGTCCACACGAATGTGGGTCCGAAAAAGTAACTGAATCACATGATTCAATGGTTCTGTCGGTTGGAAGCGGAGCCATTGCTTCTTTACATGACTGAGAAAACCATCTCTTACACTCGAAGCAGTCTTGCGATGCTGACTTGATCCTCCTGTTTACCTTCAATGTTCAGAAGTAAGACCTCATTGTGACCATAATTTAAATGGCCATTTTGTAATAGTTACGTAGTAGGTGTTTTGATGACAATGCCAAACAAGACAACCGGCTGCCCCAGCTAGGACTCTTGAAACCCTTAAATAGATGTGTTGTATCTACGAAAAAGGCATACAAGACCCAATTTTAGTGCTAATGCTTCAAACCCCAGATACAAGCTTGAATTCTCGTTTCACTTTTCATGTGTCGGGCGATCAGATATTCAGTGCTTGTGGTCAAACTGGCGTTGGCATCACACTCAGTAGGAAAGCTGAGCGTGCACTGCTCGGCTGGATCCTAATCAACAGTCGTTTGTGTGCAGTTCGGTTAAGTGGTTCTGTGCATGTCAACAGCACTAGACTGAAGCGTCGATGCCTGTTTATCGTTTCTATGTACGCCCCAATTCATTGTAGTTGTCCTTAGGCTAAAGACGAATTCTACCAAGATTTGTCTCAACTGCTCGGAAGCTTGTGGTCTACGAAAATTATGGCAATTGCTGGTGGTTTCAGTACTCAAATTAGAAGTCTAGACAAGATAGAAAGGCATATAGGAGGCCGATTTGGCATTCCAGCCGACAGAACTCATAACGGCAACCGACTCATCCAACTATGTTCCGACCATGGACTATTCCTAGCGAGTACACATTTCTCGCACAAAAAGCGGCACCGATTAACCTAGCGTCCTGCGCGTTCGCAGAGTTGGATTCAGATCGAACATATTGCTATCGCTTACCGCTGGCGCTGATCAATCCAAGACTGTCGATCATTTTGGTCCACGTCTGTAGCCACTGATCAAACTCTTTCGCATGCGCGTTTCAACCTACGCATCGCTGGCGGTCGAAGCAACGCCAAAGCCAAACGTCCTCCGGAGATGTTACTGAATGATACCCATCGATCTGCTTTTCAAGCAGAATTATCCACCAGGTTATCGATGCAGTCAAATGCCCAGGATCCAGAAGAGCGTTGGATAGAGATCAAGCAGGCTCTACGCGAGGCTACTGATACTATTCAAGGTCCAAAAGCCAGGCACACACAGAAACGATGGATATCTGCATCCTCAGCTGCACTGTTAGATGCGCGAAAACGGATTCCTCCAGATGTCAGGTGCGATGAAACACGGAGATAACTTAGACGCCAACTGGTTCAAAGCCTGAGAAACAACCGTGAGCAGTGGTGGATTGTGAAATGTAGGGAGATAAAACAAAGCTGCGGCGATTGGCAATGGCCGCAACTTTTTTGTGTCTAATTACAATAACCGGTCCACGAAAACCAGGCGCTGCAGGACCGGGTCAATCCAACACCGAACCTTTCAGTGTTTTCGGAGACTATAGACCAGACCGACAAGTTCTGTTACCTGGGCAGCTGCGTTTCGCCCGGAAGTCGGATATCGGATGAGATGCCTTTGCGTATACAGAAGGCTCGTTTGGCTTTCACCAACCTGATTCATCTGTGGCGTCCACATGACATCCGTTTATCTGTCAAGGGTTGAGTGTACGCTGCGGTAGTCAGACCAGTGCTTGTGTTATGGTTCGGAGACATCCCACCGCGGGTGGAGGATACATGAAGGTTGTAGGTATTTGAACACCGATTTCTTTGTATCATTGATCGAATCTGATGGGAACACCGTATCAGCAATGCTGAAGTTTGACAGAGAGTTTTAGGTTCACTAAGCAAATCATTAGATAAAACACTAAGAGTCACCAGGCTAAGACGGTTGGGACATGTGTTTCCCATGTCCCCTGAGGGGACTCCTCGGCACCCCATGTTCGCTGAGGCGGGTAATGGTTGGAAGATGAGTAAGGGTGGCCAGTCCATGACATGGGATAAAGGTATGAAAAGCCTAACCAGTGGACTTGGCCATGTAGAGTGTGTTAGACTTTTTTGGTGAGGTCCACGAGACCCTCTAACCAAGTAATTAGATACTTTAGAGGAAATAACTGAGTGTCGCGACCAGTGCACTCTTGTATCCACAAACTTTGTGTATCGACTTGATACGAATATTTGTAGTTCTTTTACTCCTTTCATACTCTTTTCTTTTTCATTATTTCCTTCTGAGGATTCCGGTACGGGACAACATTGGAAGCCATCGCATCCCGTGCATGGCTAATGGTTGTTTGAACTGAACTGAACATTGTAGTGGAGATATTTCATTTCGAACGATAAGCATGGTTTTCCAGCCAAACGGACGTAACCGAAGTCAATATAATGTCAGACGACAGTCGTAATTCTTTGTGAAATCGTGGTTCTGTGATACTGAAATAATTATATCAGTAAAACGAGAACATTGAGTAACGAAAATAAAACCTGGATTTGAGGTGTTACCAGCGGTTTTAAACAAAAAAATCCATCGTTTGGTGATCCGTGCAGAAAAAGTGACCGATTAGTCAGAACACAATAGAAGAAACCGACCGATGAGATGGAACACTGCAAGTGTTCCAACAAAACAGTAAACAGAATAGCGAACGGAACGTTAAGGCTTTTATCCTCTGTCGTCTTTCACAGATTGTCTTCAGTGCGCAGAGAACACAAGTTTTTCTCTCAGCCGCAGATGTGTCAGAAAATTTCTCAACATTCGTCTACATGGGTACTTTCACACCTATTTTAGACCAACGGTAGTCATCTTGTGCATCTGAGGAACTTCTGATTCGGTCGGAAAATTCCCAGTAAATACATATCGAGAACACAGTTGGGCGAACAAGCTCGTCTTCAGTGATTCATACTCATACCATTACATCATAATATATTACGACAAGTTAAAGATGTGGACCAATTAGATGAATAGGAAGTGATGGAGAATAATGGTGACAAAAAAGGAAAAAAAACAGCTGTACTCCAGGTTTAAGTTAAAACCGGATATGAATTGTTTCTCACGCGTTATGTCAGTTTTCATCTGGTCTGTGGCCTATTGTAGGCTAGAGGGTGGACCAAGGCAGCTTAAGAGCACACACAAATGGTTTTTGAGCACACAGCCGACGGGTTGTGGAGGCGGGTGCTGACAGCCCCAGTTTGGCTAATATTTGTATATTGTATATGTAACAGCACAAGCATGCACCATTGAAAACGAGCCTGTTCGCCAAACTGCGTTCTCCAGAGTTCTGATTCTGTCGAAGTAACGGTCATCTGGGGCTGCCTTGTTGAACAAGGAGTACCTGGTAAGTTCATGACATCAACCTGAGATTGCAGAAAGTGACCAGATGCAAGGTTGGCACGATAAACTTTATCAGACGTAACAAAAGAGTTTGATTTGCAACTGGTTTGATTAAAATGGAATCTCGAGATTCAACTTCCGAACTGGATTTTGACCGATGGTCCAGTCGTTCTTACAGTGTACCAATGTGCAGGTCGGATTATCGTTGGAGTTTCGACCTAATGGTTCAAAATGCGTACTTGAGTATCTTGGAAGGGCACGCCTTGATGGGTGCCAGTTTTTGTCCATGTCCCGCCTGTGGTTGCGCAGATACTGACGTCACTCGTCGCTCACCGCCGCTTATGGTTTGTAACTGGTGGCCGACTTTCCATGTAAAAAATGCTGTACGATCATCATTGTAAATAAATACCCAGAACACGTATGAGCATTGAAAACCGATCAATGACGTCTTGTTCACTGTTTCTGACGAGACGGTTGGTTAGTTCCAGCATACCTCACAAAAGGGGAAAGTCTGTAGCGCAGTGTTTTGCACACTTTGCTCCAAATTCCCTAGACATCAGGATTTTTCTAAGTAACCAATTTCTACCATAGAACGTTGCACTCTCGTAAAACTTTCCAAGCTACATGGGAAATTTGCGGTAACTTGTTCCTTACACACAAAGGGGCAATTTCTTAGTTTTATTCAAATCGTTAATTCCAACAGAATATTTTGAAAATTGAATCATTGAGAATTTCCAGTGGTTTTCTGCTGTAACATTTTATGACGAGTGGATAGATTCGTCCACGTCTATGAATTGTACAGCCTCATGTGAGACGTGACCTGACGCATCATCCTCCAATAGGACAATCTTCCTAGCGTAACTTCCGGTCTGACAGACAGGGAACTTTCATCTTTCGAGCATGGTGAATTCTGCTTTGTTCAAAGTGTCTTCAATAAAGCCCCATCAGCAAGGTTGATGGTGATTTTTCGCAGCCCATATGAACCGGCGTGGCGAGTTTTGTGACTTCGAAGTCACTCAAATGAGTTACTTCGGAATTTCCTTTTTACGACGTACGTATTTGTGTGCCCCTTTATTCTCACCACGGTTCGTTCGCAGTAAATCGAAGGTTAACAGGATTTACCATTCGATTCGGATGTTTTCGTGTTTGCAGCATTTAGCCACGTTTGTTTTTCATATAATACTGACTTTCGATCGGATGAGGGCTAAAGCAACTAACTTTTAGGCCCACTTGTTTTCACAGGCGCGTGGGAATTTCTTCTACACAATCTCAAACTGCATACTTATTGCTATCTGGCTTTTTTCCTATCCCAATACAGCTGAAATCACTGTCCAAGTCGGAGTTGCTCGTTAGTGGCACACCGCATTTTACGTGACTATATCGAAAAATCATTCTATCATTCACAAGAATCGGAAATATGTTCATCACAGGAACATGTCCTACGGGCCCGCACAATGTCATCCTTCTCCTCTTCTATAAAGTGGCGCAATTTTCCGGTTTCAATGAATATTTCTCTAACGCAGCGGCTGTCGAACTGTTAGACAACATAGTATTTTCCACATATTCGCTTCGTTCTTCGTTCTTTCTGTTAGGCAGACAAATGACGAAAACAACCCATGTTGAATTTTACCTTCGTCGTTTCAAAAATAAGTCGTATTTAACATTTAACCAAATTCAGTTTTCTGAATTCCAGACTAATTTATCATGGTAATTAAGGTGACACACTTTCAGTCGTCAACGGATCGCAGCAGAACTAACGTAGCTGATATCAAGTTCTGTGTAGTTTTATATTTTAGCCTTGTGTTGTGATATACTACGAAAAGTTCAGAAAAGAGGAGTTCATTACACAGAAAGAAGTGAACTTTAACAATAGCTGCAGGTCCGTTCCTCTGTCGTTTGTCGGTTCACAGTTAGATCCACGCGACAACAGATCGGATATTTCTTGTGTACTTCCTTGGAGCTTGTTGGTTATGCTTTGAAAACATGAACCTTGTTTATACTTGAACACCGATGTCTTGAATCTGATAAGAATATCGCATCAGGATCACGCGTAGAGTATTAGGTACACGGGGCAAATCATCGGATTAAACTCTAATATTCATCAGACTGTGGTGGTCGTGGTGTTACGCATGTTCTCGAATAGATTTGCCGTGTTCGCTGAGGTCGGTGGACAGCCCAAGACATGAATACCCTAGCCGGATGACTCAGTCAGATAGGACTTGCTGGTCTATTGGACGAGTTTCCGAAAGATCCACCTACTTGACCCTTGGAGGAACGACATGGTTGCATGTCGCTATCATTGCCGTATTTGTGGTTAAGCTACTTCGTTCATACGTTTTTCTGCTTTTAATTTCGTATGCTGCTTTTTCTTTGTATTGTGTCATTTCACTATTTGATACTGTGAGACGTAGCTACGAAAACAAGAACACCAAACTGGGAGGTTAGTTGAACTTGCCACATTCTCAGAGCTGCCCGAATATTCAGTTCTGTTTTTTTTCATCTTCACATTTTTCCTCCAGGTTGTTCGCGTTTCAGACGGTTTGGAAAACCCACTTCCGTTGCCGTCGAAAAAAAGCGATTCACAGACTGAAATGTCTGTCCTCGGAGGATTGGCACATACCCGAGCAGTGGTCAGGCAGTTGGAAGCAGAGGAACAAAAGCTAGCCACAGAAATCGAGGAGCGCCGGAATCGCATCAAAATGCTTATGAAACAGAACCGAGTTCGAGAAGCGAAGAGTTTGCTCCAACGAACAAAGATTTTAGAAAAATCGTTGGCAACACGGCAAACACATTTGCATCACTTGGAAGCTATGCAACTTCAAATTGACTCCGCATCCGACAACCATACTGTGCTGTGTGCGTTGGCTGATTCTGGACGCGCACTCCAACAGATTACCGGTGGCACCGAAGGTTTGACGAAAATTGAGGATACAATGCATGATATTGCTGACAGTGTTCAGGATTCAAATGAGTTTTCGGATCTGTTGTCCAGTCTCGGTCGCACAAGTGCCTACACGGATGAGGACGAATTAGAGAAAGAACTGCGAAGTCTGCTGATTCCCGAACGAGAAGTCACTAAACCACAACCGGCGAGTAAAAATCCCAATCTGCTATCAGACACACAACTGGAGGCTGAGCTCGCGGCGCTATCTCTCGATCAACTCAGATTTCCCGAGGTTCCCGGGACTCCAATCACCCCACCAGAAAAAACGAAGTCGTCTTTACCGACGTAAAAGTTGATCATACTAATGACAGTTCAAAACTCATCAATGCACCAGGTGTCTTTCATCCATTCACTTTTTCTAAAGAAAATCAGATCTGTCGGTGCTCACGCAGACCCTGTTGGCTCACGGTGTAACAGTTTCCTTGATTCTGCAAATGTTGTACTTACAGTTCGCTTCGAATTCCTTAATTATTCAGATAACTAGGGCGTACGCCAGTGAAAAGCATCGGACAATAATTTTGTTTCCATCTAACCCATCATCCAGCAAGGGAAATGCACGTATACTGAATTTTATTCATTATGCTATTGTGGACCATCTTGTTCCGTTTCTGTGCTCTCCCAGCATTGAATTCGAGTTTTTCAATTACACGGCTTGTTGATATCAGAACCATTGCTCTTCCAGCTGGTCATATGATTTTTGAGTGCCACTTCGACTGGCACACCATAAAGTTGCGTACTCCTGACTACATGGAAATGATTTCCCGTTTTGAGTGGTTTGAATTAGACAAACTGATAGCTTCATCTGTATACCTTATTTTACTTAATATTTTCATCTTGATCTAGCTGTTTCACTCGGTCCCCATTGTCACAAAGCATGAAACTTGCGCACTTGATCGTTTAAGTACTGTTTACCCTCACTGTGAATCACGTGACAAGTTTGAGCTTCATTTTTCAACTTCAGGAGTACATCCGTAGAGAAATTGTACGCCCATCCCGTGGTTTCCTACGTTTTTCAGGTTTTCCCCAAAGTTATTGCGCGTTGCCACAGTAAATTTCGGTACCGAATACGATAGTAAATATCGCTGAAGATTATCACATAATTCATGGAATGAAATTAAAGTCGAAGTGAAACTTCTGTGAATTTTCATTGAAAAACGGTA
>STRG.1585.4
ACGAGTTGTTATCATCATCGTCGCTTGGTTACTCCGCTTACGGCGCCATTGTTTCAGTTTCGCTTGCGGACAATCGTTCACGGCTTTTGGTTCCTGAAAGGTCAGGCGTCTTTTCCACTGGCAGCAGTTATCCTTACACCTGCCTCACCGGTCTTCATAAAGTGATCAGCCACCCTCCAGATCTACTTTGTGAATGCTGTTGCTTGAAGTGTCTATGAATATGTATGCGTATATCGATTAACCACGGATACCCTCAATTATGCAATGCATCACTAGGTGATCTCCCCTAACTACTGTGTTGAATATAAAGTCCAATTCATGTGGAGTTTCCTTATTCGATTTTCTTGAGTGCTTTGCAGATAGCTCATTGTTCGTGTTTGTAATTTCGGATGATCAGACCTCTCAACCCGCTTCGAGAATCAGTCCCGTGCTTTGTTGTTGAAACTATTAGCGCTCCGACAGTCCCAAATATGAAATCAGTTGGAATAATCAACCCCATGAATACTTCGAAGTACTGCCAACAATGGTAAACATATTTAGTTGTCCACCATGTTTCCTCTCTTGATATGTCGTGATATGGTTTGGTTTCAGGGTGGTGAAGTGCTGGTTAAAGGCTGGTTAACTAAAGAAGGTTAAAGTTTGGGAGATGCCAGAAAACAACAGCGCCAAGGCTCCTAGAGACGGCCAACAGGCTGAGCAAGAGTTGGCATCAAGAACCCTCCGGATCCAAAACAAACGCTTCTATCTTGATGTGAAACAAAACCGCCGAGGACGATTTGTAAAAATCACAGAAGCTGGGAACGGAGGTCACAAGTCTCGCATTCTGATGTCCATCGCGGTGGCCTTAGAGATGCAAGAAAAAGTCAGTAAGCTCAGCGACACTTATAGCCAGCTGCCTCCACATAACCCTCAGTCGTTGGCTCAAGACGGCCGACTGGCTTCTGACACTATCGTACGTGATAGCAGGCGTTACTATCTGGATCTCAAGGAAAATGAACGCGGGCGTTTTCTTCGATTAGCAATGCTTTCTATGGGTGTTCGCGACCAAATTGCCATTCCCGCACAGGGAATGATTGAGTTGCGCAATGCTTTAACAGATCTGACGCAGGAATTTGCCGGGGATGCAGAAAACGATATCTTCTCCGACCTGCCTGAATCAAAAGTGCTGTTTGTTGGCAACAAAACTTTTTATTTTGATGTCGGGTCCAACCGGTACGGGGTCTATCTACGCATTTCTGAGGTTCGCGCAAATGTGCGATCATCTGTCACTATCCCCGAGCAACACTGCGCTCGCTTCCGCGACATCATTGCAGAGCTGGCTAGCAAAATGGCAACCCAAAAAGTTACTAATGGACCTTCAATGAATGGCGATGGTATAGAGAAACCGGAAGTTGCCGAGGTTGAGGACAAACCAAAAGCCGCGACCGAACCAACCAACCCCGGCGAACCGATCCCGGTGGCCTAATAATGATCTCTGTCTGACTCCGCTTGTTCATCTTACATCAAATGCGTTTAACTTCATTAGGTCTCATTTTTTGTTTCAAAAGTTCTCAAGAAGCTTGCCTTTTCGAATTAGCTACATTTACCCTTACTCGTTTTGAATTTTGCTTTGTATATCTTGCATTGCGCTATAGTTTTATACTTCTCTTATTGTTATAATTTATGGTCCATTCACGTGTTTGTCCACAAATTGTTGTTTTGTTTTTTGTTTTATTATCAACTGATCAGTAGTATCCATTAATGAATTTTCGCATCGTTTATCTACCAGTATTTGTTTCGCACAA
>STRG.17170.2
TTGAGTGAGCTACGGGGAGTGCCTCGCTCCCTTTTGAAACTGTTGGTCGGCGCTCTGATGGATGTGCGTTACAAAACGTTCGCCAATCGTACAAATCAAGATATAAGGTTTGACCAGTTGCTGCGTACAAAACCTTTATCGTCTCGTCCATCATCAAACAGTTTTGTAGGCCCCTATGTTACCAAGTCATTATCTCCTCTGGGCTCTCGAAAACGAGTTAACGTCGTGTCTTTCATCCCTGGTACAGATGGCCAGGAGTTAATCACCAAATCTCCTGAGAAACCACCCTCGGACTCATTCACATCCAATACTTCATTTGATCCGTTCTCCCCTGATTCTACGTTCCTTCCGGGCACATCTCTCAGTTGTGAAAACCCTGCGGCCACTGGAATTCCCGTCTTACCCAAGCGGGACATGACACTCAATCCCAGTTTCAAAAGGATGCACGTTTCCTCAGCTATGGCCATGCAGCCCGAACGACCACAAATCAAACCGCCATCCTCAGTCACCGACAGTACTAACTGTACTGTAGGCTTTCATACTCGTGAAATTGGTTCGATTGTAAGGAGACCACAAGCTCCCGGTGTAAAGCACGTCTTAACTGACGGGACAATTTCGGCGGCGTTTGCAAACGCTAGTACAAGAAGTACCATCAAGCCAGCCTATGGTGCTGTGAATATGCGATCTATTGATCGACTTACATCTGCAACTAAAGTTAGTCCATGCAATACAACTTCGCCGGTGAACTTGCAGCTTGCTCAGGGAAATGTAGTTAGTTCAGAAAAACCCTTGGGTTTATCTCGCACTACTTCTTTTCCGTTCCCCACCGTGAACTCAGCCCACACTGAAGATCGCTTGGATAACAAGAAGCCTGTCCGCACTCTACTTTGTGGAAAAAACAAAAGAGCTGCCTATAATCCTCGACCATGGCAGCAAGATATAGATGCAGAGGATGGTTCGCCAACTAAAGCGCCGAAGATGACCTCAAAGTCATGGCCAGAGTGCTCAACTGACCGCACTGCACCTGATCCAAACAGCCAACTGAACTCTGTCAAACCCACAGATTCGAGTTCTAACGTCCTTCCATCTGATCGTCCTGGTTGGTGGCGTCCAGGTGGTGGTCCACCCTCGACGGACCCAACGCGTCGTCTCACTACCGCACGAAACTTCGACTTTCCTGATAGCGATAGCGACGGCGATGCAGCAGATATGAGAATCCGGCATCCTCAACAAAGCAGCATCAAGTCTACGGTGAATGTAGCTAGAATGCCCAAATTGTCTCGTTTAATCGGGACTCCATCACAGGACGTACCTGTTTTGTCTAAAACGTCGCGAGTAGTCTCGAGCTCGTCTAATTGTCTGACTACCGGTGTCACCACTGATAACCATTTGCGTGGACCATCAACTGGTATCACGGAAAACGATCGTGAGTACAACGAGGAAGATGAAAACGAGGAAGGAGATGATGAAGAGGAAGAGGAAGACGTAAAGCCTTGGTTTCGGCCGGCCAGTCGAGACGCGGCCGATGGAAGACAAACGAAAACCGACTTGTCGAATAATCGTGTCAGTCGGACGCAGAAGCCGTTGTACACTGTGATTCAGAAAGTCAAAGAAGCACATGTGTGTCAGGAACGCGGTGAAACTCAGCATCTTCTGGATGATGTAGAATACTTGGTGGATGGCCTGGCTGATCACAATCACACAAACACGCGCGCTTTGAGTGTACTCACTCTGGCCAATAAATGTCTGACCGCTTCGTTCCGGTATATGGTCAGTGCTCACGGTTTAATCAAACGCATTTGTGCCAATCTGCATGATGCACACAAGGATTATACACTCGCGTTAACCTCGGCTGGTTTGTTTTTTATCCTCTCTCGAGATCGTGATCCTAACGTGTTTGACGCGGAGTCGTTGCCCGTCATGCTTAAACTTCTGTCCGCACCAGATACAATCTGTCTATCTCTTCATTCAGCAATGGCGTCCACCACCAATGGTCACCATTCGTGTTTGTCCCGAACGAACAAGGAGGCTGAGCGCGTCCGCACTCGAGTTCGTCAACTACTCGATGGGCTGCAACACCAGAACAACACTCGACAGTCCGGCACTTCATCGGTTAGCAGTGGAACGACACTCGGTGGTACTGGTTCACCGAGCAACGCAAATGGTGCTCTGTCTGTTGGTGTCAAACGACCAGTTTCACGAATCCCGTCAACTACTTTGTCAACAGCCAGCACATTGGCACCGTCCGCAAGATTGACTGGTTCTGTAGCTGGTCTGAACACACGTCATCTTCAAATGACTCGACAACTCACGACTGCCGACCTTGTGTTGGAATCTATTCTCAATCTGGGAACGCGGAAAGCCGCAGACTGGTTCAAAGCTGAACTACGTCACGGGGGTGGTCTGGATCGTGTGGCCGATGCTGCAGCGGATGCCGTAGATTATCTAGCCGATTTGGATCCAGATCAAGAAGATGATCGAGGCCGTCGATGTCGTCTTCCAAAATCCGTCTGGCGTTCCTACTCAAATCCCACTGGGTTAGACAGCTTTGCCCTGGACAAACTTCGTCGTGTTTGCCACTATACGAAGCTGTTGGAAAACATGACCTACATGAACTCAGACAACCAGACTTATTTGGTTCGATACCGAGATCGATTACTAGTGAATCGATTACTGCGTTGCTTACGCCTTTGTGCTTCGCATCTACCAAAGCAACCGATCCTCCTGACCCCGTCCACCTCCAATCCCCCGTCAGTCTCCTCACAAACCACGTCAAGTACTACGACTAAAACCGCCTCATCCAAAACGGGTGTGAACGTCACCCCTAACACCGCCAACACCACGATTGCAGTCAATAAAAACACACTGTTTGGCCCCCAATCACCGCCGAACGATCAATCTATTCTTGTCGATTGTGTACTGGGCATATTTCGATTCCTTGTGAATGTATCCCACAACGAATTTGCCAGTGATCGTTTAGGCGGCTGTCCTGGGTTGCTGGAAACCACTCTTCAGTGCCTGCTCAGTTTGCCCAGACGGTTACCAGATAACAAACGATTTGACCTACTTGTGCTGGCCTTGTGTCTGCTGGTCAATTTGTGCGAACACTGTCCGGAGAATCGTACACGTCTTGTTCATTTGGACATACCAAAACGACATGCCGGTCATGGTCAATCAGAAACAGCGGCTTCTGGAAGCATTTCGGTTGCTGCGGTTAGCGACCAGGACTGGGAGGACGATGATGACGAAGAGGAGGACGGTCCTGATGACGATGAAAATGAGAATGACGGAGAAAGTAGAGGCATTCCCGTCAAATCTCATACCCGGCTCACCTCGGCGTTGGATGAATTGGTCCAGCTATTCCTCAGGCGGGAAGAGCAGGCACGTAATCACGATTTCGAGCGAGATGATGATGACGACGATGCGGCTCGTCGACGTCGAGAGCAACTGGCTAGTGCAGAAACCTCAGATACCGCTGTAGAACAGGCCCGGTTGGGTCGACCAACTCATATTGAAGAGGCTGGTTTAAAATGGCGCCTAATCGAGGATCGTAAAGCTACCGGTTTCGCTCATGCCGGCGGGCTCCTAAGTCGTCGGAGACGAAACAACCACAAACCCACAAAACACACCCATCGTTACAATCGTGGTGACATGGATGATGATGATGAATCGGCCGATCGTCGACAAGGTGACGATGATCACGATCAAGATGATGAATACGAAGAAGCCAGTGTGAATAGCAACAGCGATAGTGAGGATGATGATGAGGATGACGATGAGAGTGTGGGCAGTGGCGCAGACGTAGAATTTGTGGCTGACACTCAAGAAGAACAGGAGCGTCTGGCTGAGCAAATGTCCCAAGCACAACGCCACATGGAAGATTCAGTGGTTGCTGCTTACGCTGCTCTTCTCCTGGGATGCATACTCCAATCAAGTCCTCGTTACGCAGATCGAATTCGAGCCAAGCTACCTGATGGCCAGTTTCGTCCCTTGGCTATCATGCTAGCCAAATTGTTGAGCTTCCTCTCGCTCACCAAGGGAGTAGGCTCATCGGGTTCCGAGTCCATTCTGCGTATCGTGCGCGTGTTGGAGGCGCAGGATAAGAAGACAGCAAATGGGGAGTTGAGTATCGCCACCGGTACGACCACCGCAAAATAGACGAGGACTAACTGAAATCTGTGAATAAACGCATGCTACCGTCGTATCAGTTTGGCTCACCTAAACCAACTCGTCATAACACGTCGGATGACCTCGTCCAAGAATTTAAGTGAATTCGGATCTTGCTGGTTGTGGACATCGTTTTCCCTATGAATCCACTTGTCTGCGTCTGACTAGCTGTTCATTCGTTCGCCGTTGTATAGAGCCCTCCGAATATGTACATCTACACACTACCTTCGATATGACTGAATGTCTATGAGAAGAACCTGTTTTATTCCTTCTCATCCACTTCGGTTTGTTATCGGTGTCCAGTCATTGCGAATGGGACCATCACCGCGTCATCTCAGTCGGTTGGTTTCGGTCCGAAATGTGTTCCTGTACGTCTTTTTCACACTTGTTCAATGCTGTTCGAATTCGTTCACCGTCAGTTTGTATATAAATGTTTTGGTTTTTTCATCCCCATTGACTTCGATGAGCCACTCTAGTGGTTTCTTTATTTCCGTTTCTGACCGTTCACTCACCTCCACACGGCTTGGCCAGCGTCCGGATGAGCAATTACGAAACATCATCTGATAGGTTCTGTTTGGCCCCTAGTTGCTGGCATCGTCCACCTGCCCCCACCTCTACCCCGGTTTTTGTATTTTACTTTCCACTTATTCCAGAAATGTAGAACTCCCCGTTTGATTTCTTTCACTTAGCTCACCCCTGACCTCTCGAAGATCAGTCGGCCACAATGAAAAATCGAAAAAATTTGTACCATCTCGCAGCTCGATATTGTACCATTAGGGCGCGGTTTGTCGGGGTACATGCATTCAGATTACGTGAGACAATCGGGTTGCTGTGACTCAATTTTGGTTTTGCATCCCGCCCGCTCCACAGATACGATCACATGGACTTGTTACGAATGAATTCGACTAGTCAGGTCCCCTCCTCGACCACCAGATCCCTCGTTCCTCTTCCCTCTCAGTCATCTGTTCACCTCGTGGATCCACACGCAACGCGTTGTGATATCCTCGTGAGGACTTCAAACGTGCGTAATACGCACCGTGTTTCATACTTATACATACATGCATATAAATATCAAACAAATACAGACGTATACGCTAACTTATCTCAGTTTTAATATTGTCCGCTTCAATAGGCATAAGAGCCGACAACTCAGATAACTGCCCCATAAGGCG
>STRG.54581.4
GTTTCACTGACCTGGATGCGCCGTCCACTGGTGTCACGAGTAAGTTTGAACAGTCTCTGACTGTTACCTGAAGCAGCTGCTATTTCCATTTCTTCGGCTACCTTGACCCACCAATTTTCGCGATCCTTCTTAAGTCTTCGCGTAACTTGTCTTTGCAGCTTTCTCCGCATCTTATTCATCTCCTTACAGTTTGAGAGCTGACGCTTTTGCTCCATTATACTCAGCGACTCTTGCGAGATCCAGTGTCTTTGATGGACATCGGATCTAGGACCACAGGCAAAACCTGCTGCCACGTGCATCGCCTGTTTGATATGAGCCCAATGCGGGAAATGACTGTTGCAAAGTTCATACTAGAACACGTGTAAGTGGGATGGAAACGTGAGTATTCATTGATAAGTGCGAGTCGATATTCATCTTGAGTGGATTGAGGCAGAGAATCTTTCAAGTCAGTGCTGGGTCTCTCAAAAGGTTGCGTAGCTCTTAACAGGTTATTTTCAGGTGGCTTAAAAATGCGGCTTCATTTGGATGCATATGCGGCGCTGTCGTGCTATACCCTTCACCTAACTAACCGAAAAAGGTAAGTTTTTCGCACAAGCGAAATTATTGAGACGTACAATACCTAAGTATCAGAGGGTACACAAGGTTATTTTAGATGGTCCGCATTGAATGTTGATGAACAGTGGCTTCGAGTGAGCATATCAGCAATTTGATTCTCCGTGCCAGTAGACAACGTCGTAAGAAATCGGAGATTTTTCTATCCTCCAGCGCTATATTTGTCTCTCTTAATTCCCCTTTTCCTTTAGAGCTATACGTTAATGCAACCGAGCGTTGATCTTTTATGAATCTGAAATGGTCACCGAGGCGATAATGTTTCCGTTTATGAACTGCTTCTATCACAGTACATGCTTCGTTCGTGGCTGCAGATTTATGTCCTCCGTGTGAGAGGGTTCTGCAAAAGAATACTACAGGTCGTCCAATTCTGTTTCAGTGTTGCTATGGTCGTTGTATCAGAGGCACCAGTCTGTGGTCGGTGGAGGCAACACGGGCTTGGACTAATTCCAGTTTTCGATTTTCGAATGCATTGGTGGCATCTGACATTGTGAATTTGCGGTTGATAATGAGAGAGTACATCTCGTGCCAAACGTATGAAATCTAGCGAGGATAATAGGTAACCTCCAACGATCCGTTGTCGAGTCTTGAGCACAAAATCATTTGATGGAGTCTGGCTCGTTAGATGACCATATGTTCGAACCAGATGACTTATTTCGAGCTTTTGCGTCTTGGAAGTTAAAAACTCCCGCGGCGGAAAATCATGATCGACGCTTGTCCGTGCGTGAGATCAAGATCTTGCGCTCCGAGAATGGGATCCTCTACCCGGAGTCGACTCGAAGAAATTACATCATTAGTTTGTGGCGTTCCGCTTATAAACGAGTTCTCAGTCGTGTTGATCCATGGGAAAAGTTCAAATTGGACCAGTTACCGGTCGAAATTGCCCAACGATATCGATATAATGCAGTGAAAAAGAAATGGATCGAGGACACTGTCCAAATACGGATTGAGGAGCGATCGTTCAGTCGTGGCGCTATGCGCGAGTGTTTTCGTGCGAAAAAATTGTCCAACTTCTCGCGCAGTAACGACTGGTGCCACGCATCCAATCTGGTCGCGAAACGATACATCGAAACAGTCGATCCGGATGTCTACTTTGACGATGTCTGTTTGCAAATGGATGCCAAACTCTGGGGCGAGGAGTTCAGTCGACACCCGGCCATCGCCAGAAAGGTTGATATTGCCCAGATGTGTGTGATCAAAATGATCAATAGGCCAGGTCAACCGTTGTATCATTTGGAACATTTTATGGAGGGTACGTATCGAAAATACAATTCAAACTCTGGGTTTGTGGACGATGTGGCTCGAAACACGCCCCAAGCGTTCAGCCACTTTACTTTCGAACTGAGCGGTCATCGTCTGATCGTTGTTGACATTCAAGGTGTCGGTGATCTGTGGACCGACCCTCAAATCCACACGTCGGATGGAAAATCGTACGGAGATGGAAATCTAGGGATTCGCGGAATGGCTCTGTTCTTTCACACGCATCGTTGCAATCCACTTTGTCGGGCACTTGATTTGGATCCGTTCGACTTATGTCCGGGTGAGCAACAGACATCCGCTATGGTGCCGCGTCCCCCCATCAGTCCGGCACCCAGTTTACCACCAGTCAATCCGATCGAATGTGCGGCCATCCCCAAACACAAAGATCCCGACCGTATCTCGAACAACGAGCATTACAATGATGGTTCTGCGGGCTCACTTGATTCGTCGTATTTTGGAGCAACACAAGCAGTTCCTCGATCTCGACGTGTGCCGTATCAACGAATGCGTTCAGTTACTGCGGGTGAGAGTGGATTTGTCGATCCTTCCGATTTTACGGAACCGCACAGTCTACCATCACAAAATATTGCCACCTCTTTACCGGCTTTCTCGCCTGTGGTAAATCGGGACGAGGTTATGTGTCACCAAACCTCGGGTGAATGGGAACCACCACATCGGGGACGAAAACGTACCACAAGTCATACGTCAAGCAAAGATCACTCACTTAGCGATTTCCCCGGCGGTTTGTTCGCTTCCGAGCCGGAATCCGGTGATGCTAGCATGAATCCGCTAACCAATGCTGAACTGTCCCATGATTCGGGTGTTTATTTCGGTCACTCCACCCCGAGAGGTATGCCAATAGCCAATCGGACCCCTGTACGAAAACGTGCCTACACCGGGGAATCTTGGCCAGAAACGTCTCACGAATTGGAAGTGGCGTGGCGTCAATCTAATACTCGATTGAATGGTAGTCGAACCGGCCTAAATGTCAGATTTCCGCCCTCCTCGGAATCGTCTGCTCTTTCCAAGATGGAGATTGAAATGAGCAATGTATTTGAAGCACATCGAGCCGGTCATCGGAGTAGCTGCGTATCCGCTTTGCGCACATCAGATGCAGCAATTCTCGGACGCATCCATCACGAATTGGCTCGACTGCATTCGATCGGTCGTTTTGCTCCAGTTGTCGGCGGTCAGCAGCAGCAACAACTGAATCCACTAAATGAGCGAAAATCCGCCCTGGCCTCGGATGCCGGACTAGACGCGTTGGCCGCGCTGCGTCAACCAGAAAATATCAACTGGGATGCAGTTCTTTTCCACGAGGAACAGGCAGCGACACTGCAGTGTTTCGATGCGGTCGAATCCCTGGCCCAGTACTATCTTGGCCTCCCCATAAATGGTCCGCTGGCCCACTGCCCAATCCCCGTGGACCCAGTGGACGCGCCTGTCCGAGGGCTGACTTTGGCCTCCACCGCCGCCGCACTGGGTGATCGTCGTGCTATGCTTTACCTGGCTGAGTTGAACTACACTGGCAAAGGTAATTATTTGTCTGATCCAACTGCCGTGAGACCAGACTGGTGCGTAGCCGCGCATTGGTACGAGGAGGCGGCGAAAACCATGGACTTACCTGAGCGTACCTCGGACGACGCAGATCAGCCGGCCGGTCCGCGGTCCGCTGATTACGACTCGATGACCGTGGACTGGCCTGTTTATCGATTGCACGGTCGTCTGGCTGAGATGTACGAAAAAGGTGGCTATGGCCTAGAACAAGATTATGCCAAAGCTTATGAACTGTTCGAATCCGCTGCGGACGGTGCAACCGAGGCAATGCAAGGCAAATTGGCTATGCAGTATTACGAGCGAGCTGCACAACTTGAAAACTACTGTACGTGACTCGATGGTTGTTTACCGGTGCAGTAAGAAAAAACGAACAGAATCCCAATAAAACAGGCAATCATCTTCAGGGGCATCGTTTCTTTTGCTTGTCAATTTGTCTATCTGCCCAACCAGCTGTTATTTGATTTAATCCTCCAGTTCTTTCTAAACCATTGGTATTTTCGTGAGCATGCTCCCCTGAATAGCGAGCCCTACCTTGCTCGTCCTTTATTGTACAGGAACAAAGATTCATCCAACACAGACCTATCTCGTAGACTGGTTTTCTGCCGTACGCCGCCACTTTCTTCTCTGCCGCAAATTACCTGTATCACAGTAAATATATTCTGCTTTGAACTGATTGGAGTCGCTTCAACCACCACCATTGTGACCACGATCTTTGTTTTACGCCATCCCCACCACCTGTTTATCCATACATTCTTGACCAGTCCCAACCATTCTCTTAATATATGCTTTCCGAATATCCGACCACTTTTGATGAACTCTGACGCTGAACCCTCGCTCCATCTTTTGTCCATCGATTGAATAAACGAGCTACAACTGTACCGTACATATCCCGGATCGATCTGATTCAGGCTGCATTCTCGATACACTGGTACAGGAGATTCGTGTTTGATGTTTCTAAAATGAGTCCTGAAACCATCCCTCCCAGTGATTGACTGGAACATGGCACACGTGTGCATGTCTCTCACCCCTTTGAATAACGCGTGCGCACGTACGCACAATTTGCCCCATTGTTCTCCAACTTGTTCGTTTCTCTTGGTCAACGGTCACACACACGCACTGTACACTAACGGTTTGCAGGAGACAGTCATTGTAATATTTTGCTGTCTCCAACCTCCAGCATAATATCTGTCGAAATCTGTGTCCTTGTTCACACACACACACACACACACACCTTTCCCAACGGGTTTCGGTAATGTGAAAATTGGCACACTCAAAAATATTTTCAGGAACAGTAGCTCTAAGCT
>STRG.13477.1
CATCTACTTGGGAATCCGTCATCTTCGACATGCACTCGAAGGCCGTTCGTTCACGGTGTTTACAGACCACAAGCCTTTGGTTTACGCACTGAAGTCAGCTTCCGATCGATACTCACCACGCGAGATTCGCCACTTAGACTTTGTCTCACAGTTTACTGTGGACATACGACACGTCTCTGGGGTACTTAATCCCGTCGCAGACGCCCTATCGCGCGTATATCAACTAAGTCTGTCACAAACGCCTAACATCAACTTAGACGCAATGGCACAGGCCCAAACTATGAACCCTGACATCGAACAACTTCGGCAAAACGGTTCTTTGAGCTTGACGACAGTACCTATCCCAACTTCCCAGAATACCATCGTGTACGATGTGTTGCAAGGTCGCCCTAGGTCCGTGGTTCCTGCTGCCCACCGTTATCCTACGTTCCTGACACTCCACAGCCTGGCTCATCCGGGTGTGACTGCCTCAGTGAAACCGATAACTGAGCGCTTTGTTTGGCACAATGTTAAACGAGATGTCCGTCAATTGGCTCGTGCTCGCCTGCAGTGTCAACGTGTCAAGACCCATAGGCACTCTAAGGCGGCATTAGCCAGGTTCCCAGTACCTGAAACACGTTTTCATCATGTGCACGTCGACCTCGTAGGATCAATTCCACCTTCGCTAGGGTATGTTTACATACTCACATGTGTGGATAGTTTTACTCGCTGGCCGCAGACCATTCCTATCCCTCGTCCCACAGCAGAAGAGGCCGCGAAAGCTTTTCTGGTCGGCTAGGTTAGTCATTTGAGTTGCCCGGCAATAGTGACCACAGATCGTGGTCCACACTTTGACG
>STRG.40547.5
AACAACTTCAAACATTGCGTACACCTACAGAATTAGACGTGGATCTTGAAACCAATGTGGAAACGGCATTGTTTTGTTTTGGGAGTTGTCCTCTTGGTTTTAGAAACAGAGTCTATGGTATCCGTTCGTGTCGGTCACCGTGATGGAAACATGGAGCCCACGAGGAAACTGGGGCAAGCTAGAAATCACTACAGCATTTGTGTGGTTCCTGAGATTCCCATCACGCCGGCAAAGGTAACCAAACCTAAAGAACCCAATCCAAGGCCTTCTGAACCCAACAAAGGAGCAACCGAGGATGTGCAACGTGTCCTTCCGAAAGATCCCCGAGATCAGGCGAGATTGGGAGGATTTGCTTCCCACTACCAAAACAATCTCAGTGATTTATCTGGACCGAAATATTTATCGGATCAGGAGCTTGCGGACGAATACGCAGCTTTTAATAAAAAGTTAGAAGAACATCTGAACGATGCGAGGTATAAAGCCGCCAAGGCTAAATTGAATGGTGGTGCTGTAGAACCAATACCTTATTTCAAATTTATTCCACTGCTACCTGAATTCACGTTCAAATTACCCTCGGAATATGTGAAGCCCACGGAAATACAGAAGTTTAAACCTCTAATCAGCAAAATCAACAGTTATTCGCATTGGCTAGTAAGTGGGTGCGCCATTATACAAAAGAAAGAAGTTGAAGTCGTAGATTTGACAATGACATACCGAATAGAAACCAAGAAGACAGAATCAGAACTGATAACGGATGAGGTTTCTAGGGCATTCAACAAAGAACTGATGGATTTTAATCTAACCGAAGCACACAAAGTTCGCGATTTGAAACTGAGCGCTCACCTCGAGGGTTCAGTAGCTGTTTATGTATTCAAAGGGATTTTCTTGCAGTTCGATGGATCGAATCTAGAGTACACAAAACTTGCATTAAAGGGATTGTTCCATCCCATCAACATGCACATAAATGAATTAAAATCAGAAACTACTAGCTGGACAATTTACTCATGCGACTGTGTAAGATCATCCAAACCGTGGATAATTCTGAAATGGCAGTTAAAAATTGAAATGTCTCAAGGATCTGAAAATATCAAAGACGTAATGGAACCATTTTTCGACGAGCTCTACAGCCAGATTCGGAGTAATGATTTGGGAGAGTACATCTTTGTCACTCACGAAGGGCTGAAACAAGATGGTAGCAGAACTGTAGTTGCACTGATCCATGTCGACATGACTTCAATTCTGATAAATAAACCCGACAAATTCTATGGTGTAGAGGAAGATCTGCATAGAATCGCAACAAATATGCAAAAGTGGTCGGATTCTGAAGAACTCAATGTGGTTGTCAAATCATCTGGTTTTCCTTCTATCATTGGATGTGACGGATACGTTGTTTGGTTTACTACACCAATGATTTGTGCAGTTTTTATACAAAACCAAAAATCGATGTTTCACGATTTCCACTACTTAAACGCAACTTTTATGCTGTCTTTTGAAATTATCATGACAGAATTTGATTCTCGCTAAGCAATA
>STRG.70812.1
CAGCGACCGGGTGACGCTTCGCCGTCGGCCTATCACTGGTACGTGCATGTGAGCATGGCCCAATAAGCCGTAGGTCGGGTGGTGGCGAACGCACCAATGGATGTTGTGAAGAGAATAGCCGGGTGGAAAACCTACCAATCGTCCAAAAGTGATACCTTATTCGTTCAAAAGTCGAATAAAACTGATTTTCTGTCCAGCAACGCCATTTTTTGGTTCGGTGTTAGAATGCGCTACGTTCCATGTCACGCGCGCAATCCAAACTTTTGGCTACGCGCTACGCGGTCGTTGTTTTCAAGGCGTTTTAAGGCACGAAATCGGTTAAAATGGATGGCTATATCCATGCCGGTCAGGTCGTTCCAGCACAAACTATCCTTCAACCAATGCAACAGCCTCTACTGATGGACGCTAATGGTGCCGCACAGCCTACTACGTTCGCTGTGCAAGCCAGTGATGGTAGTCTTATACCAGTTCAATTGGCAACCTCAGCCGGAGGTGGTCAAGTGATTATGTTCCTCCCGAGTGCTGCCCAACAAACCATATACGCCACACAGCCCATTGTTTCTGCTGCCACCAACTTGGATGGTAGTCTGACGAATACGCAGGGTCAGATTATCAGCACTGCCGTGGACGATGACAACCACATTCTTCAGCAGCTGCAACAAGCGCCTCATGTTCAAGTTCTTCATCAAACCCAGACAACTTCAATCCCACAGACAGTATCCTCGACTCAAGTTGTCCAGGTTTCAAGTCCCAAAGTAGAGGGTGCCCTTGGTGACTCTGTCGGTGCTGCACAAACCGCCGCAAGCGTCTCTCCCGGTTTGCCGGTAGGCGAAGAACCCTTGTATGTAAATGCCAAACAGTATCACCGGATACTGAAACGAAGACAAGCGAGGGCCAAATTAGAATCTCAAGGGCGCATTCCGAAGGAGCGACCGAAGTATCTCCATGAGTCTCGACACAAACACGCAATGAACCGTGTTCGCAGCTCAGGAGGCCGTTTCTTTTCAATTCCTAATTACTCGGACGCTAACAACAGTACCGCTTCCACATCATCCAGCAATTCATCATTTCGGCCAGCTGAAGACACGAAGCTCAAACAGATGACACAATAAGTTGTAGAATACCTCCTTCCTGTCACCTCATCCTACCTAACGCGCTGTGAACTGAAATGACACCGGAATTCATTGAGGTCGTTCTACTGGGACACTCATTTGCAGCTCTAAGCCGCTCAGGCTTTTGTTCTTTTCTCATGCCCCGGAAACAACCATGCAATCTTTTGTCCCTGAGTTCCTGCAGATATGTTGCCACCTTCACAATGTCGAATTTGACGTTGTAATCATCTCAATTTCCTGACCTTATTCTTTATCACGGAGTTTGTATATCCTTATTTTCTCATCGTTGTTTTCGGACATGTTCTGTAAATAGTCCCCTTCTATTCCACGGTGTTCCCTTGTCCCATCGCTGGCATTTCGACTAACTGCTTCTAAGAGGACTGATGTGGTTCTCAGTATCTGTCTTTGCTTTTTATCTATTCATCATTGGTGATATCGTCAGAGGTCGCTGTTATCCACCTTGCTGGACTAATGATTTCTATTACATTTGTTGATTTATTACGATTGGACTAGTTTGGCATAAGGTTTGATGAAGATTGTTGTTTTTAGGAGGTTTCAGCGATGAATTTGAGGTATCATACTAGACTGGTGAAATATTGACAAGACGCCTGTAGTTGAAAGTAGCTGAGTTTCATTATGACTGACAACAGTGGCAGAATGGTAGGGAACAGCGGAGCGTTTAACCAGACATAACGGTACGCATATTTAATAACTGGATTCCGAACGTATACGGTTTGAGTGTCGGGAAAAGTCGCCAATCCTCTTAATTTGTCTAATCAACAACGTTTCGTTTGGTGGCTTGATTCATTGGGATGGGATTGATCTGAGATGTTCGAAAAGTGCGATTCCGATAGAACAATTCTGTTGCGAGCCCTGACAACTAGACTGGAAGTTACTTCTGAGAAGACGAATATCGTTGGTATGTAGCACTTTTCAGGACATCTCTAGGCGTCTGAGGACTAAGGTTTCATGTCGCTTATTATCTTGAGAATCATTCAGTCTCTATCTTTATGTGCCTTGACGAGATGAATGTTCAGCATTCAGAAGAGCTACATAAAGGAGCAACCTTTGTCTCCCGTCCCCAACCACCTCTCTTTGCCACATCTAACCATCCATAATGCTCCCACTGATAACATGCCCGATTCTCGTAGCGGTTCATTGTCAAATAATGTTTATAATCCTCAGTCTCGTAATTTACATTTTNNNNNNNNNNCCGCACGCAAACCCCAAATCTCGCAACCATACAACAAAACTGAACGCACTGCGGCACAGCATACACGACCTTCCAACGGCAGTCAAATATCAGGTCGACGCCACAAGCGCTTCAGTCCAACGTACGCCGCTCGAGCCTTGGATATACGCGTGCTCACTTCCACTACCGTACTCACATCCTTCGTCAAGCTGCTGCCGAGGTAAGCGAAGCGGTCGAAAATTCTTGGTACCTCCCTATCGAGAATCAAGCTCGGAATCGTTGACGTTCAGTCTTGCAATATCACTTTACACTTCAAAGGTGCGAAGGGCACACCGAACGGCGCTACAGATTTAGTGAATCTATTTAGTGCACGTTGCTCATGTTTCGTGCATTCGGCCAAACAGACAAGGTCATTGGTATTTTCCAGGTTACATGACCTATTACCACTTGCCAGTTCAATGCCCACATCCTAAAGGTCTCGCAAGGCGTTCTCATTTATCCCATCGGAGACGAAGTCGAACAGAAATGGCAAAATGGGACACCCTAGGTAATTTTGAATGAATCGGACAGTTCACCGTAAAACCTTATGCGGCCAAAAAGTATGAAAGCACAGAGACTTCAGTAGATACACGAACTGCTGCAGCATACCTTTCCGGTGAAGAGCACCGAAAAGCGTTGTTCGATCAACTGGATCAAAGGTGCCTTTCAAGTCGAGGAAAACCATTAGTGTCCGTGGACGGTGTGTGATTTGCTTTTGCAGATGACTCCGCATCTTATTCGAGAGATGACATTTCTGCTTCATTTTACTCGACGATTCCTTGCGAAATCCAGTGTATCTGATGGACATCAAATCGGACACCACAGGCGAGACCTCCTGCCACATGCATCGCCCGTTTAATATGGGCCCGCTGCTCATCTACATTACTGCTCGTCGTAGATCCTAGCTCGTGTGCTAATTTCTGTTCATAACTGGTGCGAACTTCTTAATCACACAAACGTTGCGCGGCTAACCGGGTTTGCGGTTTGCGTCGATCACCATGGAGCTGGAGATAATCGCATTAAAACTAATGCATGATCCCACTCTACTTACATGGGCCAGTAGGAATTACAGTCCTAAAGAGAACTGTGCCACCGTAGCTTACCGCGATATGATCAACCTGGCTCGGAGCACCTGTAGCGTTAGAGCGCCATGTCGCTGCGCAACGCGAGCTGTGTCGAAAATTTGCACCAGACAGGAATAACCGATTGTCCGCACAAAACTGAAGAAGCCGAGTGGGTAAGGCACAACGCCCACCTAAACAAGCTTCTGACACACTGAGTTTGCCAACTTGTGCATTAAAATCACCAGCTTACACTACAATGTCACAGCCTTTGCTCCTGCGAACGAGAGTGATAAGTTCATCGTAGAACTCATCCTTCTGCTTGTCAGAGCTGCGATCTGTTGGAGCGTATGCCGAGATTACAAACAAGCTGCGCTTAACACAACTATCCTTTCGAACGCCAACTGACCCGTCGAGTCTTACAGCACATAAACCACCCCTAACCGGGATCCAGTCAAAAAGGGTAGGCTCAGCCTTGTCAGTCAAGGCTATTCCTACACTACGTTGACCCGCGGCTCTAGTTGCTTCATCTCCTGAAGTGCGCAGGAAACACCCCGATGAGTACCAGATATCAGAACCACACTGCTCGAATCCTGAGTACGCGTTTCACTTACCCAGCAGACATCAATCTTCAGGGTATATTGTGAGCGTTAGGCACGCCTGCTGACCGGCCTGCATGAATGTATGCACGTTAGAAGAGCCGACACTCAGAGGCTGACAATGTTTGCGAAAATGTAAATTACGAGACTGAGGATTATAAACATTATTTGACAATGAACCGCTACGAGAATCGGGCATGTTATCAGTGGGAGCATTATGGATGGTTAGATGTGGCAAAGAGAGGTGGTTGGGGACGGGAGACAAAGGTTGCTCCTTTATGTAGCTCTTCTGAATGCTGAACATTCATCTCGTCAAGGCACATAAAGATAGAGACTGAATGATTCTCAAGATAATAAGCGACATGAAACCTTAGTCCTCAGACGCCTAGAGATGTCCTGAAAAGTGCTACATACCAACGATATTCGTCTTCTCAGAAGTAACTTCCAGTCTAGTTGTCAGGGCTCGCAACAGAATTGTTCTATCGGAATCGCACTTTTCGAACATCTCAGATCAATCCCATCCCAATGAATCAAGCCACCAAACGAAACGTTGTTGATTAGACAAATTAAGAGGATTGGCGACTTTTCCCGACACTCAAACCGTATACGTTCGGAATCCAGTTATTAAATATGCGTACCGTTATGTCTGGTTAAACGCTCCGCTGTTCCCTACCATTCTGTCACTGTTGTCAGTCATAATGAAACTCAGCTACTTTCAACTACAGGCGTCTTGTCAATATTTCACCAGTCTAGTATGATACCTCAAATTCATCGCTGAAACCTCCTAAAAACAACAATCTTCATCAAACCTTATGCCAAACTAGTCCAATCGTAATAAATCAACAAATGTAATAGAAATCATTAGTCCAGCAAGGTGGATAACAGCGACCTCTGACGATATCACCAATGATGAATAGATAAAAAGCAAAGACAGATACTGAGAACCACATCAGTCCTCTTAGAAGCAGTTAGTCGAAATGCCAGCGATGGGACAAGGGAACACCGTGGAATAGAAGGGGACTATTTACAGAACATGTCCGAAAACAACGATGAGAAAATAAGGATATACAAACTCCGTGATAAAGAATAAGGTCAGGAAATTGAGATGATTACAACGTCAAATTCGACATTGTGAAGGTGGCAACATATCTGCAGGAACTCAGGGACAAAAGATTGCATGGTTGTTTCCGGGGCATGAGAAAAGAACAAAAGCCTGAGCGGCTTAGAGCTGCAAATGAGTGTCCCAGTAGAACGACCTCAATGAATTCCGGTGTCATTTCAGTTCACAGCGCGTTAGGTAGGATGAGGTGACAGGAAGGAGGTAT
>STRG.36763.2
ACGGAGTGCATCTGTCACGGCATTAGAATGCCATTGACCGAACAGGCTAAACCGGTTAATAATAAAGTCTGTTTCCCCAATTCGTTCCAGGAAGAAGACGGTTCAGTGCATTAGATATGGAACAGAAGGAAGATACTTTGGCGGTGGCATACGAGCATGATGCTTAAAAAGGGACCCCGAGGTCAGAATAAATCTTGAAGAGAGTAGTGCCGTGTTCTCTCTGTGGCTGGTCGTTATAACCTCTTACTCGCCGTGTACCTGGAGTTGAACGGTGAATTCACAGTGTGTGTTGCTTGGGCCGATCGTGTCCGTGTAAATCAATGACGTTTTATTCTGTACTCACGTTAGGCAGTGTTCAGTAGTGGGCGCATGACTGCCATTGTAGAAAAACCGCCGCAAAACCACTCTGAAACCGACCAGTTCCCCGGCGGTTTGTGCCATTCGTTTGAAATATGCGATATGCTTCGTTAATTTTTGTCACTTTTCCCAAATTACGTTTTACGGTGCTCTATATATGGGTAATTTAGGGATTAAGCTCGAAAGGAAGGAGAATACTTTAATGATAATAGGCGATTGAGCGAAATTGGATTTATTGGCGAAAAGTGAACAGCCGTTTCCCGCGATTTTTTCGATGCGTTGGGCATGCCCAACCCTAGCCCAGTTGGGCGCTGGTAGCTCTGCCCAACGCATTTCAATGGAGTTGCCCAACGTTGAGATGGGCTAGCCCAGCGTTTTCCCAACCCTAGCCCAATCGGGCAAACGTTGGGCAGTGCTGCTTGGGTATCTCCCAACTTATGGTTTTCCGATTATTTGTCTTGACCCATTTCGAGGGAATGAAAAAGAGCGACCTTTATCGAGGCATTTCAGGACATTCTATACCCAATGATTATCGTGGTTATGGGACCTTGTGGTTGCGGAAAGTCTACCATAGCGAGTGCCCTTGCTCACAGACTGGGCTGGTTGTACTTAGATGCCGACGATTACCATCCATTAGCAAACGTGCAAAAAATGGCTCAAGGAATACCACTTGAAGACGCAGATCGCATGCCTTGGCTTGAGAAATTACATGAAGAAATTGTAAAACACGAATGTCTCGTCTTAGCATGCTCAGCTTTGAAATTCTCATACCGTAAAATACTTAGTCAAGGATTGGAAGAATCGAATGAATCGACAGTACTTTATTTTGTACTGTTGCGAGCCGATGAAGACTTGTTGAGAAAGCGACTCACACAGCGTCAGGGTAACTTTGTACATCCTTCACTGATAGCCAGCCAGTTGAAAACTTTGGAACCGTTCAACACCAACGAATGGCATCTGACAGTGGATGCTTCCAAACCTTGTGAATACATTGTGGACATGATTTTGGGTTCATTGTGCAAAAGTTCATGATGGGAAACCAACCGATACTCGTGTTGTTTACTTTCGTGTGCCACTATGAGTCATAGTGAATATGAAAACTGTTCAAAATTTTGCGGTCGTTTTCAACTTTTCCTGAATTCAGTGAAACTGGTGTCCATAGCTTGGACCAGCTAACAGCCTGAAGATTTAAACTGAGCTTATTGAAAAGAACAATGACTTTTTGATATCATCTGGTTTTGTCTGGCAGTGTTACTTATTTGTAAGTCACAAAGTCTCAACATCCCAACTGATTGTTTCAACAAAACTCACGCATATGTTTGTATACTAAGATAACTGACTCTTAAACCTGTTATCCATTACCAGGTTCTCTGTTTCATGTTTTGTATTCCGCTACCGTTTGCCACTGAAGGGTGAAGCTGCGAGACCACAAAGCAGGCTTCTGATAGTCTTGAAAGTTATCGAATCAACCAAGCCCTCAGATTGCAAAGAGTGTTGTTAATGGATTTCAGATGATTCATGAAGGCAGTCATTTTAGAAGCTAAGTAAATGGTGCTATATTACTATACCATTTTGGTCGAGGAATGAGGAAATGTACAGTGAAATTAGAAAAAGTAGGTGCTTCACGTCTTCGTGGTTGGGGTCGAAAAGATCCCTCAACCAGTTTACTGGAGACACTGAAGGATATGGTAGCGAACCGTGAACAGTGGTGATCGTGTTGTCACTTTCTATCGAATCAGAATGACTGATCAATGTGCGTTTGTAAACTTGGACTGTGTATTCTGTGTTGGCCAGTGGGGCGTTCTTTCATTTACTCACCTGTGTGGGTGCACTCCATGTCCATCTTGTATATTCATACTTTCTAATTCAGCGTGCAACATGGTGAGAAAGGCAGTGGTAAGTGGGGCTTGTCCCACTGTTTAACGCTGTACGATGATAATACCACTTTAGTGAATAATCATGTGATCAGTGGATAAGGATTACGACGCAAACCAGCTAATGGACCATGTGCGGTTCTGTGATTTGATCGTAGGAACGAATTCCACCGTGTTGTCGTGGCTCATATACTAAAAGCCGATCCTTTTCGATGGCCTAGTACAGTCCTTTGCGTGACTAGACCAAAAAAGGCTTTAGACGTAGATAACGGGCATAGTCCTCGGTACTGTCTCAGGTAAACAATGGGCACGGTCAGCGATTGACGGACAAACTAGAACAAGCACATGAAACATCGTTCAGCATGTAAAATAAGTACCACGATGAAGACACAGGACGAACCTCCAAACATTTAGAGAAATGAAAATAACCAGCGCTGCAAGCATGAATTCCGTACATGGCTTCAGATTTCCATCCCAACTAACTCCTTTGCTTCTCGTCTTTGTATTGATTTGCCGACTACACTTTATTGCTGGTGTTTCATCAACTAACAGCATACCGCTCCAAACCTGTGTCGGTAACGGAAGAACACTGAGAAGTGTATAAGTTCGGGAAAGCGAAAGATCAACCGAAACTAGCACTAGCGCCTTTTCGAACAGCCGTTGGCCTCTGTGATGAATAACAACCGATGTCGCGAGATAGCTTCTTATGCAAAGAATTTTCGCAGTTTTCACCATTATCCTTTTGCTTCAGTAGAGCAGATTTTTTCACGCCTACACTGAACAATGTTTCGCGTACGTAACCCATAGATTTATCTGACCAAACTATATTCGTATTTTCAACCGAACGG
>STRG.27997.4
GTTGTGCGTTTACGTTCTGGCGCTCCTGGTCGGGTCGGGTTGGTTGCGCAGGCCTGATGGTAATCGGGTCAACCAAGCGTCCAGAGTTCTTGCAGTGGTCTGCACGGAGATTCGATACTCCCAACTTCGATTGTGTGGTCAGTTGCTCAGACCTCAACTGTTTTTGCTCCCCGAAGTTCATGCGCATCGGCATTCTCTGTGCGTGCCCCGATATGAAACAGCTCAGACAAAACGCCATCTGTCGTTTTTCTCATTCTTTCAGTCAAAAGACAAGAAAGAAGCCAAAACTTCGACGGAGACGGGCGAGTCGAGAGAGGAAAACGAAGCGTCAAAATCCTGGCTGGAGTCCGTGCGAAGTTTCGATCAGTACGAACTGCTGGATCCTGGCGGAAGTACAAAAGCGCTCTCTCGGACCGAAACAAGGCGTTTGAAAAAGCAAGCGTTTTTGCACGCGATTCGTAATTTTCTGGCCCGTCACGAAAAAACTCGCCGTGGATTCAATCAATTTGCGTTAAGTGCACTACAACAAATGTCAGCCTATGAAGTACAAGACGATCTGGACTGCTACAAAGCCATTATTCAGCTCTTCCCAACCGGTCGTATGACAGTTACCTCGTTTTTACAAGCAGAATGGAACCACTTTCCACGACAACAAAAAACAATGATCCAGATTCTACAACAAATGACTGAGAACCATGTCCTTCCGGATGACGAGGTGGGCCAGATGATAATCGACGTATTCGGTTGGCGTAATCATGCTATGAAACACTATCGTCATCTAATGTATTGGATGCCCAAACTTGCCCACGCCAATCCTTGGCCTGTCCTTTTACGTATTGTGGATGAATTGGATGAGAACCCGATCTACCTGACCCAACTTATTGCCGAACGTATTTCTCCTGATCGGATGACGAAATTCCAACTGATTCAGCTTAAATTCTACTCAAATCAGTGAATGGTGACCGGTCATCATGTGTGATCATTCGCACGGTGGGCACTGTTGTCACTCACTAGATATCAGTGAGCCGGCCTCTGCATTTAGTCTTTTTCGATTCGTCGATCTCGAACATATGGAATGTTTGAATGAGGCAATTCCGGGATCAGGAAAGTCAGTGTTCAAACCATACGAAGACCGCAAAGATTGTTCTGTGTTTGTCGAGAGTGACGCGGACGAGGAGTTACTGTTCAATATCCCCTTTACAGGCAACGTGAAACTGAAAGCAATCATTATTGCCGGTGATCCTGCCGATCAGCATCCGAATCATATAGAACTGTACAAAAATCGACCGTTCATGACTTTTTCAGATACAAATACAGAACCAGAACAATCTTTGGCTCTCATAGTCGATCCATTCGGTGATGTAATTTATCCACTGAAGCCGACCCGATTCAGCAATGTGCGTCACTTGACCGTTCATATCAAATCGAATTACGGCGCGGAAACAACTCGCTTACACTACATCGGGTTGCGCGGCGATTTTATCCCGGTTACACGACAGGAGGTTGTGATTGCGAACTACGAACTAGCACCGAATTTGGCCGATCACAAAACAGATCTCATAGAATCTACTCGGCATCTGATTGAATAGAAAAAAGTGCCCTGCTTCTGTCATTGTTATCAAGATTATTATTTTCGGTTTAACTCATGTTGTCCCTTGTCCCATCAGAACTCAGTTCAAACTGTGGTCTTTTTCAGTTGCGTTCAATTTACCATATGCAACAAGATCTTATGAATACGTTTGTGTCATACAAACATTGCATTTTTCACGCTGAAACGGACGTTTTGACTTGTAGTTCGAAAAAGTAACTTTTTTCTTGATTGTCTGCGATGTGTTTGTGCATATTTTGTCCGCCA
>STRG.4274.3
ATGGAAGTAGATCGGAAAGAGCTAATGCTGAGCAATCCCGACGGAACTTCAGTTAGAGAAGATCCGGAATCCATAAGGCTTGCAGCGGACTGCAACCAACGACAAGTTGGATTAGGGCCGGTCACATCAGACATGCTGATAAGAGCGGACTCTGGACCCCACGTATCGTTTCGCAAATGTTGCGCATGCATCGGAATTACACAACCTGCAAGTAAAATCAAGCTGTTCGGGGAAATCTCATCAATACGCGGAGTCCAAAGAATTTTCCGTGCTGAAACCCCATTCATTCGCACGCTTTGGATCCTGTTCGTGATTTCCATGACGTGTTTGTTGACTGTTTCATCGTTTATGCTTATCGTAGACTATTTACAATATACCACATCATGGCACACTCGGAGTCTACCGGACGACAAATCCGAGTTCCCCGCAATCACATTGTGCGCGCATAATCCGTTCTCGTTAAAAGCGAACAAGTTGTGGAGTACTGGTCATGTGATCAGCCCGAATCAAGTCAAATCAAACATGGCTGCAGTCTCATTAGAAATGCTTAATCAGGACAAAGTAGAGGATTCGGTCATTATGGCTTTGAGTGACTCATTCGAATTTTACTACACTAACTTGAGTCCGGAAGACAGTCAGAAAATCAGTCACGATTTCGAGATCATTCCGCACTGTATCTTATATTCGCCCGAACATACTGTGGTTGCAGAAAAATGCGAAATGGAGAACGTGACCGCGATGGTTCGACGCACATTCTCGCATCCGAAATATTTTAACTGCTTGACTATTGAAGGCGGAGGAAACGAGAGTACGTCCGACATTTCACGGCTGGTGCTCCTGGCACATCTGGTGCCATCCAGTAAAATTGTGCAGGCCAGGTCGGCATTCATTATGGATACTTTTACTCGTGGTGAAGGTATCAAAGTTGTGATTCACGAGCGTAACACTTATCCGCAAATAGAACGATATGGATTCAATGTACAACCCAATCGTATGAATGAGATTATCTACGAAACATTATCCTGGAAGAGATTGAGCACTCCCGTGGCTCCTTGTAAAGATTCTCAACCTCCAATAAGTGATTTGGGTGTTAATTACACTTATGAGACTAGCCAGTGTCTAGATATCGCTACTCAAGAAGAAATGATACGGCGTTGTGGTTGCATGAATTCGGAATGGCCTCGTCCAACACGGGCTGTTCATGGACCACGACTTGTACCGTACTGTACCAGTATGGATAGAAACAGTTCCGTGGAGGTCACTGCTACGGTTCTGTCTGAACGATTGGCTTGTTCAAGAATTTTTTTCGAAGAATTACCCGTGATCAGAGAGCGTATAATTCGTGCCGGTATTTGCATACCTCGATGTCGGTTTTTCACGTATGACACGAAATTGAGTGTCACCTCATGGGAACCTAGTCCAGTGAAACTCTCTTCATACACAGCAAATTATCGAATAGTAGAAGAATATCTGACTGAACCGATTGAGTCAAAGAAAAAAGAGCTGAGTAGTTTCTTGCAGAGCATCATTGATCCGACCTTGGACTCTGCTGATGAACAATGGAACAAAAGAATCGGAGACTATAAACAATTCGGTGACGGAACATACACATATATCAGCCTGATCAGACGAGATTTTGACACGACGTTGAAGGAAGAAAAACTGGTATTTGATGCTCCTATTCTGCTTTCACGAATTGGCGGACTTTGTTCACTTTGTATTGGACTAACCATGGCCTTTTTCATCGAGATTATCGAATTCATTTATGCCGTATTTCACAGCAACAACAATAATAACACGACCAACGAGAACGACGACAACAACAATCACACTATGACTCACGTGAATGAGCTTGAAACTGTTAGTTCAGGCAAAACAGCACACGTGACCTAGGACGAGAAGTATTCCCTGATTGCTTCGTCTGATATGGTCACTTCCAGCCCACTGTCAATTATAAACCCTTCAGCTGGTGATCGAGAGCAGAGTAATGGATGACTTATTGTGCCATGACAGCCTTGAAGGATTGCTTTCTACTGCGTAGCAATCAGATTCAGATCTGTGGCAGTTTGCTGAGCATTGAATATATCTCTGTGATGTTCCTATGGGGTCATAATGATCATAACCAATGGATTATTAAAGAAGAACATGGTTTAAGCACAGAGTCATATCTCTGTGCATACAGATGATTAGAAAAAACATATCTTTATCACTCGGTCTGTCGAATGCTTTCTGAAAATTCACTTCTTCAATGAATGCATTATTCAGGTTCATTCAAGCACTTTCATTCCTCAGTCCACCATCTTATCATGTGACCCGCCTATCAGAAAAACGGACAGTGGATATGAACGGTATATTATTTATGTATTCGTCTTTTGTGTTTAACCACTGAACATTCAGTTGTACAAAAGCTGAAGAATAATTGAACCCTGCTGGATGGAAAAGAGAGTTCTTCCTGTATTCTTCATCTGCGCATAAACACTTATGTAAGTTTACATGTTCCAAACAAGAATGCGTTCATCAGTATATTGCCAATTTAATTTAACAGAACTGTGAGTGTAAACGTTAAATTACGGCGAAAATAGTGAGGTGCTTTACTCAGTGTTACCTCACTAATTCGGTGAACTATTGCTCACCATAATCAATAGTTTTGACAAATCCCAACGAATACTGGACTACAGACCGGTCTTCGACAGCCGTATGATGCATACGTGAGCAAGACAAATCAAGCTAGTTAGGCAAAATACACTAAACCATTCAGATGTGTATATATGCATGTGCGCATACTCGTGTTTGTACGCGTGTATGTGTGTATGCATGAATGTATGTATGTATGTATGTATGTATGTATGTATGTATGTATGTATGTATGTATGTATGTATGTATGTATGTATGTATGTATGTATGCGTAGGTGGATGGATGGATGGGTGGATGGGTGGATGGATGGATGGATGGATGGGTGGATGGATGGATGGATGGATAGATGGATGNNNNNNNNNNNNNNNNNNNNNNNNNNNNNNNNNTGGATGGATGGATGGATGGATGGATGGATGGATGGATGGATGGATGGATGAATGGATGGATGGATGGATGGATGGATGGATGGATGGATGGATGGATGGATGGATGGATGGATGGATGGATGGATGGATGGATGGATGGATGGATGGATGGATGGATGGATGGATGGATGGATGGATGGATGGATGCTGCATATCACATTACTACTCTGTGAATAAATCTTGAATAAACAAAATGGATGCCATGTCGTATATTGATCGTCTGCTTAGTGATTCATCATCGAGAATAAACTCTCTATTCACATGTGAAAATCAGTCCAGCGCCATGCAGATGTTCCATTTGAGGTGATAACCAAAAGACTGGCCACTCATTTCAATGTTTATCTCAAACAAACAGATGCAGGGGAATCAGAGCAGAACCGCTGCTCACAATAGAGCACTGATATCTTGTAGTTCATCACTCAACAATTACTGGTGTTCTTTTTTCAAGCACGACCAAAATCCAGCTGGAAAAGTATCAGACTCACTTGCAAAGTCTTACACTCTAAGTTGAATTTGACGGGTAAAATGTTCGGCCTTGGAGCTTCCTAAACGCACCCACAGAAGCCACCCTCAATTGAATTCCCGAGCTAGAGAAACCACATAACTGAAATCTAGTTCAACCCTGTAAAGTCGGACAAAATGAAATTCAGAAGCTGTTTCACGCACTGAAATTGCCATGAGGTTCTCTGATGTCCAGCTTCAAGATCCCTTCGGAGAAATTCCCAGTCCAAATATACAGGACCGAAAAATCTGTCTAAGAGTCAGAAAAACGTGGAGTTTGGACACGTCACTTCGTCGTCACACGCGCCTGTCATGGTGTAAAGTTATGGAACGCGAAAACCCCGATAGTTCACGATCAGTCAACGATCATTTGTGACTGTTACTGGTTGTCCTTAAAATCGGCTGAAATGATCCTGCTTGGAAGTCATATTCTTCACATAGTAGTCGACCAACTTTTCTCCCTTTATTGTCATTTGAGGGTCTGGTTTAGTTGTTTGACTGGGATGCTACTTCCTGGTCGCAAACGATGATGGATTGTTTTTATGAGTCCACAATTGAAACTCAATATCACCGTTACTGCAGCCATGTTACAAAAGGATTTCATGATCGTCAACAAGAACAATGACATCGCCACTGGCGTTCGGTCCGATTCATCTTGACATGTACCCAAAAATATTTTGGAGAAAAGAGCTTGACCGCGAAAAGATACTCTGCACCCAGACATTTCGAGTTCATCCCTGCTGCTATGTTTTCGCGAGGCAAGTGTGCATAACTATATCAGATAATCGAACTTGTCCTCCGGTTGCACAGAACTCTTTGGATGGCTGTTTGAGTGATCGTACCGCATGGCGAACCATTTCCTAATCCTTCCAAGTCCTGTGCTTGAGCATACGAAAGAGTCATGGGAGTCGGGGAATAAAAGATATGCGTGATACCGCCGTATAGGAATCATTCTCATGGTTGCTCCACAAAATGATGAAGTGTTCAGCAACTTGAGACTGAAAGTGTTGCCAAAATACGTGGGTACCTGGGACGAGAAGGGTTATCAGTTGTGGGAAGGGGCATTGAACCTGGTGGCGATGATTTGCATCATCTCCTTCTGATGGCGAAATGCTATTAATCTCATTGTCAGTGCCTCGACAATGCATGATGATTCGTCCTGTTGAGCGCATCAACTTGTTTACCCCTTGGCCCATCTTACTTAGGCGTTTGAGTATCGCAGTTCTCATGCATTCAGGGAGTGATTTTTTTTGAAGAAAACAAATTCATTTTTCTCAGTGACTTGTATGAAACTTGTGAAATTCGACCTGGATTCTTTCTAGTTGACACCATCGCACGCTTGATTTCCTCAACAACAAAAAACATGTTTGCTTTGGTCATGAAATGCCTTCACAGGTGCGACCCACAGTGTATGTGCGCTAACACAACCAAGTTGAATATCATCTAATGGGTGTTCATTCATCGAAGAAAAACAGTCACTTCATTTACTGATCCCGAGGTGAGTATCATAAAAACCACAAAACATTGATAAAGTCCCCTATAAGTCAAAAACCAGACCACACTATATAGCACTGGTGAACAATGACACGCGGACAGATATTCGTATTCAATCAACTACAAAAATGGTGATATAATCCAAGTGGTAAAACTCGTTGACTCCGATGAGATTCAAATCCGTACATGGGTGCTACGTGCTTTTCAGAATAATAGGGGAATCCCGTGGCAAACAATCACAGAACAAGCCCACTGTGGCGGATGTCTTGTAACAACCTAATTTGGTCGAGTGAACAATGCGATTCGTTGGTTAAATATCCTAGGTCCCTCAGCATGGTGTCTTCGTAGCTCAGCGAGCACAGCGCTAGAACGTGGATGGCATCCACGTGTGAGTTCGAATTCTGTAGGGCCATTGGCGTTCACCTGCTGGATCAATTCTAGATGTTCTTCTTGTTTGTAGAAGAGCTTTATGCAAGATGAAAATAGACCTCTTCGGATTAGAACCCTAATATCATTTAGATTGGTCGGCGAGCTTCTCACTCGTCAGTAGCCCATTTCTTCATTCCCACATCCTTTTCAACAGTTCTGTGGTTAAGCTGGGTAGGCAAATTTTCTCCCATCCGACTGATCAAGTGTCCGGTATTACAGCCGGTGTAAGTTCTTGCACTGAAACAGCTGAAAGAACAAACACAAAACGGGTCATTCTCATAGATTGCTTGTGTTTGACCAAGAACATCAGAACAGATTTGGAAGCATTGATGTGTAATTCTATAGTGGATCTTGTTTTAAACTGATCTTTTAAGATGTTTACACATTACGCAAAACAGGTTCATCCTTTTAATTGCGACGCGGTATTGATTTGTTTATTTGTTTCTAAATTTTACCATGTAAGGACCAGTAGGGACCACGATCGAGCTGTGAAAATAACCGTTTTCTGAACACCATTTTGGATTTATCTATTTACTCTACGATCTTTTCTGACCCCTGATTTCTACCTCATTATTGTGTTCGGTTGTGTACGTTTAACCGAACTGACTTTTCCGAGGTTTCCGTCGACCTCTTTTTTGAATCACTTTCGCTTTCGGTTTGTCGCCGACTGTACGCGCTCGCGGTTCATTTTCTGCTTCACCAATGCGTTCGTTTTCATTCAGCGTATTTCTCGTATCGGTACTGTCTCGGTACCACGATATATAGAATACACTTCCGCATCTGTTCATAGACTCGAGTCTTCTCTATTCGTTCGACAGAAGAGTTTTCGTTGATAATTTGCTGTGGGACCGAATGGAAGACACGTTCATAAAATGCATTTGAAAGTCTTCTATAAACCCATGAGAGTTTTGGTGCATCTACTGGGAAAGAAAAAATCACCTCATGGTAGATGCTTTGTTCCCGCAAGTTTCAGCTGAAAAAGCTTGCGTTTTCGCTTCCGTCAAAATACAATATGAAATCTATAAAAGTCAGTCTTTGGTTTGACATTGATTCTGATGCTTAACTGACTTTATTACAAATTTGATCGAACTTAGTGAGTATCTTCGATTTGTTGGGCAGAGCGTGTATGAGATATCATCCTGGTAGCTTCCATACAGGAAAAATCTTTTCATGCGGTTGTACCAAAAATTACCGCTAATAGTGAATATAGTAATCAACCCTTAGCAAATAATCGTAACTGGTGTACCACAAATAGGACCGTGAACATAGACTAGACCAAGCGTGTTTTGAGTAGTTGGAAGGAGTTCGTCCTTGGCCTGCTTCAATAGAGAAACCCACTGTTGTAGGTAAACTATGGGTTCAGCTAAGTCTCTTGAGCAGAAGACGTGCATCGTACTGTTGAATCAATCTGAGGATAACGGGAATTCACCGTGCACATACGGTAATGCAAGAGGGCGCTCAGTTATGCATTGTTGATGGGAAACAAATCAAAGGTGATCATGCACCTAAATAGCGCCCGCCACGAACTCACAGCATTCACCTGCAGTTGCAATGAGACCTAAGTTGACAGAATGAACCGACAAATGTGACAGTGGATTTAATAAGCCATCTCCAAATTTCTGAACACCGCATTCGAAATTTAAGGTCATCTATAGTGAAGCATCTGATGGCAACCATAAACAAAGTAGACCCGATTTTGTCTTACTAAAAGGGGTTAATTATTCTTTATTCGAAGCCATTAACCTCTGACCGAGATTTGCCAAGCAGTTTACGAAACCCTGTTCTTAGCAAGCTATAACTACTGGTACAATCAGACTGCTTACCATGAAGATCATTGTAGTGCTTTCTTATATGTAAAGACAATGCTTCACGCCCTTCCAGCGTAGTTACTAACATAAGTTCGTATAAGTTTCATATTGTTTTATGTATACGACTGAAATGAGTAAACAGAATGCGATAAACAACGGCGAGCCCCACGATTGTCTGCGCTACATTCGTTGTGAACCTGATTAATGTCACTTTGGAACTATTCTCAACATCAACTCATATCACTCAGAATTTGCTACTCTAAAGAATCATTCACTTGGATTAGAGACACACTATGTTCTGCTACACTATCCATAACTCGTTTTTTTGAAAGCTGGCAAAGATCAGGCTGGACCAGGAAACGCAAGCGAGCTGGTTGGCAGGCTGCTCTTAGTCGCACAACGCTGAGGAAGATGACAGTTCTCGCATTGGTCAGCACTAACATTCGGTCCCTGTTTGGGAAGATGTGCTTTCTAACCAACGTCCCAAACTCTCGGATTAGAATGAAAATCTGTGTGACCCGTATCCAGGAGTCCTGGTCAAATGAAAGTATTGACGATGAACTCGTTCTCCTTGAGAACTTTGAGTGCCTCCATCACGACAGAAAACAGTGCAAGAAGAAGAGAGATGGTGGTGTGATTACTTACATCAATTCCGAGTGGCCTGGCAAGTCTGAAGTTATTTTTATTTTTTCCTGTAATGGCGTTGACTGTGTGGTTGTTAAATGTCACTCTGAATTCTCGCCTTCTCTAGGCACAGTGATCAGTAACTTGTATATGCCTCCTTTCTGCTCCCAGAGTGACATCTACCTGGTCTTTGACGCTTTCTCGCCCGTCCCGGTCCCATTACTGTTGTTGGTGATTTTAATCATGCGTCTACATATCCCTTACTTGCTTTTGGTTTAAGTGACCTCTGTTTTATTCCAACTAGAGGGAAAGCTGTTTTAGACAGAATTATCACAAAACACCCCGATCTTTTTCGCTTACAACTGAATGCTCCTGTTTCAACAGGCGATCACGTTCTCATTATCATCAGAGCCAAAATTTATTCACGTTCAGCGATCTGTTCACTCGTCGAGACAAAACAACTAAAGTTATCCTCTAGAAATCTGTCACCCACCAATATTACCCTTATTCAGAGACCCATTTCCATCGTTACTTTGTGGTTTTCCTTCGATTGTTCTCTTTGCCCACTGGACCTATTTACGGAGACACTGAGTGAGGTATTTGATTTAACTTGTTCTATGGGGACTGCATTTTTAACAACGGCAGAATAGCCTCTCCTTTGCTCAAATCTCTGTGAAGGCAAAAAGAACGTGTCTATAAACTACACGATCAGTCTTCGGTGAAACGACACTCCACCCTGAAAAAACAAGAGATTCGACGGCTGAACAAGAGATTTGCCCACCAGTTCTTTTGTACCACGAATAGCAAACTTCTCTGGCAAGTAATCCGGCTTCTGTGTGAACAACAGGCCCGATCAGAGAACTACGACATAGATGCCGACAGCCTGAAGGCTCCGTTTATTCATCCTTCGTCGGATGCCCTGCCATCTTATTTTCCTTCCATTCCATTAGATACAGAGCCATTTTCCTCAGATAAAGTCTTCAAGCCCCATTGAACCTCAAAAACAGCTTCCGGTGTGGGTCCAGACGGTTTACCATTCACAGTTCTCAAATTTGGAGCACGTCAGATATCCGAATCATGAGTTCTCTCATCAATAAAATTGTTGATGCTGGTGCCATTCCTGTCTCCTGCAAACCCGTGACTATAGTGCATATTCCCAAACACTCCAAGTCCAAAATTTGGTAAAAAAAAAAGCTTTCTTCCCATCCTCATCACTTCTTCTGCCCTCGAGTTGACCAAGCGGTCTATCTAAGTCTATCTAAGTCGATTGCGTTCCTCTCTTGCTATTCCAAATCGCTCCCATCAATTTTCGCACAAACCCACCAGATGCACTCTGGCTGCAGTCACTTCAGTGTGCCATTTCATTTCAAACAACTTAAATCGTTCCATGGATTCCGTCCAATGTATTTTCCTCTTCTATTCTTCCGCCTTCGGTTCGGTTCCCCGTTCTCGACTTCTTCAAAAGTTAGAGTCTTTTGGCTGTCTTACTTCTTTACTCTCGTGGTTGAAAGACTACCTTTGCAACAGAACTCAACGTACTAGAGTTGGTACAAGTTTATCGAGTCCTTGGATTGACAACTTAGGTGTTCTTCAGGATGTCCTTCTTTCCCCCTTTCTCTTCACCACATATATTAGCAACTTGACCACTGCACCACGTGCACAACTTTTTAAGTATGCTAATGACGTCGTACTCTGACAACCTATCTCCAACCAACAAGACTTTACCTCTTTTTCCGAGAACTTATGTAATATTCAGAATTTTTCGTCCCATTCTAGGTTACATCTCAACACTTCTGAATGTTTCAAGTGTAATTTCTTCCTTTCTTGTTCCTCTTATCCTCATGAGCAAACAATCATCAACAATGTCCCAATTTTCAGAGCTGACTCGGTCAAACATTTAGGCGTCACCATCAGCGCCGATTTACAATAATCTTCTGCGGAGACTGTCTTTTCAGATTCGTAGGCTAAGGCAGTCTGGTGCCATAAAAGCTGTCATTTTTCCTTTCTCCATCAATGTGTTCTACCAATATTACTCTACTGCTCTCCAGTAATCTTTCCTGATGCACTTAAGAAAGATTTTATCAGTCTACGCCGCGGCTTAGCTGTTATCACTCGTGTCTCTTTGATTTCCATGGGCCGTCTCATCTCCAAAGTTTGCGATTTGCACATTATAGCCTGTGAAAAATTTGCCAAGAAGACTCACAGTGACCCCATCCATCCCCTGCAGCGTGACTTATGTGCATGCTGTTCGCAACCCTCCACACGTTCCCAATTTAGACTTATCCCATGCCGCATAAATGTCTATCGTAACTCTACGGTGCCTTGTTCAGCACGTGTTCTGGTTGGCAAAATAAAAGTCACCGAGGAACTTCGCACTAACCTCGGTGGGTGAACCAGTTTTATTCCTAAAGTACCTATTTTTATGCGTATTTCAAAGTGTCACTGATCAGTTTTCCATCTACTGAGCTAAAATGTGAGTCTTTGTTATCTTGCTATAGTCTTCAATA
>STRG.7342.2
AAATAAAAAAGAATATTGTGGGTTGCATGTGAGGCTCACGTGAATGGCCATGAGGTAATCGATAATTCAAAAGTAGGGGGATTCAATTAGTCCAATTTCAAGACCAGGCTTCACCCACAATTCAAGTATATGGACTCAAAATGAGTAAGCCAGCACCCATACTCAAAAGAAGTAGCCTCTCTCAGGGCACTGTGGACTGCTGTTCTCTTAGGGAAATTAATCGTTGTGGTATATGCGAGGAGTTAAATGCCACAACCCGAAATGCAATTCTTAATTTAATCAAACAAGTGGAGAAGATCAAAAAGTTGCATTTCAATAAGACAGAACTAAGCATTCTTCTCCACATGTGTGTGGAAATCACCGGACGAGAAGTGCGTGATATGACCGTAGATGAACTCAAGTCCTTTTTATATGGTACACTGGACATCACAAATCCTTACAGCCTGGATGGACTCTGTCGCGCTGCCATGCAAAACACACGGATAAGCACATCAAAGAAGACGGTAAGCCCAGTGGATTTCGTACAGCTGCTGTCTGTTCTGTTACGTGGAACACTAAGCGAACGAGCTGAATTAGCTTTCCGCATCATGGATCTAGACTCTGATGGCCTAATTCGAAGAAACGTAGAAGTGCGACGGTTTCTACACGACACATTTGATGTTTCTGTGGCGGCTCAAAATCCAGAAATCGATCCAGAAGAACCTGTCCGAGACACCATGAATTACCTCTGCGAAAAACTACAATGTACCCTAACCCAGCCGATATCAGTAGATCGGTTCAAAAACCTGGCCCATGAAGAACCGTGGATCATCGAGAGCTTACTACCTTGTATACCCTCGGAAATGACAAACCTGGTTTTCCAAACATTATTTAGTACAAAGGTAAGGCTACCTTCACTAGAAAACCCACCAAAAATTGCTGAAAAATAAGTTCGAAAGATGTAATAATGAAAACTTGGTGCTTTCCATATGACCTCACGGAAGAAAAACATTTCATCAAACAAACTAATAAGACTTAAGTAAATTCAGGATCCACTTCTAGTTATATATTTTTCAACAATGGTGCTGGAGAATCTCAGGAAGCAGTAACTCATCAGTTTATTGAATTCCAAATACAACCTATGGCCCGAACATAAGCGGAATGGTACTCATAATATGAACAAAAGTGGATCCAATGAGAAGAAATAATGTTAATGTCATCACATATAAAATGTCGAAAACTCTGCTAATGTGCGAAACAATTAAAATCAGTTCACCCTGGGTAATCCATTGGAATTTCTGATCAGGTGTGAGTGCCATCAATGGTCTACTGGGACGGAGTTACCCGATAAGTTACCGAGTTCCCTCCAGTCAGTTACCAGTAACTTATAGGAAGGTGAAAATTTTGACGTGCTGCTGATAACATTGTTGTTCAGATTGGTGAATAGTTTTCTTCGTGCAAACCGTCAGTAAATTCGGAGAATATGGGAAACCAAGTAAAAACGCTAAGAATGTAAAATGGACAGCGCTGGATATGACCCATATTAATCGGCCTGAAGGAATCATGATTCGAATCGTCTTAACATGCCGTAAAATACCCAAAATCATGCTACCTTATGCAAACGCCTTCCAGATGCAAAGCCAGTGACACTAATCATCGTAAAATGACTTCTCAGCAGGCTGGATTAGGTTCAAGTTTGAACAACGGAATCAAAATTCAGCCGTCATAGCTATCATAAGATGTTCAGCCTGACTGGATTCGTTCTGATGTAACGTAACTTAATGACCAGTTTACCGCCGCTTTCAGCTCCTTGTCATTTTTTTCTATCCACTAGGGATTGTTTCACTTATTTGATGATCACTGCGGGGGAAGCCCAGTTTCTTGACCTCCTGTCCAGAACTTTAGATTCCTGTAGTGAGAACACGAGTCGGAAACCTGAACTTAAGTCTAGGAATAAGTTACCATTGAGCTAGATGTCAAATATTCCCAAAGTATTCGGCTTTGTAAAACCGCCCATTTTCATTGAGGTTCTGCATAAGGAAATATGACAGTTGAACCTCCGATTTGTCATAAAAAATACATCCGAGGGGATATAATTTTTTACGACAAATTTTGAATAATGCTTTGTAGCGGAGCTGTCTTTAATTCTGACTTCTGAGGTGCGAGCCATTCATTTAGAAAATATAAATAAACTGTTTCGCTGGAAAAACAATGGTGATCAACCCAATAGCAACGGGATGGTAGATTTATCTGAAGGAAGGATGAGTGGCAAAGGAAGTGCGCCCGAAAATCTGGTATCATGAAGTCGAAAAGTACATGACACGTAACAGTTTTCAC
>STRG.55329.1
GTTTTAATCCCTCAAAAGTGGACCTTGTGCCGTCTGCTCTTCTGCCGAGAGTTCGGAGGATGGGACGTATGGTTTCCTGGGCGGTCTTTGCAGCTTTCTTTTGCGCAGTCGCAGTCATTTATGCCCAAGGTTTCACTGATATCACATTGGAAGGCTGTGGAACAGTGAAAGGTTGCTTAGGTCCTGCTATTTGCACGGATTCGTCGTGCGCTTTTTTTGCTACTTGGAAGCTCGTTATCCACAACTCCGAGAATTATGTCGAATTTGAGCTCAAAGGACACATGAGAAAACCGGGAGGTTTCATCAGCCTTGGTTTCTCGAAGGACCGTAAGGTGGGCGATGACGGTGTCGTCGGTTGTTACTACAATGCCCTGTCGGGTGTTGTGAGCGTTCGCGCTGCCTATAACACAGAGGACGGTCGGTCCTCAGTCTTTTACAACGGTCCAGATAAGGATCTGATCCTCGAAGAGGGTGAAAATCTTGGTGGCAAATACAATGAACTGGACAACACTCTTCAGTGTCGTTTTCAGCGTCGAGTCAAGCCACTGGATATGGTTCATCAGTTGATGGATTTGACTGTGCCAAACGCGTACTATCTAATTGTCACTCGTGGAAATAATGTATTGGGCGGCGGTTTCGGTCGTCCATTCGCCGGCGGTGAATCAATGTCTGAGCAAAGTGTGGTATTGACTTCTCCTGTATACGGCAGCATGACCGGAATCAGTGCACACGGTTCACCGCTCATGAAAACTCACGGTTGCCTCATGGTTCTGGCTTGGGTACTCTGTGCAAGTGTTGGCGTTATATTGGCTCGTTATTACAAAGACATGTGGCCCAATTCCGGTCTGCTTGGACAACACGTGTGGTTCCAAGCGCATCGCATCCTTCAAGCGTGTTGTGTTCTGTTGACATGCGTTGCAATCATCTTGGCTTTTATTTACTGTGAAGGCTACTCAAAGGCGTCAGCCAGTCCATACTACGTTCATCCAATACTTGGATTGATTGTATTCTGTCTTGCTCTGATCAATCCCCTGATCACTTTTTGTCGTTGTGATGTGAGCAATCCAAATCGACCCTGGTTCAATTGGATCCATTTCTTTGTTGGAACTTTCGCTCATGTCCTATCCGTGCCCACCTTAATGCTGGGTTTCCGTATGCCGGCGGCCGGTTATCAGCTCCAATATTTAAATTATCCACTGTGGATTTTAATTTTCTTCGTGATTTTCCAGTTCTCTATTGAGCTGATTCTGGAGTTGCACGGTTGTATGTATTATCGTCGCAATAAAAATAAACGACGTGATTTTGAAAATCAAGTACAAAACTATCACGCCGCTATACGCCTGGGCGGTGGACCAAAATCCAGACCGCTGGAACCCGAACCATCTGGACGAATGTTCAAGTATTTCATCATTGGTTTACACGCTACCGTGTGTGCCATTGTCGCTGTCATCCTTGTAATCATCATCGCAGTGAATTGATCTCACGACGAAACGAGTCACATCCGCTCCGCTTTTGTCTCTCGCTCGCTCGCGCGCGCGCCCGCATGTGTGTACGCACCCAACCGACTAGGTCTGGAAGCGTCAGAAAAAAAAATAATGTTACGAACTTTCAGCACGTCTTCATCGCCACACTTGCTGTTATTACCCTCCTCCCTACTGGCTAACTAATCACGTTTATCCCATGTAAAATTGTATTCGAAAACTTGTCTTCCTTCTCTGCCTTATACACACACTTGTATTTTCCCACTGTTCTTCGCGGATCCTAATCGTGTTCACATACCTGCCATATTGGTGTCCTCTTCATGGTATATTTATTCATCGTACTAAAGTTACGCACATACACACCTCCCGTGTATCCTATCAGATCTCGTGAAGCAAACCTGTCGCGTTTTAGGATTTTTTTTGTTCTTCACACATGTGCCTTCTCAAATCTCATACGTGCATGCTGGCCAATGATAATTTATGTTTAATTTAACTATGACTTTTTATCGTATTGTATCGACCTCCCCCCCCGTCTTCTCATGATGCTTTTGCTTTTCACTTGTTTTTCTCTCGGTCACGTTCGATCGTAGTCGGTCGTCGACAGTCCGGATTTATTTTATTCCACAGCTGATGATCATTTCACGTAACTTGTCTACTTTACGCGTACTCTGCAAGTGCGTGTCTGAATTTATATGCTTGGCTGTATTGCGATAAGTTGTGTCCAATAGTCTGATTGAAGTTGTTTTGTTTTCTGTACTCCATAGATGACTGATCCCTACCGGTCGATATTTAATTCCAGCAGTGTCGATCATGAGTCCAAGCCATTCACCCGAATCTGCAGTTCAGTTGACCGATTGTTGTTGTTCTCTCCTTATGATGCTGACCAGAGAAGGTAGTATATATTATGATGCAATACTGTATCATTTACAATGATTACATAGTGTGGAC
>STRG.45153.1
AAAAGCATCGGATGGTGATCGTCTTAAGGAGATAATTGAACTACTTTCCGATGGATTATTTTTGGCACCAGCGGTACAGACCGTACAACTACATCACACTCTGAAAACTATGGAGTCCCGCGGTCGGAAACCGAATGCCAGAGCGAGCGACCGAGAACCAAGGACGTATTTTACTGTATTTAGACACGCTCCAGTAGCTTCCACCGACCAATCAACAGGGCTCAAGCGGAATTTGCAAACTGATGAAGATCTGGCTTGTTACTTCGGTGCCCCACTGGTCAGCCCCAGTAGATTGGATCCATTCGCGGAAACCTACTCAAAATCGTCCAAACGAATATCTTTCAAAATCCTACAACTGTTTTCTAACTTTATTCACTCTGGTAACCCGAACAGGCACAATCTTTGGCCAACCATGTCCAAGCCATCTGTTTACTGGCCGGAATACGACAATAAAACGGAATCGTACCTATCCGTTGGTCGCAGCGAAAATCGGGCAGAGGAAACCTCTTGGGGAGCCAAACAAAATCCAGACGAAGACCTTGTTGTCAAGCACAGTTTCCGAGAAAAGGAATTGACGCTTTGGTCACATTTACTCCCACGTATAGCTGGGTTGGGCGGTGCTCTAAATCCGAAAATCGCAAAGATATCCTACACCGGTAATGACAGTAGTCTGCATGTAGAACATCAAACATCGAGTGGAATTTGCAACTGTACAATCAGTGAGACGTGGGCACCAAACATGAGGAATCACGAATCTCATCTCTACTGGTTGATTCTCCGACACAAACAGAGGGGTGAAGACGAAGCTTCCTTTAATGCCTCAAGGAAAACCTGGGAACAAGTGCTAAACAAGCAACGAATTGATCTTGAAAAAGAACAAGAAAACTGTGTCGTCTTTCGTTCAGCTTCTACGTTTCCATCGGATAACTCAAATACAGAAAACCCGATCCACCGTTCAACTCATAAAAAGGACCCAACGGTTTCCAGTATGCGGTCCACTCAAATGTTACAATACCAGAATTTTCCACAGTCCAAATCCCATCGAAATCAAAAGCTGCCGAATGACAGTACCACAATGACCAGCCGGTCGGCATTGCTGTGGACGATTGCCGTGGGATCGGTTTTGTTCTTATTGAATACTATGGTTTTCGTGGGTATTTACTATCAGGCCCGGCAATTGCAATCTAAGTCGGCTAACATTATCACCGTAAATGCGCAGCGGAAATGTGGGAATCGTCAAGACGCTGTTACACCTGACTCCAAAGCAACGAACGGACGTTACAAAATTTTTAAGCCGCAAGATAATTTGCTAGATCAATCAGGGTTACCAAGCGGAAATTCCATCAATACGACTTACTCGACGGCCACACAGAAGCACACAGGAACATCGAACCAACAGATGAATCCGGTGGATTATTCTATACGGCGTGACATAAATTCAATCACACAAACCTTAGTTGGATCTGTGCATGACACACAGCACCGAACACCACTCACGATCAATCAGAAAATGACTGAGAACAATTGGGACATTCAATCTCATCAGTTTGAACTGACCAGATACGAAGAATTTTCGCCCTGCTATAATGAGTAGATCACAAATACGAAAAAAGTACTGAGTGTGTCTGTCCCAGTAATTGAATCGAGAACGCTAGTTACATTATGTGAATCTGCTTGTATCCGACCTCACGCGAACTACTAATTGGCAAATTTGCTTAATTATTTGCATTATTTTTCTTTCGACAAGTCCTCTTTGCTGTCAATGGATGAGGAATGAAGAGGAAGCAAGAGGCCAACTACCGAAGCGTTTTTGTTTCACAGGTCACATAGAAAATCTTCAGGAAAATGCAGCT
>STRG.28279.1
TACATGCTGAAGATCTAACGATGGCCTCTTTGGATGTGACATCCTTGTTTACCAACGTGCCGCTTCTAGAAACGATCAATTATTTGTGCGATTTCATCGTAGAAAACGATTTCAATATCGGTATTCCAGTAATCAATCTGAAGGAACTTCTGTTACGATGTACTTTCAATGTCCAGTTTACCTTCAACGGAGAAATATACCGTTAGACCGATGGAGTAGCTATGGGGTCACCTCTAGGCCCCTTACTTGCTGACATGTTCATGGCTAAGCTGGAAAACGAGAAACTTAGCGATACGATAGAAAGTCTGCCCATCTACTGTCGATACGTAGATGATATTTTTGTCCTAACTGAGAGTCATACACTGCTGGAGTCATTGGTGGAGGAGTTCAACCAGGCTCATAATGCCGTTGACTTTACGTCGGAAGTAGAAGAAAGGAACACTTTCCACTTTCTAGATGTGCTTCTTTTAAGAGGTGGCGATGGCAAACTGCTCCGTCGCGTATATCGCAAACCAACGTGGACAGGCCAGTACACCAATTTTGCCAGCTTTGTACCTATCGGAAGTAAACGTAACCTTATTCGCTCACCCGCAGCCCGTGTGCGAATGATTTGCTCGAATGAGACGGTGATTGAAGAATTGCACATTTTGAAGCAAACGCTATCGGATAACGGATATCCCGAGCGCTTCATTCAAAAGAACATAGCAGAAAGGGCAACGAGACAAGCGTTAATGACCGTGAAGAAGGAAGATTTATACATTCATCTCCCTTTCAAAGGAGATGACAAAAGCGAGTTACTAATAAGACGCTTGGAAAAGGCAATCGCTCGCACCTTTTCGCTGCTACTCTGCGTGCCCACTTCACCAGTCGACCAGTGATCTCGATGAACCTAAAAGACAAGTTACCTGTCCTCACCTCATCCATGCTAACCCATTCGTTTGTTTGCTCATGTTCGGCAAGTTGTATAGGTAGAACGACACGGCAACTATCACAAAGGATCAAAGAGCACAAACCAACTTGGCTGTCGACAGGAGACAGAAAATCCATCACCAGCGCGATTGTGGCACACCTTGCGGACACTGGACATCGCGTAAACGACGACGCGCTCAAAATAGTCTACAGAGTCCCTACGAACGCGCCGAAGGCCTCTCGTAAACAACATCTAGCAACGGCAGAGGCTGTGGCGATCAGGTTATTCAATCCATCCCTTTGTTCTCAGAAACGTTTCGTTAAGGCACTCAAACGACCCTGGCCGCGATCCGAGACCGACCCTGGAGCTCAGTGTGACCCATACTTTGACCCTTTGGTTGAAACCGGAAGTGGATAATCCCCAAAACCCTTGTTCATAGTTTCACGAGCCCCTTTCCCAACCACGAAACAACAACATTTCCCCTCCTATCTTTCCTAGCTACGCAACACCAACTTTGATGACCATCCAATCACACTTTACCACACACACTTTGTTCATAATTTATGCATTTCTAACCTATAAACGTAACTGTATTAGCCATGAGGATGATGTTACCGAAAACGAGCTTGTTT
>STRG.30146.2
GACGCTTTGTACCGTCAATAAAATCACTGCCGTGCTGTGGAAAATTGTCATGGGCGCATTTTTATCTTAGAGTCGAATGTGATGTTTTCGAAACACAAGGTGAACGGATCTATTTCTTTCTGCAGTACTTTGTCAAAGTACTCACATTCGACACAGAGCTGGAGATGACAATTACCCAAAATACTACGGGTATGCAATTATTCAATCAGGTTTGTGATACTATTGGTTTGAGAGAAGTGTGGTATTTCGGAATGCAGTACTTGAATGATCAGAACGAACTAGTCTGGTTGGATTTACTCAAAAAGGTGTCAAAGCAACTTGATCAACCGAAAGGTTCAATGGTTTTCTATTTTCGAGCGAAATACTTCCCCGAAGATGCCACTGATGAGCTTATATGTGAAGCAACTGTCAATCTATTCTACCTGCAAGTTAAAGAAAGCATTCTGAGTGAAGAAATTCAATGTCCGTTGGAGACGTCCATCCTCCTAGCTTCCTATGCATGTCAAGCCAAATTTGGCGACTACAACGAGAAAATTATGGTCCCAGGATTTCTGTTTCGCGAACCGTTGATCTCTCCAGGTCTTCGACAGCGTTCCGGAATGAGTTTGGTTGAACTCGAACAAGCGGTTGTTCATTGGTATCGTCAGCATCGGAACATGTTACGCTGGGATGCAATGATCGAGTATCTACACATTGCTCAAGACTTGGAAATGTACGGGGTCACGTATTTTGAGATACGGAACAAAAAGGGATCAAATCTACTCTTGGGAGTGGATCAGTTCGGCTTGAATGTATACACGGCGGACAATCGACGCATACCGAAGATGAGCTTCCCTTGGAGTGAGATAGCCAATGTAACCTACAAAAGACTCAAATTTATTGTGACATCCGTGGACAAGACGAGCGAGAAATTAATTTTTTACGCAACTCGTGTCGAGCACAACCAACGACTACTCAGTCTTTGCGTTGGTGCCCACGAAATGTATATACGAAGAAGTCAGCCGGAATCGATCGAGCTTCAGCATATGCGAGCACAGGCAAAGGCGGAGAGAGAATCAAAATCTTTAGATCGTGAACGGCTTCTTAATGCGTTACGTGCGCAAGAGGACGCCGAATGTCAATTGAAACAACTTTCAGCACGTTTACAAGAAGATGCCAGTGAACGAGAACGGATACGGAAAAAGGCGGAAGAATTGACCAAACGCATCAGCGAACTGGAAGCCCAATTGTCCACAGAGACCCGGTTACGTGAACAGTTAGAAGCTGCGCGGAAGCGGATGGAATTGAAAAATAGTGAATTTAGAACGCCTGATACTGAATCAGAAGAACAACGAATGCGATTACTGAAAGAAAAAAACGTCATACAAGAAGAAATTGACAAATTGAATCACTCAGTCAGAGATTCGTCCAAACTCATTGAAGTCACACGAGCACAGTTGGCTACGATTGGTGCCAATGCACAGCCAATTTCGGAAAAGCGAAATACACTCAGAACAAATGGACACGCGTTGGCCGAGTCAGTCGGGCCTGATTCGATTGATTATCCACGTTTGCCAACCAATCCTAGACCAAGGTCGGAAATGCTGATAAGCCAGTTGGGAATTTCCGCTACAGATATATGTCCTAAAAATACCAACAACAACGCAAAAAAAGCTACAGCAAGAGTCGCCGTGGCAACGACCAACAACAACATCGGCAGCGACAGAAACTACAAAGAAGGAGAAGGTAGTAATAATGACAACAATAAGAACAACGACGACGGCGGCCCGTCACTAAAATGCACTGTTCTACCGATTTCTCCGGTCGAGGACGAAAATCAACCTCCTATTGAACGTCAAAATAATGCCACATTACTCAATAATAATGATTCATCATTTTCCGCCAGTCAGCAGCCCTCGAGCATATCCGAGACTTATCGAATCAAAGATCAAAGTGTATCAGAACAACTGAACTCAGACCACTTACTTTCATCCGTAGCCTCGTCCTCATCCTCTTCCTTATCTTCCCCCAATACTGCCTTGTCCATTCCCGGCTCACCGCCGAAATCGACGGGATCTGTGTTGGAATCGATCAATTTGAACACAACACAACAAATGGAAAATCTCCGTTTATCGAATGACCCACAACCAGACGATGACCAGAAACTGATGATCGTCAAACGTATTCTTTCCCAGTCTGCGGATAGTGGGGAAAGTAGTAGCCGTAGAGCGCAACGATCGGACACATCCACTGAGGAGTGCAAAGAGCTGTGTTTTGATTTGAACTATCTTTGCTCAGTTCATCCAGATAATCGAATGGAACAAATCAATGAGAATAAACAGAACTCCACAAACAGCAAGGTCGATCGAGACAGCCGCTCGATTGATTTTAATAACGACGCTTGGGGATCGAGTGCTCCAACGGCTTCTAATCGGTATAGCATGTACACCCAATCTTCCAAATATGATCAGCCCATGGATGCTGAACAAGATCAAGGTGCCGTTCGCCCATATTCCTATAACTTTGGTGAGTCCGCACCTCGTTATCCAACACTGCATCACGTTCGTCGAGGAAACACGAAACGGCGTGTAGAAGAGTTTGAATCCATCTGAACTGGAGTAATTTTCACGTTTCTTTCTCTGTCACAAACATTCACCCTGAATACCACAACTGATCAAAGAGAAACTAACTGATTTTTCGCAAACCACATCGCGTATTTCCAAATCTTCACCGCCAAGCCCCTCCCCACCTCGCCGAACCATCCGCGTCCCAAAACACTACTTCCAAAGTCATTATTTCAAGCTATTTCTTTTTTTCGCTTTTGTATGAATGTAGATTACAATCACTAATACTTATTTATATTGGTCTACAACCGAGTTCTATTTCTGAAAATGCGCAG
>STRG.73231.1
GGTCCTAATCACTACGCGATGTGGGCTTTGGGTGATAAAGTAGCTTCCACCATCTTAGCTGAGAGTGCAAATGTGCCTACTTTACCTTGGAGTGGTTCTAACATTCGGTTGTCAATGCCTGTAACAGATAATAATAAATCATCCACAGCACGCAGAACAGTATCTGTTCATAATGTGCCAACTTCGAATTCTCTGAGCAATATGCAGTCTAAAACAGACTACAGTCCTGCTCAACCTATTCATTTCTATCTGGATGGTTCACAGTCCAACATCTTCACTGGTCTGTCAGCCCATTCTGGCGCCCAAATAAATTCCAAACTGATTGTTCAGGGTCAGTATCACGAAACAATGAGGAATTTCCCCCCAACTAATCTGATCTCGGAAGATCTGTACCGAGCCGCATGTGTGACCGATGTCGTTGACTGTCAGGCTCGTGCTGATCTGATTGGTTATCCGGTGATGATTAAAGCAGCTGAAGGCGGCGGTGGCAAAGGAATTCGACGCGCTACGAATCCGGCTGAATTAGCTCGATTCTTTCCACAGGTTCAAACCGAAGTTCCCGGATCCCCGATATTTTTAATGAAATGTGCACAAAATGCGCGCCATTTAGAAGTTCAGCTGTTAGCCGATGAGTACGGTCAAGCGATCAGTCTGTTTGGTCGTGACTGTTCCGTGCAACGAAGGCATCAAAAAATTATCGAAGAGGCACCGATTGTGGTTGCACCGAAAGAGACTATTGAAGCTATGGAACGAGCTGCAGTTCGTCTAGCTAAACTAGTCGGATATGTGAGCGCGGGCACGGTGGAATATCTGTACGATCCGTGCACCGACCAGTTCTTCTTCCTCGAACTCAATCCCCGTCTACAAGTGGAACATCCGTGCACCGAAGTTGTGGCTGAAGTAAATTTGCCCGCATGTCAACTTCAGATCGCAATGGGTATTCCGCTAAATCGGATCAAAGATATTCGTGAATTGTATCGCCAACCAGCCTGGGAAGACAGTGCTATCCCATTCGATGAGGCGGAACACATGCGTCGTTCTCCCAGTTGTTACGTGATTGCCGCCCGAATCACTAGTGAAGATCCGGACGAGGGATTTAAACCGCGACCTGGGGATGTGCAAGAGTTGAATTTCAAAAGTAGCCAGTCTGTTTGGGGCTATTTCAGTGTGGGCAGTGCGGGTGGCATTCACGAGTTTGCCGATTCCCAATTCGGACACTGTTTCTCGGCTGCGGAAACACGTGAACAAGCGAGAGAAAATTTGGCCCTCGCTCTAAAGGAATTATCTATACGTGGTGATTTTCGCACGACTGTGGAGTATTTGATCAAAATTATGGAATCCGATGCATTTATGAATCACAAAATTGACACCGACTGGTTGGACATGCGTATCGCGCAAAAAGATCAGGTCGAGAAACCGGACCTGTTGTTAGGTGTCGTGTGCACTGCATTGCATATCGCTGATCGATGCCTTCGACAACTCAACAGGAACTATGAGCTCCATTTGGAGCGCGGTCAATTTTTACCCACAAACACTTTGACCAATAATGTCGATGTGACTCTTGTCTCAGACTACACTAAATTCACGGTCACGGTAGTGCGTACCGGGCCGTCCACTTTTCACCTTATCTCTAACGGGAGTCTGTTGGGAGTGGAAGCGCATCGAATGTCATCAGATGGTTTGTTAATTTGTCACGAATTGGCTAGCTATATGACTTATTGTCACGAGGATGCGCAAGGATATCGTACGGTGATCAATAATCGTACTATGGCTTTTTCCAAAGAGACCGATCCTTCGGTTTTGAGGTCTCAGTCGACCGGGAAACTGTTACAGTTCACCGTGCCAGATGGGGCTCATGTGTGTGCGAACGAGGTGTACGCCCTGGTAGAGGTAATGAAACTGGTGCTTGAATTGCGTGTACCAGCCTCGGGGCTAATCTCATTGAAGCGAATACCTGGGGCATCGTTGGAACCGGGAACTGAATTAGCCCGATTACATTTGGATGATCCAACCCAAGTCAAGTCGTTACAATTATACACTGGTTCGTTGATTCTGCCATGTGGATCACACGCCTCGCACAGTAGTTGCAATACTCCACGACGCCCGTCAACCCAAGTCGAATGGTTGACTCAGTGTGGCGCTATCTCCGGTTACTTGTCCTCCTTCAATTTACTAGACTCACCGGACTTGGTTCCGGATGTGTCAAAGAGACACGAATCTCTTGAAGAGTCTGTTAGTTCAGTTTCTGAACGTTGTACTTCGACCGACTGCAATGGAGCAACATCATCGAGCAATCAGAATGGCAGCGCATGTGGTGGTGGCAGTGTCTTTAGTCCGACGGGTTCGGACCGACTGAGTCAGTCGACCACAACACTGACCGGGCTGACAGGTGCGGGCAAACTGCATCACAACTTTGCTCGCTTGTTAGCTTCGTTGGAACAGGTGTTATTGGGTTATGCGTTACCGGAACCTTTCTTCACTCCATGGCTGAGTCAGAGTTTGGATCAGTTAATGAAATTCTTGCATGATCCACGACTACCGCTGCTGGAATTGCAGGATACCATTGCCCACCTCGCTGGTCGTTTACCTCCTGCAATGGAAAGGGAATTGCGTGCTCAAGTCAAGCTCTACGCCGGTCAGATCACTTCTGTGATGGCTAATTTCCCATCGAGTCAGATTCTATGCCTTGTAGATAATCATATGGCTCGATTGAAACGCGCTCAGTTGAACAGTACAGATGCGGCCAATGCAGAAGTGGTCAAATTTCAACAAACAGTTGAACGTCTGGTTGATATGGCACAACGTTATCGTCAAGGCTTACGCGGCCACACGATACATGTACTTTCACAACTTCTGTTAGGCTATGTAGTTGTGGAACGACATTTTCAACACGGCCAGCATGACAAATGCACTCGTCAACTGTTAGCCCGTTGTAACTATCCAGGGATTTGGACCAGCGATCCACCGTATTCCAATTCCTGTGGGGACGGAATCGACCTGGGTCCTGATTATGAGAATGATTGTTTGGAGGAGACATATCCAATCGCACCCGAGTCCCTGCCATCTGCGTTGCAAAATTTGGTCCAACCAAAAACCATCTCCGATATTGTCGCTGTAATTTTCTCGCATCGACAATTAACCACAAAGAATTCGATGCTTGTCCGATTGATTGGCTTGCTCACAGAACGTCGAGAGTTATGCGCTTCTTGTGATTTGAAACTCATCTTGAAAGCGCTTGCCGAACTGGGAGCAACGGGTAGTTCGAAGGTTGCTCTGTCTGCTCGCCAGCTTCTGATATCCATGCAGACACCATCGTATGAGATTCGGCGGAATCAAGTCGAATCGATTTTCCTGTCAGCTGTAGACACATTCGGTCATCAGTTTCATCCGGAATTGTTATACAAATTGATCACCTCAGAAACGGTAGTGTTTGACATTCTGTCCGACTTTTTTTACCATCCCAATCCGACCGTGGCCAGTGTAGCATTGGAAGTCTACATTCGCCGATCGTACACGGCATACGAGTTAACCAGTGTGCAACATATACAACTGCCTAACGGTGCCTCGTTCGTCGCATTCCGATTCGTTTTGCCCATGGCACAGTCATTAAGAAGTCTGCAGTCCGCTTCACATGAATCGGCTCATTATCATGCGTTGGTAAATCGGACCACGGATAAACAAGAAGCCGGGTGCACTTCACTTGCACCTACCAATACAAATATGAATCAAGAGCAGTCCTCGTTGGCGACCGTCGCGGCATTCCTGAACGACCATCATCCCATTTCAAATCGACCAGACGGAGAACAGAAATCAACCTCGATGCACTCACGAACGGTATCTAGCGTGGATGCAAATCTATCTACTACAGGTTCAATGGGAACTATTGCTGACATGCGCACTTTGGTCAATGGGGACACGATTCGACCAGTTGGTGATCGCATGGGTGGAATGGCTGCATTTCAGTCCTTAGAGCAGTTTGAACAATGCTTTGATGAAGTGATCGCTTTGTTCGTGGCTGCTTGCACAGAAGCGAAAACTATTCAGAGTTCACTTTCAGAGCCGTCCCTATTCAACTTTGGTCGTGTCTCGTTAACCGAATCAGATAGTCGGACCGTTGCTGACTCGTGCAAGACCGGCACACGATTTCCTCCATTGGTCACATTCCAAGATCCACCGTACCATACTTCCAATCCGGCTGAGGAGCCAATTCACACCCTAAATATTGCATTGCAACACTCGTCCGATTGGAGTGATACAAACACACCATCTGTTGATGGCACGCTGTTTCATCATCAGCATCAGCATCATAATCGTCATCAAACGCTCACAGAACGAGCTTCTGATAACTGTTTGAAACAAAACTTGTCCCCGTCTAACGGGCAACAATCAACCGCTGGTGCGACTGTCGGTTTACGTGCTCGAAATGAGACGGATGATGTGGCTCAGTTGGAGGCGTTCTGTGCACGGCATACAGATCAGCTCCTATCAGTCGGGATTCGACGGATCACGTTCTTGATTATCAAAACGCGTGAATTTCCAAAATGTTACACATTTCGTGCTCGAGACAAATATCGTGAGGATCGTGTGTATCGACATTTGGAACCGGCGTTGGCGTTTCAACTGGAATTGAATCGAATGCGTAACTACGAATTGGAACAGTTGCCCTGTCTGAATCGACGAATGCATTTATACTTAGCGAAGAGTAAAACACTTATTGGCCGAACTACAATTGATTATAGATTTTTTGTTCGTTGTATTATTCGACACGCGGATCTACTCTCTCGAGAAGCTTCATTTGAATTTCTCCAATCAGAAGCGGAACGTACTTTGTTGGAAGCGATGGATGCGTTGGAATTGGCTCATACACATCCAGATGCCGGGTACACAATGGGAAATCATATTTTCCTCAATTTTGCTCCAATTCTGTTGCTCGAAGACATCAATCATTTGAAATCGACCATTCGCAAAACAGTACTACGTTATGCGCGTCGATTTATTCGACTCCGAGTATCTCATGCTGAAGTGAAACTGCACATTCGTTTCCAACCCTCCGAACCAGTTGTGTCTGTACGCATCTTTCTCCACGATGAGGAAGGATACAATCTGGGTCTAGATGTCTATCGGGAAGTGTTGCATCCAAATACCGGTGAAGTTTTGCTCTGGTCGATGAGTTCCCCTCGAGGTCCTCTGCATGGACATCATGCCGCACTACCGCATGAAAATAAGGATCATTTACAGCTGAAACGATTCCAAGCACGTAAATTCAATACCACATATGTGTATGACTATCCAAAATTATTTGAACAAGCTCTGCACGGCTTTTGGCGTAACTATCTTCCACCGGAAGATCATTTGTGCGATCCGAACGCCGGACTGAAACCTACCGCGGTCGTGGCGGCTGCGGCTGCCGCAGCAGCACAAGTGGCCGCCGATCGGGCAGTGAAACCGGGGGAGTCAATCTCAAGCTCCTGTTTGTCTGGAATGCGTGTTTCCTATGCGAGCACCTCTTCGACAGCCACACTGACTGGCTTAGGTACCAATTTGGTGCGTGATGAAGTTATTCTCTCGAGTACCGAACTCGCTCTGGACAAAAATAACCAATTACGACCGGTCTCGCGCATTCCTGGATCAAACACGATCGGTATGGTCGTGTGGCATATGTTTTTGCGTACCCCGGACACACCAACTGGCCGTGAAGTAATTGTGATCGCGAACGATGCGACTCATAAAGCCGGTTCGTTTGGACCAGCTGAGGACTTGACTTTTCATCGAGCCAGCCAGCTGGCTCGTTATTTGGGGTTACCACGAATCTATTTGGCCTCGAACACGGGTGCACGAATCCGTGTGGCTGACGAGGTCAAATCCGTATTCCGAGTGGCTTGGTTGGACCCGGCACATCCGGAGAAGGGTTATGCTTATCTGTATTTGACGCCAGACGATTACCAACGCCTAAATGCCATGGAAGCGGTTAACTGTGAACCGATTGAGGAGTACGGAGAGATACGCTACAAAATTGTGGACATTGTTGGCAAAGATCATGATATGTCGGTAGAGAATCTGCGTGGTTCGGCCATGATCGCGGGTGAAACATCGATCGCTTACGATGATATTTTCACTATTACCATCGTCACCAATCGGGCGATTGGGATTGGAGCTTACCTAGCTCGTCTTGGACAACGAATTATTCAGGTGAAAAATTCCCACATCATTCTAACTGGTGCGATGGCATTGAACAAACTTCTCGGCCGTGAAGTGTACACAAGCAACAGTCAGTTGGGCGGTGTTCAGGTCATGGCAAACAACGGTGTATCCCACCTGGTCGCCTCAGATGAGCTGCTCGCTCTGCAACAGACATTGGAATGGCTCAGCTACGTTCCTGCTCGTCGTGATCTTCCAGTCCCTGTGCTCTATCGGCCTGTACCGGTGCGTCGCAATTTAACCGGCGAGTCCCCTCCGTCGGATTACGTGGTCGTCAGTGCTGGCGGTAATACTGTCGGATTTGGTGCATCCGGAGGATTCGCAGGAGTGAGCAAAGAGCTAACTGATCAGTTATCGTTTGATCCGATTGATCGTCTTGTGGACTATGTGCCAAGTCGTGATCGACCGAATGATGATCCTCGTTGGTTGTTCACCGGAGTGCTAGCTTCCCAAATAAACCAAATTAACGATCCACCACCAAAATCAGTATCATCCACTCCCTCGTCAACCTCGTCCACAACTGTCCGCCCAACTCAAGTCAGTTTTGGGTATGAGGATCTCACGAAAACGGGGGATCATTGGCTATCCGGTTTTTTTGATTGGGGAACGTGGCGTGAAACACTGACCACTTGGGCTGCTGGTGTGGTGGTCGGTCGAGCTCGTCTCGGTGGCATACCGTGCGGAGCGATCACAGCAGAGACACGTTCAGTTACGTGTCGTGTTCCAGCTGATCCGGCCAATTTATCCACTGAAGCGCAAGTAGTGAATCAGGCCGGTCAAGTATGGTACCCGGACTCAGCCTATAAAACGGCTCAAGCAATTGCAGATTTTGCTCGTGAACGGATACCGTTGTTCATTTTTGCCAGTTGGCGAGGTTTTTCCGGAGGAATGAAAGACATGTATGACCAGGTTTTGAAATTTGGATCAATGATTATTGATGCCTTACGTCGTTATCCGGAACCCGTTTTTGTCTATTTACCACCACAATCACAACTTCGTGGTGGTGCATGGGTTGTGGTCGATCCGGCGATCAATCCGGACCGGATGGAAATGTATGCTGACCCGATTGCTTGCCGTGCCGGTGTTCTCGAACCGGAAGGTACCGTGGAGATCAAATATCGCAAACCGGATCTGATTGAAACTATGCGTCGAGTGGATGAACAATGCAATCGTTTATTGGCTGAAATTGATCAACTCCAAACCGGTCGACCGATCCCTTCGACAGACCAGACTAGCTCGGACGCATCTTTGTCGATGAATGAACGTATACGTCAATTACAAATGGCTCTCGAGGCGAGGCAGAAAGAACTGCGGCCATACTATCATCAAGTCGCTTGCACTTTTGCCGATCTGCACGATACACCTGGTCGCTTACAATCACGTGGATTAGTGCACGGACTAGTGGAATGGCCTAAGAGTCGAACATTTTTCTACGCACGACTTCGACGTCGTTTACTGGAGATGCATGCGATTCGTTTGATCAACTCTACAACTTGTGGCACGCCGATGGATGATGTGATGACCATGCCAATTAGCACACACCTCGTAGAGTATTTGTCTCATCTCACGCGTATTCCAGCCCTTCCTGTCCGTGCCCGCACGGCGAGTGAGGCGACTGAAGACGAAGCATCATCACGATGGGTCGAACAGCATCAATGGAACGGTGATACGACACCGGACCAGATGAAATCAGGTGGGGATCCCGATACGCCATCTTCACCGACCCGATCGTGCACAGAAAATGTTGGCAAATCAGAACGGTGTGATTCCGTTGACCCGTCGAATCATTATCCATCAGCGGATGAGATTGCATGTGGTGTGCCGAAAATCGGTGTCCAATACAGTTCTGGTTTTGCACGTGATTTGGCCATTCTGCGTCAATGGTTCATACAAGCGCACACCTCCGTAGGTCGCGTAGGCACTGAGGAAGCGTCTGTTCCCAATGGAAGTAGCACAAAGCTATCCGGTGATCTTTCAGATGCCAAAAATTCATCGTCTACAAGTGCGACGACGAAAAAAGGACGCAAGTCTTCACGTCCCAAACCCCATCGATCTTTGGCGACGAGAAGTCCAAAGAATGGTGATCCCGTTCGCACGGACTTGATCAGCGGCGGTTCGGTCTCGATAAGCCCCGAGGCTGCGGAACGTGCTTGGTCAGATGATCACATGGGTGTCGGTGCATGGTTGGCGCAACAGCTCGGTTGCACGCAGTTCTACCATGTGCCAAAGCTGGCTGATCTAGTCAAAAAAGAGGGTCCGACAAACACAAACGCACTCACGGACGATGAAAATTTGGTCGATGGAACAAGTGTCGTGCATGAAAAAGCCCCGGTGACTTTTATCGGTGCGCAAATTGAGGCCTTGAAACGAAAGCATATGTTTGAACGATTTCAGAGTACACTTTCGGCATCCACTGACAAAACCAAGGAGTTGGTCACTATGCTGCATCAAATTCTATCCCCAACCGAATGTGCCCACCTAGTTCAACTTCTGACCGCAACCACAACAACAGCAATAACCCATGACCACGGGGTCGGATAACGTCACGACTGCTACTCACCTTAGTGATGAACCCTAACTAACTCTGACCTCAGTCTGGTATCAAGTGGGCTTAAACAATGCCCCTTTCCAGCTTTCGGTTCTCTAAATGCTTTCTAATCTAGCCTCCATTTAGTCTCATCCCTTGGACCGATTATTGGAACAACTTTTCACCATTGCTATCTCTTTTCCTGCCACTTCCCGTCGACTTCTCAGATCTTCCAATATTACTTTATCCACCATCTTCATGACCATGATCATCACACTTGTCACACGTTTGTTTGTCTGTATGTCTATCAATCTATCAACCCAGTCCATCAATCAGTCCACCATTCACGATCCCACCTCTGACCACGGATTCTGTCTAACGTGCTCATCAGCTGCAAACATTCCACAAAGTTTTCACCACTGATCGGCGTCGTGTGATCAATTCTTGACAAATTCCCTCATTTCTTTAAAGCCGATTAACAAGTCAGATATGATAAGGAAGTTAATGCTTTCCTATGACGCACGCACGTACATACAGACATACATATCCATCGTACAACTCAGTACGTTGTGTATTGAACAAGACCCCTTACGCTCATTGTTACGGAACAGTTTTATTAGTTTTCTTCGCATTCACTCATCATAGGTCACAAATATCGATAAAGAACTGGAAACCAAAAATTCGGAAATGGTGAATCATGTCACCACGATTGTTTGGTCATTTCTTGCACTGTCTGATCTGAGTTGAATCGATACGCGTTCATCTGTTCTGAGTTACTTTACTGCGTGGTGTAACTTCGATTGTTCTTCTTTTGTTTCCCACTCATTTCCACTCGATGCCTTTTCTCCTTTGTCTTCTACTCCTACCCCGGATTCATTTTCTCAATTGACGTATGAACAGCATCCGGGTCCCGACACGACCATTCACACCACCGCTCGTTTGTACACACAACCTTTCTCTCTCTTTCTCTTTCTCTCTCTCTCTCTCTCTCTCTCACACACACACACACATACGAATTAAAACCTCTTAGTTTCGTACTACGATAGGCTTTCTTATCAAACACAAATGTGGGCGAGTGCTCTCCTTACTCCCTTGTTGAAGACCAGTTAGGATATTTACTGGGTTCGAAACCCACTGGTGAACTGGGATTCGGTCGAATAAATGTGTTGCATAGCATGGACCTGAACGCTGTATCTTATCGCGAATGCCCCTAGGGAAGTTTGGGAAGAACACGCTCGTACTAGGGATCAGTAGTACCACTTCTCGTTTATGATACAAACCGGACAGACGGAAGGTCACACGTTTTGCCCGATCCGTTTGAATGGACGGAGTGCTCGGGTCAAGCGTGGATCAATTCCCTGAAGCATATAGATGTGGGTAGCGATTCGGTTATCGGGTCAAACCATCGTGCGAACGATTCTTGACTAATCACGTCCAGCTAGACATCTCTGACGGCATGTCTGTTGTCAGTGATAACCGTGAAATACTTCTGCATTTGAATCACCGGGGCATTCTAACGAAAGTTTACACCTTCAGTGTAGGACCTTTAAATTTGCACGTAGTAACTGAATCTAGAGCGGTCAAATACGATAAGCCCAACCGACAGGTACAAGGTGAGAGAGAGGGGGATCAATAATTAAATATCGTTCGACTAAGTTCCTTTTGTCATGAACCTCACACCTCTGTGTCCTGACTGGTTTTGGTTTCTACCTCACGGCATCGTCAAGTCGAGTATGACACGAATGGAAGCACAAATAGAAAAGAAAGTGGAAATCATGTACACAAATAAGGAGTTTGAATGAAAATACGCCACTGATCTCGGCCCCTGGCCATGCCATCTAATATTTCCGACCATCGGGTAGGCAGATCTTTTTGTCCAAACCCAGAGGCCTAATATGGCCCAATCGATCAAGCCCACTGGTTATGATTTTCGTACGCCCAACGCGTTCCCAATTGGGTGCGCGTTGGGTCACGTTGGGCGGCACTTCCTGCGCTCAATTGGGAGCGTGTTGGGCTAGCCCAATGTTGGAAAAAATCGCTGGAAATGAGTACCTTTTCTTTTTTCTTATCCATCTTAACTGCCCGTTTCTTGGTCTATTTGTCCACTACTAATCCTTTCGATCGAAACCACTAACCTACTTCTGATAAAAATACTTTGTTTTTGAAAATCAGATTGTTTATTATAAAAGTGGTGT
>STRG.45048.3
AACTAGCCCTATCTCGATATTCTGAATGGTTTGTTGTTCCCAGTCGTACTGATGTCCGTATTGCAGTACACAATGGCAAAACACTCCACAGAAGTTAGTCCTATTAAACCCTTTCCAGTCATTCCGTGGTATGCAGTTGTTCCCATCTGAAGACTATGTGTCTGATTACGAATCCGAAACGGCCAGTCATACGGATACTGGCAGTGAGATCAGGTTAGCTGTGATGCATTGACGCCTGGTTTTACACCAAATACCTCATTCTTCTCCCTCTCTCACGATGTGATGTGATGAGACAGTGTGAGCGAAATTCACCCATTACATGATCCCGAGCTTTCAACTTCAACCCAGAAGCCTCGATTTCCGGCTTATGGGAATGCGAAAACAGCATGGGACTCGGAGCAGCGAAGAACACACAATTTGGCTGTTCGTCATCAGCTGCTGAGCATGGATGCTTATGACCGGCATCGAAAGCTTGTAAACGACTACTTGCAGTTCTACGGTGGTTCATGGACGGACTTTCAAAGAGATACATCGTCGGACCGACATGATCTCGATGTGATTCGCGAACACGGTCGTTTTCTTTGGTCCGAAAAAGATGAGCCAGCATCTTGGTCCGAGCGTTTGGCAAAACGGTACTGGGATAAATTGTTCAAGGAGTACTGCTTGGTCGATCTATCTCGATACAAAGAGAATAAATTTGGAATGCGGTGGCGCCTGGAAAAGGAAGTGATTTCGGGCAAAGGTCAGTTTACTTGCGGTAGTGTTCACTGCGCAGCCACTGGATCCGTCGAAGAAGGACGTCTACGTAGTTGGGAAGTGAATTTCGCCTACAAAGAACGTGGGGAGCGACGAAACGCACTGGTCAAACTCCGACTTTGTCCGGCCTGTTCGGATAAGTTAAACTATCGACATAAACGTCGTGACGTGACCGGTTCACAACTGACTTACAAATCAAAGCCGGCGGTTTCCAATCAGTCGAGTGAAACTTCATCCGCGGCGGTCACCTCGACCGATGAAATTCCGGCCAAACGATCCAGGTTGGAAGCGGAAACCAGTAGTGGTAACGATCCAACCCGGGATCTGAACGCTGTTTGGTGTACATCATCAACCCGGACACAGTCCTCATCCGGTGTTCCAAAAACGCAAGATGAGGAATTTGATGAGTACTTCTCAGACATGCTTCTTTGATCTCTAGTATATGGAAACACTTCTTATCATTACACATAAAGAAAACACTTTCCTGTGC
>STRG.28542.2
GACCCATTCTAATATTTTAGGTAGTTTTTCGACTAGTCGTAACACTTCAGTCTTCAGTCTTCAGGTAAAGGGCAGTGGGAAGTCATCCCGTATGAGCCCCATCACATCGTACTCTATTGACTCGGCTGGATGTCGGTGCTCCGCCAATAAACCTTCAGGGTGTGGTCCAATTTCCTCTTGAATAGTGTCTCGGTTTCCTCTTCCACCACTTCGGTCGGTAGAGCGTTCCAGAGATTGGTCACCCTCCTTGACAATCGATAGATGGCCGGTAAGCCGGTGGAATGCACCTTACNNNNNNNNNNCATGCCTTTAAGCGTATTAAACAAATTGAACTTCCCGCGGCGCGCCTGTCGAGTCGGAAGATGGCGCGTTTTGTGTTCCTGCTGGCAGTCCTATGGTCAGTCTTTGCAGATGATTCTAGGCTTATTCTTCTGGATGATTTGGAATTAAAATCTTACATACCATCGTCTTCGTGGGATCTTGTTGTTCAAAATCCATTTAAGGGTGCCATTGAAATCGCTGAATCTCCTGTGGATAAGTTTCAGATTCTCATAAATGTTACGAACGGTCTATCTTCAAACCAAAAAATAAATTACCTTTTGAGAAACACTGATGACGCTGTCTACGTGGAATTGTACTCTCGTGTGGCTGAACTCACTGTCAAATCCACAGGAGAGGAAGAAAAAATATACCTACAGCTTCTTTTTGTCACAGTTTCGGCGTTGATCCTGGTCGTATTTGTTGTATCCATCATTTTTTCCTGTTGGTGGTTGAAAAGTCAAAAGTGGGAAGACGAAACACAGCTCACAGATGCAGTCTATTACATTACTTTACCACCAGAGGACGCCAGTTTGAAATGTTCAAAAAACGCCAATCAAGACAGCTATCTTCGACCTGGGTCTCTCGAAGATCCAGAGCTGATTGAGTTGTTACCAACACATTTGGATTCGGAATTGAAGCAACAATCGAATGATCAAAGAACCTCATCCCAGCTGTGTGCCAGCCCTCCAAAGGTCGGACTATCCATTGATCCGACCTCGGATTTGGGTATACATGGGGCAACGAGCGCGTGTCCCACGGGTTATCCAGTTCCTCGCTATGTGATCGCTGGAGGAGTGAGCACAAACGTCACATACGGACAGTCCCCTCTGACAGAATCCAACATGTTAGGCAGAACACCGATCTTAATTTCCGCCAACGCAGCCGATCTCCTATCGAGTCCGCCAGACGGGACTTCCAGCCCGCCGGTGGCCTACGTTCGTCTGGCACCTCAATCGGGGACAGCCATGGTCTCAGATGCTGCAGCCAAATTCACTAGTAATATGTTATCTGGCGGCGACCATAATTCTCTGCGTGTGCACACACTCCCTGGTCGACGTCATGTGGCCAAAGAATTTCTGGACGAATCGGTTATGGCGACCATGACTCGATCACGCGGAAAAGCTTACGCGGCACACACTAGTTCGGCGCTGACAGGGAACCGATCTGCTGTATCTCAACCGATTCCCGAGGCTACCGCGTTAACTGGGCAGGCCACACAACCGGCTTTACTGTCTCTACATACCCCACTGGTTTTCGTTCCAGGAGTGAGCGGGGAGAATGTTTCCAGTTTGGATTCTGCGATGGCTATGATGTCCGGTGCGCGAGCTGTAATTCCCAGTCTGACCACAATGGGTCATCCCACTTATCAAATAGATACGAGCGCAGTACATGATGGCCAACTATATGTGAGTCGTGATCCAGCGGTCAGTCTTGTCGAACTCTTCACTCACTCGGGTGTTCCTCTGTCAATTCCTACCGGTTCCGATGTTGCCGCGACTGAAGCTGCTATTGTAACTGACCACTTATCCGTCTGTGCAGTCCAGGATTCTCTTGGACAGGGCGAGCGGGAAGAAGGTTCGAACGAAACTAGTGGGATTGTCACGGATTCGGATGGAAGTACAAACCTCGTGGGATCGGAATGTTCCGCACTGTTGACTCAGCCGGGCTTCTCCCGCGGTATGGGCACGCTGGTTGCAACCACCCCACCAATTGCTTCTCTGGTTGCTTCCGGTGTTACAATATCCAATAGACCTCAACCGACCGTTGTCCCACTTTCTGTGCTCACCGGAGTTTCCAGTTCGTCTGCCAGTGCGACTTATGTTCCCAGTGACATTATAGCTGAGATGGCTTCTTGTCCGCAGCATAGTTACCTTTTTCGACAGTCGTCTTCCACGGAAGAAACATCAGTCAAAAATTCCGGCCGTATGGAGAGTTCCACCACTAGACAGTCATCGATTCCTCGCTCCGATAAAAGTGCAAAATCCTTGGTGAAGACCGTAAAACATGGATTGTCAGTACCAGCTACTTCCGCAGGCAGTGCACATACGAGCTCAACCACTGGGAGTAGCGCCAGTTCATTACAAACTGTTGTGGCAGCTGACGAGTATGCCCTAGGCAGTGGTGCTGGCGTTCCAGACGTTCCTAGTCTATTCAAAAGCGATTTCCCACCTTCCTCTGGACAGTCTCGATCTAAGTCCCAGGGGACCCAAGGCGCTATCAAAACGACCGCAGCTGACTCGTCAAACGGTTCTTTCACACTGTCGCGAAACCGACATGGCCCTAGTCCACCTAAACGAAGTGTGAGCTTGACTGGAAAACAAACACCCAAAGTGTCGCGCGCTTCAACTAATGTATCGACCAGTAGCAGCACAGCGACTGCCGGTGTGACCAGCACTACAGCCAACAGCGGATCTGACAGTAGCTCCGTTAGCATCGAAACCGGTCAAAATTCTTTCACCACAAATGGAAACCGCACCGGTTCCCTGGAAAAACTTGGCTCATTTGAGAACGGACAAGAGACGAAAGGCGATTCAATGCTAACTGCTATAGAAACGGACGTTTATCAGGGCGAGGTACGTGCATCCACACTCGGTCGCACTCCGTCTTCCGTAACGAAAGAAATTGCTGTGGAGCTAGCTCCCGGTTCATCAGCTACACTCCCGTCCAGCGGTTCAAATCCACGTTCCGCGCTCAAAGGTGCTGATCGCACGGGGCCTAAAGTGAGCAAACATCTTCGCTTCACAACGTTGACCGTAATCACTTTTATGCTACTCCTCGCTATGGTGCTGGGTGAATCTCGTGTGAACCCAGATGCGCCGCGTCTGATTAAAGGAGACCGACCGAACAGTCGACCGGGATCCAGTAAAGCGACGGACCCAGGCATTTCAAAGACGCCAGACCAATCGTCACCGCTTATTCGCTGGAATGTGATCCGTTCATTCGGCTCAGCTGGTTCCGATTCATCCAGCACGCAGTCTACCAATTCTGGACACTATCGTTCGGTGGAACCATGGATCCGGCTCACTATTTGGTTCCCACGTCATATGCTGCCGGAAAAAAGTACAAGCAGACCAAGGAAAAAGTCATCAGGCAAATCCTCAACCAACTCTCGGAAAAGTCCAGAAAAACGAGGTCCAGAATCCATCCAGTTGTGGTTGAACAAAACAAGTCACACTGAAGTGCACTTGGCTTCTCCTATCGAACGAAGCATGGTGCATATCTATGATGCGGTCAATGCGCATCAGAATTTGGGTACTCGTGTATGTCGCCAGCGCTACGCATGTGAGCATTCATGTGACCCGGGTGCCCGGCATGATTGCATTTGTCAGCGAGGGTACCGGCCAGCAGGACCACAAGATCGTGTTCAGCTGATGTCCCAAGGCACTCGCGATCTGGACACGGTGCAAGGTCGTGTTTGCTTGGACGTGGACGAATGTGCCAGACCTGAAGTACGGCTCGAATGCGCCCGTCTTGGCGGTGTTTGCACCAATCGCCCGGGAGATTATGCTTGCCTTTGTCGCTCCGGTCGCCCCTGTCTAGAATGCAATACCACTTGTCCTCGCGGATTCTGGGCCTCAGGTGATTGTCAAAGGAATCAGTCGATTGAATGCAAACCCTGTTCCGGCCCTTGTCCGACGGGAATGTATGAGGTTCAACCGTGTGGTCCCAACACTGATCGAATTTGTCAAGCATGTCGCCCATTGTGTATTTCAGAAGAATTCGAGTTTACACCATGCAAAGCGTCCAGTAATCGCGTCTGCAAACAAAAATCACTCATACCTGAGTTGAATGTGCCCTACAAAAAGAATGTGTGGTTTGAGAACATGCAAATGGTCCGGGACTCGCTTCTGATTCTCACTCCGGATGATTTGAACCGTCTTCCGGCTAACAAGTCACTTCTGTTGGACCGTTCGTCTGGATATCAAGTTCGTCTGGATCTGGACAGTCTGAACCTGCTGCCGGTCCTCGGTCCGGTCGATCATTCGAGTGGCAATGACAACGCGCTATTTCTGGCAGCTGCTCGAGTTCTGGATCGCACGGTAGCTGAACCGGAAGCTTACCGTTGGTCCTCGGCCACCGGACAGTATCATACGATTCATGCCTACTCGTCCAAGGCAAACAACACACTGTCCAAACTGTGCCCTTACCCAGTTCCTCCGCTCTATCGTCTGGGTATTCTGGCGCATCGGAATGTTACCACTGCCACCGTTCCTGATACGAGTCTCCCTGGTCACAGACCAGTTTTGGCTAGTTGTCGAACATACCGGCGTCACGGGTATTTTCCTCCAGTGGATACCCAATCGGACCACTCAGATTCTACCGCCTCCGACGTGCACAGCCCCATGGACGCCTATTCTCGACAATATGCGAATAGCATGGAATCTGGTCGATATGTTCAGGACGCGACTTCAACGACGGTTTTGGCACCAGTCGTAGCCTGTCTGGAGCCTTCTCGATTGCCGGCAATTTTCGGTTCACATTGGAACGTGGAACTGGCTTCACCTCGGGCCGTATATTACGAAGAAAAACAAATCTGTGGTCAACTCAAGCTAGACTGTCAACACTGTTTGGCCGCGTGCGCGGAAGAACTGAAGAGCAGCTCGCTCACATGCAAACCAACATCAAACCCTGCTGATAATGGACGTTCACCTCGTCTGGAGATCTGTTTCGATTGCTGTGCTCGAGACAACTGCAGTGATGTGTGTGACAAGTATCCAGCTCACCGTTGTCACATGCAAATGTGCCATTATGGTTTGCGGTTGGATTTTCCGTTGACACCGGAGTGGCCCAAACAAGGCGAATTCTTGTGTCACGTACATCCAGCTCCAAGTCGTCCAGTCTATCGATTGCATTGGAGTTTGCTGTACCAGGGTCGCCCACTCACTCCAGATCGATTCCCTGCCTCATTAGTACTTTCTACTCCGAACGCAGACGGTGAACGACGTAGCTCTGTTGACGCCCAGTCCAGTAACGAGCGCTACCATTTAGGCCAGGGAGGACAGTTGAATCAGATCTATCGTGGTTTGCTAAACGTACGCTACACATCCGGGTTGGAACATCTGCCTGACATGATTGGTGGAACGGATACAATGCAAAGCGCCTACTTTTGGAGTAAGCAGACCATTCCCCTGGTTAGTGGTAGTGCCACTAACACCGCATTCGATCCAATTGCTTCGGCGACGTCTGCAGCAGCCACGGGAGCAATCTACGCGAATACAATGCAGTCGTCCTCGTCTCATGAATTATCCAGTGTACAAGTTTGGCCATCACAACCGTTGGGTGTGAGCACAGCCGCGTGGGCACGCTTGAGTGGCGCCCCATGTGCTGCTGCTGACCCTTTGCTCGAGCAGCTGAATGTGTACACTCCGGCGCTACCACCTTACATCGCTATGGGCGAGGCGAAGGTTGAATATGTTGGAAACTATCTATATACGGTATCGCATACAAAAACCAAACCTAAACTCACTTTCAGCCTTCCTCGAAGCGCTTCTTTGCTCGGAGCCGTGTTTAGCCCGGCTTCGGTGGAGCGAGGTCAGTACTTACGTGCGAGTTTGGCTCTAGCATGGGTCAGCGGAGCCACTGGCATGGATCCTGGAAGTCGTCGTGATTCGCAGTTTACGGGAACGAAGTCAGCCGAGACCCCGGAATCATTCGAAACAAACAGTTTCGGTTCATCACCAGAAAGCGGGCCTAGTCGTATGCAGCGGTATTGGGTGATTGATTTAACCGGTCAGGTGGATCAGTTTCCCGGTCTGTTTCGTCTCAAAGTTTATCCCGACAACGGAGATATCGATAGTGCGAATCCAGCGCATGCCAGCTCCCGATTTCTCCAGCGCGAGTTTTCTGATGCGACCGTAGAGGTTGAAGATGAGCCAGGAATAGCAGATGTGGATTCGAACGATCCTTTAATGGCAAATGAACCGGAGGGTGAACCGTTAATCGAATACGATGTGGGAGTTTTTGAAGAAAGGAAATTCCAACTCCGCATTTTGATCCCTGGACCAGAAACTGAGCCTGATTATGAGAAGGCATTCCGACTCATCATTCTTGATGCGAAAAATCGACTAGATATTCGTGTAAAACGGTCCATTCAACCACCAAACGAAATGGCTTTGCGACGAAGTTATGAACGCCTCATTGATGATGACATGCGTCCAGCCTTGGTTGACCTGCTACCAAGTTTGGCGGCACGGCAACAAGCGATGTGGCTGCAGGCCTCTCATGCTGCGCAAGAGAACAATGTAAACTCCCATCGAGTGCAGTCAGATTCCAAAACAGACGGCACGGAAAATCCGGACGATATCGTGCATCATTTGCCCCAGTTTGGTCCACCACCATCCTTGGTCTATGCGGTTGTGTTCGCGCTGCTTTGCATGCTTCTTTTTCTGCTGATCGGTTTGGTTATGCAAGCTGATCCAACTCTGTCCTGGATCAAGTTGAGCCGTTGTGATGAGTCAACGATCAACACGCCTGGGAATTCAGCTGATGGGGATCGCGTCGCGCTCGTGCCCAATCCGGCTCGCCTGTGTCACAACAACCGTCTCTCTCGATGGTGTCGTGTTCTACTACTTATCGGCTATCTGTGCTTGAAATCTGCCTACACATTCGGGGTCACTTTGACTGCATTAGTGATTATTATCAGATATGTGACACGTGAGCCAGCTGATCGCTTGGCTAACCTGCCTGAATGGAACGGAGTGGGCGACCAGCCCGGAGAGTTTATGGGCACTAGTTTGACACGACAGAAACTGTTGCAAGATGCAATGGATGTCCACTTACGTGCCGAACTGATTCGTCAACAGACAGAGGCACGTCGCATACGGGACGCATGTGATCGGGGTATCGAGGCTATGTTTGATCAAATGGAATCCCGCTTAGATGCTGCGTCCAAATTGGCTGCCAGTCGGCGCAGTCGAGTGTTGCTTTCTCAAGCTGTTGCAGAGTTGGCTCGAGCCACCGCGCTATCATCCACGCTTCAACTGGCCGAGGGACTTATCGCATTTAATCAAACCGCTGAATGGGCATTGCATAGGCTCAAGTCGGACCTAGGCGACACAGAGAGAGCACTGGGCAACTCGGATTGGCTAACCGGTGCACGCATCATTTACGCTGAAGTCGTACGTCTGCGCGGTCTTACACCGGACCCAGCGGATCCGACGCGCTCGTTTCTCAACTGGGCTAAATTGACATCCGGTCAGACACCACACGGAGTAGACGAATTGGACTCCGTATTTGGTTCGAGTATGCAACATCGAGCTATGCTTTTACCACTTCTTCAGCCGGATCAATTTCGCATACCCACACCACCTCTGTTAACGCGTTCCGATAGTGGTGGCAGTGGCAGTAGTACTGGTCTGGTTGCAGACGCTGATGAACCAGAATATGGGCCCAAATATGTCCCTTTTGTGCCCACTTCGGTTGACGCAGAAGTAAATGAGGCATTTTGGTCCACGTATGATGCGGATTCCAACCCACCATCGGGTATAGGGATGGACGATATGTTGGATACGAGCAGTGAATCAGATAAAACCGGAGCCAGTAGTGGTACTTCCCCGGGAACCGCTGGCATGAACTCTGAACCTGCCGTCGTTGGTTCTATGGCCTCGACTGGATTTATGCTGTCTAATCTTCAATTGGGCTGGGTGCATGTTCTTGGAGCCACGCTGCTTTTAGATGCCTTATGGTTGATACATCGCGTGCTACACACAGTGGACACTGCCGAACGAATTCTGTACGGAGACATAATATTCATCGATCTGACTGCTGAAGGAATCCGGAAACGTTTGTCTCAAAAGAACCGACTACGGAGCGGATGTAAGCACGCTTTCGAAACGGCCATGCAACCCGGTACAGTACGGAAATTATGCGGCGGTGTACTTGCTCTTCTGATCGTCTCTCAGGCAGCTGCTCATCTGGATCGTCTACTGTCCCAGGACACTTTAGACTATATTGGTTACTATGATAACTTGATATTACCGGTTCATCTGCACGCAAGACTTGTGAACGTTCACGTGAGTCGGTCTGCTCAGCGGTTGAATCAGTACGATATGGCCGGGCTAGAATCGGAAGTAAGTCGGCGTTTGCGCGAAGCCCAATTCTTGCTGCACCAATGGACCGCATGGTTGAAGGATATCGAGCAAGAACAGTGCCGTCTGTTACTCGCTTACAAGGCATCTGCTCAACAAGTTCGCACGAAAATGGCCGCAAAAATCAGCCGTAATCCAGGTTTGAGCAAACTTCAACTGCCAATTCACGTTATTCATAGTCAGTCTCAAACGGGCTCCAGTTACGGTTATTCATCCGGATCACCAGGTTGGTCCGAGCTACGAGCAGAAGTCGATGATTCACGCCAGTCGGCCAGTCCGGAGGCTCTGGTGCCACGACACTGCCGATTAACACAACCCGAGCAAGAGTTGGAATTAGCTGAATCCCGACAATTGGATCCTCCGCACTGTCCACTGAACGCCATTGTTCCGGTGTTGTTCAAAGGATATAACGCCTCGGATTATTTCACTGAAGTTGTGAAACAGTCAGAATCTTGGCTCAGTGCTGCACGGGACTACCTAGGTCGCACATTGTACTGCATCTTTGTGTATGTCAGTGCCCTTGTTTTATGGAATACGATCGGTTCGGTAATTTGGTTTTATTTAGACCGACTCAACGTATTACCAAAAAAAGTTCTATTCGAATCGGATCCGTCGAGTTGGAATTTACCGGAAAGTGTGCAGCAATTGTGACATTGAGCCGATTCTTTTCGGTTCCCGTCAGTGGATTCGAAGCCAATTTGTTCATCCCGTCGGATTTCGTCTCAATACCCACAACATGGGATTCGACCTGTATTTCACTTATCTCGTCTCACGAAAATACACGACTCATGTTGTTTTCCCTGCCGATAGTTCTAGAGTTTATTATCCATATGGGAAGTTGTTCTTCACGAACCTCCTGGTATTTTTCCTTGCTCGAACAGTATGTTTATCGATCATTCCGTGACTTCACTTACTTCAAACACCTAACGATGACAGTACTAACGACTCTCCAGCTGCTCTAAAGAAACATCTTTTTCTAGACGTAATTCTCCTAGTTTATTTGCTTATTTGTGGATACTTTCGTGATATCCTGTGAAGAAACTTGCTTCTTTCCCGGCTACGCGTGATCATTCTCCATCCGGTTGCAATAGATGAACCCGTGAATTCCACGCTAGTTAGGATTTTCTCCCATTTGAGTTTCCGTTCCTCATTTGCGATGTCAGTGTGTATACGAATTTGTGCATGTGCTGTTTCGTGCATTGGCGGATGTGTGCGTGTTTTATTGAACTATTTCAACGTATCAAATAGTATGAACTGTGAATGAAATTCTTCTTCTTCAGTTGTCACTCACTTTGCACGCTTCCTTATCGTTTACTTGAGCTGTCCATCTCCGTTTGTTCGTGACTTAATTCCTCGTTGTTTTTTCTCTCCAGTGCATCACCTGTGGAGGCATTTTCAGTCAACAGACTACATTACTTGGGTATCAACCATACATGGGGCCCAGTTAAGTTTCGGTCAGTTCCAGGTACCATCTCAGCGTAACCTTTGACAATATATTCGTTTTTCGCTACGCAGTAATTCTCCTCGCCGTTTCGAAAACGCATTCTGGGGAACAGCAGTCTTTTCAGGGCTAAACCTTTATTATCGGGTGGGCATTAACTGCCGGGTTTCCAAGGCAGGGGAGTTTTATAATGACCATCCGTCCTGCGCATAGAGTTTTTCATGTGTCGCAGAGCCAACTTGCCTTCCTCGGATATGCTCCGTTTGACGCAGGCCACTTCTAAGAATTCGAAATCGGACAAACATTCCAGACTTTTACGCAATTCGGTGGTTGTTGCGTGGCGCACGTGGGTTCTCGGTTTGTTCTGACGTTGCTGTGAAGTTGGCCCCAGTATGGCCCATCCGAGAGGTCTTCTCACAGCACAAGGGTTGTCAGGACCGCCAATTCGTTGTTCCAAAACCCGCTGAACCTTCGGAATATTGGAAGATGTCGGAGGTCTTTCAGGTCAGGTCGGAACAGGTCACAGTACTTTCGGCTTGGGTCAGCAGACGTCCAATTACCTGCTTTGCCAGCCCAAGTAGTTCCTGCCGTGCTGTGACAACGGTATTTCTTTCAAATGGTCCTACCTGCTTAAATCTTGCAGTTAAATAAACGGCTGTAGCTTCGGTGAGGTTTTGACTGCCCAGGCTCGGTGGTCCTGAGCAGCCTCATGTCCTTCTTGTAGGGTTACCTTTAAGGCTACTGTAACGCCTGTCACGTAATCACCAGTAACAGTCTCGACAGCCGGTTGCTCTCATTTTCCGCTTGGACCCAGTTTTATCGTGAGCGGGGCGTAAATAAACGTTGGGTCTGAACCGTTGTCGAGTTAACCACTGGCGACCACTTCTCCTAATGAACCTTTGGGACGGACTGGTAATATGTCAAAAGGCATTTGCTGAGCAGTGGGATATACACAGCCTGGAACATAACCAACTATCACGGCATGTTTTGTGGATGGGGTGGTGTTGCTGTTGTGTACTGTGGGCCTTGAACGATGTAGAAAAGAGTGATGTTTGATTACGCGGTCGTTCAAGTCACTCCTCATGCGCGAACGGCAGTCTGTAATTCCATGTTTAGGCTTTAAACACAAAAACAACCTCAGCCTCTTGACGACTTCATATCAGTCCATACCGTGTAAGTCTCGGAATTCGATGCACCGTTGGAGGTACCTACGTTAGTCTTAGCAAAGATAATTGCGTCCCTTCGATCTCAGAAGCTTTGACGAACTGAAGAGAACTGAAATGCGCTACAGTGTGACGTTGCGCTGCGTGGAAGACTGGGAGACGAGGGAGACATAGAAAATAGACTGTAAATCATGGGAGAATAGCAGAAAGTCGACGGAGAAGGAACGAGCAGCCAAAACAATGGTGTCCAGCGACGAAATCACAACAAGGTGGGCCGGCTTGAAGTGACATGCAATCGGTCATTCCGTTCGTTATTGGTCTATCTCAGTCTGAGGTCCTTTTTACGGAATATCTCTCGGCTTCTCCTGACCGCTCATATAACCATTCTCACTTGGTGTAAGGTGTCTTTGAGCAATACGTAGCCAAATTTGCAACGGATCCCGAAATCAGAATGCGATTATCCGTGAAATTCTACGGTACTAGATTATTAAATGGACAATGATACGAAAGGGATACGAACCTCAATTATGCGGTCACAGGGACTCAGAAAACGAGGACCAAACTGCGGAGTGCGAGAAAGAAGCGCGCGCATCACGCAGGTCCGGAATGAGGATATAACAAGGCAGCGCGCTGGACGCGAACGAACAAACGTCGGTTCATAAAAGCATACAGTGCATAAAAGCAAGCCAATAGTGTAAACAAGTGAGTGGTGTTAAGGAAACGTGGAACTGCAGTGATTTCGGGGAGATTGTCCGCGACTGGTGGTTGCACCTGGTAGGGCTGGGCACGGATCTAGTCAAATTAGTGACTAAAACTCGTAACCGTCAGAACACCGAGCAGAACAGACGGGGTGGATGAAGGTTGTGGAAGGCCTCG
>STRG.78946.1
CATCATGGCAAGTAAGATGTCAGTGAGTTGCAGTCACGGCATCTCTTCCACTCACGTGACGTTGAACCGAATTTTTCACAACGGGTTACTGGACACTGCATGTGATAAACTTTTGAATTACCATTGTCACAATTCAAACAAACAGACGCTCAATTTGGATTCCTCTGCTCGAGCGTTCCTAATGGATTATATCGTAGATATTATGAAAAATCTGTGCGAACCGTCTGCACCACATTCTGTTAATGATGTGTGCGACCGTCTGGATTATAGCTTCCCTTCAAAATTAAGACCTTCTGATCCACTGATCGAAGAGTTTCGCCTATTGGCGGAACGTGGTAAAAAGAAGACACTCTACTTGCCGCATGACAAGGTCATTTCATGCCTTAAATTTGCTTGCCCGCGAATTGAACAGTCTGCTGCACTGTTTCTCACACATCTTATTGAACACACGTTGAGCCAAATAATCTTGTGGGCTGTTAACTTTGAAGCCAAGCTACAGTCTGGTATCATCGAATACACGGACATCCAGCATGTTTGTACACTGTTTGGCACTCCAAAAATGCCCAAGTTTTCCGTTTGTCAGACGCTTCCCTTCCTTCATCGACAATCAGCCGACTATACGGGGCATGCCAAAGAACTTCAGTTTTTCCTGCGCACCACCGTCGAGCATCTGGGCATTGTGGTTCGTGTTTTTGGTGACTCGTTGTTCGATGAAATGGCTCAATTGTCTCTGGCTGCAGAGTCCACTTCCACCGGGATGGCTGGTTCCTGTGAGATTGTAGTCGCAGCTGGGAATCTGTTCAATGCCGTTACGGCCGCACAGTCTGTGTTCAGTCGAGCTTCCGAATTGTACAGCCACATGACTCTGCTCAGCGAATGTGTGGATGATGTGTTCGAGGGACAGACGCGATTGTTGGGCTCTTGCCTAATTGAACCAGCTGAAGACGAGACGTTTCACAGTTTCGCTTACTATTCTGAGGCACTATTTAGTAGTGACTTTTGGAACTGGACATTGCTGTTGACCCAAGCTCCGTGTATGGTTCGTGCGCTGAACACCATATTTCAGAATATTCTGCGAACTGTGATGGAAAAGGCATCCAGTCGTCGATTGGTCGATTTGGAAACACGCTATGCCGATCCGCATTCTTGCGGTCTATGCGCTTCAAGTAATGCGTCCGATTCCGGTCCACCATATTCTAGCGGTGTGTCGACTGGTACATCCTATTCTAACTCATCACACTTGGCCGATAGTCCACAATCCACGGCTGGTTCACTACCCCGTGTGCATAATTCTGGTGCACCTTGTCAATCTGTTACTGATCCTCCTGGTAGCATTCCAATGCCGTTCTCCAGCTGTACGGCGCGGCGAATGTCACGTTGCACCGCGTCCCCATCATGCCATTCACTGGGCACATTTCGGCAACCTCGTGCAGGCCACACGGGAACTACTAGCACGAACACTTCCTTGCAGCGACGAAAAAAAAGTTGGACTACTCGACGTTCGGTCAGCGGATCCCCGTCCCCCCCGTCCCAATTCCTTACATTATCAACATCAGGTGTCGGTGGGGGTGGTGAAGCATCGGAATATACAAACGCAAAGCATTCGATGTTCCTCGAAATCAAACCATCCGAGGTCGGTATGTCCACCTCATCCTCCTCTTCGTCCGCGCTGAACGAAGGGGGCGTAAAAAGCAGTCAGGGTAGCGAATCACACTCGTTCGAACATACCCGAGGCCTTGTCGAACCGGATGACCATTCAAATTTGAGTACTTGTTCCATGAAGGATATGCAGGCCCGTCTCATGGAATTGTTCCCTGCTAGTATCTATGCTGGTGGCACGACAGCCTCTTGTAGTCATATGGTCATCGCCTTCCGATATTTACTTCCACAACTGCTTCAGTTACCCACATTACAATTATTCTATCTTATCGAGATAATCGAGCCGGGAGATTACTCGAATTCAGTCACCTGATTGCACTCCCCAAAAGTGTATGCCGGGTTAATTACCTTGCCCGCCGACCGTGCAGCGGTCACTCCATAAACAGCGTGTTTTTTTCAGTTCAAATCCCGAAGATGTAACCAATGTCCTACTCTCATTGTCCCCGGACTGTCGGGGAATGCCTGATCTGTGCATTCACAGCTGCCGTCCGCAAGACTTACACGTCTGAACACGATATTCACGGGGGGAGGAGGCGGCGGTTGTCGGTTCCGTTCACATTTTTCCTCATTCAATCTTCTTCAGTTGTCTTATTTATGAAACTGTTTGGTACAACAGTCGGAACACGAGAGGAAGTTTGTTCCAGATAATGGAAGATTGCAATGTAGTTCTTTCGAGATAGATTGACCTATTTCAACTGCTTCATTTGACTTCTGGCTGACTGATAACTAGTACTTTTAGTCTACAACGGGTTTCATCTCCCTTCCTTTAACAATGCCACCGTGTTGTAACCCTTCTGTGATGCACCAGGAAGCTGGTGGAATTTACTGCTGAACAAGATTTTAAGTGGGCTAGTTCTAAAAAACGTCGGAAAAGCGTCTTTCTGAATCGCAGTTTCTCTGTTACCAGGTTTTCTGGAAAATCCAACTTGTTTCTCTCGAATGCCTTCCTAATTTAGGTTGAATGTACACATATCTCAGCAGTTTCTTTGACGCCAGTAGTCCTTGGCTGTGAGTCCCATTTGGTCATATACATTGGCATGACGCTAGCATGACCTCGAATTTCAGATAGTCGAAATTCGCCCTCTGTTCGGTTTGAGGAGGTATCTCATATTGGCATCATAGTCCTCTGATGCACCTTCCAGCCGCCGTTTTTCGCGATCCTTAGGTGGATCAACACAGAATCCGCTTCTCATTACGAGTCATGCTTCATTATGCTCGCTTCCCATCGGGATTGACTGATATGCTGTGATAATGCATAGAGATTCAGCAGAAATACAGGACGACCCGGTGCGTTACGATCGGCCACAACTCACTAGGTCAGAAGAGTGGGAAACAATCTTAATAAGCGCTCATCACTGCTTGGTGTTATCTGGTAGTTTTATTTCTTGTTTTTCAGCTAGCGCGTTTTGAAAGACGGTTAAGTGGGCCGGTCTTGACAGCTTATTGCAGTCTAACCGTCGTTGCAGTGTGCGTCTGGACTGAAAAGTAGTGTGTGGTCGTAGTCAAGGGGAGTACTCCAATACGGTCCAAAATTTTGTATGCAATCTCGCGACTTATGGCTAATTACGATGTGGTCGATCTTGTTTTATTACATGTGCGGGGAAGGGTATTTCATAGCCTCAGACCCGCTCCACTAATCAATATAGTCGGCAACCCGACCCCGAGAAATGTGATGAAGAACCACCTAAGGCTCCAGTTGGTCCGGTATAGTAACGAGCCGAATGACTGGATTACTGTTAACTACCAAAGTGACCGGCGGTAGCCAGATTTGAACCTGGGACTTTCACAGTGATAAGCAAACGATCTAAACCGCCCGACCACCACCAGTCACTGGGTCTAGTACTAACTGGATGAGATTGGACGCCATGTGGCGTACCCGCGGTTAAATCATCTGAAGTTCGTACTGCCGAGGAGCAGTTCGGTGATAGTTAAACAATAGTCAAGGAAATACGCGAGAAAACGAAAACAACATTTCTGTCTGGGGCACTATTGCTAAAATTGACGTCTGGATTACCGTCGGATGTGATCACGGGTGTGGAGAAGAGCGAGAGAAAGAGAGCGCAGATTTGGTCGAACAATTTGTTGTTTACGATGAAAGAATACTTGCGTTCGCGTGAAAATTCTTAATGCGCAAGGAGAGTCGATGACTTAATGATATTTGTGATAGTTGAGTGCGTTTTGGGCTGTTGTACTTTTCGGTCGCTTGGTCCAGAGTAAATCTTTTTTTGCTAAAAACAAAGTGATTTACAGTAAGGGGGTGAACCATATTTCCAAATTAGGTACTGTAAGATTTAGTTCGGGGAACATTCACGTCAAAACCAGCTTGTTGACAACGCTTTCGACGAAAGAAAGATTGTGAGTGGGCGGGAAGTCCGAAAGAGCTAGTATTCCAGATTTTAACAGTCCGGGGAAGAAGAAAAATTAGAAGATAGAGGTACGACCCATGGGGACAGAAACCTGATAAGGACGATTGGCCGCCTGCGTGCGAGAATGCCAAGTAAAGGTATGGAAAAGGAGAGCCGCAAAGGCAGACTCCGGAAACCAGAAGCCAAAATAGCACCGGTATAAAAGAGATAATGAAACAGTCGCTCGACGATAGGCCAGTGACTACAGATTTGAGGTTGGAGAAGGATCGTCGATCAGCCCGATGGCCTCACGTTGAACCCGGACAAGAAGAAAAAGGGCAGAAGGCGAAGCCCCACTCCGCACATGCCTGCATTATTGGAGTGTGAAACGGATTTAAGCTTTGTACAATAAGAGGTGAGCTAGAGAGAAAAAACGTCTAGCGCGTAATAGAGGACCAGCTTTCCGTATAACACGAAAAACAGGCTGATATATGAAGAGGGATTAACACAGTGAAGAAGTTACGGATAAATCCAAGAGGAACATGGAGTCTGTAGAATTTAAGCGCATTGAAGCGAAGGATAAATGCAAGGAGAACAAATGACGTTTAAGGAAAACTAGACGAAATGAAGTTTTAGAGTCAACACAATTATGGGAACCCTATGAGGAGATGCGTTTGAAGTCAGGTTCCACTGAAACTGATAAAACTACGGTCTCAAGCGATATTGGTGGTGGCATGGCGGGAGGTGGAGTAAGAAAGGGAGCATTGTAAGGTGGCATCATCGGCAAAAGCTTGGATTAGGTTGGTTATCTTGAATAAAGTATCATTCATGAATAGAAGGAGGATGTGCGCAAGTGCAGAATTTTGGGGAACGCCGGCATTCATAGGGAGCGGCTTGAATAGAATCCCATCGACTCGGACGGAGATAGTCCGCTTTCTGAGGGAACTTGTTACCCACGATACGAGAGCTAGGACGGACTCGGAATTTAGCAGTTTTGCCAGTAGACCTGTATACCAGACTCTGTGGAAGGCCTTTGAGATTTCGAGCGAGACCAAGTATGATTCTCCATGATTATTGAGTGCAGCCGCCGAGGAGTGTGAAACGATAGCTAATAAGTCACCTTTGGAACGACGGCACCAGAAACCGTTTTGATGGTCGCTCAGTAGTCCTCGTTGGAGGACCATGCGTGACTGGTCGGAAATTAGAGTTTCGAAATTACATGTGAAGGATATTAGGCGATAGTTGCTGGGATTGGAACGGCCACTCTGTTTAGGAATAGGGGTAGGAAAAGATGAAGTGAGACACAGAAAAGATGACGTAAAAGGGGAGCCAGTTCCGGGGTACATCTTAAAAACGATGGGTGGAATGCCGTTTGGACCGGGAGGTTTGTGTGCGTTCGGAGAACGCAATGTTTGCCTGGTGGTAATGGAACATAGAAAAGGATGGTTCGGTGAGAAGCAAGAAGCCGGAGGATTGGAGTAATTGATTAAATTGGAATTAGAGGCAAACCGGAAAACAAAAACCTCAACTTTCTCGTGTGGTTCACATACAAGACCACCAGAGCAGTTACGGATGGGAGGAATATCGGAAGGATAGAAACTTCGGGGACCTGCTTTGGCAAGGGACCATGAATGTACTGCTACCGGTGGCGGACGAGACCAAGCGTTTAGCTTTGTAGCGAGCGAAGTTTTCTTTGTCCCTGTGTATGATAAGCGATCACTTGTTCCTAGCTTGCACGAATCGATGGTAGGAAGTGGGAGTGGGCGAGCGGCGCCAGTGACGGAATGCTGAACGTTTCAACGCGATGGCATATGTGGTTAAACCACTCAAGAAATCTAGATTTGCCGTGTTTAGAAGTGGAAAATCAAAAGATGCATACATTTGTGAAGTTAGAAACGGAATTAAATGCATCAGAAATGAAGCAAAAATCGTCCCAAGGATAACAGACCAGATGGTCGCGAAAGCCGTGCCAGTCGGCTGAATTTTATCACCAAAAGTCCGTTTCGCCGTGGGCGGAGGAATGGGGCAGACAGAGTAGATAGAATGAGACAACCTAATGGTCCAATGCGCTAAGTAAAGAAAGAATGGTGATGTTTGATTACAGAGGGGGAATGGAGACGATAATAAGCTCAAGGATGTGGGTTCGGTCATCAGGTCCGTCAGGGATACGTGTGCTGTGGTTAGCCAGTTGACTCAAATTGTTGACCACAGCGAAGGTTTCGGCTTGGCACTACAAAGCCGAAGTGTCAGAAGAGTGTACCAACCATTCCCGGTTGGAAACACTGTAGTCTCTTAGGGTGGTAACGTGGCAGTTGGGGTCCGCAACAAATAAGTTCTCAGTGTTTGAAGATAGAAAATCGCAGATAGGGGAATCACCACTGTTGGAAGAACGATAAGCAACACGAAGTTGATGATTAAAAGAGGATAAATGGAGTTCCAGCCATATTAGTTGGAAATCGCGACTGAAAAAGTCATGGTGTTGCATTCTGAAAATGAATACTGATTGGTGGACAAAGATGCAGACACCGGTTTTGGATAGAAAGGAGGAATAAAATGTTCATTTGGGGAACTGAAGGTGGATGGTCTCTGAAGGTAGGGAGAGTTGGGTTTCGGTCAGAAATAGGGTAAGAGGAGGAAAAAATCGGAGAAATTGGTGTACAGAATCGATGTTGCGCTTCAGTCCACGACTGCTAGTGAGGGTAATGAGTGTCTGGTTTTTTTGCAACTAGGCAGAACGTGAGGGAGAGATAGCGTCTGTTTGATTGTGCAGTGTCATGATTGTTTGCTTTGAGGCGAACCGGTAACCGTGGTCATGAGACTTGGAATGGCGAACCACATAAGGCCTCAATAGATCAGGCGTGCTAAAGAGCTGGAAGACAGCAGAGTCGTTTACTACTTGGGGATGGACTAATGCGATCACTTACCGCCTTTTCATTCAAAGATACATCTCTAACCTTTGCGCTGCCAAGCGCGCTATGCAAGGCAGCAGCCTTTCTCTAGACGAAATGGTGGTTTATGGTACGGCTCATTCGCCTCCTCTGGGAAACTTTATGGGGCAGATGGAATCCGGAAGTAGTCTGTCCTTATTCAGTGGCAGACCACATTCATTACTTCAAAGTGCTGTCCACAGATTTATGTGGTTTTTTGAGCGGAAAATACTGGTCAAACTGAGAAAATTCGCTACACCCTCAAGCACGGCCGCTGATCGTCTGCGAACACTTATTTGGTGAACCAAAGTCTATCTTATTCATAGTTAGCAGCAAAATTCGTGACCGTTCCCCTATCCGTGACATCGGGATGTGCTCGGAACGCACGGCTCTGCGCTTCCAGGGGTTAGTAGAATGCCGACGCTCGTCGTTCAGTTCGGTGAATTCGCTCAGATGTGTGATGTGTAATCGGTTCCCCTAGAGCCACGTATATAACCAAAGCAGTTACTTCCTCTCAAGTTATCCTTAATCCCTTCGTGTTTCGATTTCGTATTTATTCTGCCAGTTGGAACGTATGGAATAACAAGATATCGAAGATGAGCTTGTTGACTACTTTCATATTCTCCTTGCCAAAATGAGAACCTTTAGTTATTAAAAAACTAAATTAAGTGCTAAGCAGTTGCCTGCTGTTGCCCGGTTCATCACTATGCCTGACCTGTCGGGACCTTATGCGGTTCTCCACTCCAAATCTTGAGGCTGGTTTCCGGTTATACCTATTATCGAAGTGGACGTTCGAGACTATGGGGTATAGCCTTTCCACTGCACTCATGCGCAACTATGCCACGGAAAGGTCGTTGTTAGTCCCGTAGTGTGGTCTCGTAACTCACTTAACAGAACGCATGTGATACTAAATTGTGGAAAGTGTCTATGCGTGACTTTGAATCCCACTATGACCGATTGCAGCTGGATCAAGTCGCATCCGTCAAACTGAATTCCATCTATTGGTTCTGTATTGTGTGTGGTCTTCGGAAGGCTTCCGTTTCATATATCACACACGTAAGGACCTTCACTTTACCATAGACACTAATTACCACAACCGGTTTTATAGACTGCCAGTTGGTTTGCGTCACGGAGTTCTTGTTTTAGTGATTGGTGTGAACCTGCATTTCGGCTTTCACGGTTGTCTCGTTCTCTGTTTTCGGTGATTCCGACATCATACTCATATGAAAGTGTTTTGAGTGTCTCTAATGCTCCCTAATCTGCCTTCCAAATCTTAATTTCACTACGGAGTAAGTCTCGTCTGGTAGATGCATAGTGTGTTCAGCACTTGATAAAGATGAACAGAATAACCATGGTCATTTACAACCCGAAGAAGAAGCCGCTTGTTACCCAAGGATGACGTGGTTCTGTTGTTTCTAGTTCTTTTGTCTCGTGTTTTGTTTTCGTGCAAATATGAACGTCAGATTGTGTGCTCTTCGGGCTTCCCTGTGCCTGTCTCCCCTCCCCACAAACAGGCGCTTTACGTACACGCCACAGAAGAGAATGAACAATCTATGCTAAAAGATGTATTGTGCATGTTGTCAAAAACGCGATTATGCATACAAAATAGCATGTCCACACACGATTGGGTCAAATCGATGGCTCCACGACTTGCCAATTTCCTAAAGACGCCGCTCAGCGGTAGTGTGTTGTCGGCCGAAGCAAAAAGCAAACTGGATGATATTATCCAATCCGTATCGCGCAATCAATCCTCCTCGGAACGTCCGATCTTGGTCAGTGAATTCATTATGGGTAAGCGCATATTTGATGGTGATGG
>STRG.7380.2
CGCTGTATTGGCCGTGGCCATTATCTGTCCTATGCAAACTGAACTGAACTGAACTGACTGGACCTGACCTTGTTAAAAACAGTCAAGTTAGTTGACTCTGTTACAGACTGCTGCAAGGCGCGCGGTTGACAAATGGTTTTGCTTTGAATGTGCGGCGCATTTTCGTATTTGTGGGTTCTATCTTTTCACTTGTTTGACGTGACGGATATCAAAAGCCATGGACGAAACAATCAAACAAAGCCTTCTGGCATGGTTGTCAGGAATTCTTCAGCGCTCCATAAGTGTGTTGGAAATACAGAATGGCAGTGCCTTGATTCAACTTGCGAATTTGACAGAAGATGTCCATTTGGTTTCTCCTGATCTAACGTCGCCTGCTTCCCTCGAGGCTTTTCTCAATTATTTGGACACTATGTTCCAGTTTCGGGCTTCCTGCTTGTTTGATATTCCTGCTGTCATTTGCGGTTCAGCATCTGAAGAAGAAATTTTCGGGGTGTGTATGCTCGTCCTACTATGCTGTTTACAAAGCCGTTCGAGACAGCGCTTCATGGATGCGGCACTCGATTTGGATGTGGACGTACAGAGTGTGATATTTCACCTGGTACATGAACCGATGACTCAACTATCAGCAGATCAAAATCTCACCCGTGAGTGTGTTTTGGCCGGTTTCAGGGACACAGCGATCAAAGAAGAGACCATGACAACGATGCATCCCTCCACATTGACCATCCTGGATGCTTTTAATGGTGAAGGCACGCCTATTAAGTCGGCACAAGCCGGAAAAGGTTTTCATCAGTCTTTTCGTGGATCTAATGAAGCGGAGTCTGTTCCCGATGGTATTAATCACAGCGGAGATATTTTCCGAAAAAGTTGGCCTGTTGGACAAGCAGTGGCGTGCACCGAAATAGTCAACAGTTCTCCAGTACCCCAGAGAATAGACAAGTTGGTTTTCAATACGTTTCACCTTCCCAATCAGGATATCCTCTCTAGTTCGCCGATTTTCCGAGCGCCAGAGCCTGTTCGTCCGAAAAAGAAGGCTTCTGAGACGATCACCAAACGGGAACAAGTGGATCGCAGTGACCCTGAACACTTATACTCTGAAGACCCATCGGATGATGATTTGATCGCTGATTACCGACAACCGCAATCATCCAGTATGTCTTATCCCTTGTCTTCCTCTTCTCTTCCTCATCCGCCACCTCCCATTGCCTCGGGAGATGGAATGCCCGCCGCTGCTGGTATCCGGCATCAAAGGCCTACCGACTTGCGTCTGATGCTTACTAGCCAGTCGTCTAACTGCCGTTACTCAAGACACGCGTCTCAGTCAAACAGTTTAGTCGACCTAAATGATATGTCTTCTGGGCAAAAGTCTCATTTGCACCCGCCAGCATCTCCACTTGCCACCCTGAAAAACCTGCTGGACTCACCTCTTTGGGCACAGAAGACACGGCTTCGGGAAGCCGAACGTGAGAAACGTCGTTTACTGGCCGAGCTTGATAAAGAACGTACCTATCGAGATGAAGTCGAAAATGTGGTGACTGAACTTCGCAGCCAACTGGACGAAGCGCGACAACGTGCTGCTGAGGCGGAATCTCGAGCCACACGTCTTTCCCGTGACTTGGTGGCTTACCAAGATCAAGCAGATGAACTGAACATGTGTCGTACTGATCTAGTTATGCGCGAAGATGAAATCACAGAGTAAGTACATCTGACCAGAGCAAGGGTCAGTATCACAAAGCAAACGACCCGCAGACAAGTGACGAAAGCACAGCAAATCAAAATTCAGTCTTAGCTGCAAATCGGATGATAGCTATGCTGCCTACGTGATGCACAGGCTTATTGAAATAAAAATGTGCTCATTTTGAGTAAACATTCGGAATTGGAACGATGGGCTAAATACATTTCATGATCAGAAATTCAATGGGTAACGAACAATTCGATTAAACCAAAGGGATAGAGGTCAGTATTTTTAAGATATTCCCATCCAATCTGACAGTTGGTTGAGCTCAAACCCATTTCATTAGTTAGCGCATCGAACACAGCTGATCCAGTGGGACGTTGTTGGTTCAATTCCAGCTCGCTGAGGGGAATTGCTGGTGATTAAGTACTTTAAGTTCCTGAATAATAAACCTTAGGTGTGATTTCGAACCCGACCGTCAGTCCAGTTTGGTTGTAGCCAGCTTATCTCACAGCATTCTTAGAGCTAGTTGTGTCTAGCCACCTAGTTTGTTTAACTAGCGTCACTCTGTTCCACGTGGGTCACACGCACTTGGTGGTGGAAATGAAATGTGTACTGTGTAGTTGCTCTGGGTAATAAATGACGATTTACATTGCTTACATCACACGAGCAGTGCTTCGGGGGTTTCGATGCGACCAGGTCTGGCAGCCGTGGAAAAGCATTATTTGTTGCGTAACCTACTGCCGCCGAAGCCACCTCATCTATTGCATGGTTAGTAGTTATTCAAACTGAAGTACTACTCTTTCAAATAGATCCGAATATCGTTGCGACTTCACTTGTTTCAGGTTGGTGTTCCAAGAGCACCATCCGTTGCATGACGTCTCCGGGTATTTTAAGTTCTTTTTTCGGACTGGTTGCGCTTGGAGGTGATCATGGATACCAGAACTTAGCATTCCTGTTGCAATGCTATCAAATACGATCGTTCAGTTGCAACGGACACAAGAATACAAGAACACGAGATGCCGCCTAATTAAGGCTTTATTCTTGCAAAAATCTTCCATACGATTAAATGTAAAACGTAAAATGATTTATCGAACACAAACGAAGTGTTAGTAATTCGCATTGAGTTAGAGAATACATAACATTCTTCTCGGTCACGAAAATCCGGGTTGACTCGCTTATAAAAAAGGGGGAAGTGTGTGTGTGTGTGGGGGGGGGGGCAGGAGTGAGTGACTGGAACATTTTTGCAAACTAAATTTATTCGTAAACGATTCGGACGTGTACGCTGTTGTTTGTTAACAACTTCTACATCAGTTGTTGTTTGTTAATTGAAGTCGTTAATACAACACTGACCAACGCCTAAAGTTTTTATAACAACTTCTGTTAGTTCATCAATACATGTATTAGCGATATCAATTGCGGGCTATTACACGGTAGTATTTGATGGCGTCAGGTGTCAAGAAGAAACTGTACCTTACCGTCTGTCGCAATGGCAAATAAGTTCACACTGCAAGCTACACTCAGTGAAGTTGGTTTCGTCTACCAGTAGATCGTACTTTTCCACTGGTAGCTGTTACACAGTAGCACTGGTCCGTGTGAGAGGTCGTCTGTGTTGATTCAGCATTGCGACGGAATCGACATCAGAGGCGTCATTCTTCAAAGTATGGGTTCACTGGGAACAACAACAGCCTGGGCGAAGTGTGACTTCAAGTTCTCCAATGTCTTGATTACAACCGGTAGTAATGGAAATATCTGATCGACAGCGAGAGGGTGAATCTTATCAGGAAAGTGTGAGCTCCAGTGATAGTATTAGGCGAAAATTCCAGCAACTGGTTGTTGATCTTTGATGTCAGCGGGTGACGTCATTTTGAGACCTGAAACGGTCTGGACCAGACTTAATTATTCCCAAGGTGACTTCATAACCAAGTAATTACGCACTGCTGGTAGCAAATCTGCATTTGTTTTGGTCGAATGTTAACCCGTATTCTGCAGCAGTAGGGAATGGTTTGATGTTTCTGTCATATTCTTCGGTATCTCTACCACGGACTGTTACTTTGTCAACAGAAGCAAAATTTCCCTCAAGACCTTTATCCCGGAAAATCGCCTCGGGTATCCGCTGGAAACAAGCAATTCCATTAGTGACATCAAATGGAATGCATCGGAATGGATACGAGTTACCACACAAATCAGAGGCGAAATAGATCTTTTCATTTCCACGCATTAGGTGCTGACGCTATGGACTTTCCCAATCCAATGTAATGTATGATTGACATTTAGATATTTTCCCTGTCATATCGTCTATTCCATGCGTTGAAGGAATGTCCAGATTATTAAAACTATTCATCATTTGGCCAAGGTCAATCATCATGTGCCTTTTCTCTTGTATTGCTTGTGACTAACTTTTATATTTATGTGGCTAACTTCTGCAAGAGAATGAGCCGGCTTCATGGACGTCCCGGATAGAAACTTCGCATGAGCGATTCGCGTAGAGGAAATATTCATGGAAAATTCCATAAATTATGTGCTGAGTGACTTCCCCAGCGCGTCTCGGCTTTTTGTTCAAAGTGGCAACTCTATGCCTTGCACAACCAAGTGCTATCTATCGATCAGCAAGAAGTTTGTGTTGGGAGCCGGTGACCGGACGATCGGTTCATACACCCTTCGGATAGCCGCCTACCAGTCAAGGATGACTAACGCGCCCTAGTGAATCTTACCCCACTCGGATAGCTGAGTAAGAGGAATGAGGCAATGATGTCATTTAGTGGTGGGCCACATTCGCGCATGTCACGTTGCTGTCTCTGGACTTCTGGAATTATTATGTAGAGAATTCGCTGCCAGGCGAGGAAACTGCTACATCCTCTAGCAACGCCGGGTTGATTATGTCTGATTACTCGTCCTCGGCTTGTCCGATGTAGGTGACTCTGAAGGAGTGCTTTGTGCTCCAATCGGCATAACTCTTGGGGTCATCGCAGCATGCAAACCCGGTCACCGCGGTAAGGTAGCAATGTCCATCAAGGTTATAGCAATAAGCTATGGGGAATAGAATACGTTCTCTCGGAATGGACGATCTCAACACGAATTTTGTCAAAATGAGCAGCTGTTAGTTAGCATTAGGATCGGTACGAAATGGCAGGATGATACGGAAATTTGACTTCTCTGTTGCCTTTCAATACCCAAACAGCCACTTCCCGAATGGAGAGAATTGAAAAGCAAAAGCCTCGAAGGAGCCTTGGGTATCGAAACTAAGAACCAAATCCATTTATTTCAGCGAAGCCGGAATCGGAAGTAGACAAGCACGTGAGTTGTCATTTTCGCGGCCACCGGCGAACAGCCTAGAGCTTGTATGACCCATAACCAACTGGGGTATCCACATGCAAACAAGAGAACGCCGATCATTTGAGATTGTGAAAAAGAAACAAGGAGGGAATAACACTGAGAGCCATAAGATCAAATAGGAACGGAGAAACCAGAACACGAGATGAATGTGTGGCAGTTTACTAAGGATACCACTAGGAATTATGAAACTAATGAACTCAAACACAGCTTGATGGGAAGCGTGTCAAAATGCTCGTTTCGAGTTTAAACAAACGAGACCAGCGCGAAGGACTTTCGCAACCCAATGCAGTCCCCGATGTAGAGTCAACCAGAAACCTGGGCGACTGAGAGATGCGTGACGTGTTTCGAAACTGGACTGATAGATAGATAAGTCAACCCAACTCCGACTAGAAGCAGGACAATCGATCTGAACAACAACGGATTTGATGCCATTTGACCAAGTCCGAAAACATTTGGTTTTGCCTGATAGACAAAGGTCACAGATTTCATCGAACGATGCTCGAAAATGTTACAAGAACTGTGTCCAAACAACATTCATCAAGACTGAAGTCCAGTGTTCCATCATTTTATGTCCAAGTTAAGATGATTGGGGCATGTTGTACGCATGTCCACCGATAGACCTCCTTAGCGTGCACTGTTTCCCGAGGCAGGTGGTGATTGGAAGGTAGGTCTAGGTTGTCAGTCCATGACATGGTAAAAAGGTATGAAAACCCTGACCAGTGGACTTGG
>STRG.11978.1
GGATACCTGGGAGTCGCAGCACGGCGGGAACTACTTGGGCTGGCAATGCAAGAAACTGGACATTTACTGGCTCAAGCGCAAGTCCTGTTACCTGACCTTACCTGTTTACGACAGGAGCTGCGTTACACCGTGAGGTGAGCCTAGGTGGCGACTGAGTTGTTGGCGAGAACGTGGGAGTAGGGGCAACAGAGTGCTGGAAACAGCACGATTAAGTAGAGGATGACCAAGCAGAACTAAATAGAAGCAGATCAAGCCAAACTATTAAATCGCAGGCAAAAATATACACAGACACGCTGCAATTTAGAGGTAGAAGAAAGGTAAACTCGAGGAGTTTCTCACCAGAAAGTTTTGATCGCTAAGCTGTTCTGGAAACTGATTCCATGGAGCGTCTAATGGCAGATTGGGTCCGGTCTTAGATTGGCTATCTTGCTTAACTTCTTTTAGCTTCCATCTGTTGACCAAAGTCGAATTTCAGGTTAGAATAAAATGCACAATCAAGTCCGGTATTTGCTCATTCGAATTTCTCCATTGGAAGGAAAAAAACGACGAGGTGATCTTCTGATGGCGTGTAGAAAAGGCATGAATAAATACGCTGAGACTACAATGAAAGTAGGCGTATCTCGTCATTCTGCTTTAGACTCAACAGTTTATGCAGCCAGTTGAATAGATGCATCAAATAATGGTATCGAACTGTAAAAACAAATAGGGCGAATGCCTGTTATGAATCTACAACATGCATTCAACACCGATCACAGAATAAGAGGTTCGCCTAGAAACAAGGCTTTAAGCACGTTATCAGTTGTACATATAGCTGGAAAATAAAGTGCAGTAACAATTAGAATATGCGAAAAACGGAGAACAACACTAACAGTAGAAAACCAGTTCACAGCAACTCCATAGCCAAAACAGCCCACTGTAATTCCTAATTGAACCAGAAGCTGTAGTCTTGAAAGTAGGAGTGAGCGGTGGTGGCGTTGTGGCCTCGTACATGAGGCTCAGTAGTCTCAGACGTTTACCACTGGACTACCACCGGTCAGCCAGGCGTGTCGTGAAAAATAAGCATCCGCTTTGAAATACCACCTCTGATCTATTTTGACTGCGGCTCTCCACTCCAAGTCTCGGGGCCAGGTCGCTTGTTATCCATGGTAACGCAGTTAGCTTGTGCGACTATGGGGTATATCCCTTCCACCAAATGTACGCGCAAACAGTGTAGGAAAAAATGGCCGTAGATCCTTATAAAAAATAGCCTTTAAAACAGAACAGATGATCTTTTGACTTAAGTGTCATCAGGTTAAAGCAAATACTAATTCTTTGAAAACTTTATGCCACTCATAAATATCCACGCTGATTAACTTGTGACGTATTCCTAATCAGACTTTTTCGTATCTATATCATACACTAGATGAGTATCTTGATACGATCAATCAAATCTACCAAGTTCACCATCCCGAAGCGCTCTAAGGGTGTATACAAGGACACAATTAACCAACCCAAGTTTCCGTTTTCGATTCATCCATCATCGGAATTACGGACAACTGTACACCTCAAGTGGAATGAGTTCTTCAAAAAACAATGCGAATATATTGAACGACCAACATTCATCTTGCACGATGGTCCACCTTATGCAAACGGCTCTTTGCATATGGGTCACGCACTGAACAAATTCCTGAAGGATGTGACAATACGGCATAAGATTCTTTGTGGTTACCGAGTTAACTTCGTTCCAGGATGGGATTGTCATGGACTTCCTATTGAACTCAAAGCAGCCTGTGATATGGCCAATCCATCTGCCAACCAGATTCGAACAAAAGCCAGTGCTGTCGCATCACACTATGTCCAGTCTCAAAAAACATCTCTCATTTCCTGGGGTGTTCTTGGAGACTGGGCCCAATCCTACACGACTATGAGCCCGTCCTATGAAGCTAATGAGCTTAATGCATTCTCTGAACTGCACTCAAAAAATTTAATATATCGAGACCTGCTTCCCGTCTATTGGTCGGGCCAGTCAAGAACTGCCCTGGCGGAATCAGAGTTGGAATACAACCAAGAACACATAAGCAAATCACTTTACCTGAAACTCAGACTAAAAAGTGCTGCTTGCAGAATTTCGCCACTAATCCAGAAGAGTAGCAACGCGTATGCTGTCATTTGGACAACTACTCCATGGACGCTCCCTGCAAACGAAGCAGTGCTGTATAACCCATGTTCCAAGTATGTGTGTCTCAAAGCTTTTCCCTCTGGAGACTTGTATTTGATCGGAAAAAGTTTCATGGAACCCTTCAGTTCTATGTTACCTGGACAGAAGCTGACCGTGCTTGATGAATTCCCGGGCTCTCGTCTTGAAGGGGTGTTGTACGATCATCCTTTACGGAACGATCCCTCATCGACAATGCCATTTCTGCCTGCTTCACATGTAGTGGAAACGGTTGGAACCGGTCTTGTTCATTGTGCTCCGTGTCATGGAAGAGAGGACTTTGAAGTCGCATGCAGATTTGGTCTTCCATTAAATAGCCTTGTGGATGAATCGGCTTCCTTCAAGTCAAATGTGGATCAGAGGCTATCCGGACTTTCTGTAATTGACGAGGGGAACCAAAAAGTGCTTGAAATGGTCGAATCAATGACGGTATCGGTTGATTGTATTAAACACAGTTATCCCTTTGACTGGCGAACAAAAACACCAATCATAACTCGTCTATCAGAACAATGGTTTGTGGATACCAAAAAACTGGCAGAGTCAGCGCTTGAATCGTATCAAACGGTTGAAGTGATTCCATCGAGTCAAAAACCATCCATGCTTCCCTTTGTCGTATCGCGACCTCGTTGGTGCATATCCAGACAACGTTCCTGGGGTGTACCTATCCCGGTCCTGTTTCGCATCACAGACAATTCTCCTATTGTTGACTATCAGTTCGTAAAACATATCGCTGATCGTGTTGCCCAATCCGGTACTGATTTCTGGTTCCTCGAGTCCGTGCGTGAATTGGTCCCCGAACAGTTCCTTTCTAAGTGGTCGATCTCCCCGGATGAGATCACAAAAAGCACGGATGTGTTCGATGTTTGGTTTGACAGCGGTCTGTCTTGGTTATGCGCCATGAATCCTGGATCCGCTGAGAATGAACATGTTGCAGATCTTTACCTGGAAGGTCCAGACCAGTTTCGGGGTTGGTTTTCCGCCTCGTTGTTGCTGAGTGTGGCGTTACAACACAAGGCGCCCTACCGCAAGCTTGCGGTGCATGGATTCACCGCGGATTCCGAAGGTCGAAAAATGTCCAAATCCCTGGGAAATATAGTCTCACCGGAACAGTTAATCCAGGAGCACAAAGGCTGTGTCGATGTGTTGCGTCGTTGGGCCGCATTTTCCGGTTTGGATGCCGTCTCTTCCATCGGCTCAAAGGAAATCGGACAACATGCTTCGTCGTACAAAATGTTGCGCAACAGTTTCCGATTTCTTTTGGGAAATCTGTATGATTTCGATCCAGTCGAACAGTACTATCGTTTGGGTGGAAAACACGATGTAGTTCCCCACACGGCAAACGAATTGTTGTTGAGCCTTGGCCGTTTGGTTTTGAACTCAGAAGAAACTAATGATGGCTTGAGCACGTTGGATTTGACAGTACTCTGCTGGCTTAGTCATATTGTTTCTCTGGGTTTAGACCATTCTTATCCAAACTATCGGTTTGATAACTTGTTATCGGAGGTGGATAAACTGGTTTCTCGCTTGTCCTCTATCTACTTCACCTCAGTCAAAGACGTGGTGTATTGTGATGCCGCAGATAACCCTAAACGTCGTGCGGTTCAAACTGTCTTTTGGTTAACCGTGGAGTGTTTCAAGCTCCTGTTGGCGCCAATATTACCGTATATAACAGAAGAAGTTGAAGAGGTCTGTGCTCGTCAGTGGTCTACTGATTCACCAATCACCCAGCATCCAGGGTCTCTGTTGGAGAGATTGTCAAACAACACATTGCGATCTACGTGCTCTAAACCAGCCAGTTCAGATTGGCTAATTTGTATGAATATGATGCGCGATTGGGAGAGATATCACATGTGTGCTAACGCAGTCGAACTGGTTCACAAGTTATATCGTGAGTGCATTGCAGTATTGGAGTCGGGACATGTGACCGGTTTGCCAGAAGGTCCAGCAGTTAACCTTTTGTCCAGTTCAAATGTTTCCATTATTTTGTCTCCCAACCAGTCCGAGATTCACACCTATATGAAGATGTTGCACCATGACCGAGAAATCATAAGCAACGAGTCAATCTTGTGTCACTTGTTCCGATGTGCATCCATTCAGTGGCTCGTGCATGACAACTCGAAAATGATCAAAAAGTGTGAAACCGTCTTCTCCTGTCCTGTGTCCTTCCACGGAATGGACCTGCTTATCCGGCTGGAACCGTTGCCTTCGGATAGCCGATGTCCACGATGTATGCGTTACAGTAATTGCAAAACACGCACTTTGTGTTCACGTTGCACAGAGGTGTTACGTACTAGGGAAACGAAGTCTGAGATAGTGTTTTACACAACCAACTTGTAAATAGTTTCTGCATAGACGAAATGCAACAAAATACTACAACGTCTTACGAGTTCTGATTACCGTTCTAACATGGATTATGAATACACCTGGAAGAATAATTTATCTTTCAGATGTGCGAGCTTTGCTCTCAAGTTTGCGCTACTCGACCTATAGAGGAATGCTGATTCGAGTACTATAGAATGTGCTTCTGTGATCGATCCCAACTTTATGAAACGGATGGATTCCAGTAATTTAACTGACTCTCTGAGAATGTTGAGCTTTTATTTCATTGTGATGATATTTCCTTATTGATGTGCAGTGTGGACAACAACCGTGTACATACCCTGGAGAGGTCGAATTTTACAACTTGTTACTCAAAACCTTGTTAGTAGGCAAAAGGAGGCAAATGTCACGAAGTAAATAATAAAGTCAATTACAAAGAGTACGCGAAAATTGGATGATAGAGAGGCAAATTAGTGGACTCGACCGGTATTCAATGTCGAATGGCTCTAGGCTCCACAATAACTTTAAATGAATATTTCGTAGGTGATATATTCCTTCTCAGTATATGGGATACTAATGAAGATGAAGTGTGATAAGGTCGGTGATCCAGACGGTTTTTTGCTAAGGGTGCACACTGAATTTGCTCTCATTTCACCCTC
>STRG.58273.5
AAAAGTATGTGTCGGTCCTCAAAGAATTGTACTCTCATACCTCAAGGCGGGTTAGGGCTTATGACCAGGTTTCGCCACCCTTCGCCGTTTGCAGTGGAATACGACAAGACTGCCCTATACCCCCCTATCTTTACAACTTTGCTATTGAGGACGTTCTACAGAACGCTTTGTTTGGTCTTTCAAACGGTGGGGTCTACCTCCTTCCAGGGAACAGAGGTTTTGACTTAGAGTATGCCAGTGATATGGCCTTGCTGAGCAACAGTGTACAAACAGTTTAACACGCACTAGATCACTCGGCGATTGAGGTGTCACAATACGGTATGTGCTTCGTGCCTTCAAAACTCGGGTTACTTCTGCAAGACCGGCAGAAGCCTGAACCTGCACTCACCCTTAATAGCGATAGTCAAAAGCTTTCTGTCACAACGAGACTGCTCCTTGGCGTGGTGGGATGGCTTGCTTACCTCCATGACCTAAAGAGCTATCCAGGATGGTTTCCTTTTGCCGGAGATGCAATAATGCTTGACAGGTCGATGGGTAGATGCCAGACGAAGCCCAATCTCAACCAGTTGATGGGCAACCTCTGGTTCTAACCACTGTGCCCCTGGAGGGGACACTCCAGCGAATAGACACGGAGAGAAACAGGTTACCGGTCTAAAAACTTCCACTAGATGGACGCAGGAGTGGACCACCTGGGGTTTCTCTCGACGGTGGGAGAAGTCATCGCACTTTGGACAGATATTGCCCACCTAAGCTTCTGCTCAGTTCACGTTCATCTTGCTCCATTGGGTGCATGAGGCTGAGGACTAAATCCGAGAAGTGGATCGATTACAAAGCACCAGCAAAGACGAGACAACATGCTTGTAACAATCGGGTCTCATGTCACGGACCAGAAGTAGTTTCTTCACGGGCCCTTCGGTCACGTTCCCCTGCTGGGTTAATGCCCCACTGCCTTGTGGGTCAGACTTTTGAGTCAAAAGCTCCGGTTAGGGTTCCCGAAGAAGAACCTCTTCTGCAGTGTGGGTAACCGCGAAGTACGATTCCCCCAAAAACCTCCAGCACCGTTCCTGTAAAGGGCCTTGCCAACTTTTCCTCCCTTAAAATCGATGCAAAACGCCACGGGTAACTGTGGTTTTGAAGAAACCAGTAGTTCAGGAGTTGGGTATAAATCGAATGCACTCCTTAAGCCTAAATGTTCACTTCACTTGGCTGCCTTCAACGTCCTCACACTGTCAGACAGGGTAACAGGCTGCCCTTTCTAGAACTCTTGACACTTTTAAAATGGATGTATGCTGTGTCTCCAAAACACACATACAAGACCCCACTTCTGTGATCACTCTTCGCACCCCAGATGCAACTTCAGTCTCTCACTTTACTCTTTGCATGTCGGGTGATTCGGTGTCTAGTGCTTGCGGTCAGACCGGTGTTGGGATCGCTTTGAACATGAGGGCTGAGCGTGCACAGCTAGATGGGATTCCAGTCAGCAGTCGTTTGTGTGCAGTTTTGTTGGACGGTTCTGTTCGTGTCAACAACAACAAACCGAGGCGCCGATGCTTGTTCGTCTTGTCTGTATATGCGCCCACTGACTGCAATTCCTCTGAGACCAAGGACAGATTCTATCAGGACTCGTCTCAGCTGCTTCGAAGCGTGCGTCCAATAAATGTGGTGGTCATTGCTGGGGATTGAATGCCCAAGTTGACCGTTTGGGAGACTTCGAAAGGCACATCGGAGGCCCGATTGCCATCCCAGCCGATCGTACCGATAACGATGATCGTCTCATTCAGCTGTGTTCTGACCACAGATTGTTTTTGGGGAATACAAACTTCTGCCATAAGAAGCGGTATAGACTGACATGGCGTCCTCCTTCGTCTTCACAACGTTGGACTCAGATTAACCCTATTGTGGTTAGTCACCGCTGGCGTGGATCGTAGTGTTCCTCTTTACTGTCGCGAGACGCGGCCCCTTGGTGTTGAGGATGCTTGGCGGCTTTCTATATCCGTCCACCGGTGCTTTTGAAGTATTGCTCGTGGCTGGTGGGAACATCGGGTGAGCAATGACGAGGTTCGTCGTCGTGTGTTCGGCGCTGATGGTCGCCCTCTGACGGAGATAGTCGCTCTCCACTGCCTCCGATTGCTCGGCAAAAATGAAGCTATTTTCGCTGCAAATCATCCTTAAAGCTCCCGAGCAACCCAAGGTGCTTCAAGCCTCCCATGAACTCTCCGCATTCCGTTTTTTCCACCGAAGCAGTGTCAAAGAATTCATGGTATTCACGGCAAAACTTGTTTGCCAGAAAACTGACCGTTGCCAACGAGGTTTGGTGAAAGAGCAAGAATATATATGTCATGTTTATGTTCGTCATGATAATCTTTGTGGAGTACTCATTACGGATGAAGAGTATCCTCAGAGGGTTGCTCAAACCCTTCTTACCAAGGCTACCGAGGATTTTGCAGCACAGTATCCGTCGGCCACTTGGGAAAGCATGCAAGAGGAATCTGCAGCTTGCAAAAAAATTGACGAATATCTTCAGAGGTATCAGAACCCAGCTGAAGCTGATGGGATAATGCGTCTCCACACTGAACTGGATGAGACAAAAGTTATTTTGCATAACACGTTGGAGTCATTACTCTCCCGAGGCGAGAAACTGGATGATCTAGTACAACGATCCGAAGGTCTTAGCCACCAATCCAAGATGTTCTACACCACGGCAAAGAAGACAAATCGTTGCTGTACGTTACTTTGACCGTGTTCGCCTGAAAACAACGTCTACCTGGTGATAATTGTGTCACTAAATTAATCAGAGGTGGAAATGATGCCATTCTCGTATCGTGTTGGTATAAGATATAACAATGGTTCCCATTCTGTCACATTATAATGTTTCCTCTGACAAAAATGATCTGCGCATGTGGAATACCCGCATTCTCCCCAGCCCTACTCTCCACACACGGGGTGTGTCCACCGTTATCTGACCCTCAATCTGGACTGGAAAATTACCGTCGAAATGACCCTCTACCCACAACTTCACCGTACTCGTCGTCCACCGTTCTGATCAACCGCATATCCTTCAAGAACTCATGCCAAACCTTTGTCTTCATTGCTCACTGTCACTGTGACTGCTTTTTATATTTGTTTCTAAAGAATTACTACCCGATTGCTGAAATCTCTTAGAAGGCAATAATAACATGCCTATGAACGACACGAACAGGCTTCTGTGAGGCGACACTCCCCCTATCAGACAAGTGATATAACGGTTGAATATGACGTTTTCCCACCACTTCTGCTACACTAACAGCAGTTTTCTCTGGCCGGGGATCTAGTTCCAGTTGAGACAACGGGCCCAGTCAAATAACTGATAAAGATGCCGACAGCCTGAACGCCGTGTTTGTTCATCCTTCATTGGATACCCTACCATCCTGTTTTCCTACTGATCCTTCATATATAAAGCCATTTCGCTCAGAAGCCTTCACGTTACTTCGAACCTGGAAATCAGCTTCATCTGTGCGCCCAGGCGGTTTGTGCTCCACTGTTCTCAAATTTGAAACAATTTCGCTATCCAGAATTACGACTTCTCTCATCAATAAAGTTTTGATGCTGGTGCTATTTGCTTCTACTCTCAAAATTTTGTTAAAACGTTCTCGTCCAATCGTCCTAACTTCTGCGCTCAAATTGACCGAGCGCGCTATCCTTAGCTGATTGAGGCCCTCTTTTGTTTTTCTAAATGACCTTTTTCAGTTTGCGTACAGAGCCAACAGATGCACACTGGATGCGGTTGCTTCAGTCTGCCATTTTATTTCGGAGAACTGAAAAATTTCCATGATCTTCGTTCGTTATATATCCCTCTACTAATCCTCCGTTTTTGATTCGGTTCCCCTTTCTCTACTCATTCACAGGCTGGAGGTATTTTGCTGTCCCTCTTCTTTCGTATCGCGGTTGAAAGACTACTTTTCCATTAGAACCTAACGTACCAAAGTTGGTTCAAGCTTATCGAGTCTGTTAACTAACAACTCTGGTTTTTCCAGGGTGCAGTTCTCTTCCCCTATTTTTCACCACATATATTAGCGGCTGCACCACCTGCACGACTCTTTAAATACGACGACGTGATGCTCTGTCAATCTGTCTCCAGCCAACCAGACTTTAACTCTTTTCCGAAAATTTATACAATATTCCGAATTTTTCGTCCCATTCTGGACTACATCTTCATACTTCCAAATGTTTTGAGTGTACTTTTTTCCTTCCATGTTCCTCTTACCCCAATGAGCAATCAGTCACAGACATTGTCCCCGTTTCCAGAGTTGACTGAATAAAATAGGTGGACGCTACAGTCAGCGCTAATTTACCTTGGCTTCCTCAAATTCTCTATTATATTGAAAAACTACGTAGACTATCTTCAAATTCGTAGGCTGAAGCAGTTTAGTGCCGCACATGCCACTCCTTTTTTCGTTTGTCCATCATACCACGGCCCCACTCTTATTCTACTGCACTCCCGTATTACTTCCCAGCCTACTTAAAAATGACTTTATTGCATTGCACTACTCCTTGACTATTATCAGTTGTGTTTATTTGATTCTCATAGACTCTTATCTTTAAAGTTCACGAATAACACATTACAGTCTGTGAAAAATTCGCCATGAATAATCTTATTGACCATACACATCTTCTGTACCTTGACTTATCTGCAAGCCGTTTGCATCTCTCCACACGCTCTGCATTTAGACTCATATCCTTCCGTATAAATATCTATCGCAACTCTACAGTACCTTGTCTGGCACATCTGGTTGACAAGATGAAAGTCTCAGAGGAACTTCGAGTGAATCTCGGTATTTCAGCCAGTTCTCTTCTGAAGTATTTACTTTTTATGCTTATTTCAAAGTGACCAATCGGTTTCCCTCCCTTTGGCTGTGAGTTCCTTAATATGCTGAAGTCCTCAACACAGTAGAATACAAGACGCACC
>STRG.66898.1
AGCAGGGCCTCACTGGGCAGTATCGCATTCCTCACGGTGGATCGCATGAATTGTCCAGATGATCGGCATCATCTCAGTGCTCCGGACCGCAATTATTTTATACAGTCTAACAACTTTTGGACAGGCGGAAAAACGCTTCAGTTATCTGTACTCCTACTGTACAAACGTCACTACCGTATCAAAAAACGAAGCTTTAGAAAATTGGTGTGGCCAAGTGACCATTACTCCCTATTCCGTCGGTCCTACACCGTTCCCGTGGAGTTTGCTAGCAGATGGAAATAAATTATTGCATGTGAAGGCAACTTTAGGACCTCATCCTCGAACACCACGTTATTTGCTCGAAGCTGTGGCACGCTTTGATGATGCGAACTCGGTTGAATGGATCTACGTACCAGAGTCAAGGAAGCTCAGGACATCAGAACTGAATCATTTGAAAGCAATACTCAGTCTGTTGAGTGTGCATCCATCATTCCCGTCTGGTTGGGAAACGGACAGTTCGGGTATTTGTCAGGTCTTTTATGCAACAGTGGACGGCCAATCAAAAAATGGTCCTATTGAGATTGTAGATAAGGAGAAAACAAAGTGCAAACCAATTCAATATCCGGTCGATACATGGAATCGTAATACCATCCCGGTATGGACTGATCCTCGGACTGATAGGATGTTGATCCGGTATCGTTTTGACCCAGTGAGTGGGACTCTGATACAAGCGGTTGCCTATGAACAACAAGAGATTTTTTTGTTCGGTCAAATTGACGTGGCAAACATTCGATTGGCTTCATGGCAAGAACTGACGTTTTTGAAATACACCACAACCGAAACGACCGTATCGGATAGGTTGCCCGATTTCTCATCATCAGCCACGGAGAAATTTGCTAAAGAACTAACCCAGTCGACAAATCGGATCATGCATCTGGGAACACTTTATCCGGTAGAACAGGCAAAAGTGGCATGCACTTTGAACACAGATATTTACCATTCTGATGCAGACGAAATTAGGTCAACTTCCGAACCGACTGATGACGGGCGTTCAAGTTCACTTCTTCGCAACTTGTTCGAGAATACGCGAAATAGTCTTCAGGATGACCAGTCAGGTCAAATAGAATCATTACACACTGTGTTGCAATTGATTCGCCTCCTTCGTTGTTTACCCTATAACCCGAGTACTGTGGATCTATTGAGTGAAACCTCAAGAATGGCTCCACCGGGAATTGAACCCAGTATACTCTATCGTCAGTACGGCACGTGGCGTGATCGTTTGGTTGATGTATTGGTTGGTTGTGGCACTCCAACGTGCATGTCAGTTCTATTGCGTAGACTGAAGGCTCTGACAGAAATGGCCAATCTAACCGAACAGTCCACAAGTGCATTAAGTACGGAAGTGTTACACGTGCGGAAGATGTTATTTATCACATCTTGGCCGGCAATGGCGCATTTGAATGAAATAGATAATGATTTCTACGAAAACTTATTTGCAGCATGTAATCTCGTGACAGAAACGCCAATGCGCGCAATCTGTTTGATGACCTTGGCTAATCTGTACAGAAAAACAAAGGACATATCAGCGGAAATGACAGACCGATTGGTTGAAAGCGTTAATGCTTACCTCATCCTCCCTGAAACGTTACTACCGCCGACTGCAAAGGCAGAAAATAAAGAAAATGTTGGTGATTTGAATTCCAGATTATTGATTGGACTCAGTTTAGCTAAAACGGTTGCTATTCCGTCATTGTTTTCGAGTGTTTTCAAACTGGTTGATAGCGAGAGCAGCTTATCACCGACAATTCAAGCTTATGCTGTGCAGTCACTTCCTAATCTCATCGAATTCACGGATACTGACAAACGTTTTGCTGAAATTAATGAACTTCGCAAATATTTTGGTGATTTATTGATACAACCGGTCAATGACACAGAAAGTGATCTTGTAATTGGTCGAGCCTTGTTTACCGCCATTTTATCATTGTATCCATCGACGGTGGAACTGGTACAGATGATGGAGCAATTAGCAATCCAAAAACGTTGGCCTCTTGTTCGAACCTGCCGTATTTTGTTGGATCATGCATGTGCTTCTGAACAGCTTTCCGAACGCGATTGTGTCTGCCTCCTGGCTCACTGTCATGGTTTCGATGGTTTTGGTTATTCTGGTGGCTGGTCTGGATTAGCAGTTGCCTTTGATACTGAACTCGGTGAATTTACCGCGATACAGGGTGATGTGTTCAATGTGAACAACTCGGTAATTGCCGATTATTCGCTGCATTTGGTCAATGGTCCAGGAGGGGAATTTCGCCTCTCAAACCTGTGGTTTGATCTACTCAGTGCACACGGCGAGCGAAGGCTTTTCGAATTTAATGTATACACTGAAGGAATGAACACTTTCTCAAGCACAACACAACACCGAACCAAGTCACGGAAAACCAAGTCATCCCCAGCATGGGTTAGTGTGGAATTGAAGTATTTACAAACTCAGCTACCTCCGTGGACAGTATTTACTGGAAAGTTGCCAGATATGATCCAACTACTGTGGTCTGCACCAAGCGAACCAGCCACAGTTCTTCAAGTAACCCAGACAGCTGTAGATTACAGACACGTGAGTCTTTTTGGCACCGGTTGGGTTATTCGCGTGGACGCACTAGGCTTATTCGCCGTCCAGGTCGATGGGGCTTTAGAAACCTCAGTGTGGACCCAATCCGGACACAGTTTAGTCCGCGTACGTTTGGGCGCAGTTTGTGAGCTACGCGCACATGTAGTTTATGATAACTTTGAGCTCGCTGTTCCAAGTGCTACTGCAGCAATGACAATTGTTCGTGGAGTCGGAGCACAAACCACCCTGGATTTTGTCACACATGTTCGAGTAAGTTCCTTGCCCGAGGGAATCTGTTTGGCAATGAATCGTCGATCCGACTCACTGCTGCTTCAGTGGGAAGCGAATCCACCGGTTCATGATTTATGGCTCGAAGACCGCCAATCCAGCTCGTATCGCGAACTGTCGAATCCGACCGATTATCGTGTGGATCGCTTGGTCTTGCCGGGAACGTCATACGATTTGGGGAAAAACAATTCCAGACGATGCATTAATTTAAAGAGCAAAACACAATGGTAACCGAGAGGAGGATTTTATGCGCCGCTATCTTCTTGTTGAAAGAATGACCCTGATCTCGTTGGGTGACGGGCATTCCATGCAACCCCGTGAACAGATGTTTAAGTGTTTGTACAGTCGATAAAACTGGTTTCTTATATTTCACTTGGGTTGTGATTGTTTTATATTAATATGATTTATGTACGTGGGTCGTTGACTAGTTTGCTCCTGTGATAACTTAATGCGATATAAATGTTGAGTTACGGGCGA
>STRG.28861.1
GTGGAGTGACCTTGGGCGGGTCTGCGTCCGCTTTGAATTTCCCTCTGGGCTTGTCGTTAAGGCGAACAGGGCCTAGTCCGGCAGGCGGTTGAACGGTGCCGCCGTTTGTAGGGCATACCACTAATATGATGGTGTTTTCCTTGTTAAACATACTTCACAAGTGAATAGTGGACGTTATGGGAAATAACGGCGAGTATTGTTAACGCTATAGGTGCTTTTAAATAAACATCCCGGTGGGCGATAGTAGTTCACTCTTATGTTTAGTTGGTGTATATTGGCTTCACAAAACGATATAATTACCGGTGTAAATTGGGGTGAATAAGTGATCCAAGATGCCCAAGTTTACCAATATCAACGTATAGCTACCATATTACCGTTCACTTTCCACCATCTGACCCATGCGGTGCTTCGAAACTGCTAGACTAATCCGGCGTTTCCTTTAGGGTTGGCGGATGAAGATCTTTATTTCTGAACTAGTTCAACCCCTTGAGTTTGAGTTTTGGTACTTCGTTTGTGATATTGATTACAAACAGTTAATAAAAGTTTGGGAAAAACCGTTTTACGGTCCTAAATGATACTTCGAATTATTTTGGGGCTTGTATAATACGTAGTAACTTGAGTTATTTCAATAAGTTAGCCGCACTGGGGTTGCTGAACATAGTCCCTGCTGTTCACTATTTTGTTCTGATAACTGGTGATTCCATTACTCACTATCAGGCGGCATTGTGGCGCACCCTCATTTAATCGCGCATTCTTACGAGCATTATTATCTAAAGGTCACTATTAAAATAATGCCCTCGTGACATCAAAACGAAGTTATGTTTGGGATACACAGAAATAAGTGCCAAGTTTGTGTGTTCATACTTCTCCCCGAAAGATTTGTATGTTGAGTACTCCCTACATTCTGATATTCCAATGGGAATTGCTCTTGTATCATATAGCCCGTTCATAACATCGTTAATGAGTTAAATACATGGTCTGCCCCAGTTACAGATCGTTCTATTTCATGCGACGTAAAATGGGAAGAGTAAGGATAAATACTGGGATTTCATCGTTCGAGAGATAAAAGCGAGTAGGGGAAAATGTAGTACAGTAGCGCAGTCCAGTCGATGACCGATGGGTCTAGTTGTTCTGCAGAGCGGTTTTTGGCATGAAAGGTGGTGTATAAATCCCTGTTGTTTAAAAATGGATGACCTTCTCGGGGGCGTTGAGTATTTTGCGCAAAGTGGAGTGAGAAACTACCTGGAAGATGCCCTATGTGGTCTTTTAACAGCACGTGACAAGAGTCGTGCTGTTGAGCCCAGTGCTTACATGCTTAACTACTTTTGGCACGTGAAAAATGGGACGCATACTACATTACGTGAATACGACTACATTAGCCTCACTCCATACAATCGAGTTAGTTTCTTATCAAGCATGTGGAAGTCATTTGAGTCTTTAGAAAGTCACAAGATCACACCAAATGAATTCTTCTCCTTGGCTCAGCTTTTATGTCCCGATTTACCAAAAAGAATATTAACAAGGACTGTAGCTGCTTTCAGGGCCAATCCACAAGGAGAAGCGTCTCCAACTTTTACTGATCTTTATAGGATGTTTCAGTTCCATGTATTCTTTGAAGATTTCGTGTCCAAATTGATTCAATGCCTAGTGTTGGAGGGAAAATCCCTTCGTTCGACGGCAGAGACTAGGCAAAACACTGAACCAGATTCCCAAAAGGATGGTGATATGTCCACAGGATATCCCGAATCATATGCCTGCGCTTCTGTGCAAACCGACTTCTGCGAAGAGGTGGTTCATCCGGACGGAGGTCTCTATGTAAATACTGCGCAATTCAAATGTTTAATCCCAAATTTGTTTGTCACTGCACTGTTCCCGACTGCCGTTGACCGTGTAACGTTGCACTACCCTGTTATGAATACGTAAGCGATGGACAACTGGACGAAATGCCTCATGGTTTCTAGTTTTGTTGAGGTCACAAACAATTTTGGGGGCTTTTGTCGGAGCGCAAATATCAAACACTGTCGTCCGAATCTCGATCAACGAGCCAAGACAGGGTGTATTTAGTTCGTTGAACCGCCAATAAAACACATTCAAATAATCCATCGTTCTTACAAATTCCTTGATTTCGTGTGAAATGTTTATATATATATATATATATATATATATATATATATATATAGTTTACAATGAATAATGGAAATTCTTATGCAGCACGGAGTAGTGCATCTGTGTTGTAAAGGAAATGGACTTGTTTTCGTTATACTTTATGGCATGACGGAAAATCTTCATTGGAATCGAAGATAGCAGTACATTCAATTACTGGTTGGTCCCAAAAGTGGTGGCGTTGTAAGTGTGGTTTAGTTCCCCGTTTTGATTGGATTGGAAATGCGTATGCAATCGATCGTGAGTATGTAGAGGGCGGTACCACAATATGTTGTGGTCTTCAGCGCGCAAATCATATTCTTGTCAGTCGAATTAGGAGAGCAGAAAACGTTATATACGTAGTCACAAAATACCCCATTCCGAGCGGCCCACTGATAATTGTTTGTTACAAACATGGGCCTGTCGTGGCGCGTGCGCTTCGGCTACGCGACTGGTCATGTTTTGAATGACCTCTGTGCGTCGGTCTGGTTCACTTATACTCTGGTGTACTTCAAATTCGGGGTAGGCGTACCAACAGTGTTGGCCGGGACTGTCGTCCTTTTGGGGCAAGTAGCCGATGGTTTGGCTACACCGTTGGTTGGCTTCTTTTCTGACAAATCATCTTTGTCTCGGCAAGCACAAGCCGCTGTGCACTATCAGCGTACACCTACCGGCCAAGAGAGCAACGGATACACCGTGAGCACTTTGTATGCAACCGATTCCACTACCGAATTGGTTGATGATTTTACAGTCCACAGCCCGCCATGTATTTGGAAGTGGCTACCTCGTGGCCGCAAAGCATGGCATTTTGTCGGCAGTCTACTAGTGATTACCTCATTCCCACTGCTCTTCGGTTCGCCTTTTGCCACGCATCGCGTGAGTACGTGGGCGAAAATGGTTTACTACTCACCAATCGTCATCTTATTTCAGGTCGGTTGGGCTGCTGTTCAAATAACTCATCTGGCTATGATGAATGATTTGACACTGGAACCGGGAGAACGTACACTGCTCACCTCACTTCGCTATTTGTTCACGGTGCTCAGCAATCTGGCTGTGTACCTCAGCACGTTTTTTCTACTGCATCACACTCCAGTGGATCCTGAACCACACAACGTCACGGAGCCTCTGAATTTTAGTGGCAACCCATTTCGCCGTCCACATCATTTTGTGGTAGGCTCACACCCGTTGCAAAGTGATGTGGACTTCGGAGTGGATGATTTACCCGCTTTCCGCATTCTGTCATTGGCGATCATCGCTGTCGGTGGTCTGGTGACAGTGATTTTTCATTTGTGTGTCCGTAATTCCGATTTGGTAATCGCACCATCGGTCGCGGGACCTACAGAAACCACCCCATTAAGAGAGGCCGAATTGGAGATGAAGAAAAAATCATCCCAGGAGGCTGAACATGAAATCAATTCCTGGCGTGATTGGTTGCACCTTCCGTTATTTTGGGTCCAGGGATTGTTCTATATGACAGTACGATTGACCGTGAACGTCTCACAAGCATATATCACCGTGTATCTGTTGCATTCGTTACTGTTACCGAAAAAAACAATGGCCCTCGTGCCATTGACAATCTACTTGACAAGTATGGCCACTTTGCTCGTCCAAAAGCCGGTGCAGGACAAAATCAGTCGTGAATTCAATTCTGTGATTGGGATGGCGTTCGTGATCGCATTTTGCATTATGGTCAGATTTCCCGGTTCTCCGGTCATCCTGGCTCGCGTGTACGTTGCTGCAGGGATTCTGGGTATTGGTTGTACAATTATCCTAATCACCGGTCTCGCCATGGTTTCCGATTTGATTGGTAAAAATCCAGAAAATGGTGCATTTGTCTATGGATACATGTCTTTCACGGACAAGTTAGCCAATGGAATAGTGATCCAAATAGTCGAATCGCTGTGGAACAGCATGAAAAGTGATCGTTACTATGAGGATGTAGAGTCTTACGGGATTGGTACGATTGTTGGGATCGGACTAGTGTTCCTGATCGTTCAAACTGTGGTCAAATGGCGGACCTACGGACGTATTTCCCTATTTTTTGTGCAATCTTCAACCATTCAAAGCTGATTCGACCTGTGTGATTACGATGCCTTTCTCGTGTTTTGAGCTTTCCCCAACACGTTTACCTATGCAGTCCCAGTTTTTTGTTATCGGTGCACGGTTTTACGTCGGTTTTTTATTTCTTTATTATTATTTTCCTTTCTCTGGTCATTATTTATGTAGACCAACATTATCCGCAGACTCTTCTCTGCTCGAGTTTTATCGTGCAATCGAGCTGTACTTTTGTTTACTCATTATATTGTTCTCGAGATTTTTCCGCTGCTCTTTTACAAATCGCTTCCCAAAGAATGCAATCTTATTTGTGATATGACAAAAAGGTTTGGCGTTTGACTTGAGTTGCTGTGACTTTAATTTCAATCTACCTACGATGTATAGAACTGATTGAGGTATTTCCATATATTTTTTGCTTGACCCCGAACAACAACCTCTCGTGAATTCTGTTGTCAGCTAAGTATGACGTGTGG
>STRG.17123.13
GGTTGGTTACTTATTTGCAGCATCTGGTTAGTGTTGTGTTAAAACATATAAAGTCGTAACAGTAAGAAGCCCTAAAAAAAACGGATAGTTTCTAGGTATTAGTTATGAGTTTCTTGGCCGTATCGGTTATATTATTTTTGTTACAACCTGATCAATTGGAGGGCCAATCACAGTTTACATGTCCAACAAAGCTCACTGCGACAAGCACTTCAACAGACTTGCAAGTGCCGGGACCCGGGCGAACTTTACCAGCTACTCTAACTTGCACGTTCGAAATTCAAGCTCCCGATGGACAGTCGGTGGATTTAAGTTTCACGAGTCTTTCCATTGGCAATAGCAGCACATGTAATATCAATTCAACCACTTACGTGTCTCTGGGTGCAACAAGCGTCAGCGCGGAATCATCAAACGAGAAACTTTGTGGTACCCAAATACCCATGATTTCGACGAACAGGAGACCGAGCATTTTCATCCATCTAAATAATCTGGGAGGACAGAATGCTTTCGCACTCAAATATCAGTCAGTTTACGCTTGTCCGACGGCTGCTATCCTATCTACCGACCAGGAGAAGTACCTGGTTATACCGGCAGCTGGAGCAGTTTTTCCCACACTTTTCACGTGTACCTATGAAATCAGCGCACCGACGGGTAGAAAACTTGAATTGAGCTTTTCCAAAGTCAAGCTTGGCGCCAGCGGAAACTGTACCAACAGTGCGGGGTATATTTCATTGGGTCTGACGAAGACAGACGCAGAAAGCGCAACGACAAAAACGTGCGGTACAAATATTCCTTCGTTGCCGGCACAAAAGTTTAACAAAATATTTGTGTACCTCAAAGGTGACCAAATTGCCCTTGGAGATGGAGTAACTTTGAGATATAAATCAGGCTCCAACCAGGTTATTCCTGTTGGAATCATCATGCTGATCCTGAATGTTCTCTCGGTGATATGAGTTTCCCTACTGATCTTCTGTCAGCGTAGAAACGACGTTTCACACAACCAAGCGGGGTTTTGTTAACAATAAAATGAATAATTCCACTGTTGAGTAC
>STRG.25966.5
ACATTCTGATGGACTGGATTAATATAACCTTAGCCCAAAATGCAACTGGTAAGTGTTTTTTTCTACTAGTGAGGGAATACTTCTTGTGCTTGGACAATTCCGTTTCCAACAATGTTGATTCCTGGATGGCAAATCAAATTTGCCTCGGTTTCATAATTGTCACGTTTTTTCCTTAAATCAGTTCTGCAAAACATGGATGATTATTCGGCAAACGCTGTAATGTTGACTGGGATCTGTTCGACTGCCATTCTGCTGCTTCTAATCGTGTGTCTGATGGTAAGTCTGAGAGACTTACGCCGACAACATCTGCACTGGTCGGAAATGCAATGTTCGACGGAGAAGAGTGTCTATAATTGCAACACATCTGCTGAGAGGCCCAAATCTCAGAATCTGCACAACGGGTTGGCCAAAGTTCCACGTTCTGTTTCTCATCCAGTGAACCTTCGACGCCTGTCAGGCAGACAGCCGCGACCTGTTTCCTTGGCGAATTTCCCGATTCGTGCAGATCGTTTAAGGTCTGGTGAAATCCCGTGGTCCGTGTTTTGTTCAGCTGACCGAACAACCACAAACACCAGCTTACCATATCCTCACTGGATTGTACCTTCACAATTTCCACGATCTCAGCCAGACGGGTTTCAAGAGAATCAGCACGAAACCAAGTCCGATGAAAATCATGAAACGTTGCTAGACGTGCGTAATTCGGAGTCAACAAAGCGACCTGGAGCCTCAAATGATCCGGCCTATTCAGGCAGTATACGGCACTTTTCGAACAATGATCAAGTATCAATGGGCGAGAAGCATTCGCACCAAGACACGGAACAAACTTTTCGAATTTTTGAAATAATCGTCTAGAAAAAAGTGAATCTGGTCTCCGGATTATGCATCATTCTTTTATTCCTTCGGAAGTGTTAAACCATACTCATGAGCTCCAAAGAAAAGACAATTACTGTATACCGTACAACTACATGTTGTGAAAGACATTTTGTGATATTTATTTGTACGATCATGATAAACGGAAGCCGGCAAACGCTTTTCAGATTGT
>STRG.27428.1
GCGGAAAATTGAAAAACTGAGCGGGCCAATTGAAAAGCAGTCGCATTTTGGACATCGTATACAGACCTCTGGAGATGTACGGTCCTGGTGACAAAGCACCTCCTTCGTATGACTCGGTAGTTGGATATCCTGGTTCATCCTACCCTGCTCCTTATCCAGTCGCCCCTATGCATCCCGGTGGCGCTCCATATCCATCTGGACCGGTGTCAGGACCTGGCCCCTATCCAGGTCAGCCGCCGTACGGGTCCGGTTCACAACCGAATCCCTATAACAACTCCGGTGATATCGGTGACGGGGCTGGATTCACAATGTCCGCATTCTCGGAAAAGTCAATTCGGCATGCTTTTATACGAAAGGTCTACATGATTTTGACTGCTCAGCTGTTGGTCACGGTCGCGATCATCTGCGTGTTTCTCCTCGTAACTCCGGTTCGTTACTGGGTAGTTAGAAATTCGTGGTTCTATTATATCTCATATGGAGTATTCCTGTGCACTTACATTTCTCTGGTCTGTTGCCCGTCCGTTCGGCGTCGTTTCCCGGGAAATTTTATCGCTTTGGCAATATTTACATTGGCGTTTTCCTATATGACCGGGACGATCGCCAGCTATCATCGCACCGAATCTGTGCTGATCGCGGCGGGAATCACGGCAGCATTGTGTCTAGCCATCACACTATTTGCCACACAAACTCGCATCGATTTCACCATGTGCTCGGCCATGCTGTTTGTGCTCACTATCGTCGTATTCATCACGGGAATTGTGTGTGCGATTGTTTACGCGGTCAGTGGACCCAATCGGGTTTTGCAAGCGGTCTATGGCGGTCTGGGCGCTCTACTATTCGGATTGTATTTGGCTTATGACACCCAGATGATTTTGGGGGGACGCAAACACGAGATGAGCCCGGAAGAGTACATTTATGGCTCGTTGCAGTTGTACTTGGATGTGGTCTACTTATTCTTGATGATTCTGTCATTGTTTGGCAGTAAAGAATGAACAGGACCGCAAACAAAAGGCTGAGATTGGATAATCCCGAGATTTTCACCACAAATTGACCTGACCTCGAGTAATTATGAGTCATCATGCGTCCGGATTTATCTTATTATTCCACTGTTCCCAGACACCATCATACAATCGATTTCGGTATAAATGAATCAGTCACACAATCAGTCGACTCAAATTTATCCTGACCAATTCACGGTCGTGCTTTGATTATTTCATTGATTCGTTCATTGCGTGCTCGTTCTAAACGATCATCCATCTGATCGGTAGATCTCACCACGTCGCACACAAATTGTTCAACTTTCTTCGCCACATGATCAGACTCGTGCATACATCTCTCATTCATTTAAGCACTCATTATATTTTCCCTCCGTGCATCTGTTTTTTTTCGTTTTGAAGTCAGTGTTGTGTCCTTCGTCTCCACATAAGACCGCCCTGCGTCCAACGTTTCTCGTTCTGCCTAATCGATCCATGGTCTTTTGTATTCTTGTCACACGGATTCGGCGCTTGTGTTTGTTTCTTCTTGTCTCCGCTGTTAAATATGGTCAGTGTGCATTTTCCAAGCTCCGGTCATCGGTTCTTCAACTCCTCTTCCTTTTCCGTCAGTTTTGCCTGCGATTAATGTTGTCTTTTAAGATTCGAACTTTAGGGCTGTTATTATGACTTATAACCCACTGTTTCTTGTGCGTGAACGGTGTTAGTACAAAGCGATGACACGTGTAATTTGTCGGTGCGCTTTCATTCAGTGTCATAGGAGGTTGGTTTGTGAGTTACCTGCATTATTCACTGTTATCGGGAGACGAGTTCGTAAAACTCTGCGGAAGGTACATCCCGCACTTGTGAGTGTCTCCTATTGAGGGGTCTTATTGTATTCTATGACGGCGATCCTCTGTCCTGATGAGAGAACATATAGAACAATTTGATCGTTTTGACCGCCAGTTTTCAAAATAACTTCCATTAGAAAAATCCCCCACATTCGTAAATCCTTTTAGTTTATTTCAAGCAGTCGTCTGATGGCACGCGCGTGATCATACGGGTCCATTGTTGTCGTTTCGTGATTAACGGATTGCACACCACTACGCGCCTCACAGAGTCATCGATTAGTAAAGAAATCGAATCCGACAGCACACGAACCAATCGGGAATGTGGCGTTTTATTTTTAGAAACCTGGGCTGTGTCTATCTCACTGTAAGTTGCCGAGATCGGGCAGACGGGCGAGTCGCGTGGATTGCAAGCGCGCGCAACCGAATAGGTTCACTATGGCAATCGGGCTGTTAACATGCATGCAAATGAGCCGCCTGTTGTCAGCTCAGTCGGAATGGGTGCATTTTTCTCTCGGTGAAATTAGCGTTGTCAACTCGTGACCGCCACACGGAACGGTTAATTTTCTCAGCTTACTTGTTGAAAAACCTCAGAAATGCAGTGCCCAACAAAAGTATGGGACTCTCCCCCTCCATCCCTCATTTTCCCGCAAATTTCTGCTTCTGTAATCTCTAACGAAACTATATGTAGTCGCACCTGTTTGGTTTCAGACTGTGTGCCAAACAAAACATGGTACAATAGAGGAGGAAGGGGTAGGTAGTCCGAGTCCACGATTTGCTTGTGGGCGCAATAATGTCAGGTTGCCCAAGCCAAAGCGGGCGGTTTTCTTGGGGATCCACAACCGGGGCCTTTAGCTATCCAAAGTTTAACCCGCCAGGCAGCGGGATGAAGCGTAGGGTCTGTAACCCACTGGGGATCAGTGACTGACTGCTCAGTTCATACACCCGTCAGATGAGGCCAAACATCCTGGGTGCCCAGTGCACCTCTCCGCCACAGATGCCGATGAGCATACCGTTGTATGCCTCCTACACCACCCATGGTTGGTTTGGAATCAGGGTTTAGCCATCTCCCCTCACTGACTACTAGTCAGTCAACCCGGTGGGGAGCACCAGACACTCGCTTTCGCTCTCTCGCTTCAATGGGAACACCGCCACGAGAAGGCACTGAGTAGGACTTCCTCAGCAGAGGCTGTGTTAGATTCACGGTCACTTGGGAGCATTTCAAGAGGCGTTCAGGACGAGTAGCGATCTCAGTCTGAGACACCCACCCCCGACCATACTGAGGGATTTGGAGGCCGTAGTCAGAACGAACGAATGTCCATTGCGTGTCGATCATATTTCCGCTGAACAAGCAGACTCAAGACCAGTACAAACACAATTGAGAAAAACTGTATAATTTGTTGATTTATCACAAAAACGTTAACCATGATAAGAAGTTCGAAAACAAACTCACTCCAGTGTATTTTAGGTTGTTAAACTCACTACGCCATTAGGTATGGGTTGGAATAAATCTTCACCAATCAAGTTGCTGGAGTAATATACAAGACACTGAATAACAGAATTTATCGGGCTGAAACAATACATTTTTCCTGTCGAATTGAAAACTATTCTAGGAGGGCTGCTTTGCTGTCAAGTAATGCTTCAGGTTATGCCCCCCATGGGGATGTTAATCCCCATTGCCGTGAACGGACACATTCATTTGTTATACGCTTTTACGGTTGTGAGGTCGTGGGAATTTTAAAGGTCCACTTACAACAATCGGCCCACAAAAGTCCTGATATGATTATTTTGGCGAGACTTTTAAATGCTGATGAAAAAAGTTGATACACGTTCTCCAACCTGGTGTAACAACTTTCTGTCAAGCTGTAACCTTTTATGGTGAGGACATACTAACCCCGAAGATCACAGTTTCATTCGAATTTCGGCAATACCTGTATGAACGGTGAACTGAAGCACTACCGTGTTGGATTAGGACATCAATTTTGGAATCTGATGGTCAAAAGCGGGGACAAAAACTGTTCCAACGTACGAATATGCACAAAATAATCTTGTATGGCCTCAAGTATTACTAGTTCACTATGGCCCCTAACCGGGAAGGCCCCCCCCCCAAACCATCACTCCTATGGTTGCATCTTTGACCAAAAATGCTTTCTTCTTTTCTGACGTAATGCCAGTAGTAGTTCCAAACATCCGGTTCATCGACGTTATTTTTTCGTCACTAAAGTAGATATTTTCTCACTTCTCTCTCTGTGCTATGTGTTTCCGCCCACGATAAGCGTCGTTCGCTATGCAGCGGTGTGAGAGCAATATATCTTTCCATTTTTTTGTGTTTTATCCACGGCACAGCTTTGAGCGTTCTTTGTTGTGTTTGTTCCTAAACAATGACTCCAATCGAAGCTTTCAAAGTCGACATGGGGCGTGTGCTATTGAGGGCTCAACGAATTATTCTGCGTTTATCCGTGGTTGGGTGATGATTAACTGTCGGCCG
>STRG.66106.1
CGAGATCTTTCCTTGTAGTGAGCCTTGAGTATATCAACTAGATGGATGACGGGTAGCACTGTGGTCCTTCTGGAGTATGTTTTAACAGACTTTTCCCCTCATTGCATACTGTCTCAGTGAACGCTCACGATGCATAATGTCTCTCGCAGTTGATGTGCGATGAGGTTTTCCGTTTCCCTCTCATTTTTAGCGGGGATTCGACGAAATACACTCGGCAGTGGTGGGTGCATAACTGGTGTGCATACCATCGAAGGAATTCTGGACGCTCGATTGGCCGTGGTCATTACCTGTCCTGTGCAAACTGAACTGACCTGACCTGAACTGAGCTGAATTGGAGGCGCGCCTTATGATTTGAGCGCTGCAGGCCTGATGACGCCTGCGGTTAGGCTGCCGTTTGCGATGTTGCGCTCTGGACCTCGTGGTTTGCCCTTGCTTGAACTTTCTAAAAGGTTTTCATCACGATGGATCCCTGATAAGAAGTATCTAGCCGAATTTCGCAATAGCTTACAGCCTCCAGAACAAAAGGCAGTGGAGAAAAAACCTCTTCCTGCTGATCTCTTCAGCTCGAAACACATCGAAGTACAATCGATACAGCTCAATTTTGGGCCCCAACATCCCGCTGCACATGGAGTACTGCGGCTAATCATGGAACTGGATGGCGAGATCATTGGACGTCTGGATCCTCATATCGGCCTTCTTCACCGCGGTACTGAGAAGTTGATTGAGTACAAAACGTACACTCAGGCTCTACCGTATTTCGATCGACTGGACTATGCGTCCATGATGTGTAACGAACAGGGATACTGTTTAGCTGTGGAGAAATTGTTAAATATCGAAGTTCCTCCTCGTGCGAAGTACATTCGGACCTTGTTTGCCGAACTCACTCGATTACTCAACCACTGTTTGGCTATCGGATCGCATATTCTGGATGTGGGCGCAATCACACCCATTTTCTGGTTGTTTGAGGAGCGGGAGAAGATGTTCGAATTCTACGAACGTGTTTCCGGTGCTCGCATGCATGCCGCTTACTTCCGTCCTGGCGGTGTGTACCTCGATCTACCATTGGGCCTGATGGACGATATGTACCAGTTTTTGGAAAAATTTGTACAGCGTATCGACGAGCTTTGCGACATGACTCTCACCAATCCTATTTGGATTAATCGTACCAGGGATGTTGGAATTGTGTCAGCTGAAGATGCGCTAGATATGGGCTTTTCTGGAGTCATGCTTCGTGGTAGTGGTATCCAATGGGATTTGCGCAAAACGCAACCTTACGACGCCTATGCCGATATGGAGTTTGATGTCCCCATAGGAATTAATGGGGATTGCTACGATCGATTTGCTGTCCGGTTAGAAGAAATGCGCCAGTCTATCCGCATCATGCAGCAATGTTTGAATAAAATGCCTGCCGGTGAAGTCAAGGTAGATGATGCGAAAATCACACCTCCTAAACGATCAGAAATGAAAGATTCCATGGAGGCATTAATTCATCATTTCAAACTGTTTACTGAAGGTTATCAGGTCCCACCAGGTGCCACTTACACCGCAATCGAAGCTCCTAAAGGCGAATTCGGTGTGTATCTAGTCTCCGACGGTACTAACCGTCCGTATCGATGCAAAATTAAAGCCCCGGGTTTCGCCCATTTGGCTGGCATAGATAAACTCTGCCGTGGCTACCTCCTGGCCGATGTTGTCGCTGTCATAGGTACTTTGGACATCGTCTTCGGTGAAGTGGACCGATAATCTATGCTCTTCTATCAGAAGTCGAACATCCTTTCAAGGCAGAAACAATCAGATTGGCGTGCTGCTCCCCATCGGTTTTTTGTAGTTCTTACTCAAGCATACGCTTTTACGAAATAAAATTCTTCAATTAGACATTCCCTGCTAATTTACTTTATTACCTTTCCAACCAGGATGAGTTGCTGGTTGCGGTTTGTTCGTGTTATTAAAGGCACCGGATTTATATAATTATGGCGTTATTCAGATGCAGTTACGAGGTCCCACCTTGCGTGTGTGCAAGAGAAGAGACTGGGGTCACCAGTGCAGCACAGTTTTGTGAAGATGAAAAAAAACTAGCTCCCGTTTGTAATTTTCAGCCTTCTCACATTGAACATGAATTATGACGAATTGGCCATTCAAACAAAAGCTTTGCTTCACGCTATCCCTGGCGAATTGGCCAACCTGGAGCGTCGCACCGTGGGTATCAGTTCACTGAATCAGTCAACTGAAATCGTTGAACTTGCCAAAGCGATTGAAGCGAATATTTCTCAAATTTCCTCCAACTGCGATCGTTTAAATAACTTGCTTTCATCACTAGAACCAATCTCGCGTCGCTCCCAGATGCGGTTGTCTCTCGATCAAATGCGACATGAATGCAAACACTACCAGTCCAGTCTCGGTGTAGCCCAACGAAGACACGCAGAAAAAGAACGAGAATTGAAAGAACGGGAAGATTTGTTGGCATGCGATTTTACAACAAATGCCGCTTTGCGAAACAAAGCTAATCCGGGTTCCTCAACGGTGATCAAATTGGACTCGGAACTGGAGCATCATTCACGATTATCTACCGTCGGTCGACGAATCGACGAGATGCTCGCATCGGGCTCTGCAAGTCTGACTGCACTTCGTGATCAGGGCATGACCATGAAGACTGCTCATAGACGTGTCATGGACTTAATGAACACACTTGGATTGTCCAACACAGTGATGCGACTAATAGAACGTCGTACGCATCAAGACAAAGTTATTTTTTGGCTCCTCGTGATTGTGTCTATAATTCTGATGTGGAGTGTCTGGAGATACTTTCACTAGCACCGCAGTTGAAAAATCAGCCGCTCGTTCAGTATGTATATATCCGGACACGCTGTTCCTATTTTCCAATACTCGCGGACTACTTCTAGTCGCCAGTTTCACTTGTCTTTCATGCCACCAACTCTTTGAGTTGGTCGTTCTTGCGTTCGGCTTCCGCGGTCGATTCTGCCGTTTCGCCCAATTATTTATGCTGGCTTGCGTAATCGGTTTTGTGCAACACGTTTGAATCGTTGCTTGATATTTCGGTATGTTATAGACGACGTATTATGCCCGAGTGATTTCTCATGAGTGTTCACATTTCTTGTGTGCACTTTTCTTTGGTTATGCTCTCAATAATCGATCGGAATGTCCGAGAAGTTTTGTACTGAATAAAGTTTGTTAGGATGCGCAATCCGATTGACTGGTTACTTTTCCTCTTGTTCATGACATATTTCTGGTATCCATGCCGCCAAATCTGTTTTACAACATGCAATGGAGTATCATGTGGCCTATGATAAAATTAATGTCACTTAAGATGCACAGATGCGAGATTGCCAAAGGGCGCGTTAACGACAGAAAAAATGTCCATCAGCGACGAAATAACTAAGACGATGGCCCACAAAGCATTATTAAGAGACAAAAAACAACTGTTGTGGCAGCTGCGCACAAGGTAAAGAAATACCAACTGGTACTTGTTGTGTAGTACGGACCTTCCAT
>STRG.37312.2
GCGGGATGCCTGAATGTCTAGATTCTTGCACTGGTGATCTCGTTGGATCCCCCGGGGCTTCGACAACTGGAAGAGACGGTTCTTCTTCAATACTTGGCTATAATAAGGGGGGGTTCAGACTAGACCTTCAGTCCCCTTTCTCTTCAACAACTTCCCGGATCATAGCCGTTAGCCACCCACACCTTACGGCCAATCTCCTCGGTAATAAGGAAAGTATAGGAAGGGGTGGTTGGTACTAGGTAACGGTTCCACGAGGATTGAAGTGAAAGGAACTAGTCAGTGATCTACAAAAGCGGTAGCGGACTCCTGGTCATATTTCTCCAAACACAGTCATCCACACCTTATCTAATCTTCTTCTGAACTCAGCCACTGTGCTGGCGCTTATCACATCCCCTGGCAGCCTATTCCAGTCATTAGCGACCCTCACTACGAAAGACTGACTTCTGATTCGAGTCAAAGCTCTCTCCTTCGTGATCGTCAGTGCGGCCATCCCCTCTGTGACCTCGTGCTTCTGTGAATCCTTTTAGTATTTCGGAAGCAACTATGGGGTCACCTCTTCTTCCTTTTTCCTAAGAAAATAACCCTGGTCGCTCGAATCTCTGTTCGTAGCACAGATGTTTGTAATCTGCGAACCATCACGTGAATCGCCGTTGTGGCTGTTCGAGAGTCTTGCTATGTCTCACCGAATATGGCCTCCACGCTTGGACACAGTTTTTTAGATGAGACCTCACAAAAGCCTTGTACAATAGCAATAAGACATTCGGTTTCTTAGAGCTCACCGCCCTCCTTAGCTGGTGCAGGGATCTACATGCTTTTTGCATTACTTTCTGGCACTGGAGACTTGGCTTAAGGTCAGCGCTTACCCTCACCCATCCCGGGCTTCTATGGTCTGATCTAGCGCCTTTCGATTGTCTGGTGGACCCATATATCGGGTGGGCCGTGGTCCTTCCTCTCTGATGAGATGTTGGCATTTGCTCAGATTGGGGTTAAGATCCCACGCCACTGACCACTGGTATACCTTTTCTAGATCACGCTGAACCGCCGCATCACCTAGTGCTCCTACTACCTTGAAGTCGTCCCCGAACGAGAAGCACGGGTTTTCCAACCCGTCTGTCAGATCGTTATTGCACATCAGGAACAACAGAGGTCCCAGGACTGACCCTTGCGGAACGCCACTGTACGGTCTCCCATTGTCCGACAAGCGGCCTTCTACTGTCACTTGGAAAACTCTCTCCCTTATGCTTTGTACAATCCACTTCCGTATTTCCGCCGTAAGTCGAAACGATTTCAAGAAACAAGTTTGGATAGACAAGAGTGCCTGTGCCAGAACCCATCTTGGTTGGCAGTCACTAGCTTGTTTCCCCCCTAATTCCTCACTATTCTATCTTGTATTATTCTCTCGAGAGTTCTGAGCACCACTGACGTCAGGTTAATCGGCCTGTAACTGGTACATGTGCCTCTGTTTCCACCTTTATAAACGGGTTTGGTGGTCAGTACAAACCAGTCTTTAGGTAGTACACTCTTGTTTAGTAATGCGTTGAGCAGCTTAGCTGGTGGCTCAGCCAGAATGGACGCTGGTGGCTTCAGTGTTGCTGGGTGGATGTCATCCGGCCCTACCGCCTTGGATGCGTCCAGCTACTTCAGGCTGTTCAACACCTCTCATGCATCGATTTCTTCGTCCTGCATTTCCGAGACTTCACCGTCCCTGGTCGCAAGTATCTACCGAGCACCCTGGTCCTGTCTATATACCTGCTGAAAAATTCTAACAGGATCTCTGCTTTTTCTTGCCTGCTTATTGCCCGCACTCCCTGTGAGTTCATGACCCCGCCTACGGCTTTCCTCAGTTGCCTTGGATTGAACTTAGTTATAGTATGCTTTCGGATTGCTTTTGGAATTCCGCGCAATACCTTCCTCTTAGTTGTTCCTGCACTGTTTCCGTATCTGAGGTAGCCTAGTTCTCGCTGCTTTGAACTGTAGGAAGGCTCAGTAGCCGCTGGTGCTTCTGTAATTTTTGAATGCTCTTTGGTTCTGTTTTAGAGCCTTTCCCACTCAGCTCGTTCACCACGGCGACAATCCGTTTCGTTCGACTCTTCCAAGTGGTGCGACGGTCTCGGTTATTTCTAACAGCCTGCTCTTGATCCAACTTCGTTGGTGTTCTACGTTGTAGTCATTACTCGCCGTCTCCCAGTCTATCTGGAGGCCCAGTTCCACCAAGCTATTCTCGTCTATCTTTGAGAAGTTCCTTCTGAATTCACCAGGCGCACTTATTCCCTGAAGGTTTAGCGTAAACTAAAGTACGCCATGATCACTCTTACCAATGGGTTCCCTGACTTCTAGGTGTTCTAGGTCATTTGGAGTTCTGGTCGTTATCGGATCAAGGATTGACGGTGAATGACCAGATCGCCATCTTGTCACTTAATTAACGTGTTGGACAAGAGCTTTCCTGTGGATTAGGTGGAGCAGTCTCTCCTCAAACGTGCCTTCTGGAGCGGTTTCTGAGGTCCAATTTACTTCGGGCGCGTTGAAATCACTCATAATAAGTAACTTCCATCCCGCGTTGGCAACCGTAGTGATAAACTCAAGCAGATCGCTGTCCTCAGCACCTTCCGCTTCTGGGCTTCGATACTTGCAAACAGCTGACGCTTCTGGTCCGACCATAGCTATCACAACCGCTGTCTCTTGTACATTCGGCGTACCAAGTCGGCTGCTCTCAAAGCCGTCATGCTGCTCCGCTAGGAGAACCATCATACCACCCCCGGTTCGACCGTCCAGCCTAACCACCCTAAAGACTGAGTGGAAGATTGGGATCAGCCCACTGTCTCTTTCGGGTCCGGAACCCGAGCACTGGGACCGTTTTTTCGTATTACGGTTGGATTCCTGGCGCTACTGTTGATTACTGCCTTTTCCACCTCATGAGTTGCTGTGCACATCACTGTCCTTGGAGTCTCGCTATAGTTTCTCAAAATGAGTGACGGCCGCTTGCAAAAGATGGATGTTGACTACTCAACCACTGTGGATGAGTTGATTCCAGCGGTGAAATCCTTGGCACAGGCTGGAAATATCGATGGGGCTCTGGAACAGTGTGCCGGACTGGAGAAGCAGACTCGAATGGCTTCAGACGCGATATCCACCGGTCGTTTGCTAGAAGTGATGGTGGAGATCCTTGCTGAAGGTGGCAAGTGGGAGCAGCTTAATCGTCACCTGGAAACGATGACAAAGAAGCGTAATCAGTTGAAACAAGCTGTCACCAAAATGGTGCAAAAAGTTTTGACTTATTTAGATACAACACCAGATGAGGAAACAAAATTAGCTTTGATCGCTTCCCTTAGAAACGTCACGGAAGGGAAAATTTATGTAGAAGTTGAGCGTGCCCGACTGACCAGAGAGTTGGCGCGAATCAAGGAATCGCATGGGCAAATTGATGAGGCAGCCTCTGTGCTTCAGGAACTTCAGGTTGAAACATTTGGATCCATGGAGAAGAAGGAAAAAGTGGAATTTATGCTTGAGCAAATACGTCTCGGATTGGCGAAAAAGGATTATATCCGAACCCAGATTATCAGTCGTAAAATCTCACCGAAATTTTTTGCTGATGGAGCACATGAAGAACTAAAGCTTAAATACTATCACCTCATGATCGAGTTGAACCTACAGGATGATCAATATCTGAATATCAGCAAACACTACTGGGAGGTTTACAATACAAAGAGCATTCAGGAAGATGAAGCTAAACGTCTTTTGGCTCTAAAACATGTAATTGTCTATCTTCTGCTGGCGAAATACGATAATGAGCAGCATGATCTGATGTGCAGAAGAAAAATATTAGGTGACATGGAAAAGATTTCTGCCTATCTAGAAATGCTCAAGGCCTTTACCACACAAGAACTGCTTCGTTGGGACGATTTTCAAAGTCAATATGGATCAATTCTTCATGCGGAAACGGATGTGTTTTCCACGGAAAAGTCTCCGGAACGTGCCGAGAAGCGCTGGGGAGATTTACACTCACGACTCGTTGAACATAACATACGCGTAATCGCCGAATACTACACAAAAATCCGATTACAACGGATGGCACAACTCCTGGATCTAGACACTGAGAAAGCCGAGCAGTACTTATCGGAAATGGTAGTGAACAAAACGATAATTGCCAAGATCGACCGCCTAGAAGGTGTAGTACATTTCACGGAAACGAAGACTCCAACAGAAGTATTGAATGACTGGTCGTACAACACCCGTTCCCTTATGACTCTGATCAACCAAGCGACGCATTTGATCAACAAGGAACGTGTTTTGCATGCGATGTAACTGTTACCTGGTGTTTGGGAGAAAGCTCGCTAACCTGTGACTAAACTTGTCATCAAGGGTTGAACTTTGGCTTTTCTGCTTTCATTCTGTGGCAAAATATAAGCAAATTTGAGAAATCACATTGCTT
>STRG.49830.1
TGATTGTTAGTTGGCTCGTGGATAATATGTGCCCGGTGAACCTGTGGATTATTTTTTGAACAAAAGCACATTTCTGGTAGCCCCAATCATGTTGTTTGTTTCTCTTCTAGCAAGCTGACAATAGCCCTAAATGTTATGCAAACTCTTGTCAATAACCAATGGATTATTTGTGTTCTTTTGGCCTTCGGTTTGTGTCCGAGTGACGGACGTGTAGTCAGATTTGCAATTGACGAAGAACTGGAACAAGGCAGCAAAATAGGAAGTCTGTTGGATCATGTACCTGGTTCTTTCAACAACTTGAATTTCGTCCAACTAAGCAGTTCAGAAGATGTATCAAATTGGTTCACAGTGGATCAATACTCAGGTGATGTGAAAATAGCTTCTCGTTTGGATCGTGAACAACTGTGCGTTCTAAGACCTCCTCAGTCTGATGGTGGTGTAAAGGATGCTGTTTCAACAACCCCTGTGGACGATGAGACAGTCAAAGAATTTCGTAGCCCATGTGAATTACGATTTAGTGTCAACTGTCTGAGCGCACAAGCAGCCCCTGGTAGCGGTAGTCTAATTGGCGGTAAGGTGATTGAGCTGTTCGACATTGTGATTACTCTCAGGGATATCAATGATAACGGCTGCACCTTTATTCCCCATGACAGACAGGTCATTCATCTTCGTGAAGATTCGCCCGTTGGTAAAACTCGGATTCCACTACACAGCGCATATGATCCAGATGACGTACGCAGTGGGCATTCACTAAGTATAACTAGTATCCGTTTGACAAATGCAGATAATAGTTTCACCCAAAAACACCGCTCAAAACAGCTCAGCGAAACAGAGTTTCATCAAATTTTTCGTATTCATAGTCGTTTCACTTGGTCACAGAAATTTGCTGGTGAAGAATTGGACAAATCGACCGAATCAAATCGAGTGTATATTGACCTTGAATTGACACACCCCCTAGATTATGAAAAACAAAGAAACTTCACATTTGCTCTATCGGCAAATGATCGCTCGGGGCGGAAAGAGCATCAATGTACTCTGGAAGTACTCATTCTAGTGGAAGATTGTAATGATAATATCCCCAGATTCGAAAACACGCATCACGTGGCAAATTTATCCGAGAACACCCCGATCGGCACACTGATTGTGCAACTGAATGCCACTGATGCGGATACTGGTGTGCATGGTGCAGTCACCTATACACTGGTCGGTTCCTCCACGGTTGATCCGAATTCACCATTTTATGTACATCCCACTAAAGGAGAACTACTTTTGCAACAAAGGCTTAACCATCGGCAAAAGTCAAAGCATAAACTATCCATACAGGCCACCAACGTTGCACACGATACTTCTACCATGAGTAGAATTTCCCTACAACCCAGTCAATTAGCCACAGTGGAAATCAATGTGATTGATGTGAACGACCAAGCGCCGAAAATTCGCCTATACTCTCCCACCGGGTCCGTGCGATTGGAAGTGATAGAGGAAAGTCCTCCGGGACAAGATGTGGCCATCGTGGATGTGACGGACCGTGATGTGGATCAAAATGCCGAGGTCGATTGTAACCTCATGAATCAATCTTTTCCTGATGCTTTGAAAATTCACTTCTTGGACGGTCCAACAGAGCTTTCGGAAGAGGAATATACGAAAAAGAGGTACAAAATAACTGTTGTGAAATCGTTAGATCGGGAACTTACCACAGAAATCCGTTTCACAGTCCGTTGTTGGGACCATGGAACTCCCAGACTTACAACAGACTATTCCACTGCATTAGTTGTGTTGGATATTAACGATCATGCACCGAGTTTTGATAAAGATATTTACTCAGTCTCAGTTATGGAAGACAGCGACCCAGAACGGAGTAAATCTGCATTCAATTTGATTCAAGTGCATGCTCGAGATAAAGATACTGGTTTGAATGCGCAAATTCGTTACCGGATCGATCATGGGACAGCTTCCAGCCTGATGAGTTTGGTTAAGGTAGACCCGGACACGGGGATGATTAGTTCAACAGGCACATTAGATCGGGAAAAGATGGAAAGTTTCAGTCTGACAGTTCTGGCCACGGATATGGGAGATCCCGCCAAACTGACCCGGTGTAAAGTGGATGTTCATATACTTGACTACAATGACAACGCACCCGTGTTCTCTAAGTCATTCTATAACTTCAAGATTCCAGAAAACAGTCCAATCGGACAGTTAGTTGGAACTCTTCGGGTGACTGATGTAGACTCTGATCAGAACTGTCGAATATCCGTTCGTCTAGAAGATGGATCAGATACTGTTGAACTATCTAGCAGATCCGTATGGTCTGCAAATGGGCTGGGTTCAGGACATGCAAGGTTGCCATCCGATATGGATTCCACTCACGGAGATATCCCTCGAAGGTCTGGGAAGACAGAACGCTTGACTGGTATTCCTCAGATTCGTGTGGTTAGCTATCAGCCACATCATTCTAATATGGGAGAAGCTGCTAAGAACGGTAGTTTGTATGAGGTTCAGCTGTACACCAATTCTATCTGGGACCGTGAGGCAATGTTTGCTGGTCGATATCGTAAACCATTGCTAGATTCTTCAGCTGAAAGGCGTTTTGACAAATCTTCATCAAAAATGGGATCAAATTTCGATGATGAACACTTCAATCAGACTCAGCTAGATCCCTATCTGATTATACACTTACGAGCAGAAGATCACGGTAGTCCATCACTGATCAAGAGGGTACCCGTGCGTATCCAAATACAAGACGAGAATGACAATAGTCCTACATTCCTATTCCCTAACACAAACGCGGTGAATATATCACGGGTGAAAGTATCACGCAATGAACCTCAACAATTTGTATTTTCACAAGTGTACGCTTTCGATGAAGACAGCGGACCGAATGGAACAGTTCATTACTTCATTCAATCTGGCGATCCAAATGGCTATTTCCTCTTGGATGAATTGACCGGGGCTATGACACTCGGTAAACGATTACCATCCTACGCACTGGGTGAATACAACTTGTACTTGGAAGCACGGGATGGTGGATACCCCTTCAAGTCTACCATGGCCCGTCTGATCATTGAAGTTGACGAGTCAGTTCCAAAGGGTTTGTTGGGACCTGATTTGTTCGCATCGCGAGTGAACAGTCTGTTCGACTCAGGTGTCGCGGGACACAAATTCAACTTGTACGTCCTGATTGCCATCGTGGTAGCTTCCGCAGTGGTTTCAGCCTTGCTGTTGTTATCCATATTCTTTCTCCTTCGCCGTTCACGACGTGCTCGATCTTGTCGCCATGTATCTGGTTGCGCAAACGGAACTGGACTGCACAAATCTAATTCGATCGACCCGATCACGGACAAGTACAACAGTGTGAACTGGCCTCTTACGGGTGGAATGACTTCACCAGCGAGTCGTATGGATGAACGAAGGCATCTCTATGCTGATCTAAACTACAGAACTTACTCACCACTTCTGGATGGTGCAAACTCTATTGATCCATCCAAACCTGGAACAACTTCGGTGGAGGAAGTCAATGGACTCAGTATGGACAAACGACATGCGACACTGATGAATCCACATCTGTACTCGTTGGGCAACCTCATCAGTTGTGATTCCCTAAAACCGTCCCACTTGGAACTATGCATTCCACCGTCGGAACAAGCAGCCACGACTGTTAGTGGGCATTTTGGTCCGAGTGAACATATTGCCTTTTACCGTTCGCTCACAGGGCAGGAGCCATTGACTCCGTTTCGTGCAGAAGTTTTCCATCAACCCGCCCACAATTATGCATTGTCCGGAACTGAATGCCCTATAGATTCTAACTATCAGTCAGAACAGGCCAGTTTGGACGGGGGTGTCGTTTGCTTTGCTTCTCAAAAAGGGATCTCTTGCCAATTTCCTCATCAACAGTTGTGTTATATGACACCTGTTAGCAGCCAGTGGTCACAGCCAGTTCCTACAATTCCAACGAAAACTGTTATCCCCGGTGGTGCTATCAACTTGGAGTCAAACAGCATGCGCTCGCTGGATTGCGATTCTGGGAACGGAGACAGTTTAGATATCATACCGAGTACGGGAATGACGCTTTTGACACGGATGCCTAACAACCTGAGTGAAAAACAAACCTACCTGAACTGTTAGATGGATATGTTGTTCAGTTGTTTTTTCCTTTTGTTTACTGCCCCTCCCTCAACATTTTGGACCTATTCATTGGAGGAATCGGTTAGTCATTCGCTCTGTTGTCCGAGTGGACGAACTGTTCTGAATTACTGAGCAAGCAGTCAAAACCTTATTGCTCATGGAGCTCTTCATAGTTGGTTGACACAGACTAAATGGCAAACAGGAAATACGGTTATCCGATGGAACCCAAAAGCCACCTAGTCGGACGCAGAAACTGTTTGGGAGCAGCGCAGCAGGACAACAAGAATGACATGAATACCGGCCCGATGATATCTTGAACAGGGGTGTGCTGATTTTCGACATCCGTTCTGAGATATGGGATGGTCAAAATTTGTGTCCTACTCCCACTACTACGCCCTCTTCATGTAAATCGGTCTATCGAGATAATGTTTACATCCAATTAATGTTTGACAGGTCCCGTATTTGTTGTACACAGGGAAAATAGTGACGGAATAACCGAGCAGAAAAGCTGTGTGGTATCGGCTCAAGAAAGGTACACACATTTGAATCACAACACAAACCAGCAGCACTGTTACGGTCCCATCCTCTTCCCGGAGACTGGTTCCCGTGCATCTTCCCTCAATTCCTATATCGTATGATCTTCGCTTGTGCGGATACTTACCCGTCTGAAATTCATCATACATTACCATTACACTTGGTCGGTATGTGACCCGTATCATCATCGTATCATAATCACGCATTTCATTTATTATTGTAAAACTCACTTTTCTGTTTCTTATTGTTGAAATACACTGTGTTCGTCCATAAATTCACCCCAAAA
>STRG.72907.1
GTTCCTCAGCCTGTCCTGATCACAGAGATGAGCGGCTGGCGAACAGCAAGAATCCGAGAGTATCTGGCCACCTACCCTGGGCCATCACATTTTGTGAGAACTATTTTGATTTTCCTGTTAGCTTCAGTGAAGGCCGAGTATTCGGAACCGGAAATTTCCTGCCCCAAAGTGACCTCCATGAACAGGAATGAAGTGGGTTTGGGAGGCCAAAGTTTTGTGGAAATCCACGGATGCGGTTTTGAAGAAACCGCATTCGAGATAGAGAATGGTTTACCAACAGAAGGCAATCGAGTGTTACTGGAATACACATTCCAAACTCTCGAGGCTCGTGTAACCGAACAAGGACCAAATGCGATCATTTTTGAGACACCGCCTGGTCAGCCGGGTCTGTATCGGATACGGCTTCTGATGAACGGACGTTTTCTACCGGATCAGAAGATGTGTAATGGACAAGGGTGTTTTCTATGGTTCTCACAAAAATTAACTCCAACTGTCACCTCAATCAGTTTACCTTACCTGGCCGCCGAGCGTACAATGGTGCAAACGAATGTCGAGTCCTATCTTTCAACGCGACAGAAAAGGAGACTGAGAACAATGAATTACGGGAAGCTTCGTACATTCTCAAACTGGGTGGAAAAGATGCTGGTGGATATTTCGGTTGCCGAACACTGGTAACATATTTTACGAAGAACGAAACATCTTTTCAAAGATTTGAAGGTAGTAAATACAAGATAGGAATCATTCACAAGTCACTATTTGACTCATTTCTGTAAAAAAATCTAAATAAATT
>STRG.61659.1
TTCGGCTTGACGGAAGGTATTGCACGTAAACCAGATAAACACGCCTCTTAACACTCGCAGCTCATGTTTGCAGCTTTCAGGCAATACAAATGTTGAGTTTTGCGCTGATTTCCATTACGACATTTTGACCAGAAAGTTCACCGAAATGAGCTCAGAATCACCCTTCAGCAGTCTTCATGCGGATCTGATAAGATTATTGCCACCAGACACATCTGGTCGTCTAGATTCAGAGTGTTTCTATCGTTATCGTTACGGTTGCTTGGAACTATTTGCTGATCATCTAAACCGAAGTCTGTTTACTTCAAACGATAGTGAAAACCCATTTACACTCAAACATTTTGACAACATGTGTCAGGATGACAAACCACAAGCATGGGTAACAGAACGAGCCTATGTGGTTGCACTAACCATGGCTATTCTTGGATGTATCGGTTTAGCTGGGAACGTTATGAGTTGTGTGGTGATCACAATGCATTTATTGAAATTCTCTGGAACCTTTGTACTGTTTCTCTTTCTGTCCATGTCTGACTCATTGGTTGTGGTCATGCAAGTTATTGATGCTTATCGGAATTTTGTTGCTGTCGGTCAGTATACCGTCATAGACTCAGAATCCGAACTCACCGTGGATAAAATTCATCGGAGAGATTGGAGTTGTAAATTCTTCCTTTTTTTCTGGCATTTTGCACTGCAACTTTCCGCCTGGCTTGTCATGGCTCTTAGTGTGGATAGATATGCCAGCCTTAAGCACATCAAATTTATTCGAAGTCGACCCTTTCTGTATCGTCGAGCTTGGATCATAGTCGGCTCCATTGTGGCTGTCCTGTTCCTGCTGAACATGCCGTTTCTGCTGTTCGTGAGATCTACAGTAATTAAGACACATTGTGCGCTTAATCACTTTTGTATATTTGGTGGATGGGACAGTCTGTGGCCGAAGCACAGCTATTCTCAGTCAAGATTAGGGCCAAAACAAGGAGCAGTGGAATCAACCGAAGGTGCTGAAACCAAGACACTTTTGCAGGTAATGTCAATTGGTGAAGCGGTGGAAAGTCCTACAGCCCGAAGGATCAGTCTGTGGCTTAGTCGGCAACACCTGCTCGTGTTTGGAATTATTCCCTATGCTGTCACTTTCTTATTCAACATGATCCTGATTCACTATTTGTGCTCCTGTCCACCTAAAAAAAATGCGTATCTGGCCGATTTGGTGAATAGATCTAGAGTACAGGCTTGTGTTCCAATGAACGATAATGCCAGTGCTTCAAAAAAACTGTGTATCTGGGACTGTTTTACCTGCTTAAGTCAACAAAGACGGATAGGAAAGCGAAAGTCAACCACCAGTACTGCTCTGGTTTTGTTGAATAAAGATCGAGCCGGAAGAAAATGGGACGCAACCAATCCGAATAAACAAATGCAATCGAATTTACAACATCTGATGCCAGTACAAAAAGTCAGGCCTATTATGTTCGGACTGGACCCTATTGCACGTAACTGTCAAGCGAAAAATGGGCGCGTATTAGCCATAGAACTTCGTCCCCCAGCAACCAGTACTTCGATACATGAAACAACCGACTGTAGCAGTAATCAGTATATGGCTAAATGCATGCATTTTCCTAATGATCAGAACGGGACCGATGAAGTGATGAACCCGCCGAGACAAACTCCAGCACTGATCGACCCCAATTTGGGTTTTCAGCACCAAACGCAATCAGCAACCCAGGTCAGGTTGAATGAAGGGTCAACTATCCGCAAAAGGGCACAAACATCCAGTTCGGGATTTTGGATTGGACAAAAACGGACAACAATTCTCCTCTTGGTTGTTACATTCACTTTTATTGGGCTGACGTTGCCATACCACATTTACGTGGAACTAGAACACTTTCATAAAGTGAACAAAGGAGCCTCGACGCACTATGATTTGGTACATGCAGCGGATGATCTATGCCGTTTTCTTCTATTCATGAATAACTGCATGAACTTCATCATTTACATGACCGGTCGTCAGTTTCGAAAAGGGTTTTTCTTCGTCTTGCATCGAATACGACGTTCTCTTCTCAGATGGTTACTGTGTGAATCACCGCAAACCGACAGTAGATGGCACCGTCATCCACCTCACCGGCGGCGACGAAATCGACACCGGCATTTGGTTCGTGACCACAAGCAAGCATGTCGTCTGATTCTAGCAGCAAATCAGGTCGAACGTCGTGTTTCCGTTCATCGAAACTGCATCATTCACGAACCAGGATGTCCGCTTGCGAAGCACAAAGAGTCTGCTGCTTTCTCCGCTGATTGATAGTAGAAGCATTCCAACAATTTCGAATCCATTATAAAATAAACAATTCAGTGAGGTCTACAATCACTTTATCTGAATTGTTCTTTGAAATCACTGTGTCCTCTCCTATGTTCAACAAATAACCGTTTGTGAAGAAATACAATTTCATCATTGGTGCCAAAATGGTATAAAAATGAAGCGAAATGTACATTGTCCGTTTCAAGTTTGGGTAGTATGTCCTGTCGTATTTTAAGCTGATGTTGCACTGTGTACAACACCCACTATTAGGAAGTCTCATTCCACTTCCTAATGTCAGGCGTGACTTTATATTGAAATTGCATCCCCGTAATATTTTTTGTGAAACAGATATATTTCACAATTTGTATTTTTCATTTACGCAAGTACCCGTTGTCTCAAAGCTTAACGTCACCTTTGTTGTTCCTCTTCACGGTTCAGTATCACCAATGAAGCTGACTTATTTCGCCCATTGTGTCATTCGTTTCCAACGGGCGTATTACCGAGTAGGTGTTCAAGTCCATTTCATTCTTCCGTTTAATTTTTTAACCGAATCACATACCAGTAACTTCTTCGTCCTTAGGATCCGCAGTTCTTACAAAGTACTGCACAAGCGGTGTCCTTAAACTCAGCTTTAAGACTGAAAATATTTACTATGAAATACTGTGTTTTGTGCACGATAATCTAGTCGTCCTGTAGTTTTGGAAAACGTGG
>STRG.79179.2
GACTTGTGGACTCAATTCCCGTCCAGCGAATAAAGACGCAGAACGACAGCGATTGATGGTTTTTGTACTTGTATTGATTGCCCTGTATGAAGTACAGGAGAAGGGAGGCTGATCTAGCTAATCACCAGAGCTGATGAGCTGGAGCGCGCCTTGCCGTTTTGACGTAGTGTGGCGAAGGTTCTTCTTCTTTTTCACGTGTTCTTATTTTTACACCGGTGGACTTAAACAAAGCGCGCCTAAGCTCTAAGCTCGCAATTGTATTTTATTGAATTTGGTGTCTGCGAAGCCGCTACAACCTGTCCTGCGCAAGCTGAACTGAACTGTACTGGATGCGCTACGCCGGGCACGCGTCAGTGTTGTCAGTCCTTCTCGCGGTCTCTCTTTATCATCATGATTGAAGTGTATCTTTGAAAAAAGTCCACACAGAGACACAGTTAATATTAGATTGGTTATCGTTAGGTCCAACTTTTTGAAACTTTTCCTTGTGTTGTCATTTGTTTGTTCTGGCAATGAAATAACGTCCGTTACGAATAATCGATACCACTCACACCGTGGATAAAATCGTCAAACGTATCCCCTTCTCATTTGGATTCAAGAATGGCCGTCCGCTCCCCAATGCGTGGTTTTTATAACAGAAATAGACCCTCCCCTCTTCCTCCCTTTATAGCTCAGCTACCGTATGATTTATTCGTCACTGAGCCCAAGTTGTCAACATCTGAAGATGATCAACAATTAACGGAACTCCTGCTCGAATATCACAACACGTTGACTCCGTCGTCGTCGGATTTGCAATCTCTCACTCACCTAGTCAATCGAGTGTGTGCAGTGATTGAAAGCTTGATCGTTAATCCGGCAGAGTTTACTTCAGGGCAAATTGAAGAGGTCAAATGCGTTGGTTCATTCAAACTGGGCACTTGGCTTAACAAACACAACACAGCTGATCTGGTGGTGATTTTGCGGACCCTACCGACAACCGAGGCTGTAAAAGGACTCCAGTCCGTATTGAAAAAACGTCTGGATGCGGATACAAAAGCTCCAAAGGATCAGTGTGTAGTTAGCACACATGCGTATGGATTTTCCGTGTCCGCGGACGAGTTCAGTGTGCGCGCGTTTCTCACAACCACTCCGGTCCATTTGAGCAAAGCAGACCCGTCACTGCACATTCCTCCCTCTACCCAGAAAATGGCGCTGTCTGCGATTAAACAAACCCGTTGGTTAGAAGAGAATGCATCACATACCGCTGTCAAAGTAATTACTCGGATCATGAAAGATTTTCGCGCTCGTTTTCAAGGTTTTCGTTACCTTTCGTCGTGGATGATTAACTTGTTAGCCTATTACGTTGTGATGCAAAACCCCAGTCGCCAGGCCCTGCCGGTCCATCAAGCATTTCGACGTTTGTTTCAATTGCTATCTGCCGGTCTATTCCTCCCTGGGAGCGCGGGCGTCATTGATCCATGCGAACCGGGCAATATTCGATTGCATACTGCCCTATCTCTAGCCGCACAAGACGAGTTGTGTTGTACGGCACAAACGCTTCTCCGAGTCCTGTTGAACGGCGGCTATCAGGTCCTGCTCCACTTTGATGAAAACCTGGACGGAGCTACGCGAGAACAGTTTCTTAAGGCGGCTTCAGAAGAATGTAAGGTACCCACCAAATGGTCCGAAATGGTTGGACTATTGCCCGGTGCCGAATGCCCATCACCCGAGACTTCAGAGCCGGCGGATTCACTCACCCCGTGAAACTACCTGTCCATCTGTCCGTCCGTCGGCTTATTCATGTTTTTGTTTGCATTTGTCCGGTGTAGCTCCTGGATGACTTTGCATTTTTATCAAAAACCTACACTCTGTTGCACACTGAA
>STRG.70888.1
GGGCTGATACTGCACGAAATTTCTGCCCTTCAGAAAAAGAAAATCACGCAGTGTTGGGAGCTACGGAAACGCGCCGACAACACAACAATCTGGACACACGATTGGCTCTAGCCACACCAAGTCTTGTGCAAACTGAACTGAACTGAACTGAACTGACTTACCACTGACCTTCACCTGAAGACTAAAGACTGGCTGACTGACTGACCTTGAAGTTGAAGGTGGGCGCATGATTCGCCCGGTCGTCGCCGTTCGTTTGTTGAGGTTTGTTTCTGCCGCGATGGATTCAACTCAGGGGGTAATCTGTCTCTTTGATGTGGATGGCACTTTGACAAAACCGCGAAACGTAATCAAGCCGGAGTTTTTACAACAGTTGCTAGCATTACAGTCGCGCATCCCAATTGCGGTGGTTAGTGGTTCAGATTTTCCCAAGGTAGCATGGCAGCTTGGTGGAGAACCAGTCATGGAAAAATTCGGATATGTGTTCTCCGAGAATGGTCTAGTCGTGCATCGGTTTGGCAAAATGATTCAAAGTACGAGTATCGTGGACCATTTGGGTGAAGAGTTGATTCAGAAATTTATCAACTATGCGTTGGGCTACATGTCCAAGTTGGAACTCCCGCGTAAACGTGGGACATTTGTCGAATTCCGTAAAGGTTTGATCAATATCTGCCCGATCGGCCGTAGCTGCACACAGGCTGAACGGGACGAATTTGCCGAGTACGATGATATTCATCGAATTCGTGAGCATTTCGTGGAGGATATGAAAAAAAAATTCGGACACACAGATTTACAGTTTGCTATCGGTGGACAAATCAGCATCGATGTATTCCCTAAAGGATGGGACAAGCGATATTGCCTGCAGTTTTTGAGTGAATTTCCGAAAATCCATTTTTTCGGGGATAGAACAACTGAGGGTGGAAATGATTACGAAGTGTTCAGCGATCCGCGTACTATTGGACATACGGTACAGTCACCGGAAGACACAAGCCGTCAGTTGCGCACGCTGTTTCCCTCGCCCTGATGCGAAGTGACACTCGAACGACGAACAAAACGACGACAACCGCATCAGTAGCAATATTTGTGTCAAAGTAATCTTCCATTGTGCCGATCTTGTGATACACCACATTCTGTGTGTTAAAACAACTTTTTTAGTCCCTCTGATCAATGAATGCTTTTTTAGTTCATAAATATAAAACCTGTGAATTGTTCTCAATAAACGTGCAATTCACTCCGTCGATTTGGAACAAATCAAATACAGATCAAAAAAAAAATAAATTATTGATTCGCTTTACGGT
>STRG.1524.1
AATCCCGGATTGGCCTGATGGAAATTGATCGACTGAATTGAAATGTGACTCCGGGCATTTGGGAGGAGGCAATCATTTAGAGGTTTATTGTGGTTGGCTTTCTGTAAAACGCTTGTGTATTTCTAATATTTTCTTCCTTCTTATAGAATGCACGAATGCGTTGCCATTCATTTGGGTCAAGCTGGAGTCCAGATTGGAAATGCTGTTTGGGAATTATATTGTTTGGAACATGGTATCCGGCCAAACGGATTACTACAAACCGGGACACCGACTGTATACGATCGATCGTTTGATACAATTTTTCTAGAAACGGGATCTGGCAAATTAGTTCCCCGTTCCGTTTACGTTGACCTGGAACCGACTGTGGTGGATGAGGTTCGAACCGGGGTCTATCGGACATTGTTTCATCCAGACCAATTGATCAGCGCGAAAGAGGATGCGGCAAACAATTATGCACGGGGACATTTTACCACGGGTCGATCGATTGTCGACCTCGTGTTAGATCGTGTACGAAAATTAGCAGACAATTGTGAAACGTTACAAGCGTTCATGATATTCCATTCACTTGGTGGTGGAACCGGATCTGGATTTGCAGCACTCTTGATGCAACGATTGGCTATTGATTATGCAAAAATGTCCAAACTGGAATTTTCCGTCTATCCAGCTCCGACGATCGCATCGGCAGTCGTAGAACCATACAACTCGTTGCTGACCACACATACAACCATTGAAGTGTCCGACTGTTGTTTCATGTTCGACAATGAAGCAATCTATGACATTTGTCGGAGGAACCTAGACATTGAAAGACCAACTTACACTAATTTGAATCGATTAATTGCTCAAATTGTTAGCTCGGTTACAGCCTCACTTCGTTTTGGTGGATCTCTGAATGTGGATGTGAAAGAATTTCAAACCAATCTTGTACCTTATCCACGTATTCATTATCCTTTGGCTGTCCTCGCTCCAATTACATCGGCTGAGAAAGCGTATCACGAACGGCTTACCGTGGCTGAAATCACACATGCCTGTTTCGAACCAGCCAACCAAGTAGTAAAATGTGATCCTCGTAGAGGAAAATATATGTCTTGTTGTTTGCTCTATCGTGGAGATATACCGTGTCATGAAGTAAATTCATCCATTTCCACAATCAAAGCCAAAAGAAGCATTCAATTTGTCGACTGGTGCCCGACCGGATTCAAAGTTGGTATCAATCATAGACCCCCTACCGTGGTACCTGGTGGTGATTTGGCCAAAGTACAACGTGGCGTATGTATGCTGAGCAACACTACAGCTATCACTGAAGTGTTCGCCCGATTAGATCACAAATATGACATGATGTATGCGAAACGTGCATTTGTTCACTGGTACGTTGGTGAAGGGATGGAAGAAGGCGAATTCACTGAAGCACGTGAAGATATGGCATCACTGGAGAAGGACTACGAAGAAGTCGGACTGGACACGATCACGATGAGTGGTGAGGGCGAAACTGAGTACTGAAATGTGCACATACTACATATCTTATGTAGTAATCTTTAAAGTATCGCGGATTCTACTGCTCTGAGAGCAAGCTACAAACGCTGTTGCACACAGTTCGTGATGGTGTCATGATTTAGTCTGCTTGTAGCGGACAGAAGTAATGATTCACACGAACTGTTTCCCGAACGTGTGTCTACTATCTTTCCTGTGAGTGTGTTTGAATCTCCCTGTAAACATTACAACTTTGTCCAAAGTTGTATGTCTGGACAGCTCGACGACTGTTCAAAGGATATTACAAATTGTAATAGAACAGGTCGATAGCTGTTGTAA
>STRG.67293.6
CCTTTTAGTGTGCACGGACAAATAGTGTAAGTTACCAGTTATTCATTATTGCTGATGAAGTGACGTATAGTTTGGCATGAAATTGAGCATAGATAGTAGTTGAATAAGGGAAGCTGTAAACCGCATCCATTTTTCAATGTTGTTCGGTTACCCTGTTGTAGAGCAAGCTAAAAATGATCCTGTATGAAATGACCAACACGAATGAGGTGTTAAAACACAGGATGAACGAATGAATCTAATTTCAGGTGACTCCGGAGCGAATGATCTGGACACAATGTTCAATTTTTACAATCTCGAATCTCCGGCATCAGTCACTGTTTCCATGAGGCAATCGGAACCCAGCTAAACCAAAGCCTCAAAAATTGTCCTGCGAAAATAACTGTGTTCCACAGGTCATCAATAAAAACACAAGAGTTAAATTTGGGAAGGATAAATGATCTCCAGGTTTTACAAAATAGTTGATGATTAAAAAATTGTACAAAGAACTCATAGATATTCCCTGTTGAAGACGAGGTAACATTTTAATTGTGTCCGTTGGAATTCGGAGCTGTAATCGAATGCCATTGAATTTCCGTTTGCAAATTGTAAACTGAACTTTCAGAAGCAATTTCAACGAACTGAAAATCGTTTAATGATTGGACAGAACTAGAAAACAGGGAAATGTGCAAGTATCAGGGGCTTCGAATTACCTTGGTAGTACTGAACGTACTAATCATGCTCTGCGGAAGTGCCCTAATAGGATTTGGTGGTTACGGTCTTTACGTATTGCCTAACTATTCCCAAGGAGATGATTACGGTATGCAAGGCCTACTGATTGGATTCACTACGATCGGATGCATCATGCTTGTGACTAGTCTGTTCGGAATCGGATGTGCATTTATCAGAAATGCATGTATTATCATGCTGTATATTATCATTCTGTCTCTTGTGGTCATTGGGCAAACAGTATGCGGTTTTGTTGCCACATCTCGTCGACCAGATATCTACAACCGAATTCCAACATCTTTGGAAAAATACGTGGCCAGCTATTACAGTAATACAGCTTATCAAAATATTGTGGATAATATTCAAACAGATTACACTTGCTGCGGTGTGAACGGACCGTCCGATTACGCGACTGGTAAAATTCCAACCTCGTGCTCTCGAGGCAACCAGCTGGCGAATAGGGGTTGCAAACAGATAGTGATCAATCGGACTTGGTCGTACATGATGGGACTGTTCATCTCATCTTTCGTATTCCTCGTCGTGGAGGTGGTCGCTGTACTAATTGCCTTCTTGATGATGAATGCCATGGACAAAGAGATCACTTCGATCTGATCGACGTGCCACGTACCTTGTTTGGTGTTTATTGAATACAGTTTTTATTTGTCAGTTATTTCTTTGGTTCATGTGCACATATCTACGAAATATTCCATCCCTTCTATGAAAACACAGATTGTTTTTAAGTTTGTCACCTTTCATGGATAATTGAGGGAAAGCATTTTCGGAAAGTTAAATCTAGGTTGGATTCAAATGAAGTTAGCTGAAGGGAGCATTCAGCGTTGCTATTCAGAAAAAAGGGGGATAAAAAGCAAAAGCAGACGGATCGACTATGATATCGCCAGCCCTGGAGTAAATGGCTTAACTACTACACGAAAATTATGTTATAAATGATCAGACATATCCGGATACTTCCAGTACGGAAGGGCCGAAAGGTATTTTCTATAGCTTGTTTGTCGATACACGCAATCTAGTATTGACTAAGTTCTGTGGACAGTAGGCACACTCAAACTTGAGCGTGTCTGACCGACTCAGAGGAATAGACCGCTAGTCTTGGTTCACGTAGTTGCCCATGAGTATTCGGCTAGACGAATTTTACACAACGGTTCTGAACAAAGCATTACGAGTAACGTAAATAAGAAAATAAGAAGGATCAGAATTGGAACAAGTCTGTTGAAGGAACTGGATAAATCATCCAATTTCTCTCGTCAAGACTATTTTGATATTACATACCGTACTGACATTTCTGTGAAGTGAACGAACCAAACGAACCAACCATCCACACGATAAAATTCTGCGAGTGAATGAACGACTCATTCGGAAGTTGACTACTGGACAAGTCACAGCTATATTATTCATTATGTTTGCCCAGTAAACACTACCGCCACGAAAATAACTGTGCCCAGTCGGTTGACGAAAGACAGAACTCAGATCTGTGAGTCTTCCTCTAACTTCACGATGCTTCAGAGGTCGCACTTTTCCTCGATTATAGGTTCATTGGTGGCTTGCGTATGACCATCTGGAGCTGGCTGTTTTTACCGTCTTCACTTTTCAGCCACTGACCACTATCTGACTTTGAGTAACAGGCGGGTTGTTGCCTATGA
>STRG.21546.1
CTGGAGTAGATATAGAACTTGACGTGTTAGCGGTACAAAACTGGGCACGCAAATGGGACCTTCCACTAAACCTCACCAAGTGTCAATGCTTGACCACAAATACAGGGGCTAGTGGGAATGGCGTGGGTTCGTTGCAAGTGGTCTCGCAGGTCAAAGACTTGGGCGTTATAATGGACAACAACTTTTAGCCATCAAAGCAGTGCACCGCAGCAGCCAATATGGCCAGGAGAGGACTCTTTCGAGTTAGATCCATTATGTCGTGTAGAGATCCGGAGATTTTCGTTCCGATATATCAGGCCACAGTTAGGCCGCATATGGAGTACTGTGTGCAGGCCTGGGCACCGTACTACCAGAAAGATATCGACTGCCTGGAGAAAGTGCAAGGGCTAGCCACTAGAATGGTGGCTGGGCAAAGGGGGTTTAACTACACAGAGCGTCTCCGTGCCTTAGACCTGTTCTCGATGGAAAGACTGCGCATTCGCGGGGATTTGATAGAAACCTTCAAGGTAATGAAAGGACTGTCAGGAATAAGACGAGAGGACCTTTTCTCTCTGATCCCCGAGAGAGGTACAAGGGGGCATAGCCTTAGATTACAAAGGAAGCATTCGAGACTCCAAGTTAGGGCGAAGTACTTCTCAAATAGAGTGGTACCCTATTGGAATAAGCTCCCAGAAGAGGTCATAAATACCACAACCGTGAAAGCTTTTAAGAAAGCAGTAGACCTATGTTGGGTGGCAGTATACCCCGAGTTACGTTAAGCAGCTTTTAGGGTCAGATGCAATTTACTTACTGTTTCCACCTTACTCTGCCAGGGCTGATACTGCACAATATTTCTGCCTTTCAGAAAAAGAAAGTCACGCAGTGTTGGGAGCTACGGAAACGCGCCGACAACGCAACAATCTGCACACACTGTGCAGACTGTGCAAACTGAAGTGAACTGAACTGGACGCACGGTAAGCTCGCGCATACACTCGTCCTAGAACACTGTCCTGTCCTGTCCTGGACTGGACTGCGCTGCACCGCCGTTCCCCCAGCTTAAGCATGTACTCGGCCTGTGTAAAGCTGATTCTCATGTGGCCGGTGTACTGCAGATTGTTGCTGGTGGGATGAGGTTTCATCCGATGATATTTTGGATCAATACAGCACGCATTCCGAATACTGTGATCCACCAGTCCACGAATCTCCATTGGTTAAACAACGCAAGCATGAGAATAACAAAGGCTCGCATTTTATTATAAATGATTATGTGGACTCCATTGACTTTGGTCTACTTCCCGAAGGCTGGATTCGTTTGCGTCATATATCTGGATTGGCCATCTATTTACACCGAGTCACGCGCGTTGTCACTCTGTCTCGGCCATACTCTATCGGTCCAGGCAGTGTGCGCCACCATTCAATCCCCGTGGTTGCACTGCCTTGTCTAGCTTTTCGCAAAACTCGTCTTAGAGAGGACAACAGCAATCATTGTGATAAGACTGAAGACAACGCCTCTCCCGATCCTGAAAGCAAGTCAACCGATGTCATCAAGTCCGCTGGATTGCTAACAGCCGCTGATGATGGTGAGGAGGTAGAGTGTCCGCGCAAATCTGGTCGAAGTAAAGAGAAGGTAAAGGATAATACATCAGATCCAAGTGTTTCCCATTTCGCCTGTACACCATCGAATAAATGGACCAATGACGAAGGGAACTTAGACATATCTGTGCCAGACAGAGAAGAAGGAGAATTGTCCTCCGGTGAGGATGTTGATGATGAGGATGAAGATGGTGATTCAACAGCTACAGCGGGTCGACCGAAAAAGTGTCCACGTTTAGAACAACCCTCAGATGCCCATCTGAAGGCGAATTCTCCTATCAAAGTTCAAGATCCGTCGGATTTAAACCCCATTTCTCATGGACGTCATACTGATTCCGTGACCGCAGAAGAAGGCAACACCAAGATTGCCGAAAAGTCGATGGTTCTAGCCCCAACCGGAAGTGTTTGTTCGGCTCTTTCTGGTGGTGGTGGTGGTCGACGCCGACGTCGTAAACGCGTAATAGCTGCATGTCCTCGAGTCGTAGCGCCAGGCAATCCAACAACAACGGACACTAAGGAAACTTGTACGAATTCACCTGGAGATGCCCAACTGACTGCGATCAATGACTTGAATTGTGTGAAAACACAAGTGTTTGCTGTGAAGGACAAAGAAATGGAATCACTCTTGACCACTGAAGAGATCCGAGCCTATTGCTCCCGTTTGTTCGAAATCCAAATCGAACATGTGACTAGCAGAAGGTGTCACAAAGAGGATGATTCCGCGCCAGTCATTACAGAAGCAAAGACACAGCAAAATCGCGTTCTTATGATGCCTGAAGAAGCCAAAGTAATCCGCTATCAGTTGCCGTCCACTGATGGGGACCCTCTTCGGCGACCGTCAAAGGAGGGACTAATTAATTTGACGGGAAAGTCGTTTGTTTGTATTTTGCACGAGTACTGCCAAAATGTGATTCGCCGTCCACCTACCTACCAGACTGTTGTGCAAGAAAACGATCGAAATCCGTATCAGTTAACTGTGCTGATTGATGGGAAACCGTGCGCCACAGGATCGGGTCAGAGCAAGAAACAGGCTAGATTGGATGCAGCGCGAAACGCCCTAGCGCGTCTGATTCCTGATTTCGAAAAGATCGTCGGATCAGATTCCCAGCCCAGCGGTCCCTCTCCTGCCTCAGAGCGGGATCTGCAGCTGTTCGATTCCATACCCATTGCAGACCCACGTCTGTACGAATTGTCCGTACGAATGGCCCTACCCACCCCATATAACTTGCTGTTGGAGTGTCTCAATCGGAGCTGTGTTCCGGAGTCTGACCTCAAGTCGAATATGGTATCTCAAGGTCGAAGCAAACATTTTTTTACTCTACAACTGAATGAGCGTTCAGTCAAGGTTCCTTGCAAAAACAAACGCGAGGGTCGTCATCTGGCGGCTCAGCATCTGCTTGCTCGACTGCATCCGGAAGTTCAAATGTGGAGCGATCTTTTGCGCATGTATGGTCCCGGAAGCAAACCAGATAAGAAGACCGAACTGGAAACCATTCAAGGTGCTCAGGCCCAGGAGAAATCGACAGTAAAGACCAGTCTTATTCGTCTGTTGAAAGCAAAAATGCGCGAACTGGCAGCACAATGGGAGGAGAACGGCGGGAGTGCTCACCCCAAAGGAAAGTTTTTCGTATCTCCAGACAACCTGCCTGTGGTCACTTTCCATCCGGATTCCAAGACGGATTTGTACAACTCGATTCCGGAGGCTTCTGCTTCCCTGACAATACCTTCTTCACCGAATCCAGCATCATACTAGAGCTTCTGAGGAACCACGCCCTATTTCCAGTGCGCCGTCTTCTGTTTTTATTTCATCCATACGGTACTGTATCGTGAATTAATCAATCTTTCATTTTCATTCCGTTCACATTCTTGTTCTTAACGTGATGTCATGCATTTAGACAGATAAATAGATCAAAAGTATGGATACTAATGTATGTCTCATTTCTCTCAGTATTCATTCCTGGACATGACTGTAGTACAAGGGATATACTAATTATCAGAAGAACTCACTGCATTATCGAGAAAAACCGACAACCAGGACTGTGAAGTAAAATGTCGAGAGACAAAATTCTAATAGATCGAATGTGGTAAAAAAAACACCGGGGACGGAGTGGAGTGCTCTTTCATGCCATTAAAGTTGAACAACTGCAGCGGGGTGGGACTTGAACCGCAAACTTGACAATCTGTGACTGAAGTCGTTCGGCTGGTAAAAATCCACTCACCTGCTCGGACGCAGTGCGATGAACTCCTAGTTTCTGGTCATTACCGGAATTTCTTCAGGTTTCGGATACCGACACCATCGGTGAAATAACCCCTCACCCCTCCGCTAAACCCGAACGCGCTTACTACTTTCTGTGTGCATACTCAGCCGTCTATACAGACAGAACAGCGATATAGTTGCGCCATCGAATAACCGAACATATTCCGACATGGCTTTGAATTCATGGAAGACAATTTTGTCACAATGACATAATCGACAACACACCATCTGTGGGGATCGAGAAATTCCGTCAGCCTCAGCGACGCCTTTCAAGTCACCCACTCTAACACCAACAACAGGGTACTTGTCTACGCCAAAACACTGGCCAAAAACAATTACAACCTTGATCTGTGCAAACAACGTGAATTTACTAAGAACGTAGCTCTACCGTGACGAAAAACTATCCCGCCGTCTCCTGTGCCCTACTAATTTGATGTATGTATGCAGTTTTGCTTCCTTCAAAGTTCGTTCTGTTCTGACTGTATAAACGAATACCGTGGCTACAACGTGCACTTGTAAATATACAGCAAAATAGTCTTGGATGCATTGTGTCAACCACTGTTTTTCGCATCTTTATTCACAATATATCGGTTCCGTCCTTTCATCCATCTGCCTCACACCTATGTACTTTGGTTTTGGTTACTACCTCCCAGCGTCGTCTACTCGAGAGCGAAACGAATAAGTGGAAATCATGATGACGAAGAAAATGCTCAAATGCAACTGCGCCAATGACCGTGGCAACCGGCCATGTCGCTGAAGGTGGCCAACCATCCGCCTAAGAAACAGGCAAAAACCAATAGACGCATTTACACCAAGGCAACCAAATCGGAGTCAGCTGATGGGGCGGGAAGTTGGCCAGCGGAACGACCGCGCGATATGCAACTACAACTCATGAAGCAAAGCTTTTCGGATTTCAGTTATCTCAGTAATATTTTCGCGACCGAAACTCGACGTATGAAGCAATTCAGGCGCAACCTCAAAGACGGATTCGTCGGCATGGGCGCCGCAGTGGACCGATCGAAAGCAAATCGGCAGTCGGCTTTGAACTGCGCTGTCTATCTAGACCGGCACGCAGAATTATTCCATAAATTGGACCCTGGACTGAGAAACACCAAAAATTCTCTATAAGTCAGCAGATCGTGGTCAGGTGGACCTTTATACGATACTGCAAAGAACAACGAACTGCGGATATGTTTGTTGAAACTGGGCTTTTCGCGCTCAACTCTTATCATCCCACTATGAACTCTACTGATTTGTGTTCACCATGAACACTCATTTCTGACAACGGATTCTTGAAAGAAGTTTCGAATTTTCTCCTCATTTGTACCAGAGACTCTACATCCTCGAAATGTGTTTTCGAATTACAAGAACACAAAACATAGGTGAAAAGGATTAATGTACTTGGTTCCGTCCCTAATGGTATTCTAGTTTGTCCTCTGATAACCTAAGTGGTTTCATGTAAACTCAGTTGATGTTTCACTTGTTTCTTGTAAGCTGCGAATATCCCACGTAGTTAGTTTTACCAGTGCACGGGTTTTTTATAATTTTCCTTTCTGCTCTTGTTTTGTTAATTTATTTTCAACACACGAATACGTACTTCGAAGTTCAGCCCATTTTTCGTTAAATTTCACTCATCTGTACAAGTTACATACTGAACTAAAGGTTTCAGGTGTAATCGGTTCAACGACTCTAGAAAAATAAACAACTGCTTACTGATCGAAGTTCTAGAAAGACTTGCCGCGTACTCTTCGTCAATTTTATTTAGATTTAAAAGTACTCAGTCCTGAGAGACATGACCGCCTTCAAAAAAATGGACCAATTCCAAATGTATGGAAGAGATAAGTTGGGTTAGAAATGCGACGGAAAATGTTCCTGGTGGATGGTGTTCAAGAATCTCATAGGAAAGTTGCTTGTCTATGACAATTGCCTTGTAGAACGAACTTTGTGCCACCAAGCCAATCATGTTTACAACAGAACGACTGAAACGGTATAAACAATTCATAAATAATGTTTTTA
>STRG.4759.2
CATAACTGGTGTGCATACCATCGAAGGAATTCTGGACGCTCGATTGGCCGTGGCCATTACCTGTCCTGTGCAAACTGAACTGAACTGAACTGAACTGAATCTGAACTGAACTGAACTAGATACAAACTGGACGGCAACCGACTGGCCTGGCGTGACCTTGGCCGCCTTCGGGCTGTCGCGCAGCCTCTGGTTGTGGTCGTTGGGTGTTTTGTATTTTTATTGTTCCAGATCGAAAGCGTGCGACCCTTCGGAAGATCTTCGGTCCAGCACACTTAAGTCGTGAACTACCATTGATCATCAATGGATGTGGAAATAAACCAATTGCTGAATGATTCAGTTTGTTACACATGGCAGCAAAAACTGAAAAGGATTTTACATTGGGGTCCGCTAATTGCGCTGGCGACAATATTCTACATTGCATACATCAGTTTAAAGAGCTCCATGTGGATCTACCCAATGTCAGCGTCACCTTTGGGGTGTACGCAGTTTGTGCTGGTTACAATTCTTTTATATATGATACTAAATTCTTACTTTTGTGCATTGTTCATTGGACCGGGTTTTGTACCGATTGGATGGAGACCCTCCGATAAGAAAGCGGAAAGTAAATTACAATTCTGTTACTTATGCAACGGATACAAACCTCCCCGGGCTCATCACTGTCGCACATGTAAACGGTGTGTGATGAAAATGGACCATCATTGTCCCTGGCTAAATACATGTTGTGGTCATTTAAACCACGGCTATTTTGTCCTGTTCGTCCTTTGGGTTCCTGCGGGATGCATGGCTTGCGTCGTTATACTGGCGATGACTGTCTATCGTGACTGGTTGCTGCTTCCCTTGGCTCTTTTTCATCATTCTTTTGGGTATTTCACTTCCACTCTGATCGATTTGTTCATGGTCATGTTCGCCCTGGGATTGGCAGTCGGTGTGACTATTGCGGTCGGTGTGCTGGCTATCTATCAGTTACTGGCAATAGGAAAAAATCAGACCGGTATAGAAACGTGGATTGTGGCTAAGGTTTTAACATGGTCTGGACGTGCAATCGGTGACGGTATTCACTGGCCCCTACGTGAAGGTTCCGGTGAATACGATCTAACTGTAGAACAGATTCGACAGAAACATTTCAAGCAACAAACACGGCGTGAGTTTCGGATTGTGCGTTCCTATGCTGGCCAGTGTTACCCGTGTTTCAGTTTCGGTTTTCGTACCGCAATCGACACCCCGTATCCGGATGAAACACGTATCGCAGTCCGCGTGGGTGATCTGGTCCATGTCACGAGAAAATCAAAGCATTGGTTGTATGGTCAAATAGAGTTGGTCAAGACGACGTCGCCACAAAACGGCACGACCTCAGGTAGTTATATCAGTCCCCGTGGATGGTTCCCCCGTCTCTGTGCCACAGAAGTGACTGGTGACAAGCGCATACAACGGCTCAAGCAGGACTGACTTGAACCTTTCAAATCCGCATTTCGACCCCACGAAGAAAACGAACACTTGCAGCGCAGAGCAAACTACTCTCTTTCGTCTCCCCTAATCTGCTACTGCTGGATACAGTCATTGGCTTATGCCATTAGTGATCAATCCTTGTATGGTTTTTGCTTTATCCGTCCACTCACTCGCCTGTAACTACCGGATTGGGTTCTTTCTTACGCGTCCCATTCTCTTATACCTGATTTTGAGGCACATGTCACATTCAGTCTTCCCACTTGTGAAGAAATTGTATTGGTCCACTGAAATGACCGTATTGGTTTTTGTTTTGGTGACACTTGTATTGTACTAACATTTTAATACCGCTTTTCTCCTTCAATACCTTCGTACTACTCCTTACGCCTCAACAGTCTCTAGTCTGTTGATACCAAGGCTGCTCTCTCTTTGGAAGCTGATGTAGTGTAAAGACGGCCCTCCTAATATGCGTTGATAAGGACTGCCGAACTTGAAGACACGATTTAGTTCATGAAATGTTGATGGTTGTATTTTTGTGCTCCAGCTTCTTATAAAATCACCATCCCAATTCCATCTTTTCATTTTTATATACTTCGTGTGTCGCCTGGTGAT
>STRG.30010.1
TTTACTCGCTAATAGTACCGTAGAATTTGCAGAGCAATCGTGTTCTTGATTTGGGTTCTGCATTGATTTGGGCTACGCGTTGCTTTGAGGCTCCAAGGTGCTATCCAGAACGAGTGAAGCTTATTAGTCGGTGAATCGATAATTGAATCGTTGGTCAGGCTTCACCCGGACCAGGACTTGAGCGTTTTGGTCGTTACAGTACTTTGACACTGTCTCTGGAACGATGCGAACTACAAGGAGCAATAAGGTGACCGCTGCACTCAACCGATCTGACAATCGGGTCGGATCGGATCAAATCATCGCTGGAACCCGGCAAATCCCTCCTGATAGTTTTCTGTTCATGACTCCAGGGTTACAGGCTCTAGTCGGCATAGTCGTTGTTCTAAGTCGAATTTGTTGCTTGTCGAACTTAGGGAACGCCACCTTAAAGAGAAACTAGCACAGGATTTGAAGGCCTTTAAAGAAAGCCAGAAAAAAGAGTTTCTAAGAGGTAAGCAAGATTTGGAGATCGCCGAACTCTCTGAAAGGTTAGACAGAAGTGCGTCTGTGCGATCCTTGGACTCAATCGACTGTGATAAAAGAGTGCATGAGTACGTTCAGGTGCACACCAGGTCGATTTGTGATGAGCTCATAGATACTGCTGTTCAGAGAAACGAAAAAGCCGGTAAGCAGGACCCTAATCATAAGTTATGGAATGCGGCTTCTCACTTTGTGGGTGGGATTGACTTACCAAAAGTAGAATTGTTTTCTTTCGATGGTCGGCCAGAAATGTGCTGGAAGTTCATTCGACAGTTTCATGTGTATGTCACCTCGAAGGTCATGGATGACGGCCAACGCCTGATGTATTTGCTTCATTACTGTAAGGGTAAGGCACTGGAAGCAATCGAGGAATGTGTGATGCTTCCTCCCAGCGAAAAATTTCGTAGAGCTTGTGAGATACTAAAGGAATTATTTGGCCGCCCGCACGAGGTAATGCGATCACTCCTAGGGGGCCTAATGAAAGGACTGAACATCAGTAGCTTGGTCTCAGAAGCACTATCGACGCTAGCCGTTCGAATGGAGAGCTGCACGATTGCTCTCGGGCAGATGAATTATACGTCAGATCTGAACTCGCTGGCCACCCTGGAACGTGTGGTTAGCGGTCTTCCATACTCCCTACAGAATAAATGGGCTGAGAGAGTCGATCGGTTAACGCAAAACGATCGGGAACCAACGTTTAGTGAGCTAACGGAATTCGTGTCCACCGCGGCCCGGATCGCCCGTAGTCGCTTCGGACAACTAGCAAGCCGAACTAAGACCACTGGCCGGGTGAATCAAGCCAATCGCAACCCATGTCCACGTCAATCTGGATCTAGTTGGTCCATAAGCACAGTGCAGCAGAAAAAAGAGCGACCTCAGACCTGCCCGAAATGTGATGGGAACCACTCGATAACGCTGTGCCAAGAGGTTTTGGCGTTAGACGTACCTGCGAGATGGGCAGAAGCCCGTAAAAAAGGGTTGTGCTTCATTTGTCTGAAAAGAAGCCATAGAGCGGGTGACTGCAAGTCAAAAACCGTCTGCACTATTGAAGGCTGTGGCGGTAGGCATCATCAACTACTCCATAGGACTATGCCACAGCGCCCTGTACCACCCAAGGCAGTGAGCGAAAATCACTGCGGAGTGACCAAGATGCAGCATAGTGGCATACACCTTGGACTACTGCCGGTAAGAATTAAGGCCGGAGAAAAGGAGGTTGTTGGATATGCTTTCCTCGACAGTGGATCCGACACTACCCTCATTCGGGCTGAGGTCATACAACGTCTGGGTTTAGGTTTTCGAAACAGCCAGTTGACAATTAAGACTCTGGGGGATCCAAAACAGCTAATGCGGTCAGTGACGCGTTCGAATTGATCGCACTGAATGGCACCGATTCAGTCAGCATAGAGCAAGCTGTTGTTGTTGAGTCACTGCCCGTGCCCAAGCCCAGTTCCGATGATGAGTATAGGAAGTGGCCTCACTTGGAAGACCTACCTATAGAAACCATAAATGAGGATGTACTGTTGCTTATCGGATGTGACGTACCTGAGGCTCATTGGGTTTTAGACCAGAGACTAGGCGGTCGTAAACATCCCTATGCAGTCCGCACACTGTTAGGCTGGGTGGTATTTGGTCCGACCACCTTCAAAAGGCATCAGTCCTTATCGGTGAACTGGGTGACTCAAAGCGAATCATCACCCATAGA
>STRG.4889.5
ACTGAAGTGAATTGCCCTGAATCCTGGTGCAATCTTTCAAAGTGAAGGTCGATGTCAGTTTGGGTGTTCGTTCTACTTTGCTGCTGTGCTCGATTCTCTTCTGGTGATGATATCCCGGAAATTTCGCGCATAGTGCATGGGCAATTCGAAGAAGTGAAAGTACCAAGCGGTATCAGCAAGATTACTTTCATTCAACTTCCAAAAAATGCGAAGTTCTGTGTCTTGCAAATTCATACACCATACAACCCTGTGCTGGTTTCAACACTTATCTCATTTGATTCTCAGGCATCTCAGTCATCAGATCACAGTGGGCTTGTAGCAGTATTGCCAGAAGGTCACGAAAATATCACATTGTTTGTTTATTCAGGCTATGATTCACCTCTTCGGGGATGGGCTCGTGTTGATGCCTACAGTGTTCAATATCCTTTTCCTGGCGGCTGCGGACCACATATTACAGATGGATTTGGAAGCGCAACGATTACTACAGACATTATGCAGTTGGCCAAGGAACAGGACAAAGTCTCAAATGTCACCTTTGACGCTCTTAGTTACTGGACTTCTGTAATCAAGTTCATTCCGGCGGGTTTGATGAACGCTGAAACCGGAAATTACTATTGCCCAACGGACAAGTCTAATGTCACAACCATTTATCGCGTCTTCAGCGCACCGTTAGTTACTGCTGGTGGTGGTGGTTCCTTTTGTTCGTATACCAACCCAGGGCCCCAGGAAGCAGCCAGCGTGCTTAAAACCATGTCATCCACTCAAGATTCTCTCGGAATCCTGGTACATAGTTTTAGACCCAGGTTGTGGTGTTAGTGTGATGGCAACTGCTTCTCTCCTTGGGGTGCTATTTTTCTACCGATACTCGGTTCTAACGTCAAACACTGTTCTGTTGCTTGTGGTGAGTATTTTTGTTCCCGGGGTTTTGGCTCTGATCGTATTTACAGTGTTGTGGTGTGTTTGTATTCGACCGACATTGTATTATCAACAAATATTCGGTCGCGGTCCACTGATGCGTGTGTTACGTAGTGAAGAACAACCAATGCGCGCAGCAGAACGTGAACCCTGGAACACGGAGTTCTTCCACAGACCTCAATCCAGTTCGGGATATGCGTCACAAAGCTCGGCATTTTTTGTCACAAATAACGAGCTCACGGCTGTACCCAGTTTTAATCCGTTACCGACCGTATCCGAAGAAGTTTCCAGTCCCGGGCCGTACGAACTGCGAGGGACGCCACCAAACCACCTGGCATTCGAAATGGCTGATGGAGAAGCAGATGAGGATGCTGACGATGAACTCCAAGACACTTTCGAACTACGAAGGTCATCCTTTCGTTGTGGTGATGGTCTGTGTTTGTGCACACGCAGTTGCTATTGTCCACCTATGAATACACCCGGTCGTTCGACGAGAATTCTCAGTTTAAAACCACGTCGCCTTGCTCGTCTCCCTCCGATTTTGCCTGCCACTTTTCTCCTTGTTGCCTGTCTCTCAATAGCTCTGGAGACCGTTTTGTCATTGAAGAGTTCTGTAGCGTCCTATGTTGCTTTTGTCACACTGATAAGTCTGCTGATGATTGGTATACTCTGCGTGTTCAAAAATTTGTTTCTACGACTGACTTGGATCGAGCATCGTCTGGACACGGTTCGAATCGAATTTTACGGTCTTTATGATATTCTCATCTTAGTCAGTTGGATCTTTGGTACTCTCATATTTGGTTTGCTCACCCTATGTCTGATTCGACTGCAAGACGCACGTGAGCTTGCCGAAGCCCAGCGTGCTCGGCCTTTCTCCCTTCGACCGTGTTCTGAAGGTCAGTCACTCACAGTTTTACCCACCACTAGTGGTTCGGCTTTTTGGAATGAAGTGGCTAATTTGTCAAATGCATCTTGGTTTTTGCCCGGACGAACTACTCCGGCCATGGGTAGCGTACCGCTGAGCAGTGCTGTTAACGAAAATGTAGCTACACCGATGGGCAATTCGTTATCACAGTTCAGTTGTGAAGCCCCAGAGGTCCCAGGAGCTGGTTTGATGGAGTCCACCAATTTAGGATCAAGAGTTCCCACGGAACGCACTCAATTGCTTCCTGGATTCCATCGGGTCTCGTACGGTGGTCTCGCAAGCACAACTCAACAGCCACTGATGCCTTTAAGTCGAGTTCAGCTGGCAGCAGCAAACACTGGTCGACTTCCTGGTAGTTCATCCCGCCTTTTTGGATCTCCGCAAAGTCGGTCCGGGCCAAGTGAAGAAGTGGAAGACAATAAGGAAATGATACAATCTTTCGTCAGTGACTTCTAGAGTCCAGAGCACTGAAATGTACGCCTCGAGTTAAGCCACAGTCAAAATACCAGGATCATCTTTCTCCAGTGATTTCAGGTGGCTAGTATGAATCAAGTAAAGGCACGCAAACCTCCCCACATTAACCAACTACAGCGGTTGAAGTATCTACATATGAATAAACAAGTTGCCCTGATTTTTGTACCAGAAAATCTATTTTCGAGTTCTTTCTGTGATTGCTTCGAACTTGATTTTCTCTAACTAGGTATCCATCGAATACAACTTTCAAGTTTCATCACTGGACATCGTGTAACCTTGATAATATCTCTTGATCAATAAGAACTTTTACACGCCTCACATGTTCATCTTGTTGCGTTGCATGTTATATATCCACCTTTCTAATGCTGGAACTGTACATAGTGGTTTTATGATGATTAGGAACGTCGCGCTCTCATTATGTGATGGTTACCGTAGTACGACGTTTAACTAATTATGTCCTCAAAATGATCGTGGATACATCAAGAAATTTTTTTTATAAAAGCTTATTTTCTAAAGTTCGTAATTACGTGATTGACCTCTATGACGTTTGATCTGTG
>STRG.55282.2
TCGGGTGCCCTTAAGCGTCTGACTTGTCCGTTAAGTATGAAGTTATGCCCCGGTTGGTGGATTACGTAGTACTCGTAGGGTACGATTTTGACAGATCATCTGGTGGCGAAAGTCAAGGACGTATCGTGCAACGGTTCCCCACGAAATCTTGGGATGATTATCCCTACGAGTTTCACTTGGAAGCCTTTTGTCAACCTTGTGGATGGCAGCTTGTACAGAATCGGCTTCCACCAACGTTCTTCGTGGCCTATTTGACTGATGTTGTTGGAAATCCGTATTTCGCAGCTTGCCTAACTTTCCACGAGGCAGTAACACCGCAGCAATTAAATGCTGCGGAAAGACTCGCGCTGCTTAACAGCAGTACCACTGGTAGTGGAAGTCACCACAGACGAACTGCAACACAGGCCTCGCACATGGTTAATGGTAGTGTGCACCACTTACGTCTTGCACCATCAAAAACAAGCCCAACTACCGGTAGTTTGTACAGTTCAGAGAGTGCTGGCAGCTACGAAGTGCAAGGTCAGTTGTTCGGTCGAACACGTGCCAGCTCTACTGGTCTCAATGTGCAAAATTTCGATCGTGGTGATCCAAATTTGATCCGCCCGGCTGAATTGTACGCTCCAAAATGTCTGGTTCTGCTAGCACGTCACAACCATTTTGATGTACTCAAGAATTCCCTGAGTGTGCTGTACACTGTGTTTGCTGACTCCCTGCGTCAGTACTCACTGGAGCATATAGTCGCCACTCTGTTGGGCGCGATCGATGTTCCTCCACCCGGCGGTCCGCGTATTTCATTCAGTCTAGGTGCCGGTGATCGGCAAACAATACAACCCGCCCACTGTACCACAATCCCCGTGACAAGAAATTATGTCGCCCTATTATTCAGACATCTCGGAATACACAACGTGATTCTACTTTTTTCGGCTATCCTAAGCGACCAGAAGGTTTTGTTATGTTCCCGCAGCCTCAATCGACTGACGGAGTCGTGCCAGGCTCTGACTGCCATTCTCTATCCTCTAAAATACGGGCACACATTTGTCCCGATATTGCCAAAGTGTTTGATCGAGTATTTGAACGCACCGACTCCATTCCTCTACGGGATCCATTCAGACTACCGGCATTTACTTCCAGATTTACTCGATGTTTTTGTGGTCGATTTAGATGGGGGCAGTGTCGCCTGTCCCGAGAACCTTCCCGTTCCACAACTTCCCGAACCGTATTTCAACGAAGTGGTTGAAAGCTTATTTCAGATTCTCAGTCCGGAACTCCTGACAGCCGATCACGTTTACCCACCAAAACCGCATGGTTCCATGCCGGATCTGGTAGTACAGGACAAACAACTTCGGGCCGTGTTCGTTCGACTGTTCGCATCGTTGTTCTCGGGCTATCGATCCTGTCTGAGCATCACACGAATTCATCCGCAACCGGTTATTCATTTCAACCAATCCCTTTTCATTATGCTTCGAACAATCTCCTCGCATAACGAGTTTTTCGAACGACTTTTGTCCAGTATGCGGTTTCAACAATTTATACTCGAACGGGGACCACCATTTCGAGTTTGTGATGTGTTTGATGAGGTCTGTGATGCCGCACAACCGCCAGAACGACAACGCACATCCAACTTGGGGCTGATGGGCACAGATGACGACGAAGATGTGCCGTGTCCGATCGGAGGTGTTCGTCCCGCACTGGATGAACGACTGAGTCAGAAGTTGTTGGAAAATGAATGTGGTGAAAAGCAGATTGAGCATATTCTTCCCGACGAGGCGATCGAGGCACACAAACGTATTCATCAAACACCATTTCCCTTTCTCGATAGTCGGTTGGTCGATCAACTCACGTACGAGGCATCGCAACGGAAAAATAAAACATCACAATATCAGAAATCGGAACCACGTTTTGTCCCACAAGGTCACATTTTGGATAGACAATTGTTCAAAGCTGTTATGTTTCCGGATAAGAATCGTGTTCTGCGGGAATTTATCGCGGACATTTTCAACCAACATATCACTGAAGCTCTTAAACGTCGGAACACTATTCGTCAAGATCTCAAATCGAGACCAATTCGACGTTTGTTTGTGGATGAGTTGCAACGTTGCCTGATACCTGTGCCAAATATGTCCCCTTCGGAAGCCATCAATGATTTGGCAAATAATACGGATCGGTGTTTGCATGAACAACGTGCTTTGCTTACCTGGGAACAATTTGAACTGATTGTGGATCTCTTGGACGAAGCTCTGTGTCAAGAAAGCCAATCCGAAGATACAGGCATTGCACCTATCGTGATGGAACTCAGTACCAAATTCTGCACGCAATTAAACAACGTTCGCTACTACGCCAACATGACTCATCAAATTCAACGCCATCATGTCTGGGAGCAAATGTCATTCTGGGAGAGCGTTTTTAACGAGCACGTGAACAGTCAGATTCGCCAATTGTATTTACACTTCTCGGAACAGGAACAACAACAGCAGCAATACAATCAACAACGATCCCTTCCTTCCTCCCATCAGGGAGACAACAACACCGAAAAATCGTTCGGTCCAAGTCCGAACGAGAACGGCATGTCACCTCCTACGGATACACAGAAAGGTGAACGTGTCATCACGGTGGGAATTCGCCGAAAGTTCCAGCCCTCGTATACGGCCAACATGTCAGCGCTGGAGATTGCGGCCGAGGAGATGCGTCTGGTCAATTCGCGATCGGCTGATGTACAACAGTCTCTCGAGGTGCAGGAGGAAAGTACAGTCTACGCACAAATCATTCATTTCATTAATCTAATCGTGAATTTCCGCATACCCGTTGATGTGGGAGCCGCTGCGGCCAGTGTGTACGGTGACCCATCTGCGCTGAATAACTTCACTGGTACCGTGGACAGTAATCATGTGGACTACGCGGTTAACATGCATGACACCGCGTTCGGTTCGACTCATCGAGTGCATCAGAAAGAGAACGGCATTATATCCGACGGGGATCGTTCAACAGTCGATGTTGGGTCAAATTGGCGTCCTCGATACACGGACTTGGTGGATCGTTTGCCCATCAGCTCAGGCCATCCAACATCCAGGCATCCATCACCCGGCGACCTGCGTCGTGATCCCCATCGGTCACAACACGATCGTGGTATGAATGTAGGCTCGGCTTTGGAATACATTTCTGCCCTGGAAGCTTGGATTCGTCGCTTTGTGGAGAAAGTCACGGATGAGAACTCATTGATTTCACATCGTACGGCAAAAATTCATGAAAAGATCGAAGGTGTGATCGAAGGCCACCTTCTGAACCTGGAAACGATCTACCCAGAGGTGAAGAACATCCCCAAAACGAAGAAGCCGGAAATTGCCAATCCTACTCTGCTGGCCAGTGAAGTGGCCATTCCGATCGGCGGCTATGATTGTGTGCGTTGTCAGCTGTTGGTGGACGGCCGGTTGGAGCGCACGGACTGTCAGTTGCTTGATGCACTGGGTGATCTGAGCGCTGCGGGCTCGGGCGCACAGAACGGACCGGACAAATCTGGGCCAGCTGGTTCACCGGTGGAGAATGAGTTCGAAGTAGATGCAATGCTTCGTCCATTGTTACCGGCTCAGGGCGCGCTGTTTGTAACCAATTATCGGATCATATTCACCGGAGTTCCCAAAGATCCTTATCAATCCAATAAAGTGATCACTCGAAGCTTCCCAATTGCTGCGCTTCATTCCATCAAAAAGTTGGGCGTGATGCGCATTACAACTGTGTTTCCGGCAACCACATCTGCCCAACCAAACCCTTATGCACCGTCTCAAAGGCGCGCGGGTACTCTGTTCACGGTCAAACGTTCACGAGCTGCCGGTCCCATGTCGAAACGGAAGGGTGGTTATCGTGGAACAAGCGCCTCCGGTGGCGGAGTTGAAGTTGGTGGTAGAAAAGGGTTGGTTCGTTTTGATGAGAACTTGGATGTGATCGCACTGCGTGCATTGACTTTACAACTGCTCAAGCTCGGTTTTGATCCGGATGAGATCACACCGGATACACGTGATGAATTGCGCAGTTTACTGAACGAGTTGCGCTATCCGAGCACATTGCGGATGGGTTTCAATTCACCCCCGTTCGGTTTGTCCCTGACACCAACAATCACACATCTGAAACCCGAACTGGATTCTCGATTGTCAATGACACGAACAGATTCGGTCGGCCCTTACAAGCCGGCGAAATACGAACGTCGTAACAGTGTATCTTCTATACAATCCACTGTGATCGGAGAACTCTTGCCCGCTCGGCAAGCCTCGCTGGGAGCCTCGTACCAGACTACCGGTTCGTCAGGAATACGTGTCTCGCCGGAACAATTAGCCACCGGAAGTCGTTACGCGAACGACGCAGCGACAGCTATTGCTGTTGTTCTCAGTAGTTCCGTTGTCAGTCGAATCGATACTCGTCTGGTAAAGCTGATAATCAATTCCCCCGGTTATTTGGACATGGCTCGTTTCGGTCTCGGTTCAGCTCCATCGTCTACCTCATCCACAATGAATACCGGACCAGGTTCATCTGGTTATCAGAGTGGATGTGCCGGTGCAGTCGGATCATCGAGTAATCGTTTGTCTGTGCTCATGCACTCTAATCTCGCCTATTCAAATGGGGCTCGATTGGTCGCTTATAATGCACGGTATGAACTGACCAAGTCATACCCTACGCTTTTGGTAATCCCCGCGTCGATTAATCATTCTTGTTTGAATAAACTGGCACGATCCTACCGACAGGGTCGCTTTCCCGTGGTCACATGGCAACATCCCCAAAACGGAGCCTATTTGTTTCGTGGAAGTGGATTCCATTCGAAATCAATTTTAGGTGCACTCAAGCATGTTGGTTCCAGCGGTCCAACGGCCAACCCCGTTGTGGATAAAGATGGAAGCGAAGAATCCGGCGAACAAGCCACCTCGCATACAAGCTCATCCAAAGAGCACGCACGCTATCTGCTTGCACTGGTTGATATGTCTTTCGGAGCCATGAGCGCCGCGGGATTCTCAAATATCGGTCAACCAAGCAGTACCGGTTCTGACAGTATGTATGGGGACCGTGAACACATATCCGCCTCAATGAACACATCTACCACAATTGTCTCACCAGTTATGGAACCTGGACAACATCATCGTCGTTCGAACCACACCTTGGCAGTTTCGAACGCTTTCCAATTTAGTGGAGGCAAAACACGATCCCTGGGTCGGATCGCTGGTATTGCCATGGGTCAGTACCGCGGACGAGGCACGCCAATGGGCAGCATGGCTTCCGGTTTGGAAGTGGACACATCCAGTACTGCAAGCAGCTCACAGGTGCACATTCGTGGTGGTGGAAGTCCTCGCAATCAGTCAAGTAGAACACAGGCGCGGGTATCCGGTGTCACGGGTACTGTGAACCCGATGGCAGCAGCGTTGTACTTGCTGGGTGAACGATCCATGATGAAGAATCTAGCTAAACACTCGAATCTCCGTTCCGTCGAATTTGTCCCGGTGGATTTCTTTAGTTATTCTGCAATTGCGGACAGTTTCAAAATTCTATTCAAGGCATGTTTGCCACACGATTTAGGAAAGTCCTGTGGAACTGGCGGGAGTATCGGAAGCCAAAACAGTCCACCTGACTTGGACCCAATTGGTGCGGGTTTTACTGTTAGTGGTGGTGGTGGCGGCGGTAGTGGTGGCACGAGCAGTGCTGGTGGCAGTGGTGGTGGTGGTGGTGGTACAAATTCGGTTAACGTAACCGGGCAAACGAGTGCCAGTCTGCAGACTGCTAACATACACACTGCAATCAATGATTCCGGTTGGCTAATTCAGATCCAGTCTTTGCTTCAGCTGGCTGGCGCAGTGGTCTACCTGTTAGACACCCAAGGCGCATCCGTGGCACTGTGTTTAGAAGACGGAACGGATGCGGTGACCCAGACCGTGGCACTCGCCCAGATCATGTTGGACCCCCACTACCGAACACTTGCCGGATTTTGGGCTCTCGTTGAAAAGGAATGGCTTTTATTTGGTCATCGTTTTAACCAGCGATTAAATCAAACTGTAAACAGCAAGGCGGATCCCGTGTCGCCAGTCTTTCTTCAATTTCTGGATGCCGTGCACCAACTACTCCGCCAGTTTCCTCTGTCATTTGAGTTCAACGATTTCTTCCTCCAGTTTCTGGCTCATCATCACATATCTAACCGGTTTCATAACTTTAAGTATGACAATGAGGCTGAGCGTGTCAACGCATGGTTGGACGTGAACGAAGGTTTGAATCGGAACTTTTCAGCGCCGGCATGCATTACGAACAACGCTGTCTCTGCGTCATCAGCGACGACAACGACGACGTCAGTGGCCGGCTCCGAACAGGACAAACTATTGCAACAGTACGATCAACACTCCATTTGGACTTATATACAGAGGCAACATGATGAGTGGCCCGTGTTTTTCAATTTCCGTTATTCCCAACAGATGGGTGAAAAGACTTTGCGACCGGCAACAAATCTAGCATCCCTTGATATCTGGCAGTTTTATTTATCAGAGGATTTGGCCACTGGACCAACCTACGATCTGGACCACTTTTCACCTAGCTATAGAAAACAGAACAATCGCCCATATGAGCCTATTCTTCGTCAAGGATTCAATAACACACACGTGGAACAAACTTATGCCGTGCTTGGACTTAGAGAAGGAGAAGAAGCAATTGGGTGGCGCAGAGCTTGGGAACAAGCCCAAGAAGAAGTTAACTTTTACCCACAAGTTCCTCCTGTGCGTCGACGTATGCATCGTCTTATAATTGATTCATCCACAGCTACTCGATCTGGTAAGCCGAGTGAGTCATCCTCCAAAACCAGCGGACTGCATGAGCTTATCAATCCGAATCGTTTGACCATCACAATGGATTTCCGTGAAGGCAGCGAACCAGCGAACAGCTTGACTGCGATGAATACTGATACACTATTTGCTCCGCCACCACGACGGGCCCTTTCAGGGGCAATGAATGATCTGTCTCATCCTTGTATCAACCACACCACTCTTACCCCTCAACGAGCCGCCGGGATGAAATCTTCCGGGGAACCAGTGGGCGCGAGTTCAGATCCATCTTTTCGTGTTGACTCTAACTTAAATCGTACGGCAAAAGCTAAGGACGACCTTCCACAGGTAGTGAATGGCCTGATAACCAATGGAAAAGCAGTCCGGATTGTTCGTGTTCATCCAACGCATTCATTAACCTCAGAATCCGAGGATGAGGCATTCCATGATGACGGACTAGAAGAGGCTTACACTGAACCGGATGATTTAGGCAGTGATATCGATTCTCTCGACGATTGCATGGCCGCCCGTTCAGCTGCGATGGACGATCATCGAGCCGCGACTTTGAGACGTTTAACTCGACGTCCTTTGAGGCTGACCCAGAATTCCGAATTGTTATCACAACCGAGCCTAGAAACGGGTCTAAGCTCAGGATTTGGTAATGAATCCGACAGTTTGACAAGCGGATCAGTTTACAGCAGTAATCAGCCGAAATCTGCTGTCCTATCCACAGTCGCCACTGTCGATGAAATCGCCACATCTACCCTAATGTTCTCTACGCCTCACAAGTTTGTTCAGGCCACTGTCAGTATGTCAAACGTGCGTTGTCAATACTGTCAGAACATTCTGTTATCATTCAGTACCGGCCGAACTGCCGCTCGGTGCACACAGTGCAGCTATTTGTGTCACGAGAAATGCGCTCCACTCGTGCCGAAATACTGTCGCCCCGGAGGACGCCCCAGTCCGTCAGCAACCATACCAAATTCGTCCGATCCAACTTCTTCACATACCTCACTTCGGCAGCACAGTATGCTGAGCGGATTGCATGAGGAAGAGCAAAATAGTGATCGGGCTAGATTGGCCGGATTCCTCAGTCCCAAACCACCGTGGCGAACCACTCATGAGAGCACACGGAATAGCGAACCGATTTCGCGTAATTCAGCTATCCAAGTACAAGACCGGCGAACCAAACCAGGTGAACGCTCACCGCAAAGTCATTCACAGTTTTCCGTGGAAAGATTGGACGGAAATGCTCGACGATTGTCCGAAACTACATCACCTTCGGTCCCCACGATCCCTAGTCATTTGGCTTCAGCTTCATTTTATGGTCTTTTGTATAAAATGAATCATCGAAAACTTCTCCAACACTGGAAACAAAGGTTTTTCGTTTTGGATACTACGCGTCACCAGTTGCGATACTATGACACAATATCCGATGAAGTACCACGAGGCTGTGTGGATTTGCAAGATGTCCGTGCGGTTCGCCTCCTGAAGAGCGTGGTACCACACCAAAAACGAGTAACTGACTGCGGTGTGTTTGAACTAGATACCGGTACACGTACCTATCGGTTTGCAGCAGAACCCGCTGAGAAGGCAGCTGAATGGGTTGAACGCATCCAGAATACAATTCAGTGAGGAGTCCCATCTGTGTGCAGTCAGCAAACCGGCCAGTTTTCACACAAACCAGCGTAGTGCTTCATCTTCCGTTCACAGGCATAATACCTCTCTCAGTCAGCCCCTTTTTCGTCTAATCAGACGCATTTGGTACCCGAACTGCAAAGAAACCGTACTGTTCCGTTGTACAGGGTTGAACGGCTGTTTGCGTGGGCCCGCAACCCCTTTTCGATATGTAATACGGGATGACTAAGGCTGTCAGTGGTCGTCATACCAATAGCTACGCAGCGCTTAGCCCGTCTGATCACCTACTGTTTCAAGTCGTCCGTATTTCAGACACCCACTCAGATACGCAGACCTCTACTTTCGCAAAACAGTCCGGCAGAAGTTCAGATCGATGATTTATCACTATTTCACTCCGAGATTGAACAGAATGACACAAACACACATTTACATTTACCCTGACTAGTCTTTTTCATGGACTTGCGCACACCTTGTACAGTACCGTTTACCAGTGTACAAATCTCACCCGTTCCCCCTGCTCAGTAGCAGATGCTGGCAGTCGTAATCAACAAAAAGTTATCGTCTATATTGCTACGAACGTTCGAGCACGTAGCCAATCATTGCAACCGTTCGCATAATTACTGATTATTGTCGCTGTTCTTCACAGCAAAAACCAATCCGCTTTTTGCTATTCCATCTAGATACTTACCCGAAAGCATATACAAACACAGATCCGTTCTGATCTCTCTTTCTTCATACTATCAGCTGAAATCTTCATTTTTCCATATTCTTATTCCTATGGAGAAAATTTCACGTATCTATTCAACCAAACGGTATGCACGTGATCACAGCTTCCAATAACTTAACAGAATTTTATCTTGCAACTCCTGTTTCTACCACCTCCCCGCCGCCAGGTTGAAGTTAGTTGTCGTTTGTCAAATCGTGCTTTTTCCACTATCACCCTTCATTCAAACCCACCTTTATTATCAGTCAGTGTTGTTCTCAGATTTGTTGACCATGACCTGAGGAGTTCGGCTATCTTCGCTTTATGTTTTGTTCACGGTTACTACCCCTGCTATGACCGTCACGTCCACCGCCACCAGCACCGCTATTCCTGTCACATATGCCGCCCTTTCGGTCAGTGCAATGCGCGAATTGTACACAGTTTCCGACATGTTATGACATGATACCCTACCAACTGGACGTCTGCGTTTTGTGATCCGCCACTACCGCTGATTTCCTGAGTATATGCACATACATATATTGATCATCGTCAGTAAACAGCCGACGTTTTTTCCTTCTAAGAATGTTGAACTTACTGTTTTCATCATTTTTTAGGGACGAACAAAGTCATCTAGTTCCGATATAAGCCTATTGTCTCCAAAGCTATGTACAATAAAACTACCCAGACGC
>STRG.44991.1
CCCGTCATTTTCCTCATCGGCTAAAACTGAAACATGAAAGATGGACACAAAAATGTTTCACAGCCGACTTATTTCGAGCGTCCAAAATGGTGTCCAACACAGTTCAAGGTCAGACAGTTTAAAATCAATGTGATTCGATCGACTCGTGCGAATCACGTGAGCTTTCATAGTGGACATAGATTGGGTTGTGGTTTGTGACAAAGGATGATGATCCAGTGGATGAGTGCGCTTGTAGTACTCCGGATCGTCATGGGGTTTAAAACAAAATCCTTCAAGTTGGATGATTCGGTGGCACAATATATGATATCCAACGAATACCAGGGATATGATGGTTACACTTTTCTTATCTATCGACCAGTGCAGTATAACTGTACTGGCTACTTTGACAGACTGGACCGAGATCGGGCAGTTTTCGTGCTGCATGAAAAACTTCTACCTGCATGTGGCTACCGAAAAACGGTGTCAGTTGCTCATTTCAAACTGGAGAATAATGTGTGCCACTTTTTGCTGAAGTATGAACCCAATCGAGAGACTTTGGAGACGGATAAATTATGCAATACCACATTAGGAAAGTTACTAAAAAATCTACCTGAAGTGATCTGGGGTTCACAATGGGGCTGTCCAACCAAGTATATTGATATTCACGTGAATAGCTACTATACGTACAAAACAGTATTTTTTGAGACTGCTGCGGCCAGCTTGAGTCAATCAACTGTCACCTATTGTGATATTCCAATTTTGCAGATCAGACGCAAATCAACAGCTAAATGCCAAATGAACTCGTTTGGTGGATATAATTGGGTGACCGCAAAGGAAGGAATTTGCGGTAGGAGAATTCTAGATCCACCTACCATGGGCACAATCAATATTTTGCGTAAAAGTCAAATTTTCTGCCAGTTGGCTGTTTTTCTCATCTACGGCTTAATAAAGACTGCTCAGGAGAACGTATTACACCAAATCTCACTCGGACTTGAGGTGCTTCAGACCCAGTGCGTGAGATTTGCGCCATGGGAATTCGCCGTCGCACGTCTGGATTATTTCAAACTGATGGATCTGATTCTTTACAGAATTGCATGGCTCGAGGAAATCGCCCAAGGCGGGAAAATAAAAAAAAGACAGTGGGACATTTTCCCTCTTATTCACTTGGTTCTTCGCGATGTGATTGCTCGAATACATGATTATTTTTCTTCGGAGATAGACGTATTTCTACGATCCCAATATATCTACGCTTATCAGCATGTCATTGAACCGACCAATACGGTATGGAATCCGTGCGGTGGGCAGTTTGCGGTTAAGGTGCCGAATTTTAAAGGACCAGTGTTGGTAAGCTGCATACATCGAATGGGCGGCTTGCAGTTACTGCAACACAATCACCGTCTCCTTGCTAGTGGATATGTGATGGTTGAATTCCCAGAAGCTGAGGAAAGTAGTTATGAAACTCCAGTCCATATCGCGTTTGGTTTGCCTGTCTTTCTAAATGGTTTACCTTATGACTGTGCTGAATTAGTGGAAAACGAACCGCGAAAATCCTTTCGACCGTCCTCCCGATGTCGTATGGAAGTGTTGGATGAGTCTATCATGGGGTGTATCTGCAAAGGACCCGGTGCATATGCCTTGATTCAGTCGGTCGGTGATATGGCATTTTTGAGACCGTATTTTTTCAACCATCTGGCCGTTCACTCATGGACCAGGTACATACATGAAGCGTTGATTGTTCTGCTGATAGGGGCGCTGATATTTCTGCTTACTATTCGTTGTTCTAGAAAGCTTTACACAGCCTACCAGACTCGAAGCCGCTCGTCAAGACGAATCTACTGGGTTGATTTGGCGATAATAATTCTATTTCTGGAAGTGGCACGACTTATATTACAAATTACTTCGATAAACATGCAAAACTACCAATATTGCAATATGGTCGGGTTGGCTACGTTGGTGATAATGTTCACGATCAGCGTGGCTCACCTCGCCTGTGCAATAGTTGCTTTCTCCTTGGTGCGTACCGCTTCACCTGGTATTCTGATGATTCAGCTGGGTTGTTTCATTTACGCTAGTCTGGTCGCTTCGACAATCTGCTACTATATATTTACCTGGGGACGATATATGCGAATCAATTGCTTACCGGAGGATCATTTGAAAATGATGGTCATCCCTATGCTAACAGTGAATATATTCACTTTGATCGCATTGTCTATCTACTGGTTTCTACGCCCCTATCACTACATGTTTCATTGGTTCGGTGTACTGCTTGACACGGTGCTCGGTATGACAGCTTGGATCACACTCATATTGAGTCCGGCACCCGAATTTTACCTGACCAAACCATACGAACGATTAGTATTCATCACTTTATGGCAGGCTTTGTTTTCGCTGTGCTTTCATTGCCTTTTGGAGCCGGGGATCATTCGAACAATTTGTTATTTGTGCAGTTGTCGCTGCGTTAAACATGTGGATTCGGTTACAACTCGCAGGTCTGCAATGTTGCTACCGAAACTGATCGCTTTTCGACAAAAGCATAGTGGAATCAGAGCTCAAATGCAGCGTATAAAGAGCCAAGTAGCACCCAAATTCCTAGTTAGACACAGTTATCGACCGAGTGAAGTTCTCGCGTCGGTTGAGAGGAGAAGAGGTTATTTCGAAAAAGTACGCTCCTAATCAATGTGATTCGCCTCATCAAGTTTACAGGCCACCACGGAAACACTCAGATTTCCAAAGACTGCAGTCAAGGGACCGTCGGAGGTGGCAAAACTCATATTTCTGAAAGTCTAATGTTCTTCATTGGATCCAAATAAAATACTGATGAC
>STRG.27802.1
AACGTCCTTCAATAAGCGTGAAATGTTCGGACCGTGGTGATCGGAGTTGCTACTACGATATGGTCATTCAAGATTTGAACAATTTGGAAGAAGGACAAGAAATTACCATCGAATCGAAAGCAGAAGAATTCAAACTCCTTTCTCGCGAAGACATTCTCATCATAAATGACACTATTCCAAAATGGCGCAGGGTTCGCATTGGTCTACTTATAGGCTTTTGGGTGGTCTGGTTAGCGCTACTCTTGGCCTTGATTTTGATCGTTGTGCTACAACCCAAATGTCCCCGAAGGCCCACTTTGAATTTCTGGCAGTCAAAGGTTGGCTACGCGCTAGACCCATTTTCGTTCAAAGACACCAATAAAGATTTTATAGGGGATCTTAATGGTATCAAGGAAAAGTTATCTTACTTTGGTGACGACCTTGACGTTGGTTTTGTTATTTTCACTGCACTGTCGGATGGATATGTGGACACTTCCAGTGGCAAAATAGGAGGAGTGAAGACATTTTCCGAAGTTGATAGCAAACTAGGGACAGGTGACGATTTGAAGCTCTTATTACGCGAATTTCGAAAGCGAGAGATCAGAGTAATTGTTCCAGTTGACATGAGTGCAAAAGTTAACGGAACAGATAACACGCTTTTTGATGAACTTTTACGGTCTGTTGACTCAAAAGAAGGTAAACAAGAACTGGAGAAAAAGATAACCGATGTGACAAAGAACTGGATGACACTCGGTGCCAGTGGCGTGATGATAAAGGGAATTCCAGTAAGAGAAAGTTATGATCTGAATAACAAACGCCTCACTACAGAAGTCGTGTGGAATGCAACACAAAACCTTGTTGCTGCAGTGAGAACCGTAACCGATGAGTTTTCTTTCAGCGTCTCTACACAGAGGGTGCTCATAATTGAACCATTGATAGGAGCTGACGTGGATTCTCCTACCGAGTTTGAAACTTACCTACTGAAACAAAACACTGATACGGGAGCGCACTTGATATTGACCACTCGAATGATTAGAACAAAATCCATTACAGACTCTCTGACTTATTTAAATCAAACCGAACAACTTTCCACAGCTTATCCAACGGGAATTCCATCTGCACCAAGGACGTTTGATCTCATCAGGATGGTACTCTCGTTCTTGAGTAGAGGAACTCCAATTATTTACTTCGGTTCAGAAGTTGGCTTCAAATGCGAAAACTTCAGCCAAGTCACCTTCGATAAGTTGCATCCGAAGAAAATGTCACCAGAAGTGACGCTCAATCCAACGTATCTTTTTCCAATGCCATGGGACCTTTCTGGTGTAGAATTCACAGGCGAGGAACAGATTGTCCCCGAATTTCATGCTTACATGAAAACATGCGGAACTAGCGAAACTGTACTGTCTAGCCTGGCATCTGGCAGGGGAACTACAAATTTTAAACTTATACAAAGTTTGATTCAGCTGAAGAAAGAACCCAGCATCCTATGGGGAAGTATTACCGTGAAAAAATTTCCAAAACGGGTAACCAGTGCCAGGCTGCAATTGGTTGTCCGTGCAGCCAAAGACTTTCCGGCCTTTGCAATCGCCATCAACAATCCTGATATTCCGGAGGCAGATGGCACGATTGGATCAGTGATTGATTTGAGCGATATCTGTTCCACAATGAAAGTTCGCTTGGTTCATCCATCCACGTCAGATATAAACGAAGGTTCTGTGTTGCAAAGTCAGCATATTTACATTCCCTCAACGGCTGAAGCTGCTATTTACGTCTTTGAATGTGAGGCTTAAGCCTACATAAATGATCTGGTGCTGCGTGTGATCTACGATTTGTACCGTACCACGTATTTTGTGTTGCCGGCGTATTTTGCTTGCTCATAAATACTTAGCTTTTAGAAAA
>STRG.41562.1
ATCAGTGAGGAGGTTAAAGCACCAGATAATATATCTGGTGCTGTCATGAAAAATAAGCTCACCAACAAGAGAACTCAGAATAGGGCATCAAGCAGTGCGCAGAAGGGCAAACCACAAAAAGCAGCCCACCCTTTTCGGAGACCGAAGGATGTAGACCGTCCACCTGGATTGATACCCCCCAGGTTACTAGACATCAAACCCTACCGGTACCCCCAGCAGTCCGCTTACCCTCTAGCCCCCCAATATCTTCAGCCCCCGACCCTCCCAGGACCTCCTTTCCATCCTCAAATCCCCCTCTTTCCCCCTCCTCAAACCCAAAACCAGCTGCCTCTGGCGATTCTGCAACAACTCCTGAGCATGTGCTCAAGTGTTTTTACGGCAATTGCCTGAATGTGTTGAATAAGGTCCCGGAGCTTCGGCAGCTTGCAGTGGATAAGGAGCCTCAGATCATAGCCCTCACAGAAACCTGGCTCACCCCTGACATACTTGATGCCGAAATATTCATTCCGGGATACTTCACAGTAAGGCGGGACTCCAGTAGAGGTCGTGCCGGCGGGGTCATCATATACTACGATAATTCGATCCCTCCTCCCACCTTACTGACAACCNNNNNNNNNNNNNNNNNNNNNNNNNNNNNNNNNNNNNNNNNNNNNNCGTGCTTAACCTCTCTAGGACAGATACCCTATTGCTTGGTGTTGTCTACCGTCCTCCCGCATGCAATTCAACTGACAGCCTAGGTCTCATAGACTTATTAGGCTCCCTGAAAAGCTATACAGACTTCACCCATCTGTTAGTCACTGGTGACTTCAACTCTCCCAGTACAAACTGGCAAAGAGCTGATGCCCCGGATATCGCTCTCGGTAAACCCCTCCTTGATCTCGTACTGAAAAACTCATGGGTGCAGAACGTAAGAGATCCGACTAGATATCGCACAGGTCACGCCCCGTCCCTACTAGACCTGGTCATCACCAATGATCGGTTCCTAATAGATGTGGTGCATTACTTGCCGCCCCTCGGCAAAGGTGATCACATTCTCATTGGATTCGATTATATCGTGAAATGGCCTCCTCTTCCGTCAGAAACTAAAATTTTGAGATCCTTCAAAAAGACCAACTTTGACCAAGTCTGAGCATTTTTTCGCTCCCAGCTAAATTTAACTAACCAGGTAACTCTGCGGATGAAATAGCAGAGAATCTCAGAGAGTTAATCTCCTTAGCTGATAGGCATTTTGTTTCCAGAATTCGTTGCCCACGGACCGCTAAGCGACCCCTCCCTCGCCCCATAAGGCGCGTTCTAGACGAACGCGCACGCCTATTTGCTAGATATAAAGCCACAGGCCTTGCCCATGATGCAGAAGACTTCATGATCATAAGGAACATATGCCAAGACAAGATTAGGTCCTATCAGGATGCAGTCCAACGATCTGTACTTGAGAACACGTTTTCAGAGACAAACAATTGTTTTCAATGATTCATTCTCAAGTCTTTACAAATCATATAGGAGATGGTTGTGCTGAAATGGTCAGGGGTCATTCGGATTGGACGTAGTTTGTGGGGGAGACGGACCAATAAGGCATTTTTCTTTCAGTACATGCGCCGTCTGAGGGGCACAGCTCCGACGCCATTAGCTCTCGAAGATAGTGCCGGATCTCCAATCACTTCCCCTACCCAAGTAGCCGAGGCATTCAGCTCCTACTTCCGTACAATTTTCAGCTCCATACCCATATCATCCCACCCTACCATGCATCCGTTATCTCTGACCACTACCCTTAACCGCGTAACTATTCCCATTAGTGCAGTCGCTCAAGGTTTCCGACGGCTCAACCAATATTGCTCTATGAGTCCTGACCTAATCCACCCCCGTATTCTCAAGGAAGCCGCAGATACATGAGCTGCTCCTTATGCCTCGCTTTTTCAGCAATGTGTTGAAAGTGGAGTTTTCCCCCGTAACTGAAAAAAAACAGTGATCGCACCCATCTATAAGAAGGGTAGTAGACACCTTCCTTCTAGTTACAGACCCATAAGCCTCACTAGCATCCCTAGCAAAATTTTTGAGGGAATTCTTAAGAGTGAGATTCTTTCCCATCTTCATAGAAATAAGATCCTCTCTCCGTCCCAACATGGGTTTCCTCCTGGCAGGTCATGCATTACCAATATGCTTACTGTCATGGACAGTCTAACGAAAGCCTATGATGATGGCCAGCTCTCACACGCTGTATTCATCGATTTTGCTAAGGCCTTCGATAAGGTCCCCCAAACCCCTCTTCTTTATAAGCTGCAGACATACGGGATCACAGGCTCCATGTTGGCTATCCTACGTAGCTTCCTTACCGACCGCGCCTTTGTGGTTAAAGTCGGGAATGTTTTGTCTCAACCCTCCCCAGTAACAACTGGGGTCCCCCAAGGGTCGGTCTTAGGTCCTCTTCTTTTCTTGATCTATATTAACGATCTTCCGTCAGCCCTTCCGGCGAACATTGCCATGTACGCAGACGATGTAACCCTCTGGATTTCAAGCGTTGAAGACATGCAAATTGCAGTTTATGAAACAAAACACTGGTCCGAGGATTGGAACCTCCCAGTTGATGGTGACAAATGCGTGAGCATGTCTTTCGGCAGAGAGACCGGTCACACGTTTTCCATTAACGGAGCAACCACACTGCCAAGGGTTGACCGACACAAGGTGCTCGGTTTCTGGTTAGATCGTAACTTATCCTTCTCTCATCATCACCAACTTGCGAGCAAGTCTGCCTTTCGAGTCCCAAACATGATTCGAAGGCCCTTCCCGCGCATATTTAAGGATGATTTCCCCATAATTTTCGGCACTTATATCCGACCTCTGCTGGAGTACGGTAGTCAGATAGTGCACTCTGGTCTTGTCCGAGAACGTGAGATCATAGAAAGGGTTCAGCGGGCCTCCACCAAGGCAGTAAGTGGTCTATCCCATCTACCTTATCCCGTCCGCCTCTCACTCCTCAACCTTTATCCCCTTGACGTAAGACGCGTAAGAGGTGATCTGTTTTTGACGTTCCACCTTTTTGAAACAGGTCAAAGCGATTGCTTCCTCTCCGTCTGTCCAGCCTCCTCTCTCCGTGGTCACAGCAGAAAAGTTTTTAAACCGGGGCCACGCACTTCACTAGGGATTAACTTTTTTAGCTATAGGGTTATTACTATGTGGAATGCACTTCCAGAAGATATTGTTCTCTCGCAGAACAAAACTATCTGCAAGAAAAAGCTAGATCTCTACCTGAGTCTCTCCCAATAATTCCCTTTGTCAAAAAAAACTAACAAAATAGATGTCTTTTATCGCATATATGTTCATGAATGCCGCACCCCCACTCAGCTTAAGGCACTGTCCACAGTGTGACACTGCATGAGGTTATGTGTATCTTGTTTTCGCTGCCACCCCCGCCCCCCGCTTCTTTTTACTCTCGTTTCAGCTCGGTGAATCCGACAGAAGATCAAAGATTTCCTCAAAAACCGGGACAATTGGGCTGAAAGCCTCGAACCCGTGTAGTACTTCAAGACTTCAAGA
>STRG.10266.1
AAGGTTTTGGGAACCATAGGTCAGTCTGTGGATCAAGTACTGAATCCAAACAGGTTGAGGTGGCTGTGAAGTGTTACGCATGCCCACCAATAGACTTTCTCGACGTACGCTGTTCGCCAAGGCAGGTAGTGGTTGTGAGTCAGGTCGCGGTAGTCAGTTCATGATATGGCAGAAAAGTATGAAAACACTGACCCATGGACTTGACCTCGTAGGATGTGTTAAACTTCCGGGTTCGGGTCCACAAGACCCACCTACCAGGTGGTTTGACACAGTAAGTGATGTGTCCAAATGTGGCGGCCAGTGGCGTAGTTGCATTCAATCTCTTTCTTTTTCTTCAAGGCGTCCGATTATTACTTTGTTCAGGGCTTTTTTGCACTTTGTGCCTTTATTCTTTTTGCCCCTGACTCAATGATGCTGGACGGTAGCAACCGAGACCAGACCACAGAAGTGCGAGGTTGGTGGTTGAATTAACTGAACCGAACTGAACATTTCCACCCAATTCCGGTCTGGAGAATACCTTGGAGGTCATCTGTGTAATTTTTGCCTCTCCCTTTAGATCATTCTTTCTTTTTCATGCTTTCCCAGCCAAGTGAGATTTGTCCAGAATGATGTGATATATCGTAAAACCACTTTCTTGGTCACACACTTTCACAGGTGGAGTTCAGGGAAGCGGTTAGCCTGTTACCACTGGGGTTCATTGAAGTGGTTTGGCAATCCGTCAACGGTGACACGTGTGACTTTAAGTTGCAAACCATATAGGACTTCAAAAATTTCGGCATGGTAACGATCGGGGTGAAGTCAAAGTTTGTCAGCGGTGGCAGAGTTTGGAGCTCTCCTCCAACGGATGCCACTCACTCATCACTGGTTATTCGCACAAATACGTGTAATCGCCATTCTTTAAATATTTGGTTAGTTTTCGTGCTCACTGGTGTACACAGTACCATCCCCCTTAGATGCTAAAACCACTGAGCAATGATGTCACCGCTAAGAGTGTAAGGTCACTTAAACTCATACCGCAATTGGTTTGGAACCTATATTTGCTCAGAACACGCCAACCCGGCTATGTCAAAATTATGTCCTCTACCACCAATTGACCGTGCTATTGCACCTCAGGATCGTCTAATGGATTCTACGACCAGGTCGTCAACGTTGTCGATGTTTTTTAATCTCAATAAAAGTATGACCTTATCAGGACAAGTAACTAGGATGTTTTCGTAGACAGATGGTGCCGTATTTTTGAAAAATTTCGTGAGAACTGCTTTGGGGTAGAAACTGCGAAAGCAACAGTTGGACCGTTCTACAAAATCCCTCTCTGATATTATTAGGATAACTCCGCAAGCTTGATAAGTGTTAGTCTGTTCAGTAAAAAAGTGTACACCTATATCACAAATTCACCCAATTGCTGTCTAGTAATGAATCCCGTCTGGAGGATTCCTTTTCACCCTACGAAAGTGGTATTAAAATTGATTAGAAATGATATTGATTGATTTTACATTTTTTAACACGTGGAGTAACTTTTTAACGTTATTTAAAGAAAAAGAAAAACTTTCTAAAACTAATAATTCGGGGCTTATGTGTGAGAAGAAGCCTCGTTCGGTAGACAACAATAACTTAAAAAATAAGGTTGATCAACTGGTGAAGTTGTGGCCGCACAGTTCGTTGTACTTGAAAATTCAAGCACTGCGAACGCTTATTGTTTAGTCATGCCCGAATATCCTCATCAAATAATTGTTTGAAAAAGTCGAACAGTGAGGGCTTTCATGAATTTTGATTTTTACTGAGACGATCAGTTATTACTTAGTTGGTAATTGTCGCTGATTCATTTGATTGTATTTAAATAACACGAATAAGGAATACGAAATGAAGTGTTTTACAATTTGACTATGAATGTAAACAGTTAATCAAAATATCTAATTAACGACACATAGTGCCTCATCTCTTTATGGGAGGTAATTATACCATCGGCCGGTTGATTGCAACACATGGTTAATCGATGTCATCATGTTCTTCGCTAGCTAACCATTAAAGATCTGCTGAAAAATTTGACAACTGTTCCTTTTTTTCATGAATGAACAACAGTCCATCAATGGATCTTGGATCGTTGGTAATACCGAACAATTTCAGATCTCATACGTAAATGAATCGATTCTCGTCAAAAATCACGAACACTCATCGTTGGTAACGCTGTTCTCAACCGGCGGCCCAAAACACACGTGCTTGTTAAACCGACTGTAGGTGAAATTGTGACACAGAATGTTGAAACCGATGACCACTTCATTTAAGCCACCTACTGATCAACCCTTCAGTTTCACCCTGAACAACCATTTACCACGTACAAGGAGAGGGGGCTGCGGCTCTGGTTGCTGTCGCTTAGCAAGTATATCACTCAAAATCTGAGAAGAATGAGTGGATTAAAATAATAAAATAGCTGGAAATGATAATATCAAATAATATTACTAAGAAAGCTTATGAATAGAAGAACACAAATGGTTGCTACGTGCCACCGTATCTCCTAATGCGCCTAATCATCGACCTATCCAGGAGGATAACTCCATTTTTAGCTGTAACTCATTGACATGGACCGCCATTCTCATACTTTCTGATGTAAGTGTTAGTACCTGCTTATACACTTATTGGGTTTCAGCACATGGGGTTTCCATTTTTCCATCCCCTTGCAGATCTTGCACGTGCAACCCCCAGGGAAGAGTGCTGCATCCAGCACATCCGACGACCCTGACATTCTGTATCCGTGTGCCGAACCACCGTCGTTGTTGTTGTCGGCGTCGTTTCTCGTGTCGTAGTCGCGTTCGGTACCGTGTGCCATGATAAAGATAACCATCTTCGTGTCCAGACGTGCACTTTTAATCCGTGACCCACCATTATCGGCACCTTTGATCCTTGTATCATCTAGCCTGTTCACGATCTTATCATTAATGTTAAGGTCATAACAAATATCAAATCCTGTTTGCCAACACTGAGTCTTTTTTCACCCCTTTCCAAATTCACCCATAACGTAACCTTGATTTGGTTATTTTTTGGTTCATTGAGATGACTCATTCATTCACTCACCCTCCCACTCTCACTGGTCCCACTAACTCGTCCTCCACCAATCATGCTGACCTGCCCGTCTGGTTGTAGCCTTCCCACGTGACAATGTGACTATTGTTTTGAACGCGTCTCACTCGTGTGTGCGTCACTTGAGATCATATGACCTCTTGGCCGTTGCTGTCAGCACGTGTTTGTCCAGTCGCGCCACCGTAGAACTGTATGATACTCCTCGTCTGCCCGACTGCGGTTCCAGTCAACAGTGAATCGCTTTTGCGCTTAATTTTTTTCTTGAACTTAACACATACGGTAAGTTCTTTACGCCGTGTTTTCAGTTTCTTGATGAGAGTATATCCAATTCAGAACTTCCCAAGCAATATCAAACTGTATTGCGTGCCTGAAATGGAGCGTCTTTTTGTGGAACCCACTCGAGTGCTTCATGAGCAGACTCCAGAAGAAAAGGAGACGTTCGTTGTTCATGTTCAGTCGGTAGTTGACAAGCACGTAGAACGGATAATGTGTTGTATCGTATGGCGTTGTGGACTTCAGCAAGTTAAACTCGTATCTCAGCCAAAAGGAAGGAAACTGATCGCTGACACTCTGAAGGACCCGAGGTGTTACTATGCTCTCCACACACAGAATTTCGGCCACTGGCTTTTTTCCGAGCCATATCCTTCAATGTCTCTGGCCAACGACCACGCTCGCCCCATGGACCCGAACCAGGGAGTCGGTATGTACAAATTGAGACCAGTGTCGATATCAAACTTTTCACAGCCCCAAGCATATCAGTTGATAAATAGCGGAAATCATGGTTACCGGTGCAACTATGAGATTGATTTCCTAATATCGGGCGAGATCCGATTACGTATTCCCTATGCATGTTTACCATTCACCCGCTGGCGACGAATTAGTATCATTGTTGACTACAAATACTGATGACTCATTCCGGTCATCAGACAACGCGATCGGAAGTGTATGTTTGTTTGTATTAACCTTTGAATGTAGCCCCGTACTTAGAGTACAAAACGGACTGCAATTATGGATGAAGTACCTGAGTAAAAACTGGTGTACCATTCTGAATTAGAAATATGAAATCGATCAGTAATACTTTCTCATTTTTGTGCATGCCATGACCTTAACTGAGTGGTTCATAGCAGTTAAGGCAAAAGGGCTAAACGACGAAACTTATTCGGC
>STRG.47179.2
TGCCACCCCCGCCCCCCCCCGCTTCTTTTTACTCTCGTTTCAGCTCGGTGAATCCGACAGAAGATCAAAGATTTCCTAAAGAACCGGGACAATTGGGCTTAAAGCCTCGAACCCGTGTAGTACTTCAAGACTTCAAGACTCAAGGACCTGACCTTGAGGAAGCCTTTTTCGGCTGTACGATTGTTGCGCTATCAGGTTCTCCGGATGCTTGCTTCGAGTGTCAAGTTCGTTGTTCGGCGGTATGCTACAGCGGTCGTAAAGCCTTTCGTTTATCAGGACATTTTCGAGCTTACCAAGCCGCCGTACAAGGGCACCACGTTCAAAAGGATCTCCAGCAACGAACATGGTCGCGCATTTCGTGATCTGGACGCAGAGGCTCAAGTGATGGCTCTGACCCGGTCGATTGGGATAGGAGCCCAGTTCGGTGGAAAATATTTTTGCCATGATGTTCGCGTGATCCGTTTGCCACGCCATGGTGCATCCTGCCCGGTTGCTATTGGTGTATCCTGCTCAGCTGATCGTCAGATAATGGGTCGTATCTCAGATCGAGGTCTTTTTCTGGAGCAACTTGAGACTGATCCGGCCAAATATTTGCCCGATCCATCATGCAAACATGTCTCCGGTTCTGTGGTCAAGGTGAACTTGAATCGTCCGATGGATGAAGTGTTGTCGGAACTGTCCAAACATCCGATACGCACGCGACTGTCATTGACCGGCACACTGGTTGTGGCGCGTGATATCGCCCACGCCAAAATCAAGGAGCGTATAGATGCTGGCGAGCCAATGCCACGCTATTTCTGTGATCACCCAATCTACTACGCGGGACCCGCCAAGACACCAGATGGTTTGGTGAGCGGTTCGTTCGGACCGACAACAGCCGGACGAATGGACTCTTACGTTGATCTTTTCCAGTCCCATGGGGGTAGCAAAATCATGTTGGCTAAAGGAAATCGATCCAGACAAGTGACAGAGGCGTGTAAAAAACACGGTGGTTTCTACTTGGGCTCAATTGGTGGTCCGGCTGCAATTCTGGCCCAGAATTGTATCAAAAAGGTCGAAGTTTTGGAATATCCCGAATTAGGTATGGAAGCTATTTGGCGGGTTGAAGTGGCCGACTTTCCCGCCTTCATTGTGGTCGATGACAAAGGCAATGATTTCTTCGAAAAATGGCAGGTTGATTAGATGTTCGAAAAGCGTATTAGTCTGTTTTTACCACTCATTCATTCTTTCCGATCTCTGAGCAGTTTTGTTTGATGCGCACATGCCTTCCCCTCCGTTCCACATCGATCCTTATCTACCCCAAGCGTTGTGGTTGCTTTACGTATTTCATTAATGATAATTTCGGTACTCGTTGAATACTTGTTCAGTTTGCCCGCTACTTACTCCTCCTGTGGCCTGCATTTCCCTAGTATGAATAAAAATTCGAACTATTATTTG
>STRG.28172.1
GCCTGGTCTGACATGGCAGTTGTTTGAATGCACCACATGTTGACCTCTGCTGTGTTCGGTTGGTAGTGCGCTTATGAATAGTGGCTGTTTATGAAGGACGGATGGATTCCGTTTCTCAACCGGCATTAAAGCCACATGTTGCAGCCTTTGGAGCTTTTGTATTTTTTTACTGCACCGATCTTATACTTCAGTACCTCGGAGAGTTGTTTCACACAAAGAAACCAGATCCTTATGCATTTAATCGTATGCGCAATTATTCTCTTTCCGTGCTGCACGCTCTCTTTTCGGGGACATTTTCATTACTTTATCTAACTGTCTTTAATGAGTTGTTAGAGGACATTATTTCGGCAGAAAACGAAAGTGCCTATCTTGTTCTGGGGTTCTCAACAGGTTACTTTATCCATGATATCTACCACAACTATTGCAGTGGAATATGTCTACGATCGGCCGAAATTATAATACACCATATCACCGTTGTCACATGTTTTGCAATCGTGATAACCTGCCGACTTTTGCTTCCATACGCATTGTTTGGCCTGCTTATGGAGCTGAATAGTATTTTTCTTCATGGAAGACAAATAATGCTGTACCTGAATGTAAACCCTAACTCTCTCATCTACCGCATGAATGCGAATGCAAACGTTGGTTCGTTTGTTGTGTTTCGAATATTTCTCACCATTGGTTTGGACTATTGGGCAGTTTCAAATCGACATCGATTGCCCGGTATCATCAGTGCTATTCTGATCACGAGTTTTGTCGTGTTTACTGTGATGAACTTTGTCCTATTTTTTCGCGTTCTCGCCTCCGAAAAACGCATCCTGCGGGAGTACAACAAACGTCGCATGACGGATCAGCCATATTCAAACGGTACAGTTCGATGCTGTGACAATGTCGTTAAAACAACAAAATCCCATTAACTTTCTTTCTCCGCTCGCCTTCACATTTTTACATTCATATTTCATTCCGACGAGTTATGCTAACCACCGATCCGTTTCCTAATCTGGTATAGAAAAAACAAAAAAACCAAAGGAATTTAGGTAAAACGATGTTTTCCCACTCATCGATCTTTTGCTGAGCTGAACACCAGTGCACTCCATTCTATTTTTTCATGTGTCCGTATTTTAATTTGTCAGCGCTGGCTGATTGATTGCATCATTCGCTGTCTTTTATACTATTTTGTTTTGCATCTCATTGTTCTCAGAACCAAATCTTCTATCTCAGTGCGATCAAGCGTCATCCAAATAATCTGAAACGCATCACATTCCCCACGTTATTTTTTCCTGAATGCGATCTGTTCGTGTAATTTTTTTCGACCTTCAGATTTTTCAAACATTCCATATTTTCCCCATTCGTACCATCCTATCAAACGGCCCCTCCTCTCTCTCTCTCCCTTCCTTCGACCGGTCATTCGTCTGCCCGTCCTTTCTTTTTGAGACGTTTCACCTCAACTGAGAACCTTGTGTATAGTTATGTTATCATGCGTTTAGGTTGATCAGTTGGATTACTTGAATAGCTCTATCTTGTTTTCTGGACGTATTACAATTGTAATTGGCCGTGCAGGAAATGCTAGCAGCTGCTGTGCGACGATAGTCAAGCCAG
>STRG.61208.1
ATCCATACAGTGCGGCAGGCATCTCACCTCTCTCTCACCCCGAACAGTGACCTTGACCCCAACCCCGAAACTGTATAAAAAACCCATGGACGCCCCCGTATGACCCACTTCCGGTTTCGAGTTGTACCAGTTAAGGCGTCGCCTTGTACCAATACAAGTCCATTGTTTTCCGAGCTCCGCCTTCTGTTGTGACTGACCTCGTGCTGTGACCAGTTGTGCTGATCTGTGCGTCTGTTTTCAGACCTCCGGACCCCACGTGTATTACAAAATTGGTGACATTGGTGGGATATCAACAAATGACAGACAACACGAATCCTGAGAAACCGGAAGTTGATACCTCCGCTAATGCGATCAACATTTTGACCGATGCCCTGATGCGGTTAGGGCATTCTGTAAATAAACCAACACCTGTGTCCTTACCAGTAACAGATAAATTTGAAATTGGCGATGATTTCTATATGTGGGAGGCGAGAGTGCGCCCATATTTGGAACTATGTGAACCCAGTCATTGCCGGTATACATTGTTGTCACCACTGGGCCAGTATGCGTTTACCTCAGCCCACGAAGAGATCCTAGAAGGAAGAGTCAGTGAGGAAACCTTCTCAATTTTGCGAAACATTTTGACGCCCCAAAAAACCATGAGCGAGCTGAGGGACGAGTTCCGGTATCGCACCCAAAAACCGGGAGAAGGTGTCCGACAATATTCTGTTGAGCTGAAAAAGATCGCTCGTCAAGCCCTCGTCGGGTATGACCCCTCGGTTAGGGAGATGCTGATACTACATCGGTTCATAGACGGCGTGAACTCAGCAGCTGTTAGAGAAATGTTCTCGCTTGACCCGCCGGCAAACCTGCCCGAGGCTGTCGAACGGGCGGCAAAAAGGGGAGCAGCAGTGAGGGCCCAACTATCTCCGAAGAGCCCACAGGGCATGTCCAACGTTAGCGGCCGCCCCGGTGACCAACCAACGAGAGGTTCAAACCGCCGGGACCGAGGTAGACGTTTTCAACCGGAACGCTGGGTACAGGCCAACGAACGGAAGGACACAAACATGGCCAGGAATGAATATAATGGAGCCATTAGTAAGTTTATCCATGTTAGTTCTGTACCAGTTGTTTCCACTGTTTGTGGTAATTTCTCATCAACAGTCGATGGCTTCATTAACGGGGTAAAGGGCACGTTTTTGATCGATACTGGGTCCAGCTGCACGCTAGTTCGGGAGGCTCCCATGATAACTCTGAGGGAGTGGGTGCCGCAACGTCTGCGGGCCGCCAATAATCAAGAAATCCAGACACTGAGTGTTGCCAAACCCATCTTTCGCATAGGCCATCAGGAGGTCGCCCACCAAGCGCATGTCGTAAAAGAATTACTTTGGGACGCTATCATTGGTGTTGACTTTTTAACCCTCCATCAGTGTCTCATAAATTTGGCGGCCGGGATTTTGCATATTTCAGGAGAACAGGTTGCGTATCGACCTGCAGCCAACATACACGTGCCGAAGGACTTCAAAGTGTGTGCAGTTAGGGAGGCTCGGCAGCCTAGTTCGAGGAACGGAAAAACTGACAGAATTACTGACTGGCAACCAAGATGTGTTTTCCTGGTCTTCAAAAAAACTGGGACGCACGCAGGTAGTTAGACATCATATCGACACGGGAGACGCAGCACCAATCAAGCAACCATTCAGGCGAATCCTGGCACATAATCGAGACGATATAGATGACATAGTAAAAGAAATGCCAGATAATCGAGTCATTTGTCCATCCGTTTCACCCTGGGCCTCCCCAGTAGTGATTGTAAAAAAAAAGGACGGAAGCCTAAGGTTGTGCGTGGATTGTAGACGATTGAAAGCCACTACAAAGAAGGACGCCTTCCCCATAACCCGTATCGACGAAACATTGGAGGCCGTAGCAGGATCCAAGTATTTTTCAACCCTGGATCTGGCGTCGGGATGTTGGCAGGTAGAGGTTAGTTTAGAGGACCGGGAGAAAACGGCCTTTGTGATTCCGTCCGGATTGTATGAATTTCAAACCATGCCTTTCGGGTTAACCAATGCCCCCGCTACGTTTCAGCGCCTGATGCAGAAGATGCTGAGTGATCTTACGCCAACAAAATGCCTGGTATACCTAGATGACATTATCGCTCATAGTCAGACTTTCCAAGACCACATCGAAACTCTACGGTGTATATTTGAACGGCTGCAGGCGGCAGGCTTGAGGCTGAAACCGAGTAAATGTCATTTTCTACGGGCATGGGTTCA
>STRG.62992.2
CTCAGACACAATGGCACATGTCCGAAGGGCGAGCTTAATATCAGGGGACTTCCATTAAGTGATTCACTACGTTTAGCGCCGCGACTAGCACTCATCACCTGCGATTGTGCCTAAATAAACCCATCTTTCAGTATCTCTCTTTTCTACTTTTCTATGAACAGCGACAGAATTGAAAGTCGGTTCTGTCTGTTATTCTGGTCGAACATTTGCTGGCGCCCCAGGTGCAATTTCCTTCCGTTTTGTCTTCTCTTCAAGTAGATTCACAGTTACACTGACTACATCCGTTTCTTCGCTGACTTCTGGTGCGTTCAAGAAGATAACCACCTACTGTACAACAGCACGACTGGTTAGCTTGGCGTTGGAGATGGCAGGTGGACGCGTTGCAGGATGAACTTTGAGGGTGCAGATGTTAAATCTTCACCATCAGTCACCCGATGTCACGCCATGAATGCAAGGGGCAATGTACACGGAGTTCCAGGGCTGTCGAGACAACTGACCCACGTCCACAATCGAAGCCCAACTCCGTCGGACTTCTAGGAGGGGCCTTTTGTAGTGGCATTCAACCCTGGTTATTTTGTTTAACACACATTACTGTTCACCTGAACTCCCGCCACCAAGTGCGGTGGCTATTTGACCGTTGCCCGCACATGCTACACGCATTCTTTCCCAATATACACTAACCATTACCTCCCTACATGTAGTGTTCTCCCTCTCATGGCTTGTGGGGAACATTGCTCTGGTGACCGTGGTGGCGAATTGCAGAGTACCGCTGTAAGGAACAGGTGGTCTATGCGCATTAGGAAGGACTATCGAACGTTCGTAATAACGAAACAGCTTGGTAAGGTCCAACCAGCCTTACAGTTCGGTGAGTTAGAATTATGTTGATTATGTTTTATCTGGGTCAGAGCAATGATTTCAGAGACTAGTTGCTTCTGACTGGAGAGGTTTCTGTCTCATGAAACTTGGACGCTGATAGGGTGAACAATAATCCTGATGCTAGTAAGCCGTCTTTGCTCAGATTTTTGATTAAGTTTGAGTTTTTCTTCAGGTTATGAAGTCCTTCTGACCAAATCCATTCTGTAGCATGGTTGAAAGACATTTCTAACAAACTCCGCTATAAAAATGTTACTACTTGTGTGAGTGCTTCCTTTCGACCATCCCTCTCTCTCTCTCTCTCTCAGAAAGAAACAATTCGAGCGGTCCCAGCTTGTGTTTCTTGCTGAGAGGACTACTACTGATGAGGAGCTGGCTCCTCAGAGAGAATAAGCCGGCTTCATGAATGTCTCTGACCGCGGCTGTCCATGCTGGACGGTTGGCGGTAAGGTCCTTACAGATGTCGCTCCAGTTCAGTTCCCAATGGCAAGTGCCGTACACCATACGAAGACCCAGTTGGTGTGTCTTCGAAAACGATAGCCAGCACGGATGACAAAGCCCGTGGATGAAGTTCATGAGTTTTTGGTACAAGAGACGTCCCCAACGTCACGGCGTTTTTGAGAGCGCACCAATAGCATTTGCACAACCAGATTTGCCTGATGCATTGAAACCACTGGACGACTGGCCCGTCCGAATGAATTCGCACGACGACAATACCTCGAATTGCCAGCCTAGTTCAACTGTTCCCGACACTAGGCTAAGCCAGCAGGCGGTAAAAATTGCTACAGCTACGGATTTTGTGGAGATAGCAAAACAGATTCAGGATTGTGAACAGTATGTTTCAGCGAACGCTTGTTCACGTCTTCATTTGATTGTAAAGCAAATGCAGTATTTGAAAAAACAAGCCGAGGAGATTCTCGCACAGTGTCAACGTGACGTGGAAGTGCACAAATTGCCGTGCAATTTTGTAAAGAAACCTGGAAACACGTATTACGTATATCAGCGACCAGACGGTTCAAACTACCTGAGTCTTCTATCTCCCGAGGAATGGGGCCCTTCCTGTCCAAACATTTATCTGGGCGCCTACAAATTGATGCCCGACATGACATGGAAATCTGAAGACCAGTTGTCAGAATGGAATCGAACGGACAAAATTGTCCAACAACTGATGTCCACCCCCAGTTTCCTTCCCATTGATTCAGAAGAAAACGTTTAATTTCAC
>STRG.14076.1
CGGTCTGCCTGGTGAAATGGTAGATCTGCAGACAGTCCAATCCTTCAAAGGTGCCCTAGATCGCAAGTGGTACGAGATCTTTCCTTGTAGTGAGCCTTGAGTATATCAACTAGATGGATGACGGGTAGCATTGTGGAAATCCTTCTGGAGTATGTTTTAGCAGACTTTTTCCCTCATTGCATACTGTCTCAGTGAACGCTCACGATGCATAATGTCTCTCGCAGTTGATGTGCGACGAGGTTTTCCGTTTCCCTCTCATTTTTAGCGGGGATTCGAGGAAATACTCTCGGCAGTGGTGGGTGCATAACTGGTGTGCATACCATCGAAGGAATTCTGGACGCTCGATTGGCCGTGGCCACTACCTGTCCTGTGCAGACTGAACTGAACTGAACTGAACTGAACTGAATGACCTTGAATTGTTAGTTTGGGATTTTTAAACAACGTACATGCTTCGTTGCTATGGCAGCCGCCGGGTAAATCGTTGACTCATGCAAAATCAACTGAATCGAGAATGAGAGTGCTTTCATCATAAAGTGATGGAGATTAATCTATGTGTATCCATTCAATGGAACATCGAACTCAGTCAGAACAATAGTGAATATTTTATTACCCCTGTAACACACAGCGCGCTCACGTCGTCGGTTTTCGACCGGTTTTTAGTGGCTATTTTACACGAATCAGAATTGGCTTGATAGAAAGGAAGTCGAAAACCGGGGTATTCTACACGGCTTAGTGGACATTTTCTTTCAATATATATTGATATAATACACTGTCTTGTGGCAAAGCCGTTCTGAAACCGCTCCGAAAGCGATACATTCTTGTCCGGTTTTTGACCGGTTTGTGCAGTTACGTTGATCGATTTTCGATCGATTTCTGAGCGGTTTGTGCCGCGTATGTGAAGAAACTGTAATGCTGAATCTCTGACTAGCCGTAAAATTTGACGAGGTGAAATGCGTGACATCGATTCCTATGAACAAGTCAGAAATATCGGTGAAGGTGCCTTTGGCAAAGCCATTTTAGTAAGGTGCAAAAAACAGAATGTGCATCGAGTGGTTAAAGAAATCAATATTAGTAAGATGTCACCCAAAGAACGAGAAGAAGCTCGAAAAGAGGTAGCTGTGCTGTCTAAAATGAATCACCCGAATATCGTTCGGTATTGTGACTCGTTTGAAGACTGCGGCTCGTTGTACATTGTCATGGAATATTGCGATCAAGGAGACTTGTACCATAAAATCAGTGCTCAAAAAGGGGTTCTTATGCCCGAATCTCAGATACTGGATTATTTTACCCAGATCTCTTTGGCACTAAAGCACATACACGACCGGATGATTCTTCATCGTGATATCAAGACGCAAAATATTTTTCTTACATCTGACGGCAAATTAAAACTAGGTGACTTTGGTATTGCAAAAGTACTAAATCACACACTGGATTTGGCCCGTACTTGTATTGGTACACCATATTATTTATCGCCGGAAATATGTGAGAGCAAACCATATAACCACAAGAGTGATATCTGGGCATTGGGGTGCGTACTGTATGAAATGAGCACACTGAAACACGCGTTTGAAGCCGGGAATATGAAAAATCTAGTCCTTAAGATTATCCGTGGCACTTATCCGCCAGTTTCGGCAAAATACAGTTACGAACTACGTTGTCTCATTTCTCAACTGTTTCGAAGAAATCCGCGTGAGAGACCGTGTATTTCCACCATTCTGAGGAAACCGTTCATCGCAAGACGGATACATCGATTTTTAACAGAAGAGCAAGTTGCTGAGGAGTTCAGTCACACTGTCTTGCATCGAGCAAACTCACAGTCTAAAGTGAATGGATCGAACGATCCCCATTCGAGTGGAACTCCCATTTCAAGCGGTTGTAAAAGATCCATTTTCAGTCCTTGTTCAAGGCCGAGCAAAGTGGGCGTTATCAAAAAGTCAAAACCTACAGAAGTGCCGGCGATCAAAAGGGCCACACGATCTAATCGTCCCGACTCCGCTTCTCCAGCGCCACACAGAGGAGTTGCAAACAGTACACCCTCCTCAGCAAACTCAAATACTGACCAGGAACAGAAGAAAAAAGTAGAGAATTGTTTGGCAGAATTCAGTCGAAGGAGACAAAAAGAATTGTTTGAAAGACGTCAAATGGAGGCTAGAAATCGTGCAAAAGAACTCGGATGGAGAAGCATTTTGGAGATTCGGCCTGCAAAAATAGAACCCCAACCAATTGCGGCAGCCCCATCAATGGATCCAACATTAAATCCTGTGGCTGACAAACCAATGAAACCAGCACCAACGCCAGTACCATTCAGTCCAGTTGGGGTTTCAGCCGCTCAGCCACCAATGGCCGTGGGAAAACCGTCCAGTGTCATGGTTGTTGCTGATGCTTTTAACAAATACAAGTGCGAACTGGAACGAATGCGCGCTGAGGCTATGGTTAGAGAGTGCCGATTCCAACTCAATCCTCGTGGAGTAGAAAAACCGACGCCTATGATTCGTTGTAATCTATTTGGAGATCTGTTTTCCCCACGCCCCGGGCTACCTGGTCCAGGGAATCCGATTCTTTTGGAATATGTCAAATCGGATCAACGAGATGCGATTTCAAGTCAACAGAATAATCATTGTCATCTGGGTAAAGTGGATTTGAAATTAAATGACGAAATTTCAAAACGCCCCAGTGCAAAGCAAGCCATTTTACCTGGAAGCGCAGTTAAACGGGCTCAGCTGGTAGAAGAATTTTTGATGGTTCGACGTGAGGCAGCTCGGAACCGCGCACGCGGTGCCGGATACTTGATGGGTGTGGCTGCCGCTTTGGGCTGTTCACCAAGACCTCTGGATCAACTGGAGGATCCGCTTGCAAAACGCGAACGTGAAATGAAAATGCTGGATGAGCGACGAAAGAAAATAGAGGAGTTGAAGCACAAAGCTGAAGAGAGAGCAAGGCTGATTCGCGGTCAGTGGGAGCTACGTTTCAGACGTGATTCGTCGGATTATGATACGTCCGAAAGATCGACGGATAAGAGTGAAATTCGCCTCGTTGGTTGTCCTCCTGCTGGTATGCCAAAGAAGAATCTAGCTCACAACAATGTCCAGGAATCAGTAGAGTCGGGGATGGGGTCCGGTGCAGAAGCAACACCAACTCCATCCATCAGTATGGTCCTAAAGAAGCTTGACGGGACACCAACAAACGCACCGACACCGGTTCCAAATTCCCATTCAGTCCAAGATCGCGGGCAACCTGTTCCAACTGCTTTTCAGTCAGTAACTGAGGATGAAGACCAGTCGACCACGAGCTCAATTACAATCGACGATGACAGTGTCAGTAGTTCCATGGATGTCTATTCGTCAAAACAGTGTATGGCAATTCGGAAGACCAAAAATCGTATACTGCGACGACTGAATGCCAAATCCACTGTCACACGTATTCGGTGGGAACAAAATGTGAATGCTGCATCAAATGGCGTAGGACATGTAGTAAATGCAATCCACGACAATCACTCACCCCTTGGTCCAGCAAAGCAAAATCGATGGCTCGGAAATTGTGTGAATATATTGACTAAGCGAACTCTGGAATCCACGGGGTCCTCGACGGAGACTACCCTGGCCGAGGATAGCCCATCATCACAGAACCGAGAAACCATACCTCCAGCAGAGGTCTCTCCATCCGGAGTAAACCTAGACCGACCAACTCCTCGTTCTCATTGGGTTGATCCAAGTGATACAGCACTGAGAAACTTGAGTGAAGGGACCGATGCATTGGGATGTGCGGAGAACACTAGGATCCGGATGGGCGGAATCGCGTTTGATGCCGCACTAAACACCATCGAATTACCCCGGCAAAAGGTCAGAACAGAAGAGGAAAATCAGAGTGTGCCAGTTAGAAGAGCATGGCAAGCTTTCATTCCGTGCGAGACACAAGAAACAAAAGAATTTCGACCATTAAAAGCCGGTGATGATGAACTGCGACCGGACACTGATGCAGAGAGCTCCGCATCACCACTATCACTGGCTACGCCTGGTCCAAGTGGCCCGGGTGGGCCAAATGTGACCTTACCGTCTGCTTGTATTCCTGATGAGAGCACCTCTCCGAAATATTTTGGGTCTTCCAGTTCCCAGAGTCCATACGGAGGGTCCAAATTGATAAGAATGGGAACCTATCGGCTGGAACAGCCACAAATATTTTGCGCACCTAACATCACTCCGGCGAGTTTGCTGCTCGAAAAGGTGGATTTCGTGGAAACGGTGAACCTTAAAAACGCGTTGGGTAATGATCAACCTGAAGCACCCACTGATACTGTGCCGAGTGCAGTTGCTTCATCGTCAGTTGATGAGTTAGAACAACCTTTGCAACGTTCAAAACTGTTGCGGACAACATCTTTGCCGGACGTCTCGCGACTCCCTTGTCTAGCTGAAAACTCGTTTCGATTGTCCGACGAAATTCGTGAACAGGATTATCATGCGAACGTGGATGAATCCATCACAGTGGCACCCTCACTAAGACAAGAAGACTCACTGGATGTTAACTGTGCATCGAGGTGCGGTCACATGCAAATCAAAAAGTTACACGAGTCACGAACAAGCAGTGATGACGAAATCGAATTGGTCCGTCAGAGTATGCTGCGCGTGATGATGAGTAGCAGCGGACGAGCAAGCAACGAGAGTCGTTCACACTCGGTTTCACCCCGTCCGGTTAGTCCGCAACCAAATCAAGATGTGTCTGCCGGGGAAAAAACACCAGGAATTCGGAGGACAGAAACCACAATGACATTCACTTGTCATTCCACGGGGGTATGGGGTTCGGCGGAGACCACAGCTGGTCTGAACGAGTCACACGGACGACGCAGGTTCCACAGCGAAAGTTCTTATATAAGCATGTCCGAAACGTTCGAGATCACACGTCGTGTCGCATCACTGGATTTCAAACAACTAACCGCACAGTTTGGCCCCTTCCTCGAAAAGACTGCTCCCGTCGCCACAGATTCGCCGGTAGCCGGTGTGGATTGCGAACTCTCACTGGAACGAGACACTACCTCACATCCCACACAGCTGGACCCAATCTATTCAGATTGTCCCAGTGATCAGGATTACACAGATAACGAGCATAATACTGACGAGGATCTGAGCGAGGAGCTAGAAGAAGATAGTGACTTGGACGAGGATATCAGCGCTCGATTACTACGGCATAAACATCGACTGACTCAGGTGACAGAAGTGGAGGAGGAGGAAGAAGAATTAAGTTGCACGGATGATAGTGACATGGATGATGACGACGACGGCGGCGGCGACGACGACGGCGACGACGACGACGAGGAGGAGGAGGACGACGATGGACAAAACGATGAGAACGAATACGATGAACACAGTGACTTCGTTCCCGACCAGAGTAAAACAGATCATTCGAAGACTCGTGGCATTTGTCGTGGTCTTCGAAAGAGAAAACACGCCTCACCGACATCAGACCATCATAATTCTAGATATAAAATGGACGACATGCACAATCGAGAACTGAGCATGAAATGGGACGGGCTGCAAACGGAGAATAGATTTTTTCGACTAGAAAAAATGCGAGCTGATCTGGAGCAAGATTTGGGAGTGGAACCGCTTCTCAGAGCTTACAATATTATTCAGGCATTACAAGAAGATGAAGATGAAGATGTGACAGCTAGTGAGAGAGCTATAGTTAGCTTACTCGGAGAAGAAAAAGCCATCAAATATTACGAGCGCATTCTCCAGCTCGTTTTGGCCGACGGAGCCTTCATGGATGATGTATAACCAAACGATTGTCAATCCCCGGATGAAATGAACTGCGACAAAATAATATTCTCCCTAATTTTTTTTTCTCGACCAATAATAATGACACAAATTCCGGACTTATTCTCCCCATCTGAACCGAAATTTGTTCACCCGGGTGACTTTGTTTTTTCATCCGTTAACTTTTCTATCACATGATTATTGATTGTGTAGGTGCAATGAACAGCATTTTTTCTTCCGACCACACGAATTCTCATTTCTAGGGAAAATGGCGAAAATATTGGTATCGCTGAAACAGTGTTAAGGTAGCCATATCGTGCGAAAAAAACAATTTCTTTACAAGCATTTGTATTCACATTTATGAAGAGTAAAATTTTCGGGGGTTGTAAATGAGGCCGACACCACACAAGACACCTAGGAGACGGTGGACGCAAGTAGTTGAGACGCTAGTAATCATTTATGAAGCCCATGAGAGGGACAAAATCACAAAATACATTCCTTGCCTGTTGGTATACGGTATCACAGTGCTATTGGCTTCCGGCTAGGAATAGTCCACTGTCTTCCCTCGCCAATAATCGCTTCCCACCCATCCTCCGTTGTGTTTTATTCTTTCCAATATTATTCCACGTGTTAACTTTCGCATCATGCTTGATTTCATAAATGGA
>STRG.31899.3
GTCTCTCGCAGTTGATGTGCGATGAGGTTTTCCGTTTCCCTCTCAGTTTTAGCGGGGATTCGACGAAATACACTCGGCAGTGGTGGGTGCATAACTGGTGTGCATACCATCGAAGGAATTCTGGACGCTCGATTGGCCGTGGCCATTACCTGTCCTGTGCAGACTGAACTGAACTGAACTGAACTGACTTGAGGGCTAGCCCGTTGTGCGGGTACGGGAGTGTGGAGTCGGGGGGTCGCGTTGTGATGCATTGGAATAGAGTGGTTTTCCCATTCTCTTTGATGAAGGTGTTTGTACCTATTCACAAACCTAAATGGCTTCGGCTCATCGTGTTTCATTTCGTTATATGCGATTGGCATTTGATGATACGCACTTTTGAGGTCTAGGGTTCTGTAAACAGCGTTGCGGGGGTCCAATGTATCTCGCGGTATTCTCTCCAGAGTTTTAAGCACCACCGATGTCAGGTTAATCGGCCCGTTATCGACACGTGTCTCAGTCTCTACCTTTATGATAGTGTGACGATCGATACAAGCCAGCCTTTAGGCCGTTCACCCTTGTCTAATGATGCATTGAACAGCTTAGCTGGTGGTTCTGCCAAGATGGACGCTAGTAGCTTATGTATTTCTGGGTGGATGTCATCCGGCCCACCGCCTTGGATACGCTCAATTGTTTCATGCTGCTCAATATGTCCGTTGAGTTAATTTCTTCGTCCCGCAATTCCAAGATTTCACTGTCCCCAGTCATAGACAGTCCTTGAGTACCCTAGCCTTGTCTGTATGCTTGGTGTGAGGGTTCCAACAAGGTCGCTGCTTTTTCTCGCCTGCTTATTGCCAGTATTCTCTGTAAGTCTCTGACATGACCTACAGCTTTCCTCAGTGTTGCCTTAGACTGAACGTAGTTGTAGTATGCTTTGGGATTGCTTCTGGTGTACCGCACAATACGTTTCTCATAGTTGTCCCTACACTGTCTTTGAATCTGAGACAGTCTACTTCTCACTGCTTTGAATTGTAGAAAATCCCGGTAGCCACCGGTGCTTATTTACTTCTTCTATGCCCTCTGTTTCTGATTCGGAGCCTTTCTCACTCGGCTTGTCCACCACGGTGGTAATCCGTTTCGTTTGATCCTTCTAAGTAATGCGACGGCCTGTCACTTCTAATACATTACTTGTGATGTAACTCCATTGGTGTTCAATGCTGTAGTTATCGCACACTATCTCCCAATCAATCCGGAGACCTAGTTCTGTCTAACCATCTTCAGACATCTTTGAGAAGTTTCTTGTTAACTTATCGGGCGCACTTATTCCCTGGGGGTTTAGCCTGAACTGGATTACGCAATGATTATCCTTACCTATAGGTTCTCTAACTGCTAGGTGTCATTTGGGGCTCTTGTCATCACCAGGGCAAGGATTGACGATAACTGACTGAATCTACATACTGTCACTTAATGTGCCTGTTAGACAAGAGTCTTTCTGCGGATTAGGTGGATCAGTCTCCCCCCAAACGTACTTTTTGGAGCATTTCCTGACGTCCAGTCTATTTCGGGCGCGTCGAAATCACCCATAATAAGTAACTTCCGTTCCGCGTTGGCACCCGTTGTGATGAACGCAAGCAGATTGTTGTCTTCATCGGCTTCCGCTTCTGGGCCTCGACACGTGCAAACAATTGACGTTTTCGGTCGGCCCGTGCCTACTACGACCTTTATCACCTGTATATTGGGCGTGACAAGTCGACTACTCTCAAAACCGTCCTACAGTTCCGCCAGGAGAATCATTATACCACCTCCTACTCGACTGTCCTGCCTATCCACCTTAAAGACTGAATAGGAGCTTGGGATCAATCCAGTGTCGCTTTCGCTTGGCTTTAACCACACTTCAGTGACTGCTACCACAACTACTCCTAAAGCCCTAGCATTGAGCTACAGGGAGGCGTAAAGTGCTCAGGTCCTGAACCGAGCACCAGAACCGTTTTTTTGTAATACGGTCGGATTCCTAGCGTTATTATTGATTAACACCCTTTCTACCTCCCGGGTCGCTTTGCACACCGCCATCCTTGAAGTCTCGGTGAAGGCCAGGTGCCCTAATTTTCTTCTCAGAGTTGCGATAGTCCAGTCCTTCATTAATGAAGCTGGACAACACCTCTATCATGACTAATGGCTGTTTGGAGTTTTTCTCCTCCATCCTTCTTGCTTTTACTCTGCGAGACTTTGGGGGCGCTGTGTTAAAACCTGGAGTTCTGGTATTTTCATCCTTCCCTGACTGACTATAGTTGCCTTATCACCAGGCACCACATTTATTTCTCGGCTTGAAATTTGTCTGATGCGCCCGGCCGCGGCTAAGATCGCGTCTCTGTGGCGAGGGTTGGCAAACTCGACAAGCATACGTCTTGCTTCGCTTCCTTTTAAGTCAGTCTCCTCTTCCTACTGCCCCAGTTTCAAAACGGCTACATGTCCGGGGATTTTCACTGAACCCAAAGAGTACCTGAAATGACTTTTGATGAGCAGCGTATCGTGGCCCATACTACCGTTTTGTCTCATGCTTCTTCTCCATGCGGGAAGTACGTTGTATTCGGAACAAACATGCAACGCTTGTTGGTGTATTATGCGGCTTCTTTTTTCCAGCCAACCATCCACCGTAGGTCACCAGTTTGAATGCAAGCCGATAAAAATCGTGCATTTGGATATTTCCAAGAGTTGGCATTCATTGTGTGCATCAAATCAATTCCTTTTCTGCGCATCGCATGATTTAATTTGGATTCTTCGTTGGTGTCACGAGGAGCAGTCCATTCTAGAAAAAATGCACCACATTCGGTTGCCCAGTGAAGGGGCTGGTATTTGTTGCCCTGTGATCACTAACCTACTGTACGATTCGTTGTTGGACCGGCTGATTGTGACCACGGGCATCGGTGTAGTGCATATCTACGCCTTGGGTGCACAGTGTTCCCATGTGTTGCGATTCATTGCACATGATTCCATCATTCATGGGCTATGTTCCGCTGGTGAAAACCAGTTCGCAACTTGTTCAGAGGAAGGAAGCGTTCGTTTCTGGGAAACACGTTCACTGCCAGGGGGTGTAAATGCTCAAGCAATAATTTCATTTCACCCGCATCAAGTGTCTTGTTTGGAAAGACCTCACTTGGGTCGTTGGTTAACCACCGTCTCGTGTGATACGTCAGACTGGAACTGGTTCGTTACCGGAGGTGGGCCAAGTTTGTCCTTATGGAACCGTCGTGCAGGTCGATATGTGACTCCCCTTCATCCGGATGTCTCCTCGGATGCGTGGTACGCCCAGACTTCCGTGTTCTCGTTCCCCGATATTGAGCCTAGAATTGTGGCCGGCGGGAACTCTGGTCACCTCTATCGTTGGGATCACGGCGGTTCATTGGTATCATCTTTGTCCTTGACTGATCCACCAGACGCTCAGTTGGCTCATGTGATGGTCATTAAACCCATCTCCGCTGCCGGGCTTCCGTCGGAGGAAGAGAATTTGGAGATCAATGATGGCATCACACTGGTGGAGAATCATGACAATAACACGGATCTGGACTCATCACCGACTCGGCGTCCCCTCGGTGTATTGGTTGTTGGTGGAGCAGGACCCGCTATCCGTGTTATCTCTTGTTTGGGCTATCCTTTGGGAACTTTAACTTTGTACTGATTACGGTTAAACGAT
>STRG.13522.1
AAGAGAAGCTGAAATATCAGTGAATATTCAATTTTTTATAAGTTATTCTTCCCATGAATTTCCCTTTCATTGTTACAAATGAACGCATCTTTATTTGAGCCCACTGCTTTGCTTACACGAACAGCACGAAGGTAGGATCGGACATATTACTGGAACCTCTTAACCGGATTACGAGTTCGGCAAAATCTGACATCCGACCGGAAATCGTGCAGAATCTCCTCGGTATGAATCTTAGCGCAACAGAGTCCAACTGGACCACTTCCGTGGCCGATGACTCGGATTACAGTTATATTATCGCCTGCGGATATGTGTTTGTTCAGACAGGGATTTGTGCGGTCGGCTTTGTGTTAAACATGCTGAATTTTGTAGTCTTCGTCCAACCAACATTCAGAGCACCAACCTATATAATGATGACATTCCTATCTCTGGCTGATGCAGTCACCCTGGGATTTCGCATTCCTCAAGGTTATGTTTTCTTTCCTATTGTATCCGAGCACAACAGCGATGCAGTATTGTACGTCTACGTATACAGTACGTATGTGGAAGTTCCGCTCACCAACATGTCGGAAAATATAAGCGCCTGGCTTACTGTGGCTCTTGCTATTGAACGTTACGTGACAATGAAGCACTGGTCCACTGCAAAACGGTATTTTACAATACGTAATACAAGACTCTTGGTGCTTGTCATTTTCCTCATTGCTGTCGTCTTTAACACACCGTATTTTGCCACACAAATGATTACGCTGAGTCGAGTGAATGGAACCTTGGAGTTGAAGAGCGAACTGACAAGTTTCTCTCACACGGTTTACTACGCCGTTTGCACATATCTTCGTATTGTCCTTGTCCAGATCATACCTTTGTGCTTTTTGTGCGTCTCAAATTGCCTGCTATTTGCATTGGTATCACAACATAATCAACGATTTTCCCGCCATCAAAAGTGTGGGGTCGGTGGGACACCAGTCAAACGACGAAAACCAGTATCCAGAAGAAAGACGTCTTGCGGCTCGTTTTTAGGTACTGTATCAGTATATGAATGCCCCGTGAATACAAACGAGACTTGTTCTATACAACACATGCAAGCTGAAACTAGTGAGCCCGTCAGGATTGTTTCAGTTGAAGGGTCAAATGGTGAAAGTTCCCATTTAAACGCGAGCCCGGTCAAATCCCGCTATAGTGATCTGTCCTTCGAAAGCAGGACCATCCCTTGCTCTGAAACGAAAATAAATATGTCGTCAGCGGCAAAGCAACGAACACAAGAACGGCCATCAGTAGAATTCGTGCAACACTCCAGTTTGATCAGTAACAACTTTCAGAGTGAATCGAGTCGTTCGGTTGGGAAACATGATCGATCCCAGAAAAGAAGAGCCACGCAGAACAAACTCACGATTCTTTTGATTGCTGTTATTCTTTTATTCCTTATCGGACAGGTGCCTCAGTCCTTAGCCTACATCAGAGTATTTGCCACATTGGGGATATGCTCGACAAATCAGTTGGAACATTGTACTGCACATCAACTCTATCGTATGATCACAGTCAACCTTTCTCACTTGGCATTCACATTGAACTTTTTCGTATACTTTTTTCTTAACCGTGATTTTCGAAACACTCTGACCAGTTGTTCATTTGCTAGATTCCATTGCCGTCGAACCAACTGAGGAATTACGTGGGTAACCGAAGGAGTTCGTGTGCTTTCTTTGTGCTCGGTCTGACTGCCTGATACACATGAATGAAAGTTTATTACATATGCGAGCATCGCCTGTTATCAAGTCCAACTATCAAAACTGCAAACAGACATGTGCGTGAAGGAAATATACAAACACAGATGCACACGCTGATAACCACATACATAAATGAAAAAGTGCAAAAATACATACACACAGACACAAACGGGTGCGTACTCACACAAATATTAC
>STRG.42443.1
AATAACGGAGAATGACAATCCAAATCTGTCTCTGCACGTGCGTGTGTGCATGTGAAATTGATCACAGTGTGGAATGATCAAGTTGTTGCACATGTGTACGGGACCATGACGTGGGCCACGGAAGCCTAAGTGCTTGCACAAATTGTTTCTGTACGCACAGAGGAGGATTGTAGAGACGAATACCCACGGCTTCGGTTTATACTTTGTTTAGTTAACAGAGCAAGAAAAATCTGCTCCGAAGACACAATAAGAAATGAACTCGTTTTTTTGCGGAATGTTTTCTTAAATAACGGCCATCCTGAACGGTTTATCGACAAGACGATGCAAAGAAATGAAGGGAAGTCAAAGGAGATAGGAGCCGCTAAGAAGGTACTATACGTGCGTTTGCCGTTCAAAGGTGACACCGAAGCCGAAATTATTCAACGAAGATTGTCAGGACTAATCAACAGAACATTCTACGCTGCACAATTACAAATCCTGTTCGTTTCCAAACCGATAGTGTGTTTTCGATTGAATGACATAGTGCCGAATTCTGCAACCTCGTTTTGTGTGTATTCTTTCACCTGGTCCTGTGGAACTAGGTACATTGGTCGCACGACTCGGCGCTTATCCGAAGGCGTTCGTGAACACCACCCGGCCTGGCTGAACACGGGAGCAATTAAGACAATTACGAGTGCGGTGTGCTCTCACCTTGTTGAGTCAAACCATTCAGTGGAGGTGATAAACGCTTTTCGCACCATTTACAAAGTCCGAGGAAAGCAATCAAGACTTGTCAAGTGTCGCATCTTAGCCACAGCCGAAGCCGTGAGTATTCGTCTCTACAATCCTCCTCTGTGTGCACAGAAACAATTTGTGCAAGCACTTAAGCTTCCGTGGCCCACGTCATGGTCCCGTACACATGTGCAACAACTTGAACATTCCACACTGTGATCAATTTCACATGCACACACGCACGTGCAGAGACAGATTTGGATTGTCATTCTCCATTCTTAT
>STRG.11794.5
GACTGGTATGGACGACCGTTTCTTGAGGCTTAAATGCCGTTGGAAGGATTCATCGCTCATCTGTCGATCAGTGCCATCGATTGGCTGTCTTTTCGATCGCGGTTTCATGGGCTCGGTAGGAGCCGGTGCTGACGCGCTGCCTGCCAGTGGGACGAAACCTTTTATCGAACGATGTGTCAGACCATAAGACCACAACGTGTTTCTCCTCCGCTGAGAATAGGTATAAACTTTAGCGACACAAACTTTATCTCGCATAGCTTAGTATACTAACGATGCACCGCCATATGACCAAACAGAGATTGAGTGTCATCACTAGTAACACAGAACGGTATTTTTGCAGACAGTTTGTTCTTATATGTGAAAATGATCCCTCATTGATCTGATGTTATTCAGTGTGTTGCCTTGTTCATAGAAAAAAGTTTGCACAGCTGCGGCAAAAAGATCATAAATCAATTCGATTCATGACCTTGGAAACATTTTTTGATATGCGTAGTCTGCTAACACATGAAGGCACACAAAATTTTTAAAATAATTTAGGATAATTAAGTGAAATGATAGGGCAGATAGAGGGCTGAGTCTCAATATCCGGATTTCATATTACATATTTTACTTTTCACTTATCGACCTGGTTAAAAAGACGGCCGAACATTTTGTGATGCATCACTGTCTTGTAAATGGACTAATTCCAGACCAACGTTCATCTACTAGTAACGTCCTTTTCATGCCGTGACTGAATTATTGGAAAAGAAATGACAGTTAAGTTTTCAGGAAAAGAGTCCGTCTCTAGGCATGTACTCAAAGTGTCGAATGATTTCTCATTCACGCACTGTAGTATTACATCACATCATCTTACAGTGCGTTCTCCGTGTGCAGAATATCTAATACCAACGAAACAAATAGAGGAATATATATTTTTTTGGGAGTAACAGTGCAAATATAAAGACCACATAGATCATTATTACTGTAACTGCCAATACATCCAAAACAGTGACCAAGGGAATTCCGAATTACGCTGATTTTGACTAGAGTTTAATCTACCGATTTTTTGTCGCCAAAAAGTGTTTCGTGAAACTAAGTTCGAAAAACGACCACTTTGACCGTCGTCAGTATGACATTCAGTTATTTGAATAATTATATAAATTTTGACCACTTTGGGCATTTTTTGGTCATGTAGGTTGATACTATTTCAAACCATTATTTTACCATTCGCGGTAAAAGTATCTTCATGGGATTGAAAGCTGTACATTATTGCAAAAAGCCATTCCATGACATATTACTCCAAATAATGGAGGTATGGCATTTATTGCGCTACGTCCACTCACGATCTGGTCTCATAAAAATATCACCCGTCATAAACTGCATTGGGCTTACAATATCTCTTACGTTGTTGATCACAGAAACAAAGAGTGCATTCAGAGGCGAGTGTATAAGTAGCGAAAAACAAAGGTGAATGTGCTGAGCAATTGCTCATTTATTACCGTAAAAAATACAAGTTACGCTTAGGTGCTTTGAATACTTGTCGATTTATCTCATGAGGCTATAACACGTACGGTGACCATTATTGTATTACGGAAAGGTAATTCAAAACACGACTGTTTGTGTGCATCATCTTTTACTTCTGATCTTCTAACTTCCTCAAATGATTGTATGCAGAGATGGTGAAATATCGCTAATGAACTTATATAATCATTTGATCGTGTTCCTTTCAGATAATTCAAGAGAAACGTGTTGGTTTGCAGTGATTTTATGAGATCCCCCTGTGAGGAGTAAAAACTATGCCGCGGAGTCAACTTTCATGATGAAAGATGAGTCTTCTGAGACAAAAGTTTATGGTCGTTTGCACTCCGGAATCCTCTACACCTCGCTATCGTCTGCAGCTTGTGCTGTGCTTCGAATTCCGTGAATGATAATGCCTTTTTGATTTTTCCCGGTCCTGGCTTTCGTTCGCATCCAGTTTGGTTGTGGTATCAGATTAGACCGGCAGCCTTTTCAGGTGGATAACTCACCGTCATTGGTCCAACAAAGATCATTCAAACTCATGCAAAGTCAGTGATCTCTTGTTCATCGTCCTGAATGTCCGCTATCGGACGAGGGCTTTCGATTCTTACCACGGTTGAAGTTTGGCGTTTCTCGCATCCTGAACCATGTCGGTGGGAAGTTTGAACTTTGATGTGGACCAGCTGTCACCCAACGAAATACCACAGTGCAAAACCAACCACTTCACCACACTGGGACGTATCTTCGTTGCCGAACTGCTCGGAACAGGGGCCCTGTGTTTCGTCAGCACCCTCTATCCGTTGTCGGTCAATTCAACTGTCCCTCCACCTATTGTAGTCGCAATGACATTTGTGTGGATCACGTGGGTATTTGGTCCCATCAGTGGTGCCCAAATCAACCCGTCTGTGACAATCATGCTCTTTTTCACTCGACGTTTATCAGCCATCCATATGATTATCTACCTGGTGGCACAGTTCCTCGGGGCACCACTGGGCACTTTGACTGCTATTTTATTAACCCCAGAAAACACCAAAACCGGAGTCACAATGAGCATGACCAAACGTGGCTTGGGTATAACAGTCGGACAGGCAATTGGTCTGGAAACTATTGCAACTGGAATGCTTGTCATGACCGTAATGTCACTTTGTGATGAGTTTCGAGATGAACAGTGGACTCGGGGAAATGTCACGCTATTTCCCATCAATTTTGGTCCAATAATGGGGCTATTTGCTACTGTTCTGGGGCCTCTTACAGGAGCAAGCATGAATCCAGCACGAAGTTTTGGACCGGCCCTGGTGAACAATGATTTCACGGATATCTGGATATATTTTGTGGGCCCTCTTACAGGCGCACTTCTGGGAACCCTATTATTCGAGATGGTCCTTACAAACGGGGCTTCAATCCCCCGTCTAAGAGCTTGGTTTACAAGTCGCGATTTTGATCGACTACGGAACTACAAAATTGAAGCTCAGTTCAAGTAGTAATAATTTTCAGGTCGACCAGTTGATGACAACAGCACACAGCATCCTAGTTGGTAGTCAATGAACCTCCTCCGTTTTCATCGAATCTATTGTTGTGCAGCCACAAACCAAGCACGGTTTAATTCATACATTTGCACTCTCAATTGAAAATATATTTTCGTGTCGTTCA
>STRG.6254.1
GTAGTGTATACTAGTAAAAGTCATGGGATTATGAGCCTTCAGAATTTGACAATCCTCAAGCAACCGAATAAATTAATGGTCAGCGACTCTAAAAGAAGCGTGATTGTAAACGGCGAAGAACTGTCAATTAAATTACACTCTGACCTCGTGATCAGACTGACGAACCGCATCACGTGCACTATGCAACGAACCCTGTATCGATTTGTTCAAAACTATTACACGCTGATCAACTAATGTAGCGTGTACAGGATTTGGTCTGTAGTGCTAATGCGCTGGCAATTCAGATGATCTTGAGGAAGTTAAAACTTTTCCTAACTCATAGCCCTCACGGAACTATTTCCAACAAACTAGCCACGGTTAAAATATGTGGATCAAAAATTACTGTCGACAAATACAATTGTTGTCAGTCTCCTGAAGTCACTGATAATCTCTCTATTCCCGATGAGCCAGGTACCATCTGCGAACAAGTATCCGATCAGTTAAATGCAGCATGTCAAAAATTGGTTCAAATGACCGCGCAAGTCGAGGATTTAAGAACTCAAACGCAACAAATCGGTTCAGCTAGCAGGAGTCACTTTTTGCGTAGTGAACTACGAACAGTGAGCCAACATATACAACGTGGTCTAATTGAAGCTGAATGTCTTGTAGTGGTGAAGGATTATATTAAGTCCATGGAATCGGAGCTTGAATGTGCTCGAAAACTTGTGCGGACTGTCAGTTTGAAAAACCGTAACCTGCAGCGACGAATATTGCACAAACATCAAGAAAGGCTTGATCGGATTTATGAATGTGAAATGCTCCAGCTTCATTTAAAGGCATGGCGTTTCGCGCTCTCACTTTATGACCCCGGTTATTCCTGTCTAGCACATGTACTCGATAATGGGATAATAGATGTGAGCAAACATAATAAAACCGAATGTGATGTACCAACAAATTTGAGTAGCATGCCATGGATATGTTTAAAGACAACAAAATTGGAGTTCTGGGCAAGGGTGAACCAGTTGATCCAATTGGGACAGTTAGATCGTGCAGTTAAAGTCACTATGGAAACGTTTGAGTTGCAGAAACTAGTTTCAGCCTCACAGCGACATCGGTGGTTGCCACACTGTTTGCTGGAATTGACCAAGGTGTTGGACTATCTATCCGCTTTAGCTTTACACTGTTTCCTGGAAGATTTATACGAACTGGCTCTGGTTTGTGCCAATCATGCTGTCCGGCTCTTGCTGAGTATAAGTCCTAATCGAAGTCCCAAAATAATCGATGTAAAACAAACTACTCCCTTTGATTTTATTGGTTACATTGAAGAGCAGCTCACATCGGCTATGATCCATGAAACTGAATGGGCTGTTCTTTTGGAAAGCTGCCGCAGACTGATCCAGGTATTCTGGCTCACCAAACGTCACCAAGAAGCAGTTTCCCTACTCCTTGGGATTCTTGGTGCTCGTCGAATCCTAATTGGCCAAGATGAAAAGTCAGAAGGATGGAAAGGAGGTTCTCAGTTGGCCTGTTTGATAACCGGCAGCTTGTGTTTGTTCTCCAGTCATGTTAACCAGCTTTCGCTGATTAGTTACGGTCGCGAGGATCATATTACTATGAGTTTGACTGATCTCGCCATGAACTGGTTGGAGGCAGCACTGTCAGTTCACTTGTGCCGCATCCGAGACGAAAGAAGCGGGCAACTGCGAGAAGCTGTCCAGGGACCAGCATTCTACTTATGGTCTATTTCGACCGCCATTCTCGGTCGTCAGTGCGCTGATGTTGGAGCCGTCTATGACATATTCCTGCTTGCCGCACGTGTTCTCAGTATCCTTGCTCAAATTGAACCGTGGCGTACAGAATGTGCCCAATCCATGACACAAATAATCTCGAGAGCATTAAACGCGGAATGCGAAATGGGAGGGCAAAATTCAACGAACGAGTATGACACCACTTCGGAAACTGTGACAACTAAAGACTGTCAGGTAAAAACCTTGGACATGTACTTAGAAAACATCCAGTGCACGGAACTGATCGGACCAATAGAGGCATTAATGCAAGAAGTCATATTAGTCTGTCGGGGACAGAAATGGGAAACTGCAGCGGCCCTTCTGGAATGGTGGGTTATCGGATGTCAAATGCATCGACAACGAGCCGCGGTACGCCGTCGACGAAGTAAGCCGGACTGTGCAGTTAAATCTTGTGGCAAAGGTACTATGAGCGACCAGCCATTACAAACGGATGACACTCGTGGTTCATATAATAATTCAGAGAGCAACACAAAAATCATACTAGCTCTGTCGAAGTATCGCACCATTCACGTACGATTCATACACTTCTTAATCGAGTTACATACTTTGAACTTTACGTCCAACAAAACTTCCGGCCAGAATTCCTCACAGCTAAATGTGGGAAAGCATCGGGATTGCGTTCCTGACGAGTTAGTTTGTAATCTGTTCGAGTCGGGACAGGATTTTCGTATAAGCTGCTTTTTGCCTGCTTTTAATCAGCTGGTTCCAGGGACAATAAGCTTACTCGAACAACTGGCATCTAGACAAGCGAAAAGTAGTTCGAGTACCTTTTTACCAGGTGACAATCGATTTATTCTTGCGAGTAATCGAAAGTTACTAGCTTGGTGGAAACATATTCATGCCAATGAGCGACGCAGTGACTTGCTTCAAATCCAATCATTCGCTAGCCCATTTTTAGATGGGCGATCTTTGGTTCACCTGTGGGAGGAAAGTGTTCAGTTTTTGCAAAATGAGATGCGCACTGCTATAATGAATATACGGGGTAATGGTCCCCCGGGTTCCATTGAGTGTAGTGAAAGCCCTACAAGGTTACTGAGGCGGTTTCAATTCCGACCACTTATGGTTACACATGACATAGTACACTTAGTTCGTGAGAATTCCGATGCCTCAGCTTTTGGTATTCCGGATAGTGACGAACGAATTCCGGATACAATTCTATTCACCAGATGTCTACCGACGAGTAAAGCGGATTCAGCGCCGATAAGTGAATTCCATTCAATCTCATCTGCTGACGAATTGTCCCTACGTCGGGAAACGATGAAAAACAGAAGGTTACCACAAATGACCGGTCGCCTAAGATACTGGATACGTTTCCGTCGGAAATCGGCCAAAAATACGAACAGTGAAACTCAATACAGAAAGCACTGGAAGACTGTGAAATTTGAGTATCCACCTGTGTCTGTTCATCTGTAAATATTGCACAATAAAGTTTGCACTCAATCACCCGGCCAGTATGCTGTTTGGCCAATTAGTGCATAGACGATTGAACAATGAATAAGACTATCCATAATATGATTCTGTCAAGGTGTAACATGAAGGGGTATTAGTTACACCATAAGATGCTTCCAGTCCTTGTGCTTTTGATGGTCATGATAGTGACGATTATAGCACGACTGAAATTCAGAACGGTAAAATAGACGCAAGTTTTCCGTGATATCGACATCTCGCGTACCCGTGTCGTCTGTTCAACACAGAACTCCCTAGGTAGTTTCAATTTTCTGATAGTTCTGTAAATGCTGTCCTAATTACTAAGAACTTGATCTGGTAGAAACTAGGTCTCAATGCAGTATATGCATGCTAGGGGCAGTGTACGGCAACGGTAAGTAGAACGATATCCTATTGAGTAGCCATATTTGGTCTAAATTCATGGAAAATGATGGTTCTAAGTTATTCAACAATCGTAAAACATAAACAGAAGTGACTTAGAGCCAAGTGAACGACCAAGTCAGCAGTACCGAAAAAAAGGGGAAGACCCAGATAGTGTAGGTATAAAACAGTCCACTGGGTGGATAGTCAACGAAGCTGGTGGTGTTCGAGGCACCATCGGTAATCGAGAAACTTTCGGACTAGAAAGAAGTTGAGATTTTAGTAGCACATTAAAAAGCAGTAGTAGTTGAAACATATAAGAAGATGACAAATAAAGAGCACAGTTAGTTAGAAACTGGAACACTACGTAATAAACATGCAATGACTTGAGTGGATGAATCAGGTGGCATATCAGTTAGTGTGCGGATGTACGAAGTGATGTAATGGTGTGTTGTGGTGACACCGAGGCGGGCTCATGGAGTTCGGCTTGTAGAAGCGACCATTTTTACAATGGATTTATTGGTCCGGAAAAATTTTCAATCAATGATAATATACAACTTTAAGAATCCAAAGTTGAGAATTCAAGCATAGAATGTACACCTTATAGGCGCGATATTGCGGAACTTTAAGCTGTATGAATGCAACAGAAAGATGAGAGATTGTTCACAAAATTCGAGTATTTTTACACCACCCGCGAGTAGGAGATCGAAGAATAAGAATAATCACATGTCACTAACTGTAATTTCCGAGGTCGACGTATGGAAACCAGGATGAAGAAGAGAAGTCGTAACAAAAATGTGTTATCTGTTAGATGTATGTTCATTACACCCTCATACAGCATGAGGAATTCAAAAAGAAAACCTTCCGACCGTAACTGTCCCCAGAGATTCACGAATGAACAGGTAGCCATACCGTTCTACAAACCGAGAACCAGTACATTCATTTTATTCACAAAGTATTTTCTGACCTGTTTAGATGAATCGCCTTTGGACTCCACCTTTTGCGCGCAAACCTTCATCTGATCAACCCTGCACTCAGAAGCACAGGACTGGAGTTTCGCTCTTGTTAGTGCCCATCAGTGGTGCCACACCCAGAGTTTGAACCCGTGCCACGTCATCTTGAAGGCGTGTGTTACCACTGTGCTGTCCTGCTCTTGTCCGGGCAGATTTGAACAACCAAGTTAGGTTTGTTCAGAAGTGGTCCTCTATAGCAGTGCAAAT
>STRG.33882.1
TTCATATATGTTCATGAATGCCGCACCCCCACCCCGCTTAAGGCACTGTCCACTATGGGACACTACAGGATGTTACGCGTATTGTTTTCGCTGCCACCCCCGCTTCTTTTTACTCTCATTTCAGCTCGGCGAATCCGACAGAAGATCAAAGATTTCCTCTAGAACCATGACAATTAGGCTCAAAGCCTCGAATCCGTGTAGTACTTCAAGACTTCAGGACTTCAAGACTACAAGCCACTTTATGTGACTGAGAAGAAAGATTGGAAAAGGAATATTGCCTACAGCTAGTGGAGGGCCTGACACCGGAATCGGCTACTCTTGGGGAGCGTTGTCATCCCCAAGTAAATCTCAGTGAAAATATCTGTTCGTAGACACCCTCGATTGGTCTTGGCCACTTTCGTTCTGTGGAAACTGAACTGAACTTGAAAACCTGGTCTGAAGTACCCGCGCTAATTTTGGAACACGTCATTTGTTTTCGCCCAGTGCGTGTTCGGGAATAAACTAAAGCTCTGCGTATTAGTTATCTACACAAAATTTGGAGTCATGTATCCCAGAAACACGGAGTATATGGATTCATGGAACGGGAAAATAGCCCTTCCACAAGGGTGGGCGAAAAGAAATGGTGAATCAGATACAAATAGTTCAAACAGTGCTAGATCATCACAAAATCCAAACCACCTTGGCAGAATGGTTCGCGAAGTTTCAACTACCATCCATAGTTCACAGCGAGCTTCGGATGCAGTGGATCGACTGATCGATGCAATTAATGATGGAAAAAATCCTGTTTATGACCCCCATCGTTATCAGCTTGGAATAAGGGACAATTCGTCATTGTTCAAGCGTCGAGAAGTCTATTCGTATTGCCCGTCAAGCAGAGTGCAAGGTCCGAAATCACGGGTTCGGAAGGTAATTGAGGAATTCCTGGAAGTTGCGCGAAAGAGAGGCCTCTACAGTTCATCACCACCAAGAAACCGTTACTCGAGCGATGCAGTGCCGGGGTGTCGGTCGACGCAGTCGAAAAAATGTGGCTGGAAACCACTCAGCTGCACTCAGCCTGTGCGGTATTCGAGTAATTGCAGCCAACACGAAGATTCACACAAATGGCAACAACTTCCATTTTCCTCACAGTTCAACAGATTGTATTCTCCAGACACCGACAGTTTTCCTCAGTCAAGTTCACCGGATCTGTTCGAAATTAACGAGCACGTTGCATCAATTGCTTCAACAACGGACGCTACTTTTGTGGATCAATCGAGAAACGATTTCTTCTGCTTTCCTTATGAATCCACCTACATCGCTTCTCAACCCCCATACCGTGTCAAAGAGCAAACTAAGCGGGTATCCCACCCTAGGGACTCAAATTTTTGGCTCTCGTCCCAACCTGATTTGCAACCCTTCTTACAATCTTCTGCCTACCGTGGACCAACTTCCCATGAAACAGAAACCATGAATCCACTTCTAACGAGAGCAGAATCCAATCTAAAATCGACATCCCAATGGAATACTAACGAACCAAGCAATCCCTCTCACAGTGCTGCTAGCATCGCACGAGACTGGAGGAGTAACCAGAAAAAGGATTCCTGTATGCCAATATGGAAGACATCTCCAAAAACGTCAGCATCTTTGGGCTATGACGAGCACCAACAATTATGGACTCCTGTTCAGTCTGGTTTTGACAGCAAAGTTCCACGGTACCATTGGCCATCCAACCAAACTTACATTCCCCACCAAGATTCTTCCATCTATTACGGAGTTCGTTCGCAGGATGCCATAAAATACAGCGAAGAGAATCGTAAACCAAGAGTTCATTGTGTTTGTTGTCGGTTTTACGGATCTCGAACTTCAACAAACGTCGACCAGTCAATCCAGTCACCGATAAAACATGTAAAAAGAGCCCATGATTATCCAGAAGAATCAAATTGTGACGATCCAAACATTCCTTGGTGTCGCGAAATAACCCGTAATAGCTTGCCAAAAAGACGGGCGACGTCTGACAATCTTGCTTGGAAAACTGAAGATTATAGCGACCGGGATTTTCAAGTTTCCAGTTTCCGGAGAAAAACTGGAAATTCGTCACAACCACCGGCAAAATATTCCAAATTAGAATTTCAACCAGAAAGCGGTTTTGAATTTATTTCTCCCATAGAAAAGTTAAACGATAAACGACTGTTTGGTTCAGTAACTGGAAAATCTGTTTTGCCGTCTTATCGATTAGACACAGAAAAGCTTGCCCGAAATGTTTATCAGGAAAGTGTGGCAAAACGACACAGTTCATTTGGATTAGCTCCTGTAAAACTTAGTAATCATTACTCCGAGTCCTATAGTGGACAGGAAAAAGAACAATCATCAACTTCAAGATCATCCCACATACAGGAAGAAATGCCGTCTTGTCACCGAAGTGCGGTTCACAATGCTATGGGAGAGTTTACACCTATTGAGGGTACCACAGCACCGAAATTCATTTCACCGCCGGAACCAAGAGGGCTCGTTCAGAGTGTGAACAGCAAGACCACAATGCCTGAACGCGGAGTCCGATACGGACCGTTCAACGCTCTGGCCACGTCGACCCCATGCATTGGATCTTCCAACTCGGCAAAGGAAAACGCGTCCACAAACACGAACGAAGTCACCTCGACTGAGTCAAACGATTACTGTCCGGAGAAACTGCAATTTCAAGGACAATACATGAAAACACCGGACTGGGTTGATCGAGACAACTTATCAGTAGGCACTTCTAAGCTGATTATCGATGGAATACAAAGTGTTACGCTTTCCAATTTACAAAATTATGCAACTGAAGAATAGGCACGCAGTCAGTTCGGAAAATTACGAAACTATTGTAAAAATGAA
>STRG.59128.9
CTGACGATTAGATTTAGAAGCCTATTTTGAAGCCTTGTTTTACTGTCCTCGTCTGGATACTTACCGATGGGACTTCCGCATTTGGCCCAGTATTTGAGAACCGAGGACAGAGCATTCAGACTGCACCTGTTGCATAATACACATGTGGTCATCGACGCGGTCAGTTTCATATATCATCTAGGTCATAGATTCAAGATACCCCATCATTTTGGTGGAGAGTACTTTCGTCTATATACGAAACTACGTTGCCATTTCCGATTGCTTTCTGCCTGCAATGTGGATCCGATCTTCGTGTTTTACAACGCACATAGTCGTGAGGATCAAAATGTGGACAAAAAAGTGGAAAGAAAAACGAAACGTTTGATAAAATTCAAAGACGTGATGAAGGATCGAACGAACAAAGAAATGTGGGGAAAAGAATCGTCTATTTTTCAACATCTACCGGTTCTGACAACCAATGCGTTTCTGGATGCGGTCGAAAGCGTTCCGTTCAAGCATGTTGCATGGGAAACAGAGGGAGACTTGCAAGCGGCTGAACTGGCAGCCTATTTGAATTGCCCATTAATTAGCGAATATGCCAAGTTCTACTTGATCAGTTCAAACTCACACATGCCGTATTGCTTCATTCCTCTAGATACAATTCAGTGGGAGTTGAAACAGTTAAATGTGCAATGTGGTCGGTGCGAACCAATGCTAACACCATGTTGTGTTTTGCCTTGTAAAAGATTTTCTCTATCAGATAGTCCGTTGAAATGTCTGAATCCGAAACTGTTTCCGTTACTATGTCTACTCCTTGAAAGTGACGATACGAAAACGTTTGAAATACCTCAAGCAGACGGGGTTCGGAGAACGCAGTGCTCACCTGAGTGGTCAGAAACTTTGAGCAAAGTTGACGCATTAGTGAACTGGCTTAGTCAGTTCAATAATGAAGACCCGACTAAGCCACTGAATGCTATTTTATGCCAAATTGACAAGACCGAACTGGCTGAGACGGGGAACAAGATGAAGAGATCCGTGCTGTCTACTATCATCGATCCGCTTGGACCGGGTCAGGAAATGGCCCAGTTTCTCAACGTTTCACCTCGAGGACATCGTCCAAACAAAGTCCACTTGAATATGACGGAGATCTACACGAGTGCATTCAAATGCGTGCTACATCGTCTCTGCTCAGATGACAAGGAGCATGTGAGGGAGAGTTTGGAATCGAGTGTGAAATCCGTCGATGGTATTAGGACTGTCGTAGATATTATGCACAACTGGCCAATCTCGTTGATCAGTAAATTCCGCCGATCTGAATGTATCACCTACGCGCTGGACGTCTTATACGGACAAGGTGGAGTTGTCTTGAGCGCCACATATGAAGATTTTAATTTACCACAATCAGTGCACAAAGTGAGTGAAGAATTGCGTGTAATGCAATACAACATTTTGCTCGGGTTGGAAGAACGTTTGGGATTTGTTGAAGCCAAGTGTTGCGGATTGATGGAGCACTGTGTGACAGAGCATAGACTGGTGAGTGGTCAGTACAAACCAGTCCGTGTTTCATGTGAGCCATGTAGACTGGATCAGCTTGATCAATCGATTGATCAGTTCATGAGTGAACATTTCGGTCAAACACAACTAATCGATCCATTTGACCGGCACTTGTATTGGACAATTCTGTTCTGGTTCCGCAATTCACAAGTTGCATGCAATCAATGTGAAACGATCAGCGACAGTCCGGTGGCTCTGGTATTCACATCGTATGCTTATGTGTCGAAATTCGCACGATTTATCAATCGACAACTAACTGAGTTGATCGATTATTTTCAAATGATATGTGAGAACGTGGTTTCGTGCGAGGAGTTTCACTTATCGCTGGTTCACCAGTTCACTGAGCTACAATTGGTTGCGTACGAGTTGGATGTATTGAGAGAATTGATGAGCGGTATTGTGCAGTTTGGTAGAGAGGCGGGACGACCGATGCGCAGTGAGAAATACTGGACTTGGAGAATGTTTGACAGTTGTCGATTGATCTATTGGCTTACAATTTGTTTGGACCAAGTTCCGTCAAATGAGCGGATGGGACATGTGACAAAAAATATGATTCCCAAACTAGTAGGTCGGTGCTGGGAACCGGCTTCGCAGCGCACGGTGCAACAAGCAATATTTCAACAACGAGACGTCCGGATGGAACGTCGCAAGGAAGTGTTTATCGCAAAGCTACGTGAGGCGATCGCTATTTGCAATTCTCTAGCTTTGCCGCGATGGCCTTCAAACGTGGATTTGTCCGAACTCACATCAACAGAGCGCAGAGAATCTGCATCGATGATCAAATGCAAAATGGAGAGGAGTACATAAAATAGAACGTTGCCGGCCAACGGGTATCCCGAGAAGTTCATCGAGCATCACCAAAAGCCGAGGAAAGCATGCCAAAAACCAATCATGGCCGAGAAGAAGCAAGTTTTTATTATTTTACCATTTAAGGGTGACCACGTATTTAACCAAATAAATAGAAATCCTAATTCATCCATGAGGTTTTCATACACAGCGGTGCAATTGCGTCTGTTGCAGACCACCAAAAGTTTAAGCATCAAAAACCACTCAGCCAGTCTTGCCGATCCTCATATCTCCCATGTTGTCTATCAGTTCACTTGTGTTGACGCATACATTGACAGGACGGATCGCTGCTTGGCTCAACAAGTGTCGGAGCACATACCCAACTGGTTGGCAAAACCAGTGACTCAAGGCAATGTGACTGCAGAGAATGACGCCAAATCTCCAGCTTCTTCAATTGAAAAACACTTATTTGCATCAGGTCACAAGGTTGACCCGACTAAATCCTTCACAGTGTTATAGCGCAATCCCAAATCGAATTTGTTGGCATTCTGTGAAGCGATGCTTATCTTGGTGCCTCAGCCGGTGTTTTGTGCACAAAAACGGTTGAAACAAAATGTTTATTTGCCTTGGCACTAACCGAACAGACCTCTCTCCCCCCCCCCCCCCTACGAAACGCACTGTCATAGCTTTCAGTCCAGCCCATTCCACTGTATTATTTTTTCTCGCTATATGATATATGAACTAAAATGTTTTACGTACGCGGTAGACAGGAGTAAACGAAATGCTTGTATCTCGCGACT
>STRG.67138.4
TCCAACCAGTGCCCGCCTCATCAAACGTATCGCGCCGAAGAATCCCTTCGGGAGTCATGCGTAACACGTTTTCGAACCAAGCATCTTTGCCTGGTAAGTGTAAGCGTTTCATCTAGTTTTTTAATCCCTGAACCTAAAACTCTTCGCTGGACCTCAGAATCATCATCATCATCATCATCGTGCAGGGTTGAGCAGCAGGGCAAACCCCACTGACCACTGCCTTTCTCATCATGTTGCACGTAGAATTAGAAAATATGAACACAACATGGACAGGGAGTGGACCTACACGGGACGGAAAGAAAAGAACGCCCTAATGGCCAATACACGGAATACACAATCTAACTGTACAAACAAGCATTGATCAATCATTCTGATTCGACAGAAAGCGACAACACGATCGCCACTATTCACGGTTCTCTGTCATATCCTTCAGTGTATCCAGCCAACAGGTTGAGGGGTCTTTTGGACCCCAACCACGAAGACTTAAGGCATCTCCTTTTCCTGAGTTTATTGTACATTTTCTCGTTCCCCGTTGTCAAGTCATCTGTTGACCTCCGCGTGGTTTCTTCCACTCCCTAGGAGGAACGGAGAATAGGACACGGTACGGTAGACGTGTGTTTGCCATATGTAACACGTATCCCAACCAACAGTCTACTAATCTGGATACGCTGTGATAGAACGTTCTCTGAATTAGTACCCAATATTCGTTTTCTGACCTTAGCATTCCTCACTCGGCTATTCCACCTAATCTCAGCGATACTACGCAAATATCGATGGTCGAAAACCTGGAGATGACGAATATCCTCAGCACGCAGACTCCAAGTGTCGCAAGTATACCGCAACCTCAGCATTGCTGATACGGTGTTCCCACCATACTCGGGGAATACTACGGGGACATCGGTGCTCGAACACCGACAGCCTTCGCCTATCTTTTACCCTCAACGGTTATGTTTCTGAACCGTATAGAAGAACAGACCTAACCGCGATATTGTGCACCCTACCCTTAACAGACAATCGGATGTCACACCGACGGCTTAGGTGACTCAGGTTTGCAAAAGCCAAACGAGCTTTTGTATACACGACGATACCACATCCGATATCCGACATCCGGGGAAATGCAGCTTCCCAGATTACAGAACTTGTTCACGGGTTCTATAATTTCTCCAGACACTGTAAGTTTGGATGTTGGAGTAACCCAGTCCTGCAACAGCATCATATCATATCACATAGCTAAAGAGAAAATAAGGGAGGGAGCAACCCTGAAGTTCACTTTTCCTGGTGAACTCAATTGGAAAATCATCGTAAGCCGGTACTCGGTTTCAGCTATTCCTGTAGAGGGACTTTATGATGAAACTTAGTTTCTGTGGTACACCCTACAACGAGAAGCAGTGGCAGAGAACCGTGCGACCGACTGAATCGAAGGCCGCTTAAAGATCGGAAAAACGGAGGTAATGGACCTACGGAAAGTGTGCTTATATTCCAAAAGTTTTCGGCGAGTGAAGATGTGATCAATGCAACCTCAAGCAGGTCTAAACCTATCTTGATTCTCGCACGAGCACCGTTCGCGACCGTTAGATAAGCGTTAAAAATAATACCAGCGAGCAGTTCGGATGCGATGCTAACCAGACTTATTCCCCTGTTGTTTGCACAGGAGAACCTGTCACCTTTCTTATGAGTCCGTACGATCATCGATTCACACCACCTCTTTGGATCTTGTTGCCTATCTCATATCAAACCGAGGAGTTTTGTCAACTCCAGTAACACCGCCGAGCGACCGTCTCTAAAAACAGTCGGAGGCGACACATCCGGTTGCGGTAGCCTTGTGTCGTTTAAGATAGCCCATATCACGAAGAACCCCTGCTTCCGGAGGAAGACTGGTACCTACAACTAGAGCTGTAACCATCGCGCTGATGAGTAAACCTCTCGTGGATAAAGGCCAGTTAAATTGCTTCTCGAAGTGTTCCGCCCAACGAATAAGACGACGCTTCTGAACCAGTGCGCCGTTCGCCTCTTTGATCAATACGCCAACGCCTGGTTTTCGTGGACCGGCTCTTCCAATTAGATGGAAATAGTTGAGGCTGTTGCCAATCGCCGCAGCTTTTTCCATCTCCCTACATTTCGCAACCCATCACTGCTCACGGTCGTTTCTCAGGCTGCGAATCAGTTGGGGTTTAAGGCATCGTATCTGGCTTCTAGAGTAACCGATCTGAGCATATCTAACAGTGCAACCGAGGATGCAGATATCCATCGTTTCGGTCTGTGCCTAGTTGTTGGACCTTGGGTAGCATCAGCAGCCCCACGTAGGACTAGCTGGATTTCTGTCCATCGCTCTTCTAGATCCTGTGCACTTGACTGCATCGATAATCTGGTGGATACTTCTGCTTGAAAAGCTGGTCGATGGCTGTCGTCCAGTAGCAGCTGCGGAAGACGGTTGGCTTTGGCGTTGCTTTGGCCACCGACTAGACGCAGGCTGAAATGCGCGCCGACAAGAGCGTGATCAGTATCTACAAAGGTGGACCGAAATGATCGACGGTCTTGGATTGATCCATGCCAGCAGTAGTCGGTAGTAATATGGTCGATCTGAGTCCAACGCTGTGAAGGCGCAGGACGACGCCAGGTTCGTTGGTGCCGCCTTTTTTTGTGCAAGAAATTTGTACTCGCTGGGAATAGTCCATGGTCGGGACATAGTTGAGTGAGTCGGTCACCGTTATCAGTACGATCAACTGGAATGCCAAATCGGCCTCCTATATTCCTCTCCGTCTCGTCAAGGCTCCCAATTTGAGCGTTGAAATCACGACACTTGAGGTAGCAGGTCGGTAGGCTGAAATAGTCCAAGAAACGCGAGCAGGTGCTCTCGGTAACGGTCTATAGTGACATAAGTGACGAGGACTGAAGAAAGTGATGGCTCCATTGACGGTGTGCCTCAGGTTGAGACGTTCGTGGTCTTATCCACAAGACGAAAGTCGGACGGATCAACCAACGATCTAGTGAAGAAGGTCATCAATGATAAACACCCGTTGTAGATTACGGCGCAAACCGACGTTCAGGTTGAGCGAACGCTTACCGTAAGTCTTTATGGATGTCTTATCAGCTGTGACCAACTCGATGTTTGACTGAACCGGACTGAAGTGAACCAGATCTTGGATGAAGTAGAGCATGCGAATAACGTAGCCACTTCTATAAACAACTCTGTCGACAACCCCCACCTTCGGGGATTTTATGGTAAACAGCCCAAGAGGCTCGTAACTAGTCAGGTGGCAGAAGCAGTGCTCAATACCGTCCTTGGGTTAAGTAACACACGTGACAAACTAGAAGCATTTGTAACAGCTAGAAAACCTATAATCACAGCTTTCAGCGATACAGGCCTCCAGATGCCTCAGTAAGGTTAGGGGTGGGTGTCCCAGGCTCCTAGATGGCTACTCGTCCTAAGTGCCTCACATAATGCGCCCAAATGACCATGTGTCTGTTGCAGCCTCTGCTGGGCAAGTCCTACTCACTGCCTTCTTGTGGCGGAGGTGTTTTCACAAATGAGAGGACGGAAGCGAATGCCCGACGCTATCCACCGGGTTGATGAATGAGAACCCTAATCGTTCTCCTGCTTTGTGGATGGACACCTTAGCATCTCCCATGAGCTGCACGAATAGAAAGAATTCCATACTGCATCGATCGTCGCGCAGGATAATCAGGACCGCGCTGCCCATTGCATCTAGCGGGGTGAGTAGTGATGAGTGGTCTACTGTCCATAGTTCCCTCTCTTTTATTCAGCCCTTATCTTCTGTCCCCAACCACCTCTCGTTGCCCCATCTATCCACCCATAATGCTCCCACTGATAACACGGCCGATACTCGCAACGGTTCACTGTCAAATAGTGTCGGGAATAATCCTCTGTCCTATAACTCACATCTTCTCCAGCCTCGGAATCTCGGCTCATTCGACGTGCGTACACTCATGCAGACCGGTCAGCAGGCGCGCCTAGCCCTCACAATGAACTCTCTGAAGATTGATGTCTGCTGCGAAAGTGAAACGCGTATCCAGGATTCGAGCAGTGTGATTCAACTAAGTGCTCCTGGTATCTCATCGAGGTATTTTCTGCGCACTTCAGAAGACGAAGTAGCTCGAGCTGCGGGTCAACGTGACGTGAGACTAGTCTTGACTGACAAGGCTGAGGCTACCCTTTTGGATTGGTTTCCTGTTAACAGTCGTTTATGTGCTATGATACTCCAGGGGTCAGTTGGCGTTCGAAAGGATAGTTGTGTTAAGCGCACCTTGCTTGTGATCTCGGCGTACGCCCCAACGGACTGCAGCTCAGACGCACAGAGAGATGAGTTCTATGATGAACTCGCCACCCTCGTTCTCAGCAGTAAGGGTTCTGACATTGTAGTGCTAGCTGGTGACTTCAATGCACAAGTTGGCAAACTTAGTGTGTCAGAAGCCTGTTTAGGTGGGCGTTGTGCTTTACCTGCTGAGCGTACAGATAACGGGGATACGCTTCTCCAGTTTTGTGTAGACAATCGATTGTTCTTGTCTAGCACCAATTTCCGATACAGCTCGCGTCGCACAGCAACATGGCGCTCTAACTCTACAGGTACTTTGAGTCAAATTGATCATATCGCCTTAAGCTACCGGTGGTGCAGTTCTGTTCACAACTGCAGATCGCACTGGTCCACGTACGTAGAATCGGACCATAGATTAGTTTTAATGCGATTATCGCTCCAGCTCCATGGTCATCGTCACAAACCGCAAACCCAGTTAGCCGTGCAACGTTTGTGTGATCCAGAAGTACGCACTCGTTATGAGCAGAAGTTAGCACATGAGCTAGGATCTATGACGAATAGTAATGTAGATGAGCATTGGGCTCATATCAAACAGGCGATGCACGTGGCAGCAGGTTTTGCCTGTGGTCCTAGATCCGGTGTCCATCAAAGACACTGGATCTCGCAAGAGTCGTTGAATATAATGGAGCAAAAGCGTCAGCTCTCGAACAGTAAGCAAGTGAATAAGATACGAAGATATCTGCAGAAGCAAGTTACACAAAGCCTTAAGATTGATCGCGAAAATTGGTGGGTCAAGATAGCCGAAGAAATAGAAATAGCAGCTGCTTCAGTTAACAGTCAAAGACTGTTCAAACTTATTCGTGACACCGGTGGACGGCGCATCCAGGTCAGTTAAACGATTTGTTTGGCGAGTGTGAAATACAGTATAATAATACTAAAACCGGGCTGAATGAGGGGGCTTTTAGATGCGAAAATATCTTTATTGGGCTACGGCGTTTTTCGTTCGGACGGAACTGGGTTCAAGGGTGGTTGTGTAGCGATTTACGTCAGAGATGGGATCTCGGTACGTCTTGACCTGTTTTCTGTCCCTCAAGGATTTAGCGAGGCCTTATGGTGTCGAGTAAAGCTTACCAGTGGGGCTTGGTTTTTTCTACAGGACTCTAGCTGCAGAGCCGTGGAATATATTGGACTCTACGGCGTTGGGCGACCGACGGACACTGCCTGGTCCTTAATGACTTCAACGCGGCGCGTGTTGATTGCACAGCCAATAGCTATTCGACGGCGTCAGACAATTTCTCCTGCCTCCTGCATACTACAATATCTGATCTGGCTTTGCATTTACACATGTGCGACTTTACTCGCTTTCAGAATGAACAGTCAACTGTTTCGGGCTTACGCTTTACTCCCCGAGCTTAGTGTTTCCTGCATAGATATGCTTGCTCCTTTCGGTGCCAGCTACCACGCAGTTCTGAGCATACACTGGGGACGTGGTGCCCAGATCCCACAAACACGTCGTTGTGGTCCAAATATCTAGCTCGTATCTTTCGACGACATGAGAGAAGCAGCTCAGAGTTTGACATGGAAACATGGTGACTGAAGTAATGTGAATTTGGCCTGGTGTCTTATCTGAGACGGAATCCAACAACTAGTACAGAGGTTTGCTGCACCACACAGACATCGATCCCATGCCCAGGGTCCTCCATGCTTTGAACGACAGTGCGATAATTGGGCACTGGGCAGAAGCAAAAGCCGATGAATATTCCACGGGTATTTCCTGCGTGGATTTCAGTAAGGCGTTTGACAAGGTACTAACTTTCTCAGAAGCTACGATTATTAGGAATAGTGGGTCCTTTACTACGATGGGTGGATGACTTTCTTAGTGAGCGGAAATTTACAGTCAAAATCATTAGTACCTTATCCATCTGACCGGTAGTGATCGAGTAGTTTAGAGAGTTTGGTTACCGCTCTAGAAGTCAGAGGTTTGAATCCCCGTCATCACCGGGTGCTTAGGTGGTATACAGTAATCCACTGTCATCCGGGCCGCACCGGACCCATTGGGACCTTATACGGTTCACCACACCAAATCTTAGGATCTGGTTGCCTGTTAGCCATAATGGCGCAGTGAGACTTTGTAGCTAAAGAGTGTATCTCTTCCACTCCACCTATGCGCAACCATGTAATAAAAAGCTATCTTCGTTGTGTATCAGTTATCTTCAGTCGTTTTCAATTCACCCCTGTTTCTCCATGCAGACGACCTAAAGTTGTGGCTCGTTCTTCGCTCTGATGCAGATTGGCAATCACTGCAGGACGATCTTGAGGTGCTAACAGGTTGGTGCAGCACTTGGGCCCCACCGACGAATCTAACCAACATGTCAGTGTTCCATGACGAGATTGAGATCGAAGATATGGAGTACGATGAAGAGACTGAGACGTATTCCTATCCATGTCCATGTGGCGACCAGTTCCAGATAACCAAGGATGACCTTCTCGGCGGTGACGACATCGCACAGTGCCCCAGCTGTTCCCTTTACATACGTGTTATCTACGACATGGACAGTTTACAAAAAGGACTCTCCTCTTCCTCCACTCCAATCGCCGTCTGTTGATGCTTCTGAATGAACACCCCTGCGCCTTTTCATTGTGATCAGCATGGCAATTTTTGCTTACTTTATACATATTGGATTTTCCAATGAGTTGACTATACCCTAGTGGCTTATCCTATTGTTCGTTTGCATCATACTTGGCGAGTTTCATTTTCAAAACCGTAAGAGTTAACG
>STRG.37566.1
GGCCATTACCTGTCCTGTGCAGACTGAATTGAACTGAACTGATCGGGAAACACATTTCGGACGCGTGGTCCGTTTGTTCGTCGTCGTACCGTCTGTTGATTTAAAATATTCGGATGATGACTGGTGGTGCTCTTGGAAATTTTGTATCGGCAGTAACAAAGACAGGAGGAGCTTTCAATTTTTTATTTGATTTGGTTGAAAAGTCTCAAGATTTGTTATTGAAGAACGCATTATCGCTGGACCCTATATTCGAAAGTTTCGATTGTGAAAAATATACTTGTTTACACGCTGCTATTCTTCGTGCCAAATATTTGTGTCCAACTTCGGTGAATAAGGAGGTTATTTTTAACCAGACCAACACATTTTTCGAACACTGCAATGTTGAGCACGCCCGTAAAATTCCCGTATACATGCGATCGATTTCGGCTGAATATTGCAGTATGTTGATTTCTTTGGGTGCAGCCATCCGAGGAATACAGCCAATAATCACCATAATCAGAAGATTTCAGCTCACTTCAGACTGCTTCACACCATTCCATACTGATCTCTGCCAGCTCTCACTCTCGGCGAGGGTTTTCAACCCGGTACTCCCTATTTTGGATTCAGAAATTCTGGAGGTGCATAAAAATAATTCGGATTTGGATTTGAAGGACTACTTGTTATATTTTTATTATGGTGGAATGATATATGCTGCGCTCAAAAACTGGGATCGTGGACTCCATTTCTTGGAAGTGTGCTTAACAATGCCTGCGCACCTCAGCTGTGTTCAGTTAGAGGCAGCAAAGAAAGTGATCCTGCTGTCGTTGATTCATCATGGGAAATTTATGACTGTCCTGGACGCTCCGACACCACACTTCACCACACCAAAGCCATGGAAGCGCTATTGCAAACCGTATTTGGCCTTGGCCACAGCTTTCCATTCCAACAACCCAGAAGAATTGAGTACATCTATTGAACGTCACCGTGATGCATTCATTGCGGATGACAACTTCGGTCTCGTGAAACAAGTGATGAAGAACCACGTCAAATTTCGGATTGCCAGCCTGACTAAGACATTCATCACAATGTCGTTGGCTGACGTGGCCAGTCGAGTCAAGTTGGAAAGCTCTCAGGAAGCCGAAAAACATCTGGTGGAGATGATTGAATCAAAAGCCATTTTCGCACAAATCGATCAACTCACCGGCACCGTGTACTTTTGTGACGATCCTGAACAATATAACTCATTGGATATGTTCTTGACGCTCCAGAAGAAGATTGACGAATGTGTGGTATTGGAGCAGCATTTAATGCACGTATCGGACCAGATAGTCAAGAGCCCATGCTATGCGAAAAGAATGCTCGAATTGGAATCAAAAGCTGTAAAAACCTCCGGACAGTACTAAACTTTGTGATGTTGTTCTTGCATCAACAAGATGTGGCCACTAACATCGCAAACACACAAACCTCAATCGACCCGATTTACTCCGTGTGTTTGGTAATCAACAACAGAACATGTTTCTACCGATTTTTTTGTTTTATTCGTCCTCTGGTTAATAATGAGTGTTTCCCTGTACATGCAGATGCTGATCCGATCACCGAGCCTTCCTGAAAGTAAAATGAAAGAA
>STRG.76932.9
GTCACAGAAAAAGATAAGACACAACAAGTAGAGAAGTCGCTATCCAACTTGCTGCGACGTTTGAAGCAAAGAGATATGATAGACTCAGCCACATTCGAACGGATACGCCCTACGGGACTAACCATTCCCAGGCTGTACGTGTGACCGAAAACACATAAGAGTGGAGTCCCATTAAGACCTATCCTCGACATGTGTATTTCACCATACTATGCGGTGGCTAAATGGTTGGCAAGGTTGCTGGAACCGGTAAGACAGGCAATGTCGAAGTACAGCCTCTAAGACACATTTGAATTCGTTAACTGCGTGAAAGACCTAAACGTGAAAGAATGTCGGATGCTTTCACTAGACGTCAGTTCGCTTTTTACCAGCGTTTCAATAGGTGAAACCATCGATTACCTATGTGGCTATATTGAAAGGAACACAATTGAGACAGGCATACCCATAGAAGATCTGAAACAGTTGCTGTTTTTCTGCACATACAACATTCAGTTTAAATTTAACAACCAGATCTATCGCCAAGAGGATGGGGGTAGCAATGGGTTTTCCACTCGGACCACTACTTGCGGATGTCTTTATGGTAAAGTTAGAAAATGGCCCACTTGAATCTACAACCCGAAACTGTGTTGTATACAAACGCTACATAGATGACATGTTCTGTGTTATCAATTCATCAGACCACATAAGCCAACTGTTAGACAGCTTTAACGCAGCTCATACAAACTTACACTTCACAATAGAACATATTCTTCTTGCCCTGTTTGTGAGGCATCGAATAAGGTTCTTTTTAATCTTTAGAGGCACAAAGCTGTGGAAGTGAATGTACTGCCCATTCCACGTTGCCTTTCTGTGTACCGACCGGCTGATTGAGCCGTCTTCAAGGCGATTCATCCGAACGTCAAGGAAGGCGATTGTATTGTTTGACTCTGTTTCCGTGATGAGTCGGAAATGTGTACCCAGCAAATAATACCTCCACTTCCGGATAGCCTCCACAATAGCGTTTGCCTCTTTTTCTACGGATGAATGGTACTTTTCGCTTTGAGACAGAGTCGGGGAAAAGAATGTGACCGGCCTGTGATTTTGTGACAGTGTGGCTGAGATAGCTATGTCCGAGGCATCTGTTTCAACGACCAATGGCACCTCAGGATCGACAGTGGTGACGACGGCACGTTCGAGTGTTTCAAATGATACTTTGACACCATCTGGTAAGGGGAATACGTGATTACGGACCAGTGGATGAATCCTATCCGAGGAGCGTGGTATCCATTGAGAACAGTATGAAAACAAACCCATAGCTCGTCGCTGAGATTTCATATACTTTGGAGGAGAGAGTTCCTAAAGGGGACGTAATCTTTCAGCATCGGGCTTCATCAGACCATGTGAAACTTCATAACCCAAGAGTTTAAGTTCTTTCGTACCGATGATAATCTTCTCCTCGTCCAGACTCATCTCCCGGAATGGTCAAGTCCAGACCGAGAGAACATAAAGCATGTGGAGAAACATTAAAGACAGGCGGAATTCGTTTCTCTAAAGATAAGGGTCAGCATATACTAAAGAATCCACTGATAATCAATACAATGATCGAAAAGGCTGGTGTGAAGGATACGGACAGTGTTCTGGAAATTGGAGCTGGTACAGGTAATCTCACAGTGAAACTACTGGAAAAAGCAAAAAAGGTTTTTGCTTTTGAAATTGATCCGAGGATGATTTGTGAATTACAAAAACGCGTTCAATCTACCTCACACAGATCTAAGCTGGAGATACTTGTGGGGGATGCTGTGAAGGCGACCAGCTGGCCTAAATTCGATCTTTGTGTTGCCAATTTACCCTATCAAATTTCTTCGCCATTCATCCAACGGTTAATTCAGACTGGCAGGGGCTACCGCGCCGCAGTCGTCATGGTGCAAAAGGAATTTGCTGACCGCCTAGTGGCTCAACCAGGTGACAAAGTTTACTGCCGCTTGTCGGCCGCCATCCAGTTCCACTGCAAGGTTGCTTTGCTCATGAAGATAAGCAAAAATAGTTTCCGACCCCCGCCAAAAGTTGACTCAGCCGTCGTCCGCATCGAGCCTCGGCACCCTCTTCCTCCCGTCACGTACACGGAATGGGACGGTCTTCTTCGGCTGTTGTTTGCCCGTAAAAACAAAACATTGGCGGCCAATTTCTCCGGCAAATCAGTGGCCGGTCTTTTGCGCAAACACTACTTGGATTGTTGTCGTTCTCAAGGTCAGACACCGCACCCATCCGAAATTGCCAACGATTCCAAGGGTGTTGGTGTAATGGAATCGAAAATCCAGTCGATTTTACGCTCCTCTGGCTTTGATAAAGAGAGAGCTCGGAAAATGGACGAAGATGACATGCTGCGCTTGCTTCTTGCTTTCAGACGTGAGGGCATTCGATTTGGATGATTCATCACAGCGTCCCCTGGAGTTGTAAATAGTAAATTAATTTCATGGATCGTGTCCGATGATGATTTCATACAGACG
>STRG.1838.4
AGAAAGTCCTTAATTACCTAAGTACATATTTATTTAAACTTTCCCTTAAAACAGATCCCAATGATATATGGTTGAAGTTATTCGGGTCGGAAACTAAATATTTATTCGAAGACGAATCACACGAGTATACTTGTATTCTATCCGGCACATCCGAGCATATTCTTGAGTCGGAGCGCGATAAACCTCGCTGGTGGTCAGTTGGTTATACGGAGACCGCCATTAGTATAGGCAATCGGATTGTTATTAATAGAGATGCATCACTGGGCAAACACCTGTACGAGTGCTTATACAGGCGTCCATGGATCGAGTTACGGGCACGGCTGGAGTTCACAATCAGTCGTAAGTCCAGGTCGATCTGAAATGAAGCTTATAACCGAATACGTCGATGGCTCAGAGAAGTTCCTTTACTTATCCAATGAAAAGCTACCGAAAATTTCCTGTTCTATCTACGGTGGAAAACTTACTGTGAAAGACTCTGTTCGATGGATTATGTTGAGGGGCGATCTAACATACAGCACTGAGAAGAAGGGTTCCAAAGTGATTCTGATACCAAAGCATTCGGGGTCCGGATTTGGCGTATTTCGATGTGTTACCGTAGATGTAGGGACTTGTCTTACAAAGATAATCCTTTTGGGCGTAAAAAATGAACAACCAAATGTCAAAATTGTACCGCAAGTCAGAGCGCAAATGCTCCCTTTCACAGTGTACTGCTCTGTGCAGGAAGAGATCACTTTGTTCGATCTGAAAGCGACCTCGGTGTCAGAGGTCGAAACAATCACGAAGGACGAATCGGTCACATTTTTGGACAGTGAGACTAAGGTGCATCATCCTTTGGTGCTGGTCTCTTGCGAGTTCAAGCGCCTCTATTTGGGTATTGATATCGGAAGTACTGTGAAAATTGCGGTCTTTGATATCACTGTTCCAGCAATGTCGACAATCAACCCTTTAAAAGAAGAGTACAAATACGGGGAGGTCATCAAGTGTAACGGGTCAAGTGAGACTCGGTTAGTACCAACGACGTTGTACATGGTGGAGAGTCCAGAACAATTTCCACGGAATGCAGTGCAGTCGGAGGAGCTGGATATCAACTCAGCATTCGTGGGTGGAACCTATGTAATTCACTGCATTGTTGCTCGGCCATACAGCTGGCTGTTCGTCAACTCTCACCGGTTTTTTGTCCGACAATTACCAACGATGGCTCGGATCACGGAAAAAAAGGAGGTCGATGTTGTGACTAATTTGAAATGCGAGACCGACGGATTTCCCACAAGTAATTATAACTTCACCTGGAGGATAATCCGATTCGGTGGAGGTTTGGTTCGCGCTGAAGATGAGTATTTGGATATAACCGAATACACAGTGGCCGGTCAGTTGGTGGTTGAGTGTGAAATACGCGCCACGGATATGGGAACCACAGTCACCGTTAAGGCGAGAAACAGTACATATGTAAAAGGGAAGCCGTTTGACAAACGCCTTTTGATCCGGTCAAATTCTTTAATACCGTTTGTCATAGTGACCACGCTGTGGAGCTTCGGGTGTTCTGTAGTGGTTTTACTGACCCCATACCTATCAAAGATGAATCTCCTCGCACGCTACCGTGGTCGTATTATCTTGGATGATGAAACAGAAAAGATTCTAGGTGAAACGAGCATCATCGTCTTGGAGTCAGATGTACATTCAGTTTACATTACGTTCTACAACTTGGTCGTTTGTTATTCAAACCTATATCATACGATGCGACACATCGGAATGCACCGGATTGCCAACGACGACGTGATTTCGCATCCAACATTTCTGTCTCGGTCCAGTCGACTAATGATCCCAACCGAAGGTCTACCACCAGCTCTAGACTTTGAGGAAAATCCTTCCATTGGAGAATTCAGCTCAACCATACCTATGCGACTGTCTTTTGCAGTGCGATCGGTCCGCACCTCAGTCAGCCAACCTCTGAGTGGGAAGCAAGATTCTATTCTAATCGCGGATCCATCCCACTTCCAGGATATAAATCGAACCGTGGATGAGGGATTACGAAAACATGCATCATTTGAGTCAGGTTCAATTCCTTTAGAACGCGAATCAACCGCGGAATCAGACAAACTTTCCTCAGTCCCAGAATCCCAGGAGAAATCGGAAAAAAGTGTAAATTCACATAGCTCCTTGAAAGGACAGACCATATCCGACCAGGTGATATCTATGACTTCTTAACAGAAGGGGACGTTAACGTACCGGATACGATGATAATAAAACGTATTCAAAGACCGATTTACGACAATAACTTCAAGCCTTTGAAGAAAGCTTTTGATCGCGTGTATTCCGTTAGAAACCTAATACGAAGTCCCTTTGGAGCCATCCAGAAGTGGTGTCAATGTCAAGATGAAAAATTTGAAGGATACCTTGTTTCGATGCGGTTGTTCATCATCAGCTAAGCAGGAACGGTTTTGTTTGTTCATTCCCGAGCTTTCTACCATATTGGAAAGCAAATTTGTCTAAAATGCGTGGGACCAAATTTAATTCGGTTTCCGAACGGTCAGCCTTGCAAGTGCTTGTGGCCGACGATCAGTCACAAACCAGTGTTTGCTTGCGATTGACCAGTTACCGGTTAATTGGTTCCTTGAACTCACCGGTCTGTAGAACTGTGAGCAGACATGAAAGAATAACAAGCACACATACTGAAGTAATTGTGATGTAGAGAAACTTCACAGAAGACCATGAACATTTTCTTTCTGAAATATAAACGGATCAGTAATCAA
>STRG.52013.1
CCAGATGAGACGAAATTCAAACTGATCGAACATCTGAACAGACCTGCGTGGCATAAAAATCGATACACGCTCTGCAATACTCCTTTCCCGGTGTGTCGACCAAATGCCAAAGAACTACAGCTGGGTATGACGAACAGGCTGAACAACTTTTCGATCAGAGCGGGTTGAGAAAAGGAAGAGTGCAAGGCGGAAATCTCGCTCCGTTTCAAACACGGGAAAGAATACCAAAAGCCCCAAACACCAAGTAGAAGATGAAAAAAGCAAATATCTTTGAACAGCCAGTCAAAAAGTAGCTTAGATTTATTGGAACGACACTCAGGCTTGAGATACCCGATCTTCAGATAGATTCTGACTGGTAGACCCCGCGGTTTTGAGTAGATCAGGAGAAAGTGACTAGCAAGTGACCCTTCCCATCCTAGATACGTTATCAATGATACATATATGAATGTGTTCAAGCATACCTCTGCGCATCATTTCCTTCTTCAATTGGAAAACAAATCATCTGATTTGCTAGCCAAACACAGCCCTGAAAAATTCGAAATCCGACGTGGTTATCTATTTTTCTTTGGATTGAAACCACTGAAATACCACGGGCTAAATGTAGTGCGATATCCCCCTCATCGTAAATCTGATTCTCTTCTGTTCCGATTTTCCGCCTCCTTCTCGGTCTTTCTCTGGTTTTCCTCGTTTTACGTGCAAACGCTCTACTGGTGGGCCCTCTGATTGGTCTATGAATCCTTGAATCTGATTGGCTGTTTGGACGAGATTAAATATTTGGTCTTACACGCCCTTCAAATCACGACCCAGCAAGGAGGGTATTGACTTGAACAAAGCGAGGTATAGTTTGTACCTCGGGGTAACGTGACGTTGCTTGCGGATTCTGTGCAGATCTTTACAGTGCTGACGGACAGATGCACAATCCAATGTATTAATGCTTATCAACTTTGTTATTTTCCACGTGGTTTTCATCTCCTACCATCAACATTGTGTCGGTCAACTTTGTGTATCAAAATAAACATCCCGTCCGGAGAATATTATTTACATGGCATGCTTGATACGTGTCTCGGGCCCGGTGCATACTGTGTCTCACAAAAACCCGTCCATTTTGGGAGATAGCGATTCCGATGGAGGCCCGTCGCAGCCGGAAGAACTGTCAATGGAGGAGGCGGTCAATTTGGTACTTCACGAAGAATCAGTTGTGACAGATACGTGGTCAGTTTCGAAAAATGGGAAATTTTTCAAGGTTGAGTTCTCGGTAGTCGGTGAGGAGAAAATGGAACGCATCCTGGATCGACTGGCCTTTTATAATGTGGGGAAAACCGAGGACTCGTCGATCATGGTTATCGAACCAACGGCTTTTGTCTACAAACGGGTAAAGCCTGCAAAATGTGGTGCAGTTTCACAACTGGCTTTCCAGGATTTCCTACGATCTCTCAAATCACGATTGTGTGTTGCTCAGGTCTACAACGAGATCAATCAACGCGGTACCTTTGATATGAACTATTTGTGCTTCCTAATCTGTGCGGCTGTCGTTGCGGATGTCGCGCTGGTGACCAATTCGGCCGGAGTCGTATTTGCCAGTATGCTTTTGTCCCCACTGATGGATCCCATAGTGTGTATTCTATTTGGATTGAACTTACGTGAACCTCACATGTTGAAGAAAGGTGTCAAAAATACTGCGATCTCCCTGATGTTTTGCGTCGGATTGGGTCTATCGTTCGGCTACGTGGCACACTCTGTGAGCAATTTCGAACGTATAACTCCTTACCCAACAAACGAGATGAAAGCACGAGGTCAAGTCATCTCCTTTCTGGCTTCGATGCTCGTGGCCAGCTTCTCCGGGATTAGTGTCGCATTTGCCACACTGAGCAAACGAGTGGCTGCGCTGATCGGAAATGCTATTTCACTGTCCTTACTACCACCAGCTGTAAATTGTGGGCAATTATTACTCCTATCACTTCTGGCATCATCCCCGACTATTACTGGAGTGACCACTTCGGACAATCCCAATATGACTATCACCCGATGTTCGTATCCCTGGGTACGGGATTACAATTATATATACGTAGACGATCCTTGCGAAGCGAGCAAAGAGTTCGCAATGCTCGGTGCATTCAGTTTCCTGTTGGTCACCATGAATATTTTGCTCATTCTTGTCACCGGTTACACTGTGAATACGCTTAAAGACATGGCTCCTCGTGCGTTTACGGATGCGACTGTTCGTCGATTCTATCAGAAAGATGTGCCCGAAGTTCGAGCTAATTACGATTGTTTGCACAAACTGGATGCGGGAAATTTGGCCTCTTGCGCCTACAAGGAATATCTGCGTCTGAATCAGATCAATCCGGACACGGACGAGCTGAGTTTCGAGGAGAAAGAACGGATTGCCTCGGATTTTCGTGCTGTTCTGCAGGGCGTCGAACAAGATCATCATCTGCGTACCGTGTCGGCCAATGCCGGACAAGCGGATTGTAGTTTTCTGCAAACGTTCGTGAAACAATCCAGATTGTTGGCCCGTGGAAGCGTGATAGGAACACCAACACGACCCTCATTGCCGATAATGGGCAGTGGCGGTTACGACGGCTATCGGACAAAAAGACGTGGACCGGGCAAAAAAAGCGACTGGGCACGTCCGTATTTCACCCTATCCGCACAGGATGATGCATTCAATCACGTGATGCTGAGCGAGAATCGATCGATTCGTAGTCTGTCTATCAAAGATACGTTGATCGGTGGTGGTGCGGCTCGAGCACGATTCGAACAACTGGAACGACTTGGAGAAGTTGACTACGAAACTAGTGATCTACAGGCTGCCTTAGCCTCATCAGAACCATCTGCCTCGTTACATCCGGACGCAGCGAACACGCACGCGAACAACGTTGGAAAATTTCACGTCGTACCCACCCAGTTGTCGATGGAACCGTCTAGTTCAGCACCCGAGGATGACCTCTTTGAACGCGTTTAGTGGACATGCATGCGTTTTTCGCTTCCTACCGATAATAAACCTATTTTTTAATATCTACATGCACACATACACACACACCCATGCACAGACAAGCGTTTTTAAGCAACCACGTAGTGTAAGAACTCATTTGCTCCATCTCGTCCCTACGGATTGGTTAACCGATTATTCAACTCTCAAGACTATAAACGAATTCTCTTGTCTATCCATCCATTCATCCACGCACCCACCTATGCCGTACGAACGCACACACGCACAGTGCCCCAGCCTTCGGCAGAGTCAAAAAACA
>STRG.63479.1
ATTTCGTGCAGTGCACGCGTCACATGTATTCGTGTAACACGTTTTCACGACGCACATTTGTTATGGCGGCCAGGATGCTGGGTACCATTCGAGGACGTAATTATGTTCTGAACTGCGGCATCGAAGCTTAGGACTGCAAAATCTAAACAGTATTTTTGATGTCATCCTCAATGGATTACAGGTGGAGATATGCTAGCTAAATTCAAACATGCTCATAAAAAAGTGGACCAACAGAGCCATATTTTTTCAGCTGCGATGTGTCGCTTTTGTGCTAGCTTTAGCCCAATCCAAAATCACTCATCTACCTCATCCCACAGGGACTTATCTTCGAGGACCAGTAAATCAAACAGTGCACCAAGGAAACAATGTCCGGTTTCAGTGTCGTTTGCAAAATCGTGTACAATTAGGTGCGACTGATGCCAGCTGGGATAAGATGGCCAGTAACAAACATTTGTACGTACAATGGATTATTGACGGCTTTGGCGTGACAAACGAGACTTTGAAATCCGTGCACGCTGAACGATATCACATGCCTGGGCCTATTAATGAAGGCATATACGATCTGGTTATAACAGATGTGCAACTCGAAGACGAGGCTAGCTTCATTTGTCAAGCACACGTTAAACTTTACCGCGAAGATGCAAGTCCGATTATGGAAACAATTGCGAGTAAACCGGTCTACTTGTCTATTGTCATTCCCCCAAATGGTGTCTTTCTTAGAAAATTAGTTGTGCCACCTCACTTTTACCAGAATTCTAACCGGGAAATGACTAACAGCATCACCATAGCTTGGAATAATTCGACCGGAAACACAACACTCTCCACACACATGAAGGGAGCCTGGAATCGTGGTGGTCCATCAGCATCAAACCGAACAGTCGCTGATGACCCGACTATGATAGAGAAATATCGGTCTTTCGTGGAAGCTACTACCTCAAACTACCATTCCCGGACCAATCTTTCTTCTTCCCGGCACTCCGGTTTGCCTGTAAATTCAAAACATGAACTCAGTCAGCGGATATCGCCAGTATTATGGGTTAAAGAGAAAGAACAGTTGAACTTGGAATGCCGAACAACGCCATCAAAACCAGTGAGCCGCATTGTTTGGTTGCTTGCTGGTTCACTGCTTAGACCGACCCATAAATCCCACAGGCTCGATCAGCAATATACCAGTTTATCTTCTTCAACTATGCTTTGGCAGAAATTTCCTTTCAAAGACAACGGGTTTTCAAATACCAGCCCTTTGGGACATGAAGAACGGTTTGATATTGAGGAAAAGCAGATGGTCGTCCAAGTGGGGGCACATGGCTTAGGCCATTTGGTAGGAAGCGAAAACTATACAGATGTCATGAAAATCTCCGTGAGTGTCCTGCGGCTGGTAGTTCAGAAACACCATCAACGCCAAGTGTTACAATGTCGGGTTGAAAATACAGCCGACTTTATGGTTCGAGAACTACCTACAGTCTCAGCTGTCATTGAACCCTTGTTTGTGGACGACATCCGAATAGAACCGGTGAGCACACTGCATACAGCTGAACTGCGCGAAGGATTCGATGCAGAATATCAATGTACAGCTAAAACAAATCCCCCTAGTGCAGTCTATCGGTGGATGTTAATTCACGAAAGATCTAAAACGGAGACCAGTCTAACCTCAGACTCCGATCCATATGACGTCACCCAACCAACAACGACTAACGCTGTCTCCTATGATAAAACAAACTTCCGTTTACGGCTTCAACGAGACATGCATCACAGTCGAATAGTTTGCTGGGTTGGCGTTAAAATGCCCGATATATCCCAATATCCTTTCTCGGCGGAGTCCGCATTTATTCATCCGGACCAACCGAAAGAACAAATGACATGGGGAAAATCGGATCATGAATTAAATATACTTTATGCTGCCATAATCGATCAAACTTCCAGCAATCTACAAGCTGTAAAATTGGATCAGTTAGTCAAACTGGACTGTTCTGCAGATGCCAACCCGGTGGCAAGTATTTCTTTGTATCGGCTTGGTGAAGCCGGAAACCGGATGCTTCATCGGCTTAGTGAGCTTCATTCTGGGCCGAATCAATCGTTTACTATTTCTCAAAGACAGGATTCGGTTCAGTCAACCTCAGTCTTGCGCAGTGAACTGAGTCTAAATGAACTGGAATACGCTATCAAAACCGAAGGAAGCCAGGTCTTGACATCCGCTACACAAAATATAAGCTACTCCCTACATATTAGGCGAGTCGAAGACTTGGGATTCTATATTTGCATGGCTCGTAATTCAGATTTTCCGCCAGCTTTTCGATACGTGTTTGTAGGAGAAGCTGGTCCACCGAATATCATCCAGTGCAGACAAATCCCAAAGCAGAATGGATTATCAATGGAACTGGTGTGTCTCGTTCACAGTATTCCCCGACCGAAAACTGACCAAATCATTTGGTCCCGAAGCGGTGTCAAGTTGAAATCGACTGAACGGTTGCAAATTTATCAGAACAATCTCATAAAAGGAATCCGAAGTGCTGTTTTGTTTTACAATCCGAACACTGACGATTTTTCCGAATATAACTTCACGGTATCCAATGACTTTGGTTCCGACTGGAAGCTCCTGCGTATGTCAAACGAAGCAAGTCTTCCTGTCATTTTTGTCATCGGTAGTGGTGCGGCCACTGGACTGGCCGTAATCTTCGTAGTAATCATTGGATGTCTCATCCGATATTCTCGAACCCACTCTACCCAGTCAACGGATTCAAAGAACAATGCAGTGAAGTTAACATTCAAACCAAACGGAATCGCGGCCACTGAAAGAAATGCTGAACAACCACGAACAACGGAAACAGAACTATATTCTTTGGCACGGTCACTAGCAGCCTCGTCAATTGGGTCGGATTTACAGTCGCCAGTGTGTCATTTTTGTCTGGCAGCGCAAAATCCCGCGTTTTTGGATACACAAATCGAAGTGGACGACATGCTTGGAAGTGGCACAGCTGTCAATTGCAAGAAATCTGACGACAGTGGCTGCGAGTTGGGCGATGTGACATCGATTGGCCCAGGACCAAACGACGCAACATGTCGTGAGAAAACAACTACTGTTTGCCGGGAATTTCAGCCTTTATTGAACACAATTTTCCTACAAAACCCTCACGTTGTTGGCTACCCGTCAAATAAAGCTCTAAGTGATACAGTACGAAACAACTCAAAATACGGGAAAACGTTTTTCAACGCGTATGCAGGCACAGATATGGACCCTTCAACGAATTTAACGAGCGCACAACAAAGGCCTGTTCAGATGCAGCCAATGTGCGACCAGAGTACAAACATTATGTATGATTCTATTCATGGTAGCTCTACCTTTGAAAGGCCGCTGTTGACCAAGTCTCTTAGTCCGATCTTAGTCGTCACACCTACCCTCGCACAAAGTAATGTATACGATAACTCTATCCTTCCAACTAGTTTATTTATCCCCCAAGTGGTATTCTCCTCTCCAAATGGATTGGTTACCTCACCGGTGAAAAGCTCTTGTATCACACCTCGACTTCCGTCCCCATCTTTGCATTCAATCGTGCCTAACGACAGTAGTTCCCTTTTGCGCAATGCTCCGGATATATATCCGGACCTCTCCGTTTCACCTTTGAAGTTCTCCGACGACAAACCTGGATTTTCAGCCAGTTCGAACAGCTCAAATGCAATTCTTGTTTGTTCCATCGGTCATACAAAAAATGACCATCAGAGTTCATCCGAGACACGGCCCGCTTCGCAACTGACCGAAGTGTTTACGTCCAGAAACTGCTCTGATGACAATGGGACCACTATATAGATATGTTGTATCCTGTGAATGCAATCTCTCCTGTCACTGTTCGTAATCAAAACAACATTTTCTAAAGCATAGACATCAAGAAATGCTCCCGGGGAACAAAAACTGACGCTGTCGTTTTTTACCTGTAAGCTTGTACAGACAAACTAACAAGGTTAACTTTTCCGATCGATATGAATAGCTTCTTCCCCAAAATTTGATTGTCAAGGGGCTTCCGGATAAAGTTAATTTCCAATATTTTAAATGTTGAACAACTCTTCTGGTGATTCACAAAATCTGAAGGATTTCTTCTGTGAACGACTGGTTAGCGCTCTAAAAAAAGTAATTTCTCTCAAATGTTTGCTGTTTGATTGTAGACGAATATCTTTATTGGATTGTTTTTGTCTTGAAGAAGACTGAACTTGGTTGCTTGTGGACTTCTATTACTTAACTGCTCGGTGTACTCTACTTTTGTAGGATAATGATTTAAATAAACTAATGATTTATATGGTAGCATGAAGCATCGGCTGTACAATTGGTTCCCACC
>STRG.50697.1
AAAAGTTGGTCGAACTCCAAGGCCGAGGGATTTGTCACGGACGTCATCTTCATGGACTTTAGTAAGGCGTTTGACAAAGTTCCTCACAATGGGCTGTTGCTGAAACTCCGGGCCATCGGCATCTCAGGGCCCATGCTTCACTGGATTGAGGATTTCTTGGTCGGGAGAACCTTTTCCGTGAGAGTTGCACAATCCCAGTCCGCGTGGTATCCAGTTGGCAGTGGCGTGCCGCAAGGCTCCGTGCTAGGACCCATGTTGTTTCTAGTGTTTGTAAGCGACCCACCACAGACCATTCGATCCCGACGCCTTATCTACGCCGATGATCTCAATATCTGGCGCACCATTGGATCGGCAGAAGATCGCGAGATACTACAGGAGGATCTGCAGGCCCTCGTCAATTGGCCGACCACCTGGGGTATACCGATAAAGGTGGACAAGTGCGCGAGCATGAGGATTGGTGGCCCCAACGATACTTCCGACTACTGCCTTGGGAGTATCGTACTCCGTCACACGCAGGAGGAAAAGGACCTCGGAGTTGTTGTCACCAACAATCTGAAGACAAGAGCACACACTGAGAGAGAGTGCACCTCAGAGTGGAAGATACTTGGTCCCATCCGCCGTTCATTTGGGCCTCTGCCCCGGGACACTTTCCGACTGCTTTATGTCTCACATGTACGTCCTCGTTTGGAATATGGCGGTCTGGCTGTCTACCCGTGCACGGCAGCGGAAGTAGCCAAACTGGAAAGGGGGCAACGTGCTGCCACACGCCTCGTGGCCGGACTGCGTGGGTTCAGCTATGAGGAACGCCTAAAAGTCACCGAGTTGTTTCCCATTGCCTATCGACGGCTTCGAGGCGACCTCATCTATGCCAGGCGCATAATCCGCGGTGAGTTAAGCGGGGAACTACAGGCGGAATTCCCGGTCAGGAATAATGATTGTACCAGAGGACACACCCTGACGCTTCATAAGGTGCATTCCACCGGCTTACCGGCCATCTATCGATTTTCAAGGAGGGTGATCAATCTCTGGAACGCTCTACCGACCGAAGTGGTGGAAGAGGAAACCGAGACACTATTCAAGAGGAAATTGGACCAGAACCTGAAGGTTTATTGGCGGAGCAACGACATCCAGCCGGGTCAATAGAGTACGATGTGATGGGGCTCATACGGGATGACTTCCCACTGCCCTTTACCTGAAGACTGAAGACTGACTGAACTGATCTGATCGGAATGTAGCGCAGTTCGGCGCAGGGCGTGGGGACCACAAGAGGAACTGTCGCGGGTCTCGATGTGTTTTCCGGTCACCTTTACTTCCTTATTTCATTCAGTGCTGATTTATTGAAACTGTTCAAGGAATCTCATTAATTTCGAGCGTAAATTCTCTTTCCGTTGATCTTCAAAGACGGATAAACATGCTCTCATATTTTCCGTGTCTACGTCAGCATCGAACTTTACCACTGATTGACTTTCATAAATTCCGATAGCCGATCATCTTGGTTACCATGGACTCTGGAAACAAAAAAGATCCACTTGAGGACTATAATCCGTTTGCGGAACCGCTTCCAGCCTATGACTTTGTTATGGCTCGACGTAGTTCGAATACTGCAGCTGTTCTTCCTTCTCCTGACCCAGAGGATCCTGCTGCCTATCGTGGAGGTGATTTGCGGGACACAACACCACCGCCAACACAACAACAACAACAAAAACCCATGATGAATGCGGACGCAATTCTGGCGCTGGAACGTCGCCAGGCCGAGTTAGAAGCTCGAGCAGCCGAATTGGATCGACGGGAAAAAGAACAACAAGCTCGAATGGCTTCATATCAGGCGGGTCCACTCCCGCATAACTGGCCTCCGCTACCGACCTGGTGTCCGTGCAAACCATGCGTACGTCAAGACTTCGATGCTGATATTCCTGTGGATTGTCGTTGGATGGCCAAAATGGGCTACTTATTGTGGCTGGCCTATGCACTTCTGTTGCTGTTAAATATGGGGGGCACATTGAGCTACTTCATTGTGGGTCGAGCGGGGGCGGAGGGTCCACTTTTCGGCGCCTCAATTCTTCTTGTTTTGGTCATGCCTCCGCTTACTTTCTTCGGTTGGCATCGTCCACTGTACAAGGCGCTCAAAAGTGACAGTTCCATGAATTACCTGCTATTCTTCGTCATGTTCTCCATACAAATCGTAATCGTATTGATTCAGTGCTTGGGTATTGACTACCTCGGCTCCTGTGGTTGGATTAACGGATTGAAGACGTGCAGAGAAAGCAAATCAGTCTGTGTGTTCATGCTGGTCATCGCATCCTTGTTCAGTGCGATCGGAGCCGTGTGCGCGTTCCTCATTTTCCGAGTTCATCGGCATTACCGCACATCGGGCGCTAGTCTGCGCAAAGCCAAACTAGAGATGACTTCAGCCGCAGCTTATGAAGCCTCGACCGGATTCGCGTCCATGCCGTGAGGATAATACTCTGAATAGCATCGTAGTTCGCAGCTCCTGCTTCGTTCTGTGTGTTCTCGGAACTATCCCGTTCGTGCGTGTTTTTGAGTGAGATGTATGTGGTTGAATCGCATTCTGTCGTTCGGTACCTACGTGCTTTACACCAACGTAGTGCGAATCCCTCACCCTCCAATGCACCTTTCCATACTTGACCTAAATCGTCTGTTTCCATGGTCATCTATATTTTTCGAGCCTCACCCAGCGTTCCCACTTTCCTGTCGTATCTTTGCACGATGAAGTGAATACATTCCTGTGATATTCCATTTTTATGGTTTTATATCTGTCTGTAACCTACACGACTGCCAGTCTGCCTTCTCATCTTTACTACTAATGTCGCCACCACTACTGCGAATAAATGCGTCCAAATATTTCCTGGATGCCCTTTCTACCAAACATATCCGTATCTGGTTTTTGGTTTGACCTCGTCACAATAAGTGCTGTGAAATTTCAGATCAACCCCCGGTCTTCGGGTTTTTTTTCATCGAACCGTACTCCCGCGCACCCATTCATCTCTTCATCGTGCATGACCGCCCCATCAACCGAACGATGATTCGATTCGACTGTTCACAATGTCGCTGTCGTTCGATTTCTCATGTAGTTAAACGCGGACGTGGTTTTGATGCCTTTACCATCATTCTATTTTCTGTCACGTGCAAATCCGTGCAACGTTTGCCGAACACATTCCACTCGATTGTCACCTAACATTCCTTCACCATCTGCTCTTGACAATTATCTGTATACTGAAGTTCTTTTGGATGCGTTTTTCCCTTGTTTGCTGTTTTGCGCACGCTCTGTGCTTGTGTGTGTGTCATCCCCGGGCCTGTTTTGCTTCCGGTGACCGGAAATGTGTCGGTTATTTCATTGTCTGCATATACGTGGCCTTTCGAGCAGGTTTTTCCCAGGGCATGTTGCGCTTGGTCTTCTATTTCGGTGGGTTTACTGCGGTGCCCGCAATTTCTACTGGTTCTTGGTTTTTTCATAGCCGGTTCTCATCGTGAAACTTACATGATATCTGGTAAGTA
>STRG.74612.4
AGGGAAAAATTACAAAGTCGAGGGGCTGGGGATGAAGGGTCAGCATGGAGATTGCAGGAAGTAAAAACAAATTTTGTTTTTTAGTATTTTCACCGTACGTTTTGTAAATTTTCTTGTATCTTTCAGTTGTTTATAAGGAACAGGAAGCCAACAGACAGGCCGTACAGCATTCGCGCTACTGAATTCGGTTCTGAGCAATATCTCAGCGTCTCTAACCAGCGGCAATCCTCATCTCTTGGGCCCCAACCAGGAAGGCGGGAAGCACCAACCGAAGTCAAAGGCGAAACTGACTTCTTCATGCCTCTGCGCCAATTCATAATCGTCACGTCGTTTCTTCCAGCTTTGCCTGGTACGTGCATAAGAGCACGAAAAGGTAAACGACGGGGAGGCATACGCAAAACGTGCCCGAGACATCTGAGGCGGTGTAGAGCGATTATCTCTGTCAGGGGGCGACTATCAGCACCGAACACACGAACACACTTCGAATCTACCTTCCACTACATGAGCGCCTTCGCTTGCAGCTGCAAGGAGGCATGCATCGGTAGGATTGGCCGATCACTGCGAACTAGAATAGCCGAACATATTCCAAAGTACATGTGTATTGAGATTAGTTATTGTGTATCTTGTTTCGATCGAACAATCATCGCGTCAGAATGAGAAGAATAAAGGCCCAGAATATAGGCTTTATTCGTTCAACAGATTGGGCATACACACTGAAATAGAAAATGTGAAAATACAGAAATGCGCATTATGGATGGACGACAGTAAAAAGCAGTTAGTTTACCACAATACATATGTGACGTGATGACTCAGCTTAGTCGGGAACAGTAGGCCGACCTCGGCCATCGCTTGCTACTTGATCGCACGATAGGTCCGGCGAACGCGTTCTTGGTCTTGTTACATCATCGCACCAAACACCGACTGAGGATACCAGAGGTATTATCGGTTGCTCACAGCCAACAGCCCTGTGTACAAAAGCGTACGACCTTCGCCCTTAACAACCCACCATGGTTTTAGCCAACCATATGCAGTCACACACACACGATTTCGAATCCCATAAAAATGCTTTAATTGATAATTTCGTTTCATATCGTAGTTATTTTTCTTGCTGAACTTTATACGTACGCGACCGATGAGAGTATACGAAAAGAATTCCTCTCGCAGTGTTTGTCTTCTGAATTGGTTATTCAAATTTATCACGAGGTCTGATTGTTTGGTACACATTATATATATATATATATATATATATATATATATATATATATATATATATAACACGGCTGATTCATATCAAGCATGGTGCGAACGGACCGAGAAAAATTAAAAATATACAAAAGGGGGAGCAGAACACTATAATGGAGACATTTTGTAGGAAGAGGCAATGCTTTGATGAATATTTACTTTATTCATCGCCATAGGTGTTGAAGGTTTACGAAAGGTGCCGTGGCTCTCACAGTGCGTGAACCGATCTCCTCCCCAACACCACCTCCAGCTGTTATCAAGATTGAAGAGTGCCTAAGGTTTTCGACTAACTCTAGGTGATCACCAACAGTTTGTAGTGTATAAGCAGTGAACAAGCATTATCATGTTGAAATTTATCGTCATCTTGTAATGTGTTAGTTAATATGGGGAGCAAAATCTGTCCAAACATGCGACTGTACACAGCGGAATGTTGTAAACCCTCAAATATAACCAGATCACTTTGTCCGTTAACTGAGAAGGCTCCTTAAACCATCACTGAACTCCTGTCGTTACTTCTTTGGCGGAATATTCTTTCCTCATACCGTGGCAGTAAGAACTCCGAACGCCCAAATTATTTTTCCATCACCGAAGTAGAAATTTCCCATGCTACGTGTGTTTCAGCCTGTGATGAGCGTTGTTATTTCTTGGAGGATGTGAAAACAATATATCCTTTCGTTTTTTTGTATTTCATGCACGGCACGGCTTTGAGGGCTCTTTGTGACGTTCATTAAAAAAACCAGTTTGGACCTCAAAAATCCGTTTGTAAAACCGTTAGTTAGCTGGTCTTTGGTTGAGGGTGAAATACCGCTTGTCGCGGGAGTATTTAATAAGTTTCCTTGCCAACAGTTTATTATTGAACATATCATGACACATTTGCGGTTCCTGATGAGTGATAGAAAAAAAATTATGGCGTTAGAAAGGCTACAATATCTGACTCGCTGAGTGAGTGATAATACTCATAATGGTGCATATCAGTAGTTTTTTGCAGTAAGATTTTACACACCTTCAAGGTATTTTATATGAACCATACGGATCGTATTTTTCGTTCTGTCATTAGTGCAACAGATCCAACTTTTTCATTATCCAATATATTCAGATGAAATTGGTATTGATAACGTTAACTTGTTACCGCATGCAATAGTGCTGTTGGGAAACATTCTGGACCACTGGTTTCACAACCATTAAACTAAATCAATTCCTTGTGGACTTCCGAGGAATTAGCTACATTTCTGTATGTATGCGTCGATAATCTTGGTTTCACGACGGATCTTACTGGCGTGCATTGTGTTAGTATGCAAAAATAAGGTCTAGAGAATTAGGCCGGATGCCCAAAACCAAGGTGGATTTTTGGGAATTTACCTGCTAACAAGCGTAAAAGTGGCCCAGCAAGGAATGTAATTTACATGGGCTTAGACAGGAAACCTGTTTTTTCATGACCTAAAAGCACACTGTACACTCCGTTGTTATATCGTTTTTCGGTTAACTGTTTATGCACACAACCAATCTAAACTTCGTGCCCTTGCACTTTTGCTTCATGAGCACCTGCTTGTATTTTCTTCCATTTCAGCTTTTTCTCTATTGTTCGGTGTAAAAACAAGGCTCGGAAAATAATTTAGATCTTCAGACAAATGAGTAACGTTCCGTCTAACGTACTCTTGTCGGACGCTAGCACAGTAAATCAAATATTTCAAGTGTGTACATCATCGGATACGGTGGAGACCGCGGTGAATGAAACGGCTACTGGGTATTTCATTGCTTCGAAGGATGATGCCAATTTCGTGGTGCTCGATCCCGGAAATGTGGTTAAGGCATTATCGGACGGATTTTGCGTTTGTTACGTAGATGAATCTCTCAACGGTGACTGTTCCGCATATCCTGGCACTACTTTTCCCGATCGTACTTTGGAAGATCGAACTCAGTCTGTGCTGATTAATGACACATCCAGTGAATTCATTCTGCTGGACCATCCGGAACAATTGACTAACGGGTTTTCTAGACCAGAACGAGTAGATACGTTTAACGACACGATTGCAAACGAGTCGCAACTGTTGCGACAAACTCTGGGACGTTTGGGGAAACCTTTCATCAGTACAGAATCCCCAAAAACTGTATCGCTAGAGCCAAATGGGTCCTCCGATGTACCTAATCATAACTTACAATCTCAGAGCCTGGAGTGTACGGTTTGTGGTCTTGCTTTTACCAACAAAGGTAAATTACAGCGTCATATAAGAACGCATGAAAACGATAAACCAAATTCATGTTCCCATTGCTTCTCGAAGTTCAATCACGCGGAAAATTTATTAGTGCATACCACTTTGGTGCATACCACTGCGGATCAGTTATCTACGCCCTACTCGTGTCCGTTATGTCCAGTGCGAATATCACGCCACGCAGCTTTTCGTTCGCATGTTGCACTGCATCAAATTGACGAGCAGCTGGTATGTGATCATTGTCATCGTTTGTTCCCATCCCAGTCGATTTTGGAGGCACACCAAAGGGTGGAGCATTCGGAACCACTATTGCCTACGGATGGACGATTTATTAGTCGATACCGATGTCATCTATGTCACACAGTTATTTATTCACTGGGGAATTTGACCAAACACTACCGCACATGCCATCCGGATGAAATAAAATCCGGCCGCAAACCACGTTCAGCATCTGATATGAACCTTATACCTTCGGTAACTATATCGAACACGCTAGCGCCGGTAGAAGCCGTACCGACTGAGTCTCCGCCTGTTCCCAGTAATACCACGGGAAAAGGGGTACGTGCAAGCAAGTTGCGCGCCAAAGCCTATCTAGCATCCCTCAAACCCCGTCCATCTAAACCGCGTCTTGCTTCTGGGGATTCGCGTAATCTGATGATCGCCGTCATAGACTCAACTGAAACGCAAAACACATCCTCTCGGTCTGTTCCAGAAGTTCAAAGTACTCAACCATCAGGGAAGCCAAATCCCCGTGTGTGTTCAGTATGTGGAAAACGCTTTTCTAAACCATGTCTTGTTCAAAGACATATGGTTCGGCACACGTTAGTCAAGCCATTCGAGTGTTTGGTGTGTCATTCCCGATTCACTCGGAAATCCACCGCTCAAGCTCATATGCTTACGCACTCAGATGCCAGCACCTATTTCTGTCCATTATGTCCCCGTGAATATACGCGTCGTCGAAATTTGGTTCTTCATCTGGAACGGATACATCCTAATATTTCAGTGGAATTTGTAGATAATTGTCAACAGCCGCACCAGCAAAGCGGAACAAACTCATTGCAGCTAGAGACAAATCCGTGCGACTCCGTAAGTTATTCGCAAATTTTGTATCCCTATCCGCTAACGACAGACCAGCCACAAATCGCGGAAGCCGGGCAACTTCCGGATTCAGTGCTCAACATAAAGACCATGGTTTCACATCCGATGTCCTACACATCGTTCCAAGAACCGTGTGAAATAATTGAACTGGGGCCAGAACAAACAAGCAGTGCAATACCAAACCGTCGGCCATTTGTGTGTTCCGTGTGCCAGAAAGCTTTTTCCTCCCCGCGCACACTGTCTGTACATTTGTTACGACATTCTTCAGCTCCACTTTCCTATACTTGTACCCATTGTGCTCGTCGTTTCTCTAGTCGTACTCACCAGCGGTACCATATCCGGTCATGCCACGCACGAAATCTGACAAACCGGAATAAGTGGCCTGCAAATCATCAGTCGTTAGAACGCAGCTTAGAGGACTCTGGAGTGGAAGGTCCGATGAAGTGGAATGCAACCGAACGTCGGTTCTGTCGTGCTGCACGACCATTCTACGGTTCAAATATGTGTAACCAGTGTCCTAGAAGATATCGAAATCTTAGCCATCTCCGTGCTCACGTCCGTGAGCAGCACAACTCAAGTTTGGCTTGTTTTGCTTGTACTCTGTGTCGTCGACGATTCGCCACGACTGGTGCGCTTGATCGGCACATGTCGCGTGGTCATGAACAAACCGTCACAAAAAGACGGCTTTGCCCCATCTGTGAACTGTCATTTGTCAACACCAGTTCCATGAAACGACATATGGTCGTACACTCCAGTGACAGACCCTATCGTTGTGCCTGGTGTTTCAAGTCTTTCAAATTTCATTCGTCTTGCACGAAGCACATGAAGGCTCAAGTATGTCGGTCACGTTTACTGGTTCAATCCCTTGATTCGACTGTTGTGGATACTATCAGCTCTATGAACTCCGGTAGTATTCCTCTGTGTCCAATATATTCAGACGCATTCCAGTTGTCTGACTCCTTGGTGAATCAACAACTTTCATCTTCTTGCTCCTTCACTGCGGACAAACCCAGTCTTTCGTGGCCCGTTTGTGACGTCACGATGTCAACAGGTTCGGTCCACATCCCTACTAAAATCGTCTCTATACAGTATCCACTCTTCTCGTCATCCGTCGACCAAAATTCACAACCTTTTGCGCATCACCTCGACCTAGATAATGATGCGCTGCCTCAATGTGAATCCTTGTCGAATGCACTAACTTGGCCAGATCAAAATAAAGCACCAGTCATGGTCGATTCGATGCATACGAACAGAATATTTATTGAGCAGCTGCCTCCACTAGTTCAACATTCCGACTCATTTGAAGCGAACGCACCATTAGATCCAAATATACCCGGTCAGTCGGCCGAGATCACAGTGCAATCGACAGAGACTCATGGGTATACTAACTTGCTCATGGGTTCTGAGTACACTCGCGATCCCTTGGATATTACAAACACGCTAAATGGGCAACCTTCGTGGTCCTTTGTGACTGATGCAACCAATTCGCAGTCTGTAGCTGCCGCAGCAAGTTATGACCAGTTGACACAGTCAGTCGAGATAAATCAGTTATCACAGTCCGCAAAGCCATGCGAAGATCTGATTTCGGCCAACTTGATCGGAAGTGGTTTGCATGATGTGATCCACGGGGTGGACGAGCAGCCCGAGTTGAACCAGCCACAGTTGGACACCGAACAGTCACAGTTCCCCGCATTATTGAATGTCACTCAGTCCAATTCGGCGCAGCCCCATGAATCAGATCATCCGGGATATGAGGTCAATCAGAACCTGAAGACCGTGGTTGCACATCCATTGTTACCTACGGCATCTCTAGGAAAACCCGAAAAGGAACAAGACCAGGAGCTGCATTTTGGTTGTGCACTTTGCGCAGTTTCGTTTGCAGATACAGAGGCTCTGTTATTGCACAGTCATACAAAACATCCGGTCACAGAGAAGCAGTATAATTGTTCGCTGTGTGACACGGTTGTTACGAGCGAACTTCTGCTCAAAGTTCATCGTCAGTTACATGCACGCCCCAGTCTACACTCACTCCGTTGTCCCTTGTGCCCATTTGCTGTATTCACCAACCAGTCCGGTTTAACAAGGCATATCAACTGCTGCCACCCAGCGCCCAACTCTCAACGGTTCCGGTGCTCTAGGTGTGGGGATCGATTCTTCCATTTACGTCAGTTGCGAGCCCATATAACCGCATCGTCTTGCGTTCGCTTGGAGGCTGCTTCAAATGATTCATCCAGTGCGATAAGAGACCGACCGCGGATACGCAAACGGCGTTCCGGGCAGTCGCGGATTCTTCCGCTAAAACCAAAAGATTTGCTATGCTTAGCTCAGACCACACCATCACACAATTTGTCTTTGTCCGAAAAGTATTTGATCCAAGTGAGTTCCTTTGTTTTCTGATACGAAATGTTTATGAAAATGGCATTCATTTGCAACTGACTATATGTGCTACGCACCTAGACAGCTGTATGTACAATGCATGTTGTCCCCGTTTGTTTTATGTTTCTGATTTTTAGATAGTTTTTCAAACCACTGGAAATCTGTAAATACTATATAACGGAAGGATAATACCAACTTTTTGTCAAACAAGAACTATCTGGTGTTTGGCTCTCTAGTAATATCCCAGATGAGTTATAAGATTTTCCATGCGGTAGGGGTCTCGTTTGAATTGCTTGGAATTCGATTCGCACTTTTAGAGCTTAAAACGCTACTTTGGAACTCTGGATTGTCCCAACATCAAACGTAATCGACCCAAATAAGGGAAGTGTTGACCAAAACAAGCTGCGACAGAAGTTGTACATGGCCGGGAAAAACGGCAAGATCCTAATCAAGCAGGTGCGCCACCTGTGGTGTCAACATCACGCGCTGATGTTAACTCAGCTGTTAAATCACACGTATGCTCAGTGTGTGCACGTGCCTTTCGTTTGGCCTCTGATCTCAAGCGTCACATGTGTCAACATACAGGAGACAGACCGTTTAAGTGTGACCAATGTGACAAGCAGTATCTGAAACATTGCCAACTGCAACATCATTGTTTCCGGGTCCATAAGAATGCTTCGAAGCTGGAACAGAACGAAATTAATCGACCACGTTTTGGCTGCCACGTTTGTAGTCGTTTATTCACGGACAAATTCAGTCTGTTTCGACACATGCGTCTACATGCATCCCGGAGAAGATTCACTTGTCCGTACTGTCACCGCCAGTTTACGTCTGCGATGAGGAAGAGAACGCACATGGCCATCTGTCCTCAAGCCGTTTTGTTTGATTTTCCGAAAGCTGATTCTGATAACGTTGGAAATAAGAAACCTATGTCATTTCTGGACCAACTTCATGATTCCAACGAAACCGGGGATTCAAACAATGTGAACTATGCTCGAGAAAAAGGGGAAGTCGAATCGTCAACAAAACAAATGATGTTAGACACAGTTGTGGTGGACTTAGATGAGTTGTCGACACGAGACGGAGAACTGTTGCCAATATCGATAGAACCTGTGCTGAAGGGCTCAGCCCCAGAACAAAGGAAAACGCCTCATGCAGAGTCGGCCAGAAATGGTGGGATTCGAGGATTACCAGGCGCAGAAGCAACTGAGCCCTCCGGTGAGGACCGAGAGGCGTCGTTGAATTCCCATTCTGCTCCGGAGCTACTATCCGACTTCACTGACAAATCAGAACGACCACTGTCGACTCGGTTTGTCGAAGTTACGCGGTGCGTCACTTGTGCTCAGGATTTCCCTGACCTGACCAGTTATGCCAGACACGAATGTGCTAATCGAACAATCAATCCGTATCATCTGAGTGTAGAACCACAATTATCATGCACTAGAAATAAACCAAATGCGTCCACACAACCTAAGCGGGTGAATCAACTGCTACAAGCATTGTATAAATGCGCTCAGTGTGATCGACTGTTCAACCAACTGAACACACTTAGACGGCATGAAGCTGCTGTTCACGAGCAATCCCTTCTGTGCAATGTGTGCGGGGCGAAGTTCACTAAACGATCTAGTCTGATCAGTCACGAGCGAATTCATTTGAATATTAAACCGTACCGCTGCTCGCATTGTGCCATGAAATTTCGACACGTGAAACTGATACATACCTGATGTCCGCAAAAGAACCAGAGAATTCCAATTCCCCAAGCGGCGTATATTTTGGAATTTGACACAATCTACCTATTTCATCGGGGACGTGGTGCACCGACAATGAACTCATCAATTTATGTCCGTTTTCTCAGTTTGCAGTTGTTTGTTTTAAAATGAAATGAAACTCTGTAGATATACTTTTTCATGTTGATTTTCAGTGTCCGCCACGCAGTTTCAACACTCCATTCATCATTGAATAAATCACAGAAACAATCCACATCCATGTCATCCTTGCCTCATAGAACTCATGATACTGCATAACGAATTACGAGTCTCACGTACTGCTCATGAACTTTAACGAGAATAAAACGACTGAAATACTTCCCGGGCTTTTAAATGTTCGCACGAGTGTTGGCACCGTAGCACTGGTTACTCCATAGAAGAATAGTCCTGTCAAGACGAACATCTAGCCGTCAGTCCGTAAGATGAAGTGTGGACACAATAACTGGCATCTTAATCTTTAGATCTTAATACGTCTTAAGACATTGTGTGTGAATGACTTCGACTAAAGAATCGGCATAATCCCTTCTCGGAATGGTCTATGCAGAGCTGTATGCACGCTTCATTTTCTTCGTAGGTTAACTGCATCTACCACCTAGGATTTTCTACATCTGACGCCGATGGGCCATTAGGGTATCCGTGTATTGATCTTCCGTAAGGGAGCACATCATGGTACATCACGAACACATTAAGAACTATTTCGCTATGAGGCACAGAAATTTGAATCTGTTTGGACACACACAAAGATCACATACTATCGTAGTAGGGAGCGAATTATCTTGAACAACCACCACATATGTTGATCGAATCCCCTAGTTTAGTTT
>STRG.47064.3
CTTGCATTACATGACATCTGACAGCAAAGAAGCAGATTCGTAAAGCACAGCACAGTCTGACAACTACAAAAACATGTGCCTTTTGGTGTGATGCGGCTAATTTCTATGAACGTGAAAGGAAATGGCTCCTGCCGACACCTTTCTCTCCCAAATTCGGGAATATATTCTGTCGGAAAATATACATGTCTGAAACAGTACTACAGGCGATTATAACTACTACATGAAAGATTCTGTGTAATGCTCACTGAATTCACTCAACAGCCCTGAAAGGGGCCAATTATCTTGTACATATGCAACAACATTCCTGGGAAATACGTCTAATTTCCTGTTTACATGCGTTCAGCTCATTATCACTCTGTGTGTCTCATCAACCATGGGATTCGAATGATGCTCGTGGGTGCAATTTGTCTGGGTATCGCACTATCATCAGTTGTCAATATCATGCAACTTGCGACAGGAGCTGGTGCCCTACAATTCTCTGATTCTATTCGCCCTACACCTGCTACGCTGGCTAAACTGATGCCAGTCACATTCACCACCAAAGAAAATACACCGAATCTGACCGTTATCGGTCGATTGGTGGATTCTATTCGACCCAAGCCGAACCAAAATTTGCGTTACACAATCCCACAGAATCCATATTTTGACATTTCACCAGAAAGTTCAGTACGGGTGATCGGTCTGTTGGATCGTGATGAAAATCGTCAATTATGCACAGAACCAAGCTATCCGCAACAATGTGTATGGACCAGTTTTGTCGTGACCGGAAACGGTCAGTATATTGGACTGCGAGTTGTCATTAATGATGTGAATGACAACGTGCCTGCTTGGGCCGAGTCCTCGATCACGATCCATGTGACCGAAGAGATGCAAACTACTTTTTCAGCCGAACTACCAGTAGCTAAAGATCCCGATCTGGATAAGAACGGTATACAAGGCTACAAGCTACAAACAGAACTAGAAGACGCGGAACGCTTCGAACTGATTGTGAAATCCAGTGCAGTCAAATCTGGCGTCCGATTTTCCATCGATTCGGCAGAGACCTTATCTTCTAGGTTTAAATTATTTCTGCAAGTTCTCAAGCCTCTGGATCGAGAAACACAACCACGACATAACCTGACCCTACTTGCGTTTGATGGCAGCGAACCGTATCATACGGGTCGGTTGAACATTATCGTGGAAGTTGTTGATGAGAACGATCATAGTCCACAATTCACCAGTTCCGCATACACCGCTGTCGTGTCCGAGGATGCCAGTGTAGGAAGTGACATTCCACTGCAGGAATCCACATCTGTCGCAGTTAAGCAGTCGGATTCTGGTGGGTTTGTTCCTCCGGGTTACGTCGATCGAGTTAGCCAGATGAGAGCCACGGACCGAGATGAAGGTCCGAATGGTCAAATTCAATACGAGTTTGCCGCATCGACCGACCCACAGGTTTTAGATTTATTCACGCTGGATCAGTATAGTGGCAGAATTCGTGTAGCTAAGCCACTGAGTTACGACATTCGTCCAACTGGATGGAAATTCCAGGTCTTGGCGAAAGACGGTGGACGTCCATCTAGATCCAGTTCGACCACAGTGGTCATCCAGCTAAAAGATGCTAACACACACGGACCAGAAATTAAAACTAGGTTGCATGAACCAAAACCTTTCTTTGAAGGGATCACACGTCTTGGTATACCGTCAGCACCAGCTGAACACATTACAAATGTGATATACATTCCCGAAAATACTCCACCGGTGCTTGAACCGTTAGCCGTTTTTACAGTAGGTGACAAAGATACAGGCACCGGTGGAGAATTTGACTGTGTGCTGACTGATTCAGAGATGTCGGCCTCAAATCACGCGGATGGGTCGGCAGATTTTTGCCTCAACTTTACGGCTAAATTACCCAACTGGAATGTGTACAGTTTGTATGTGATCAGGTCAATTGACCGGGAGGCTGCGCCTGTGCGTGAACTGGTTGTGACTTGTACAGACCACGGGGAACCACCACGAAGTACCTACGAGAAGTTGAATGTGATCTTGGTAGACGAAAACGATAATGCACCACAATTCACTCAGAAGACGTATCAGTTTCATGTACTGGAAGGAAATCGTCCAAACGCGTCGGTCGGCAAACTACGAGCACATGACCCGGATGATGGGCCAAATGGTCGTGTGACATATAGGATCGTGTGGCCACCTACGCAACCTATATCGGATCGTCCATTTCTGATTGCCGAAGGGGGTAAATTGATCGTAACCAAGACACTGGATAGAGAGGCAAATCCAAAAGGATACAAATTTCAGGTTCGCATTTCAATGCACGAGAAAAGAGGATTCATTATCACGCGCTTGGTTGCAGTCGACAAGGATACTGGACCTAACGGACAAATTCGCTATGGAATTATCAAAGGCAATCAGTTAGGTCTGTTCAAAGTTCGTCCAGACACGGGTGAACTGTATTTGGATCGACCACTTAGTGCAGAATACAAGGGCAACTTGGTCCTAATCGTCGAGGCTAGTGATCTTGGCACCCCAAAACCACAGACCAACTCGCTCGAGATTCGACTCATCATCACGGATGAACCGGCAATCGGCCGAAAGATGAACATGTGGGACACCACAATGGACGGCAAGTACAGTCCGTTTGACATGCTGCCCATGGACGGTGGGGACGGTGATTCGACGGGAGCAATCGAGTTGAACAAATTGATCATGATGTGCATTGTGATCTCTACAGCTGTGGTCTGTTTGATCATGATATTTGCCATTGCCATCTTTGTGCGCCGTACCTCTTGCAACTCAATGTGTGTATCTGCTCGAAGAAATCAGCGATCGCGTGGACACTCAGCTAACGGGACCACGGCGACCATGAACGCAGAACGGTACACAAATCCGTGGGAGACTGACTCAGATGGAAAACCGGACGGGTTTGAGATGTCTAGAGATAGTCGTCTTGGTACTTTAAACGACCAGAGTAGAAGGAAATCAGAACGGGACGATGGATCGGATTTGAGAAAACCAACTGTCAGTTTGGATTTTGTCGCCTCATCCAAGGTACCACTGCTGTATGACAGTGTGGCTGGTGCCAAAAATGGGAATGTGATATCGTACAGTCTCGATGAGCGAACTATAACCAATCGTTATGTGGATCTATCTTCCCAGTCTCCCGGAAAGGTCACGTTCAACGCGGTGCCCAGTCCCGATACACAGGGGTTTCACTTGGAACAAAATGAGGCTGCAGGAGAAAAACGGCAGTATGTTTTATCACAGCACACAGGGATGCGCCTATTCCGACCCGGGGATACCACTCTTTGCGCAATCCATGAAGATGCTACTGCAGGCATTCAACTCGTGGCAATCCCCGTTGTAAGCAGCGATGGTTCCTATGTTCCTTTGGCCCATCATCATGCACCTTGCTCTCTCGCTGAACAAATGGACTCATGTGCACCGAATCCCACATGTTCATCGCACGTGAATCAATCACAACCTGGTTCTGCCGGTTTCGACCCCATCTCACTGGATTCAGATGCGGATTCCGGTCGTGGTGGTAGCGTGAACAATATTGGTCTAACGTATTCTTTGGAGGGGTCCGTGTGTCCCATAACCGAAACAATAACCATGACCGGAACTACCTCAGCCACTGTTCATACTTTGGGAATACCGGTCCGTTACGTATCCTACCCAGCGGAAGGAAAAATGCACATGCTAAGCTCCCCAAACTCATGTTCTCTGGGTCCACAAGCTGTTCTGCTACCGATTTCTGCAGTACCTCCTGATCCTACAACTCTCACGATGAAACCGGACCCATCGAATACTACAGATATGAACGACTCCTCTTATGCGATCCCTTCATGTGGGGTGCACAGTGTTTCACCGGTCATGCCGAATATTCCAACCACTGTGTTATCTGCTTCGACCACCAGTCCCTCAAAACGTCAAGACAGTGCGGGTGGAAAGAAACGTGACTGTGGTCCTTGGCGTCTGGTTCAATTGCCCACACAAGAACTTGAGGCAGAAATACAAAAGTATTGAATCATTTATCTGACCTCGTGAGACCTAAACAGTTGGAACAGAGACGAGATGAAAAAGTTTTTTCTAGACGTCATCCGCAAAACTCCGATTGCTGCAATCCCCTTATTCGTATGATTTTCGCTCTCTTTTGTACGAACAAATTCTCCACTCCCTTGTTCTCCTTTTCAATCTGTATGGTAATATCCACCACGATGA
>STRG.80845.1
ATTTCCACAAAGTTTCCTCATGTCCCCTCGTTTCATGATGAACTCCCTCTATTAGAATCGGGAATATCCATCATTCCGGGCCAACTTCATCTCCATAGAGAGCCGCTCTCTTCATATTCACCAAAGTTCACGGTTGTACTCCCATTCATTTCTTTAACCTCTCCATGTCCATAACTTACTCCGTGCATAGAACCAGCAACAGGCCTCAGTTACCCACATCTTGCATTACTATGACTTATAACGCATCCCTAGCGCTATATTTTCTCGATATATTTTGTATTTTCACGGACCACCACCAACCAGTCGAATCCGAAACCAAACCGTATTTGCCGCGCAAACCTTTATAATTTCAGTCGACTCAAACTATCTCTAGCTATATTGTTTTGCTTCTGACGACTCCACTCGCTTTTTTGAAATTCGTGTATAGTTCATTGTTTTGAGTAACGTTGTACACCATGATCATGCGCTTGCGCATGCGTCTCGACCATGGTCGAGAAATATACCATTATTATTAAATGCTCAGCATGTTTTTATGGCACGGTGATCCTGTCTGACGAATCTCCTGCTGTTCCTCGATGAGGTAACCAAGCGTCTGGACGAAGGGAAATCGATTGTGGTCTGTTACTTGGACTTCAGCAAGGCGTTTGATTCCGTGAACCACAGATTTCTGGACGTCAAACTGCAGTCCATGGGAATTGTTGGAAAGGCAAGACAATGGATAAGTAGTTTCTTAGCAGGGCGAACCTTCAGTGTTAAGGTGGGGAGTCATGTCTCAAGCCCGGAAGGTGTAACAAGTGGGGTGCCACAGGGCTCGGTGCTCGGCCCTCTGCTCTTCCTCATCTTCATCAACGACCTAGAAAGTGGGCTTACAAACCTCACCTTTATGTTTGCCGATGACATTAAGATAGCTGGAGTAGATACAGAACTTGACGTGTTAGCAGTACAAAACTGGGCACGCAAATGGGACCTTCCACTAAACCTTACCAAGTGTCAATGCTTGACCACAAATACAGGGGCTAGTGAGAATGGTGTGGGTTCGTTGCAAGTGGTCTCGCAGGTCAAAGACTTGGGCGTTATAATGGACAACAGCTTCAAGCCGTCGAAGCAGCGCGCCGCAGCAGCCAATACGGCCAGGAGAGAACTCTTTCGAGTTAGATCCATTATGTCGTGTAGAGATCCGGAGATTTTCGTTCCGATATATCAGGCCATAGTTAGGCCGCATATGGAATACTGCGTGCAGGCCTGGGCACCGTATTACCAGAAGGATATCGACTGTCTGGAGAAAGTGCAAGGGCTAGCCACTAGAATGGTGGCAGGACAAAGGGGGTTTAACTACACAGAGCATCTCCGTGCCCTAGACCTATTCTCGATGGAAAGACGGCGCATTCGCGGGGATTTTATAGAAACCTTCAAGGTAATGAAAGGACTGTCAGGAATAAATCGAGAAGACCTTTTCTCTCCGATTCCGGAGAGAGGCACAAGGGGGCATAGCCTTAGATTACAAAGGAAGCATTCGAGGCTCCAAATTAGGGCGAAGTACTTCTCAAATAGAGTGGTACCCAATTGGAATAAGCTCCCGGAAGAGGTCATAAATACCACAACAGGGAAGGCTTTTAAGAAAGCAGTACACCTATGTTGGGTGGCAGTATACCCCGAGTTATGTCAAGCAGCTTTTAGGGTCAGATGCAATTTACTTATGGTTTCCACCTTACTCTGCCAGGGCTGGTACTGCACAAAATTTCTGCCCTTCAGAAAAAGAAAATCACGCAGTGCTGGTAGCTACGGAAACGCGCCGACAACACAACTATCTGGACACACGATTGGCTCTAGCTACACCAAGTCCTGTGCAAACTGAACTGAACTGAACTGAACTGGACTGAACTGAACTGAACTGAACTGGCG
>STRG.8471.1
GGTGGTGAGTGCGTAACCGGAGTGCATGCCGTCGAAAGAATTCTGAACTTTAGACTGGCCGTGGCCATTACCTGTCCTGTGCAAACCGAACGGAACTAAACTTAACGGAAAAAAGAAATTTGTTTAAAAAGACTTCGCCGCTGAGTTAGCGCCAATCGCGTCGGGATCACGTTTCTCTAGGCCATGCCTCCGAAGCTTGACCCAACTGCCGTAACTTATACTTATCTTCGCGTGACTGGCGGAGAAGTAGGAGCAACCGCTTCTCTAGCTCCAAAGATCGGTCCTCTTGGTCTCTCCCCTAAGAAAGTCGGCGAAGATATTGCTAAAGCCACCCAAGACTGGAAAGGACTCCGGATTACCGTGAAGTTAACAATTCAAAATCGCCAGGCACAAATCAGTGTTGTTCCCACGGCGTCGTCTCTCGTAATCCGTGCTTTGAAAGAGCCTCCTAGGGACAAGAAGAAAGTTAAAAATATCAAGCACAGTGGGAACATATCTTTTGATGATGTCTTGGAGGTTGCACGCATAATGCGACCCAGAAGCATGGCACGTGAACTCTCTGGAACAGTAAAAGAAATTCTGGGCACTGCACGGTCCGTCGGATGCACCGTTGACGGTGAGGCTCCTCAGACCATTATTGAGCGCGTTAACAAAGGAGAGATAGCTGTACCCGCAGCTTGAGAAATAATAAATTTTCATTTCGGAAAAATA
>STRG.26522.4
TTTCCTTGTAGTGAGCCTTGTGTATATCAACTAGATGGATGACGGGTAGCATTGTGGTCCTTCTGGAGTATGTTTTAACAGACTTTTTCCCTCATTGCATACTGTCTCAGTGAACGCTCACGATGCATAATGTCTCCCGCAGTTGATGTGCGATGAGGTTTCCCGTTTCCCTCTCAGTTTAAGCGGGGATTCGACCAAATACACTCGGCAGTGGTGGGTGCATAACTGGTGTGCATACCATCGAAGGAATTCTGGACGCTCGATTGGCCGTGGCCATTACCTGTCCTGTGCAGACTGAACTGAACTGAACTGAACTGAACCGAACTGAATTGAACAGAACTGGGGCATAAAGCGGTCACAGGTGGCTGACTGTCGTTGCTGTTGTCGATGCGATACTCTACCCATGTCGGCTGGCACCAACAGGACACCAGGTAGTAGTGCATCCCGTGAACGTAGACGTAACCGCCTCAGGGCTCCTTTCGGTGATGAAGACATTCCAATCGTGTTTGCTGGTTCTGGTGGGCGTGATCTCTTTCATCGTCGTTTGGCATCCAGTCGAGAAACAGCTTTGCTTCTTGATGATCGAATGCTTTTGCACAAAAATGAGTGGTTTCCATCCCATCCAGAATGCCCAGAACGGGTTACGAGCATCATTGAGCGATTAAACGAACGAGGACTCCTTAGAAGGTGCATCGCAACCAGCGTTGAAGCGGCTTCTGACGATGTACTTATAGGCTGTCATGAAAACGCTTTCGTGGCTAGCATAACCGATACAGCCACAATGGAAGATGAACAACGAAAGACTTTTGCGTCCAAACTTGATGCAGTCTATTTCAATGAGCACACCCCACAGGCCGCTCGGCTAGCTGCTGGTGCAGTAGTTCAGGCTGTGGACTTTGTTCACCGCGGAGATATCCGGAATGCATTCTGCCTCGTTCGCCCTCCGGGCCATCATGCAATGGAAAATGAAGCGTGCGGTTTCTGTATATTCAATAATGTGGCGATCGCCGCCAGTTACGCACTGGAAAAGCTGGAATATAATCGTATTCTGATTGTGGATTGGGACGTGCACCATGGACAAGCGACACAATATATGTTCTATGATGACCCAAGAGTCCTTTTCGTGTCGATCCACCGATACGATGACCAGAATTTTTGGCCCAATCTTCGTGAATCGAACTTTGACTTTATTGGAAGTGGGCGCGGACGAGGTTATAATGTAAACGTTCCCTTAAATACGGAAGATGTCGGGGATGCGGAATATTTGGCAATATTTCATCAGCTGATCATGCCAATGGCCTATGAATTTGACCCCGATTTGATCTTGGTCTCCGCGGGTTATGATTGTGCTTTTGGATGCCCATTGGGGAATCTGAATGTCAGTCCCTCACTATTTGCACACTTGACGCACATGCTGATGTCTTTGGCCGAAGGCAAACTGATCGTGGCACTCGAGGGTGGCTACTATCGCGATTCTCTGGCCGAAAGCGTTGCGCATACAATCTCTGCACTTCTTGGAGACCCGATGCCTTCGTTGGACCCGTTAACAGAAGTCAATCCGAGTGTGCTCAAGTCCATCGCTGATTGCGTGTCTGTGCTGCGCTACCGATGGCGTTCATTACATCTGTTCCAACTGGCTGAACTGGTCCCGGCACCGGATTTGAATCACATTCCAGATCGGAGTTGGGCGAATGTGAAAGTTCCGGGGCTCGAACCGGAGGAACACATTCATGAACCGGACATCGCGAACTCGATCGGAAACAAGATGAAACAACTGAAACGGGATCATCCAGTGGCCAGAAATGCCACCGTTCCAAGGACATGCTTGGTTTACGATAGCCGGATGGAAAACCACAAAAATGAAGAGGATCGAAGTCATCCGGAAACACCCCATCGGATACGACGCGCTTACGAACTACTGGATGAATATGGATTGGCCAGGCGATGCAAACGGGTCGAGGCTCGAAATGCCACTCGCGAGGAATTGTTACGTGTACACACTGAGGCTCATGTGGACCGGATCGCTCAAACTGCCGGTTTGGACCAGGCCGCACTGGACAATTTGGCCCAAGAAGAAGACTCTATTTACTTCAATAGGCATACATACAATTGTGCCTTGTTGGCTGCTGGCTCTGTTCTGTCGGTTGTGGACGAAGTTTGTTCCGGACAGAGTCTGAACGGTATCGCCTTGGTTCGTCCTCCGGGGCATCATGCATTACCTGATCGGTGCATGGGTTTCTGCTACTTCAACAACATTGCAATCGCAGCCCTTCACGCACAACACGTGTATGGGCTGGAAAGAATAGCGATAGTAGATTGGGATGTACATCATGGCAATGGTACGAAAAAAGTGTTTGAAGAAAATCCTAACATTCTGTTCATCTCTGTACATCGTTTTGACGACGGTCGCTTCTTCCCGAATTCGTCAGATGGAAGTCCTAATGTTTGTGGCGTCGGTGAAGGTGTTGGCCGTACAATCCAGGTTGCCTGGAACGGACGTCACGTGAGGGATGGTGAGTACATTGCAGTATTCACTCATCTAGTTCTGCCCGTCTTATACGAATTCCGGCCTCAGCTAATCCTCGTCTCCGCGGGTTTCGACGCAACACGTGGTGACCGTCTGGGCGGTCTGAACTTGTCCGTCGAATGTTTCGCTCATTTAACCCACATGCTTTCAAGTGTGGCCTATCTAAATCCGTGCTCTCAACAACGCACATCATCGGCCGACTCGAATCCGGAGTCCTCGACTCGTGTCACTCGAGCACGACAACAGGAAGATATGCGGGCAAACTTCTCCGGTGGTTTAATTCTCGCTTTAGAAGGGGGCTATCATCTGGCCACAACAGCAGAAGCTATTTGTCATTCGGTATCCAGTTTACTTGGGGACTGTTGTCCACGACTATCGGTTGCTCTAGCCCCGTCAGAAAGAGGTTGTAAGGCCATTCGAAAAACGTTGAGCGTTCAAGAGAAATATTGGAAACAGATTCAAGGCTTTGGCCCGCTCCGCAGTCCACTCGTGTGTGACGACCCGAATCGGATAAACTCCCCAAACCGAAGCCGTGTTGGTTCGTATCCTGCAATGGCTTTGACGGGTCAACTCGAAGCGGAAATCCAATCACGCCTGGAAGAACTAAGTCTAAGCGATGTCCCAGCACCGCATGCGACTACGTTAAATCACCTGTCCAACACGAACACCACGCGTCCAGTCTCCACTAATTCGGCTTCCCTTTTCACTCCCGACCCGGTCGGATTGACAAGTCTGTCCAACTCGGTTGCCACGACCAGTGTGACCGCTCGCCAAACGGATTTGGGCTCCCCGATAACTCTAACCCAGGTTCCGGATCAACCAAACGGTCCAGGTGGTGGCACAGACTATTCGATAACGCATGCAACCGGGACAAATGAACAAATCGGTTCTATCAGTATGGAGGCGCACTCATCGTCGACCACTCTGGTTGGTCCGTCTACACTGCCGCCTAACGTGGACGAACTGGCGCACTTGCGAACGTTCGACCCAGCAACTGCCACAACGCCTATTCGCCGTGACCCCGCTCCCGTGGTGCCCTCATCTGACCTCAGTTCAAAGCAATCCTGATTGGTCGCCCAACGTGAATGAGACATGTGGACGATGTGAAAATGAGTTGGAGAATTGGGTTTGCTTGAATTGTTATGCGGTTTATTGTGGTCGCTATGCGAATTCCCATATGCTGGAGCATTTTTCTTCAATGCGTCATCCCCTGGTGCTAAGTTTTGCCGATTTGTCATCATGGTGTTATGAATGTGAAGCTTATGTACATAATGAATCTTTGTTGGAAGTCAAACGGGCGGTTCATCGAGCCAAATTCGGCATGGATATGCCTCGGGTGTGAGATTCGTTACTTTCTGTCTGCCCGATACCTACCGGGATCTTACATTTTAAACCCACATCAAAACCACCACCTACGGGGACCAGATTTCTCCTCCCCGGTTTCTATTTTCCGTCCTGGATTCATTTTGTAATCTGCCTACGCAGCTCTTATGTCTTCAGTTTTATTCCACTGCATTTTAGACAACACCTTGGTTCAATTCCTCACATCGAGCTGTGTCCTCACACAAACACGGGAGCACACACACACACGTAGTCACCAGTTGCTTCTCTCAGGTTTTGCTCTTTCCAAAAGAAACAAGTCCGGCGTTCTATTCACATTCTATTAGTTTTGTTTTCTTTGTTGATTTTTCGAAATGTTTTCTTTTGTCTTCCGGTGGTTCTCAACGTCCCAACACGAGCATTGCCTTGCTCCCCCATATGACTGACTACTGGATAGTTTTTACTTCCCAATCCTACTCCCGTTCGTTCGTCCAAACAGACATCAACTTTGCACTAATTGTTCCGATCCGTCTGAAAGCTTGAGTGCATTTTTTGTGAAAATCGATAATTGGATTCCAATAAATTCACTACCACCGAAACTTCTGGGTTTGTAGCCGTTTCTTGTTATTCCGGTTCGTCATTGTTTTCCTATTTTATTCGTGCGTCTGTTCCCTCTGGTACTATGATTGGGCTGGTTCGCGTTGAACTTACCAATCCAGGACTAATACCGATTAAGTTATTGAAAGTTAGTTCCTGGAAATCGTACAATTCGGCATGGAGATAGGCAAGCGAAAATAAGTGGAACACAGTTCGACTTATCACCCACTGACCAAGTTATCTAGGATTAAAATAGCTGATTGTTGAGCACGGGAAGACAAACAGAATTAGCAGCTGCAGCTTCCGGGCTCTCGTATACTCACAGGACGTCCTTCCAGCCGTTAGTCTTCATCTGTAGCTCAAAAAACTTTATCTGATTAACAACCATACCCCATAAACAACTTGGCAGTCAGGCTGACCAGGCGGTTTGTTACTGAAACTTCTCGAATCCCGGCAGTATAGAGCTCCGAGAGCATGTGATTCCAGATTCGGATGAATAGATGAAGGAGATCTATATCAAGCCCCGAAGTAAATGGGCTCTCGTCTGGCGATCCACGCCACTCTATAGGACCCTACTGTAAGTTGTGGTTGGTTGTATGACGGCCCGGGGTTGCATCCTTTAGCAAAAAGCCAGACGAGATCCTGTTCGTCATCTTTCTACTCGGAATTGGGCGACTGAGTGGTTCAACAGGCTAATCCACTGAAGCTATCTTCGTGTTCGTGAGTGAACTGTTTTGATCGTTGACCCCTATGTTTAACTTCAAAAATGCGGGCTGATTCCTTTTCTCAACAACCGGGACTTGTGTTAGAATCGTTTCCATTGTTATTTTTCTAATCGTCATTATTATTGTAGTCAAAATAACTATCGACTGGTATTGTCATCTCGTAACTTACCTATTATGATGATGACTAAACCACGTGTTTCTCAGGCCAAGTCAGGGTATGGGCATGCCCGATTGTAGCGGTTGTGTGCCCAAGCGCCGGCTGATCACTGCAAATAAACAATAATTTCACAGGTGCGTTAGTCCACTTGCATAGTGTTCACAGTCTCACGTAGGTTACTTTCGTATTTCATGTCTGAACGTGAATTAAATTTATTTGTATGGAGGATATTTGCAACCAGTGTGCGGACCTTTCATTCAGAATAGATTTTGGAACTACATGATTCCCTTATCCGGTTAAGAGGGTTCGAGATGTGAAATGGACAATTAGAAAAAGGCCCAGTAGACGAGTCTTCGTGCGGCGGGACCAATAAATCAAAGTGAACCGTGAGTGTATTGTTCGGACCAGCAGTGCATACTCCCACTTGGGCCCTCCCGTGCCACACTCCCGTCCCATCCTTTCATTTATTCGAATGATCTACTTCCGTATGCTCTTGTTTTGTCTGCTGATAGTCAGAAGTTCGTATTCATCCAGACTAACTGGATTTGAGGGGAATGTGCGCAGAATTGTCCGGAGAATTCTTGATCCAGTCGGAGAACTGATGTTCTTTTCTCATTTGACTAAAAACACCCGAGACCGTGAATATCAAAATTGTATATGTCTCACAACTACTTGCGAGCAGTAAGTAGGATTGATAGTTTGTTAGGCTGACTGTCCTTTGGCCTCCACCTTTCACGCA
>STRG.13814.3
CACACAGTTTCCTCCGTACCGGAGGTTACCCTCTGGAGCAGAGTATGAATAACTTGGCCATCGCGATGACATCACCCGCAGTTCCGTCCGCGCAAAACCCCGCCATAGATATGGAGGATGTATACCGATGGGTTTCCGCCCTAACGAACGTAGACACCCGAGAAGGTGCTCTTTTAGAACTGTGCAAAATACGTGAACATGTTCCAGATCTGGCACCCCTCTTGTGGCACTCGTGCGGTTCAATCGCTGCCCTGCTCCAGGAAATTTGTGCAATTTATCCATATATCAACCCTCCTCGTCTCAACGCCCATCAGTCAAACCGTGTGTGCAATGCACTAGCCCTACTACAATGCATCGCCTCACATCCAGAAACAAGGAGCGATTTCCTAAAAGCTAACATACCCCTGTATTTGTACACATTTTTGAACACGAACAATCCAACTCGTCCGTTTGAATATTTGAGGCTTACCAGTCTGGGAGTGATTGGTGCTTTGGTCAAAACGGATGAACCGGAAGTGATCGCTTTTTTACTGGGATCTGAAATTATACCACTGTGCCTTGTCATTATGGAATTTGGCAGTGAATTGAGTAAAACAGTCGCGACATTTATTATGCAGAAAATTCTCTTAGATGAAGTTGGTCTGGCCTACATTTGTCAAACGCATGAACGATTTGCTCATGTTGCTGCAGTCTTGGGAAAAGTTGTGATTTACCTGGCCCGAGACTGGTCATTGCGTCTAATGAAACACGTGATCCGATGTTATTTGCGGCTTTGTGATGATCCTCGCGCCCGTAATGCCCTTGGGCAGTGCTTACCACAGCAGCTAACTGACAGGACCTTCAGTACTCAGTTGGAGAATGATCTGGTCACTAGTCGATGGCTGGCACAGTTGTTACGCCGCGTTTCTGTCACAGGTCCCAACACAAACCCTACGACTCCGGCTATCACGGTCACTGGCACAGCCACGAACACCACATCTTCTGGGGCCAATACAAACGCGGATGCCAATTCTGGCACACGAAGCAATGTAATTTTCGCATCCAACAGCAGCGCCGGGCCCACGAATGCTAGCTCAACGACAACGACGACAGCTGCTAACACAGTTCCATCGTCCGGAATGAATGCAAGCAATCCGGGTGACTCATCAGCTGCCGTAGTAGCATCTGAGAGGAACACAGCAATTGATTCTGCTGGCTCACAGTCAGACACGACCCAACCTAATATGGTTTCCGGCGAGACAGCCGGTTCAGGAACAACGCAGTCATAGCGCACGCGACTGATTAACGTTGTTGCATCTGTACAGTAACATTTCAGTTGCTGGAAATGTTGGTTTTGAACAGCTGCTTCCGCTGCTGTCTCTGCGTACTTCTTTTATCCAGTTCTACTTCATTATTGCGATCTTTGTTATCATCAATATTGTTCTCATTCCCCGTCCAATGCCATGGAAGTGTTCCTATCCCACTAGCTTCCACAAACAGACGCAGATTTTCGTGCGTTTATCATTTCTACCCCTCGCTCCGTTCCTGTTCGTTTTTCCCGATTTCATCGTTCCCAAATATCAGTCAGAGTCA
>STRG.39519.3
TGTGGAGAATATCTTGGCGAATATGTCCCGTAGAAGAGAAACGTCGTGCTCTAATCTACTTTGAGGCGCCGACTCGGTTGATTCCGACAGATTCACGACTAGGAAGCATTGGGTCCTAGGTGGCTGCGCCATCCGTTGACGTGGCTTTACTGTTTTCCACTGACCCATGGTTTCCGTCTGCCCCGGATTGGGGCCTGTATTTCCGCCGGCTGCATTCGATAACTTCGGAACAGAAGTATTGTCTTTCGAACGTACAGCTAATTCGGCTTTGTTTGCGACCACGGATTTCTTTCGGCACTGCTTTTTCACTGCCCTCGATGGGCTGTTCGTAGCGCCTAAAGTGACTTCTGCGTGGGACCTGGGGCTCGTTGCACACGGTGCCGCAGGTGCCTGGTTCGCCGCTGAATCAGATTCTTCTCTTTTATTTGCAGTGGTACAGTCTGTGCATAGAATTTGCAGGAACTCAGCCACATACTTATCCTTGTCGGTTTTTGTACACTTTAGGTGAATCCACCCCTCGCAAAAATCACACATCAGGGCTTTGACCCGAGGGCCAATATTTTTCTTGCATACCAAACATGCACATTGATCCTCAGAGGTAACTGAACTCATATTGTTTATAAATCCGCTGAGAAGCCGCAAATATCACAAAACAATACATATCCACGAAGCACAACGGTAGACACCCGGTGTAGCGCATAAACCGGGAGGAATTGGGGCAGCAAAATGTAGAATGCCTTGGGGCTTGTAGTTCGTCGTTCTGCTGGTAGCTATACTCCGTTCGTGAAGAAGTGTCTTCAATTCCTGGGACATGAAAGAGGCTCGAGCCTTTTTAGTCAGAATGTAGATAGTGCGGCATACCAATTACGACAAGTAATTTCGATAAGGGTGAAATTATGGTGGAAGTAGTCATATCAGGACAAGGGGAAACAATTGGAAAGCGAGAATACTCATCTATTTCAAGATGTATTTGGTACTAGTAGAGGAGGACGTGGTTCTTTTGAATTCAACACCGAGACGTTCAAATGGTTGTGTACTTTTAACAAGTGGGCTACTACAGGGTTTGTAGAACCTGGGTTCCAGGTTGGAACGAACAGAACACTGCTGAATTATCGCCTTGACATTGTCGAGAGAGAAAGGAAGGTTTTTATCCGAACAAGATGATTTAGACAGGCCATATCGGGATGATAGGGACTTGCATGATGTCGCTTAAGTTCATTGATAGAATGTGTGCTCGCCAGGATGCTCATAATAAAGTATCGGCAGCGAGACTCTCTAAAGCTGGGTGATATACCATGTCACAGGGAAACTGAGAAACATCAGTATCCCAACGTTGGATTTTGTCATTCCTTATCTTGCTGATGATTTTTATGTCGTACATGAAATCGACAGAACGTTGATCTGTAATCAGCCTGAAGTTTGCACCCAAATGATATTCTCTACACTTTCGAACAGCTTCGACAATCGCGTAAGCTTCTTTCTCTACCGCTAAATGATTTCGCTCCAAGGATGACGGAATACGCGACAAAGGGCCACGGGACGACCGCTTTGATTGGGAATAGCAGAGATTGCTATATCGGAGGCACCAGTTTCGGTCACGAATGGTGTTCCTCCGTCGATTGCGAATAGTGTTGATCAGAATAACTCAGATTTCAATAATTCGTAAGACTAAAATACTTCTTTGGGGAGAGGGAGTGTCCTGTTGACGATAAGTGGATGAACTTTGTCCGAAAAACGGGAAAAACCATTGAGAGTACTCTGAAAACATACCAACGACTCTTTGCTGTACCTTCAAATCCTTGGGAGCAGGAAGTTTGAGACGAGCGTGAAGGCGTTCTGGGCCAGGTTTAATCGTTCCTCTAGATATTTTGTAGCCGAGCAGTCAAACTACGGTTGTGGCGAAAACACACTTGTGATTTAGAGTCAAGTCCTAATTCTCGGCCGTTGCAGGAACGGTTTCAGATTGACATCGTAGTCGGTGACATCTTTCCCACAGATAGTGATGTTGTCAACGTATACAAACGTTCCTTTGAGTCCTTCACGTCGAACAAGCTCGTCCATCGCTCGCTGGAAGGAGGCATCACCGTTGGTCACTTCAAACGGTATTCGGCGAAACTGGTAGGGGTTTTCCCATGCTTTGAGAGCAGTGTAATGCCGTTCGGTTTCCTTTATAGGGATCTGATGGTACGCGTTCTGTAGGTCTAAGACGTTGTAAGTGCTGAACTGTGAAATTTCCCCACTAAATCTTCTATGTGGAGTGGTGGGTATACATCCAGGGAAGTGAATCGATTGATTGTTTGGTTGTAGTCAACTGCTATCCGTCGTTTTTGACGTTGGTGGTGCTAACCAGGACTTGGGCCTGCCGCGGTTATCGAGAAGGTTTGGTTATCCCAGCTTTCAATAACCTAACGACCTCTGATGGAGTTAAGGGTTCGTCGCTGTAGCTGTATCCTCGGTTTTTTGTGCAAGTAGGACCGGATGTACGAAAATTGATGAGGCTGGAAGGCTAACAGCGAAGAAACCATAGAGCGAGAGGGATGGTTGAATTTCTTGGAAAGGCATTTCTACCGACGTGTGTTGTAAAAAGTCGTCCCCATCAGTATGTCAGCACATAAGTCTGGAAGAACCGATATTTTGACATTTCGTACCGGGCACCTTTGTGCGCCAACGAAAAAAACAGGGACCTTTGGTACTGGTGATCATGCGGGTAGAAGCGACGATAACCTTACTTTCGGATGCCATTATTTACCAGTGATACGTACAGTTCGCAACAGACGACGATAGCTTTATTGGAGAGGACGAAATTCAGTGATAAGAATGTTACGCTTTACTTGGCTAGTAATGAAGGTACATGATCTGAAATAGAAATCGGTATAATGTAAGGTACGTAAACAAAACAAGATAAACAAACGTGGAAAACTACACAACATTCACCCCGGCCGGAAAATCGGGGTTTAAAAAAGTTTTCATTTGTAGCAAGATTTGAAATGTTTATCAAATCGTTTGTCTAGGTCTCTCGATTTCGTAAGCAGTATGGACGTGTTCTCTGCTGTCGTTCTAACAGTTTTGTGGGGTTACTAGGCAACGGAATGATGGGTGATAGGACACTGTCTGTATTGTATATGACGGTGTTGTCAGGCTCTGATATTACCGAATGATCAACATGTGACGTGTCTTGGTTGACTGTTGTGGATGAATGAGATTTGGGTGGTAATGCTGGCATGTCGCCCCGAGGGACCAGACAACGAACAGAAACATCATCTCTGCCATCAGGCAGTTTTATAAGAGCGTAGTATGGATTGGAGCTGATAAGGTCTACTTCATCCGCCAAGGGGTCATACTTGGAAGATTGGTCCGTGCGTTTAAGCAGTACAGGTCGGGAGTTGTCAGTCAAGTAGGCATAGAATAATCACAAGATGAACGACGAGAAAAGCAGAAAAGACGTTCATGAGGGACTGTGTTCGTTGCGGTGCAAAGTAATGGACGGATGGAACGGAGTGCATTTGGAAGATCTGATTCCCATTGTGAGATTGGAAGACCTCTTGTTCGTAGGGTCAGGGAGATAGCTTTCCACAGTGCCATTCAAACGTTTCACTTGACTGTTGGCTTGGAGAACACAGGCTGTTGTATGACTTATCGCTACTCCTTTGTCTCGCAGAAGAAGACAGTTCAGATGACATAAACGAGGGTCCTCAACCAGAATAAATATAGACCGGCATTCCGAATATCGCAAACAATTGACACAAGCAACCGATGACTGTAGAAGACAACACATCCGACCAGGCAAATGCAAATGGAAACCGGGAGTACTCGTCGATAATGGTGAGTAGATATCGATTGCGACTCGATGAAGGCAGTGGCCCTTTGAAGTCAGTACTGAATCTTTCAAATGGTTGCGTGGCCTTGATAAGATTACATGCAGGCGGTTTGTAAAAACGTGGTTTCATTTCAACACAGACAGTACATCTAGAGATCACGTTTTTGACTTCTACTGAATATGACAAGTCACCAAAGTATTAGCTTCGATTTTGCTGCATCGTCTTACACAGGCTCGCGAGAGGAATGTCCGCCAACAGTAGGCTGGATTCCTCCCAGGTTGAGGATGCATCGACCAGATTTTTACTCTTCGCCGACTACTTGAAACGCGTCACACGCACCGCCGACCGACAATAATGATTTTCTTAGACCTGAAAGGCGCCTTCAGTTGATCGAACATCGCTTTTCAGTGTTCTTCATCGAAAAGGTATGCCCCAGAAGTTCGTGAACCTAATGAGATCATTGTGTTCTCATACTTCTGGCCGAGTTAGGGTTTACGGTAAACTATCCGGTCGGTTCGAAACGACCACTGGTGTTCGACAGGGATGCCCTTTGTCTCCATTCCTGTTCAACTTCGTCATGGACGAAATAGTGGAGAGTGCGCTGCAAAATCTTCAGGATGTAGGCGTCGAACTAGGAAATAGTGAAAAGCTATGTGACCTAGATTACGCGGACGACTCTGTCTGATTGTTCGAATCCACGGCACATGCTCAGCGTGCACTAGATAATCTCACAAGAGCTGTAGCTCCATTCGGCATGCGCTTTGCACCTTCACAGTGTAAGGTGATGTTACAAGACTGGACGTCAAAGATTCCGAGCTTGATGCTCGATGGGGAGGTGCTGTCATTTGTCGACCACTTCACCTACCTCGGTAGCTGCGTGACGACGGATGGGAGCACAGTAGTAGGGGTGAGTACGCGGATATCCAAGGCTCGAGCGGCGTACGCTGGACTGAAGCACTTGTGGCGCCGACCTGATATTTCACTGAAGTTGAAAGGTCGTGTATACTGTGCTGCAGTGCGTTCAGTTTTGTTGTATGGTTGCGAAACTTGGAGTCCGCGTGCTGAAGATATTCGTCGTCTTGAGGTTTTCGACCATCGATGTTTACGTAGTATCGCTAGGATTGGGTGGAATAGCCGAGTAAGCAACGATGAGGCCAGAAAGCGAGTATTGGGTACTAATTCAGAGAAAATTCTGTCACAGCGTATCCAACTTAGTAGACTTCGTTGGTTGGGACACGTGTTACGTATGGCAAGCACACGTCTACCGTATCGTGTCCTATTCTCCGCCCCTCCTAGGGAGTGGAGGAGACCACGTGGAGGTCAACAGATGACGTGGCAGCGAGGAATGAGAAAATGTACAGCAGACTTAGGAAGAGTAGGTGTCTCACGTCTTCGTGGTTGGGGTCCAAAAGATCCGTCTACCATTTGGCTGGAGACACTGAAGGATATGGCTGCGAACCGCGAACAGTGGCGATCGTGTTGTCACTTTCTGTCGAATCAGAATGATTGATCGATGTGTGTTTGTACAGTTAGACTGTGTATTCCGTGTGTTGGCTACTAGGGCATTCTCTCCTTTTGCTACCCGTGTAGGTCCACTCCCTCTCCATCTTGTATATTCATACTTTCTAATTCAACGTGCAACATGGTGAGGAAGGCAGTGGTCAGTGGGGCTTGCCCTACTTTTTAACGCTGTACGATGATGATGATGGTGGCAAGTTCTTGGAACGAACGAAGTTAACCATACGGGTTGTTCCGGGACGACATAATGAATCATGAAGAATTTTCAATGTGTTCCTGTCAACAGTGGAGGCACACAAACAACGAGGCAAAGCGTCAGCAACCTAATTGTCCTTTCCGGCCCTGTGGATTATATCGTAATGTTGACACAAATGCGACGTTCCAGGGCGCATCTAATAACCACTTCCAAAAAAGAGTATCATGATGAATCGGACGCATCAAGCAAACGTATAGCTTCTTTCGGTTTGGAAACGGTTTCAGTCCAGACAGAACCTGCTATTCCGACAGTTAAGTCAAAGAAAGTTCCCGAAATTTCTCCTCATCCATCAGAATCCTGCGCATCACGCTTATGTGAGCCAATCTACTCAACTCATGCTCCCCAGCGTGGCATTTGTGTGGTCCTTTCGGTTGATAAGTTCGATGAAGCCCTGTGCTTACCGCCACGCAGTGGATCGGCTGTTGATGTACGCAACGTTTGTTTGGCTTTCGCCAGTTTACAGTTTGATATTCTTACCAAATTCAACGGTACCGCTTCTGAGTTGCGTGCATTTCTGAAAGAAGTCGCTGAACAAGATCACAGTCAGTCGGACTGTTTTGCTTGCGTTATTCTTTCGCACGGAGATGACAGTGGTTTGGTGTATGCTCGAGACGGTGCTATCTCTCTTGACCACCTAATCGCCCCGTTTAGAGGTGATGTGTGCTCCGGTTTGAGGGGTAAACCCAAACTATTTTTCATCCAAGCGTGTCGGGGAACAGCACTGGATTCTGGAACCTTACTGGTTTGTGATAGTCGTTCAGTAAATGCTAATGATACTGATTCATCCTCGGGTGAAGCTCCCACAATCCGACGGATCCCGGTCGAAGCGGACCTTTTCATAGCCTACGCTGTTCAACCAGGTTACTACGCGTTTCGTAATTCCGTCCACGGATCATGGTTCATCCGAGCACTCTCAGAAACTTTGCTTCGTTTTGGTTCTATTTCCGATCTGCTCAGCATCATGACTCGTGTGAATCACTCAGTGGCCTATAATTTTGAGTCACTTGCCGCTAATCCAGCTTTTTCCGGAAAGAAACAGATGCCCTCTTTCGTAAGTACCCTAACTAAAAAAGTGTTTTTCCCACCCAAGAAAATGCCCTGTGACCCGCTCATTCATCTGACATGAAACTTTTTCTCGTTTTTCCCACAACCGGCTCCCTCTGGACAATCCTTTCTGCATCGGGTCTTTGAATGCACTCACACAAAACTTCAAAGCTTCTGTGAATTGTAATGTATCGTTTTTTTAAAACTTTTTTGTGATGTTTATAGAAATCCCTACTTTCCTAACTTCCACCTCACTGGCTGTCCTATATTTGTACGTATTGTTATCGCAATGTGTAATGTCGTTCGTGACTATCCCCTAATATAGACTTCTTAACAAAGGACTTTTCACTCCGGCTTTATTCATCCCCCGGAAACCCAA
>STRG.28674.2
CATCCAACAAACGGAAACGAATATAACTGTGGAAGACTTTTACTACGGTGGGGGCCAGTGAATCGTGTTTGAAGGTCACAACCTTAAGTCTCGGCGGTGCATCTGGTGTTGTGTTGCATCGCTGTTTTCCCTTTCGCAATAATGAAGGGAGAAAAGGGTGGACGCTATCCAAGCCTATATCGCAAGATTCACAATCCCAGCCCAGATGAGCCTTTCGTGAGTCGCCATTTGCACAAACAGTCGATTGTAAGCAACGTCGAGTGGGCAGTCACACAACATGCATGCGCCGCCTACGGTTACACGTACGTCCCGTTGTATGCAACACTGGGACAGGAAGCTCTGCAATATATTCTGGATCAAACAAAATTGGAAATGATAGTCTGTCAGACAGCTAAAGAGGCTGGAAGTTTGCTCCGTGAATTCACTTGGTCTATCCGGTGCTTGGTCGTGTTCGTGAAGAGTCCTGAAGTGGATCAGCTGAAAGCCGAATTCGACGGACGAGTGCGCATCTATCCATTCGAGGAGTTTATTCATGAAGGACTCCAGCATTTACAACCAAAAGCGCCTCCAAAGCCGAATGTCATGTGCACATTGTGTTACACGAGTGGAAGCACCGGAGTTCCGAAGGGTGTGATGATCTCGCACGAACAGTTTATCGACGCAATGCTCGGTAGTTTGGGTACGGCCGAGGGAAGGTTCATCTGTCAAAAATCTCGACACTTTTCCTATCTACCTCTGGCTCATATTCTTGAACAAATTTTTTCGAGCTTAACCCTTATTCACGGCGCTCGCATTGGTTATCCTACCGGTGGTCCGGAAACCCTAATGGACGATTTAGGATCGCTTCAACCCACAGTGTTCACCGCCGTTCCGCGAGTCCTGTCCAGAATTCGTTCTGAGTACTATAAAAAGTTCCCGAAATCAACTTGTATGCTGAATTCTTTGCAAAAGTTGATTAACAAAAAATTTGAGGAGCAAAGCAAAGGCAAATTCAATCATAGCAGTATTCAAGATACACTGTTTTTCAAGAAGTTTCGGAAAGCATTTGGCAACCACGTGTGCGGCGTTATCAGTGGTGGTGCTCCTCTAGATCCCGAAGTTTCTCAGTTTTTCAGAGCTGCATTCAATGGACCGGTTCTGGAAGGATACGGATCCACAGAGACTGCCGGTGTCTTATCTATGACACTTTGTGGCGATCGTGAAATGCTGATTGTTGGTTCTGTGACCCGCAACATCGAAGTGAAATTAGCCGATGTTCCTGACATGGGTCTTGTTGCTCTTCGGGATAATACTGGCGAGATATGTATACGAGGTATCCGATGCACAAAGGGTTATTACAAGGACGAGGAGAACACACGGAAGCTGTTCGATAACGAAGGATTCTTAAGAATGGGTGATATCGGCCAGTGGACACCGTCGGGTGCGCTGAAAATTGTCGACCGATGCAAAAACATGTTCAAACTTGCCCAAGGTGAATATGTTGCTGCAGAGAAGGTGGAATGTGTCTATCAGAGCTGCAACCTGGTCACCCACATTCTGGTCGATGGTGATTCGCGCAACACCTTCGCGGTGGCAGTGGTCGTTCCTGACCTGAACACACTGCGGGCCCAGTTAAACCTTGCGGGATCAAAGTCACCAGGATCCCGACGTTCGTCACCCTCGGCCATTGACCTAACTGATAATGAACTTTGCAACAGTCTGGAGGCCCGAAAGTTCGTGTTAAAAAAGATGAATCAAACAGCAAGAGAAAGAAATCTGAAAGGTTTTGAACTGGCTAAGAATGTCCACCTCACCACTGAGATGTTCAGTGTTGAAAATGGTCTGTTCACTCCAACTTTCAAGATTGCACGTTTCAAGGCACGAATGCATTTCAAGGAACAAATCCAGCAAATGTACGTTGAAGGTGAATTAATGGCTTGAATGAGGATTGACCCAGTCTTCATAATTTCGACGTGCGAATCGCTCATCATTGTGGATTGTTGGACCCCTGTTCCCCTAGCCATCCCACGCAACATTCACTATTTTCCTCTCGCTGTCTCTCTTTCTCTCTGTCTTGCATTGTCACAACATGTTGACAGAAAGCCGCCGTAATTTTTTATCGGTAATGTTGTCACATGTGACCTGCTTTCCGACCACATTCTTCACTGACGACTTGTCTAGCATTATACTCCTGATTTGTCGGAAATTTTCTACCCAAACATGTGTGAAAAACAACGCGTGGCTGAACTGTTCAAAGTGGCCTGCAGATTCACTCATATTCGACGATTTGGCAATCTGAGGTGGATCTTTCCCGTTTGGGCTCATGCGGAATCTGTTACTATCTCACTCCTGTCTATCATACACAACCAGCAGAACGCCCCGTACCACAAACCTCTGTTGTTTCTGATATTCCCGTTAGTTCTCAATATGAGACGATCTCAGTAATCATGTTCGGCCGTCTTGTCGCAAGTGTTCTTCCCATTAATGCTCTCCATCTGTCACTCTGAATCTCTTTTGGTCCCGTTTGCCCATCTGTCCATTCACATGTTTGAAGTTTCCCAAATCGTTTTCGATCCACCGTATCCTGAGGACTGCTGTTTATGATCCTTTCCTTACTACCGCCAGTCCGCAATCGTTCAGTTGTTACCTTAGTATAGTGGCCCCTGCAGTTGTCGTCTGTTTGTGAATTTACAGCCTGTTACTTTTTCCATTTGGTTCGCCCTGCCATGCCTGATTCTCTTAAATGGTGTACGCACACACACACACACACACAAGCATCCGGTTGGATGTCAGACTTTATTCCACAGATCTGTGATAGCTCATAATAACTTGTCCAGCAGAAACAGACCCACCGAGCTCCCTGTTGGTGGTGGCTGATAGAAGTTGGTAGTAAAACTCAATAATCGCACCGAATTATCCACTCAACTGACTCTCATTGAGCCAGACAAACCACTCACACCTGTCCATATTTAGATCACCTTCATGTGCAGTTTGATGCTCTCCTCTGTTTCGCCGTACCTTTGTTTTTGCGCAATCTTGTCTCAAATATATATATATATATATATATATATATATATATATATA
>STRG.4488.1
CAAAAGCCTGGAGTCCCTTTGAGACCGTGAATGTGCATGCAAAACTCGGCTTATCACAAAAACGCCCGGTGGCTCGTCGAGATTCTAACCCCCGTTCGGAAACATATAACACCATTTTGTCCACAAGACTCATTTGAACTCGCGAATTTTCTAAGCACTATTGCGGTGAACTCGGATAAAATGTATTCCGTCAACGTTGAATCACTTTTTACAAAGGTACCTCTTCGTGAAACAGTAGATTATCTACGTGATTTTATTTCTTCGCACAATTTTCATATGCCTATTCCTGTTGAATACTTGAAAGAACTCATTTTTTTATGCACAGAAAACATCCGGTTTAGTTTTGAAGGTAAAGCTTACAAACAAACGGATGGTGTGGCCATGGGAAGCCCTCTGGGCCCAACCTTGGCAGATGTATTTTTGGGTATGGTCGAAGAAAGCTCTGTGGTAGTATTTCGCAATTTCTATTTTACAGACGATACGAAGATGATATTTTAATTTTTACAAGTGAAGAACGTTTTATCCCTTTCGTTATTCTTCTTAACTCTATTCATCCAAATCTCAGTGTATCTCACGAAGAAGAGCGCGATAACGGCTTGCCTTTTCTAGATATTCTATTAACCAAGCTTCAGGATGGGACTGTACAGTGCAGAATCCACCGAAAAGCAATGTGGGGCGGACGTTATTTACAATTCTCCAGATTCGTTCCAGTGGCTTACAAACGTGAATTGGTCAGACCTCTCTTCAACGAAGCCCATAAAATCTGCACAGAAGATCAAATACGAAACGAGGAGGAGTTCATAAAAAGAACGTTGCCGGTCAGCGATTATCCGGAGAACTTCATCAGACAACATTAGAGGCCGAGATTTGTGCGCACAAAAACAATGAATGTGGATAAGAAGCAAGTTTTATCATTTTGCCTTTTAAAGGAGATCATTTATTCAATCAAATAAATTGTAATCTCAAGTCAGCTCTAAGGCACACATGCACAGCGGCACATTTGCGTTTGCTGCAGACGACCAAAAGGTTATGTTTTCAAAATCAATCAAACAGTCTTGCTGATCCCAATGTCTCACATATTGTCTATCAGTTCACTTGCAGTTGCGGTGACGTATACATTGGCAGGACGGATCGTTGCTTGCCTCAACGAGTGTCAGAACACATACCCAAATGGCTGTCAAACTTGATGACGCAACCTGCTGGGN
>STRG.18675.1
GTGAATGAAAGCGCGTTTTGCAAAATCGCCTCAGAATGCATAACATGAGTTCAAAACAGAATCGTTATCTCATGCCTATACCTTCGATTGAGAAGGTAAAGCTAGAGATTTCAGAGAAGGAGAAGGATCCAAGTCTACAAAAAATTCTAAACTATTCTCTGGAAAAGCAACGGAAAGCAAACCTTGACCGTTTGAGCATCAAGAGAGCAACAGTTGCCTATAGACTTGCACAAATTGAACTGGCTAATAAACCACCACCTTCCCCTCCACCGCCGGTACCAAACTTCATGATGAGTGAAGAACTGAAATTAGCCAAAAATTACAAAGTATTGAAAGGTTACGTTGAAAGCAGTGTTATCCCCCCAATACAAGACACGTGGTTGCAAAACATATTAGGGATGATACCAAAGAAGCTCAAGACTGGGAAGGAAGAAGGGCTAAATCAGGTTTTGAATGAAGTTCGCGAAAACTTCCTTGAAAGTCTGAAGAAATCTTTAGCTCGCCAAACCCTGAAGAAGCCTGATCTACCACAGTTAGAAAACGATGATTTAGTTGCCGCACCTGAGGAACCAAAAAATGTCAACTTTTCAAAGCCGTGGCATGCGGAATATGTAAAACACAGAAAGGAACTTGTTGCAAGATTGATGATACTTTATCCCCATATGCAAAAGATCCTGGATATTTGTCAAAGGTTTTTTGGCTCAATGAGGCTAACGGAGGTTAAAAACTACCGTGAATTGGGTGCAATTGATTTTGAAAACCTTCGATTGGCGGTGCAGCAAGAAGTCGCAGATAATACAGAATATTTGACACATAAGTGGCAACCAAGGATCTTTCAATTATTTTCTGAGAAGCATTCAGTCCCACAGTTGAGAAGTGATGCCCTGGAGTCGTTTTACAATTGCGTTTCTACAGTTTTGTCAATACAGCTCAAACACTTTCTGGAAAAAAACCTCCTCGAATGGGTGGACTTATTCGATGAAGAGCACACTGAACGTTTACCGGTGTTAAAAATGTACCTTACATATGAAGATCAACGAGTTCAATTTTACCCGAGTTTTGAAGATCTTGAAGAACTAATTCTTTTTATTGGTGATCAAATAACGGATTCTCTGCAGCAGATTCCTACTCTAAAGTCATGGCTGAACCCGAACTCAGGAGCCAATTTTGTTGATGCTAAACTGCCGGAACATGTGCTGACCAAAGCCCGGACAAAATTGAGAGCGGCAGTCCGGCGCTATTTTGAGGTTCCGTACCAGTTTTTTACAAAAGTTTTCTTTGAACCATACTCGTTCTTGCTTGATGGTTCAGAAGCCAAGAGCGTCGAAGAATTTCTGAATGGCAAACGAGATTTTCATGAATACAAGGAATACACGGCAAAGTTGCATACACTGGGTACAGAAGTGATGACATTACCGAATACAGAATATTTTGATCTCATTCGACTCGACTGCGAGGATGTGAAAGTCGGGCTAGCTAAAGAGTGTCGCAGATTGGCCAATGCACTTCTGGAGCGCGTAGTGTCGGATTTCAAGAGAACCAATGACGAAATTTGTTCCGGGTTTGAAGAGATGCGAGATCGATGCAGAGCCACTCCCCAAAACAGTGAAGAACTAATCGCTATGATACAGTACATGGAAGAGGCCCGTTGCCAAGGGATGGTCAGAATGGAAGAGAAAATTTCATGGTCGCGCGAATATCTAGACTATTTGCTAGATGTATATCATTTCAAGCCGGAAGATATCGCCCAGAACAGTGCAGTCTTGACATGGAGAGCGCGCATTCAACCGGAGTTTGATGCCAACGACAAGTTACAAGAACGGATGCGCGCGGTCGGGGAAGCAGCCGTGATTGCCAGACGCGAGAAACTAGCCACTGAGATGAACCGGTTACGTAATCGCGTGGACGAGTTTAACGATTACGGTGAAATGGATAGTGAAATGCAGGCTCAGTATGTGCAAGATGTGCGTGCTGTGCTCAAACGCCTGATGGATGCCGAAAACGAAAGGGCCTGGATCAATAAAGAGGAAGAATTGTACAAATTGCAGGTGACCAATTATCCCGATATAGAGGAAATTCGGTCCCTCGCGGAACCATTCCAGAGGCTGTTCAATACAGTCGTAAGATACAGCAAATCGGAAAGGCGCTGGTTACATGGAGAGTTTGATAAACTGAATGCAGAAGCTATCGAAGCAGAAGTGGAAGAATACTGGCGAGAAATGCTGAAACTACAAAAACTATTCACAGCTCGTGTGAAGAAGATGCGCATGGAATTAGATGAGAAACGCCGTAATCAGAAGAAACGAAGGCGGGCCGACGATACCAAAGCGGCTGCTGGTGGCGCTGCCGAAGGAGCCCCAGCTGAGGGCGGAGCGCCAGCCGAAGGAGCACCAGCTGCCGCAGAGGCAGCGGTACCGGAAAAAGAAATAGAGGATGTCAAACCACCAGCAGCACTGGATATTATCAAAAATATCCAAAATCAAATGAAGCACTTCAAGGAGATTGTACCTGTCATTGCAATCTTGTGCAATCCTGGCATTCGTAAACGACATTGGGATCAAATGTCTCAAATTGCCGGAATTGATCTGACACCGGACAGTGGAACTTCTTTGGCAAAGATGTTGCAATTGAATCTGGATTCTTGTATGGATCGTTTTGCGGAAATCTCAGGCGGGGCTAGCAAAGAATACACACTGGAGACCAATATGAAGAAAATGCGTGAAGACTGGGCCGAAGTGGTATTCGGCTTGACACCCTATCGTGAGACGGGAATCTCAATTCTGGCTTCGGTTGATGATATACAACAAATGTTGGATGATCAAATTGTCAAGACACAGACAATGCGTGGATCACCTTTCATTCGACCTTTCGAAGCAGAAATTAAAATTTGGGAAGACCGGTTGTTATACATTCAAGAAACCATTGACGAATGGCTCAAAATGCAAGCCCAGTGGTTGTATTTGGAGCCCATATTCAGCTCCGAGGATATTATGCAACAGATGCCCGAAGAAGGACGCCTATTCCAAGTCGTTGATCGAAACTGGAAAGACGTCATGCGCAATACGGTCAAAGATCCTAGCGTTTTGAAGGCCACCTCGTTTCCCGGAATACGTGAACGGTTGAAAGACAGTAACGCTTTACTGGATAAGATTAACAAAGGATTGAATGCGTATTTGGAAAAGAAACGTTTATTTTTTGCACGTTTCTTCTTTCTATCCAACGACGAAATGCTGGAAATTTTGTCCGAGACCAAAGATCCATTACGGGTGCAACCACACTTGAAAAAATGTTTCGAAGGAATTGCAAAATTGGAATTTGACAATCGCTTGGATATCAAAGCTATGTTCTCAAGCGAAGGTGAAAAAGTTTCTCTCAGTCAGGTCATTAGTACCTCGGAGGCACGTGGCGCAGTGGAAAAGTGGCTCCTTCAGGTGCAAGATGTGATGATATTATCCGTACGAGATGTCGTGGGGGTAGCACGTGAAGCGTATGAACGGGAGAACCGTGAGGATTGGGTGTGCGCATGGCCTGGACAGGTTGTACTTTGCGTTTCTCAAATATTTTGGACACTGGAAGTGCACGAATTTCTCGAGTACGGATCTGAGGGTTTGAGAAATTATCACCAGAAATTGGATCGTCAAATGGCTGAAATTGTTCGTCTGGTTCGAGGCAAACTGAACGCGCAACAACGTATCACCCTGGGCGCGTTGGTTGTGATTGATGTGCACGCACGGGATGTGGTCTCCGATATGATCAAATTGGAAGTCACCTCAGAAAATGATTTCAACTGGTTGTCTCAGCTGCGATACTACTGGGAAGATGAGAATGTGAAAGTTCGCCTAACAAATGCCACCGTAAAATACGCGTACGAATACTTGGGAAATTCACCGCGTCTCGTGATCACTCCGCTTACGGATCGGTGCTATCGTACACTGATCGGTGCTTTCCATTTGAATCTCAATGGTGCACCCGAGGGCCCGGCGGGAACGGGTAAAACGGAGACAACCAAAGATTTGGCCAAAGCGTTGGCTGTTCAGTGTGTGGTGTTCAACTGTTCCGACGGATTGGATTATATAGCCATGGGCAAGTTTTTCAAGGGACTGGCATCAACGGGAGCATGGGCTTGCTTTGACGAGTTTAATCGGATTGAGATGGAGGTGCTTTCCGTGGTTGCACAACAGATTTTATGCATTATCCGAGCCATTCAAGCACACGTAGATGTGTTTGTGTTCGAGGGGACCGAGCTTAATCTGAATCCTAATTGTTACGTGTGCATCACCATGAATCCTGGCTATGCTGGCCGTTCGGAACTACCGGATAATTTGAAGGTTCTTTTCCGACCAGTAGCTATGATGGTTCCGGATTACGCCATGATCGGAGAGATATCTCTCTATTCGTACGGGTTTATGGAAGCCCGCAGTTTGTCTGTCAAAATTGTGACTACCTATCGTCTGTGCTCAGAACAACTATCTTCCCAATCGCATTACGATTATGGGATGCGAGCAGTCAAGGCGGTTTTGTCAGCTGCCGGGAATTTGAAATTGAAGCTTCCGGATGAGGATGAAAATATTATCCTGTTGCGCTCCATACTGGATGTGAATCTGCCAAAATTTCTGTCACACGATATTCCACTATTTCGAGGCATCATTTCGGATCTCTTTCCGGGCATTGTGCTTCCGCAAGCTGATTATAGTATCTTCTTGGCTGAGGTTGATGAAGTATGCAAAGAACAGAATTTGCAAGCAGTTGATTTTTTCACAGAAAAACTCATCCAAACGTATGAAATGATGATTGTCCGACATGGCTTCATGTTAGTTGGTGAACCGTTCGGCGGTAAAACCACCGTTTTGCACGTATTAGCCGATGTGATGACACGTCTCAATGAGGCTGGACACGAGGAGTATGAGCGTGTTTTGTACAAAACAATCAATCCAAAATCAATTACGATGGGACAGTTGTTTGGTGAATTCGATCCGGTCTCTCATGAGTGGACCGATGGTGTAACAGCCAATTCGTTTCGTGAATTCGCTTCAAACGACACTCCGGATCGGAAATGGGTCATTTTTGACGGCCCAGTTGATACGTTGTGGATCGAAAGTATGAATACCGTGCTGGATGACAACAAGAAATTATGTTTGATGTCCGGAGAAATCATCCAAATGTCTCGTGTGATGAGTTTGATTTTCGAGACCATGGATTTGTCACAAGCTTCGCCCGCCACCGTTTCACGATGTGGAATGATCTACATGGAACCATTGTCACTCGGCTGGCGTCCACTAGCCCGATCTTGGATGAATCGTTTGCCTACTTCTCTTGTGGCCGGAGATGGGCGAGCCGTAATTGAAGCTTTGTTGGAATGGCTTATTGATCCATCTCTGGAGTTTATCAAATTAAATTGTCGTTCTATGGTATCCACACGACAAGCGAATCTGGTTCATTCATGTCTAAGTTATGTGGACATGCTGATGGAGAAGCCGGCAAATCAGGAAGATGCGTTAGAAAATCGTTATCTACGCCTCTGGATGTGTACTGCATTCGTGTTTGGTGTGGTATGGGGTCTCGGTGGTTGTCTGGATTCAACTGGTCGTCAGAAATTTGATCAGTTTCTGAGAGCTTTACTTTCGGGACAGAATGAGTCTTGCCCGATCCCTAAGGAATTGGGCAGTCGTATTGAGTTTCCATTCCCAGAAACTGGTCTGGTCTACGACTACTTCTATGAGTATAAAAGCCGGGGGGCATGGAAACACTGGAACGACCGCAATAAAAATGCAGACACAGCCGGTGTTCGTAGTATTCGAGAAATCATTGTCCCGACCATGGATACAGCCCGATACAAATACCTGATGCACATGTGCCTGAAACATTGTCGGCCCCTGATGTTTGTCGGTCCAACAGGCACGGGCAAGTCTGCGTACGTGCAAGAAAAATTGATGAGGGAATTGGATCAGGAAAAATTTGTCGCATACTTTGTGAATTTCTCCGCCCAAACCAGTGCAAACCAAACTCAGATGATCATGATGTCTAAAATAGACCGTCGACGTAAAGGAGTCTATGGACCTCCGGTTGGCAAAACAGCGGTATTTTTTGTGGACGATCTAAACATGCCGGCCAAGGAAGAGTATGGGGCTCAGCCGCCAATCGAATTACTACGCATGCTCATAGACCACGGATACTGGTATGATCTTAAGGATACAACCAAGCTTTTACTTCAAGACATTCAACTCCTTACCGCGATGGGACCACCTGGCGGCGGTCGAAATGATGTCACTCAGCGGTTTATGCGACACTTCCGGTTGGTTAGCATGACACAATTCAATGACGAAACAATGACGCGCATTTTCTCATCCCTTATGCTAACTTATATGAGGTCCCAGGAGTTCAGCTCGGAATACATCGCGGTGGGTCAAACTGTTGTAGCTTCGACACTTGAGGTGTACAAAGCCGCAATGGAGAACCTGTTGCCTACTCCAGCCAAATCCCACTACTTATTCAATTTGCGTGACTTCAGTCGTGTGATTCTGGGAATTTGTTTGATCAAGAAAGATCGCGTGGAGGATAAAAAGACATTCTCCCGATTGTGGGCTCATGAGGTGATGCGTGTTTTCTACGACCGTTTAACCGACGATCCGGACAGAGCTTGGTTATTCGAATTCATCAAATTGTGCTTGACAAATAACTTCAAAGAGAAGTTCGATTTTCTGTTCAGTCATCTCGCGAAAAGAGAGGGAGAAAAGATTGTGGAAGAACACTTACGAAGTCTTCTGTTCGGTGACTACATGGATCCAGACTCATTGCCGGAAGATCGTGCTTACGAAGAGATCAAAGATATCAGTGCCGTATATCCGGTAGTGGAACAGTGCCTGGGAGAGTACAATCAGGCGAACAAAAAGAAAATGCCTCTTGTCATCTTCAGATACGTTGTCGAACATCTGTCACGGATTTGTCGTATTTTGAGAGTCCCCGGCGGAAACGCTCTGCTCGTCGGCGTGGGTGGATCTGGACGACAGTCGTTGACGCGATTGGCTGCTGCGATGGCTGGCTACAGTCTAGTCCAACCGGAAATTTCCAAAAATTACGGTAAACCCGAGTGGAGAGAGGATTTGAAATTATTACTGAAACGAGCTGGAGGTGAAGGCAAAGCAACTGTGTTTCTGATGACCGACGCGCAGATCAAAGAAGAATCATTCCTCGAGGATGTGGATAATTTGCTAAATGCCGGCGAGGTTCCGAATTTGTACTCGTCAGAAGAAAAAGCAGAAGTAATGGATATGGTCCAGTCGGCTCGAGAGGCTGCTAGTGGCGGAAAATCGGCGGACTTATCCCCCTTGGCTCTGTACGCTCTCTTTGTTAGCCGGTGTCGTGAAAAATTACACGTGGTGATGGCGTTTTCGCCGATTGGAGAAGCGTTTCGGAACAGACTGCGTCAATTTCCGGCCCTCATTAACTGCTGCACAATTGATTGGTTCCAACCATGGCCGGAAGACGCACTCGAAAGAGTGGCACACAAAGCACTTCAACGTTTGGACATGGAGGATGAAGTGCGCAACGTGACCGTGCAACTGTTCAAGTACTTTCACACTTCCATCACTCCGCTGGCCGATAAATTCGCACGCCGTCTTGGGCGAAAGACCTACGTGACACCGACATCTTATTTGGAACTGATTGAAAGCTTTCGGCGTTTACTAAACAAAAAACAAGATGAAACGATGCGTGCACGAATGCGTTACGTGAATGGATTAGACAAACTTGCATTCGCAGCTGAACAGGTCGCGGATATGCAAGTGAAACTCGAGGAACTTCAACCTCAGTTGGTTGAAGCCAGTCAGGAGAACGAGAAACTACTCACCGTGATTGCCACGGAATCTGTGGCTGTGGAGGAACAACGTGTACGAGTCAAAGCTGAGGAGGAAATTGTCAATCAGAAAGCCGATGCATCGAAAGCACTTAGTGAAGAATGTCGTGCAGATTTGGCTGAGGCTCAGCCCGCATTAGAAGCCGCTTTGTGTGCTCTGGACACATTGAAACCCGCCGATATCACTATAGTCAAGTCCATGCAAAACCCGCCTCCAGGAGTGAAATTGGTCATGGAAGCCGTATGTGTGATGCGTGATATCAAACCTGACAAAGTCAATGATCCTAGTGGATCTGGGAAAAAGATCAATGATTACTGGGGTCCGTCAAAACGACTTCTGGGTGAAATGAACTTTTTGAACTCTTTAAGAGAATACGATAAAGATAACATCAATCCGACGATCATGCAACGTATTCGAAAAGATTTCATGGTCAACCCCGAGTTCGATCCGGCCAAAGTAGCCCGGGCCAGTTCGGCCGCGGAGGGTCTGTGCAAATGGATTATGGCAATGGAGCAGTACGATCGTGTGGCCAAAATCGTCGCTCCCAAACGAGCAAAACTTGCCGAAGCAGAGGCAGAACTGGCTGAAAATATGGCCTATTTGAAAAAGACGCAAGCAGCGCTCACCGAAGTAGAGGAGAAACTAGAGAATTTACAGATGCAATTGCAAGCAACGCAAGACGAAAAACAACGCCTCGAAGAGGAAGTGATGTCTTGTGCGACCAAACTGGATCGAGCCAAAAAGCTTATTGGTGGACTGGGTGGAGAAAAGGATCGCTGGGGTGTGGCTGCGGAACGTCTGCAACAAATATACAACAATCTGACCGGCGATATTCTAGTGTCAGCGGGCGTTATTGCTTACTTGGGCCCGTTTACGTCTGTTTACAGAGAAGATTGTATAAATGATTGGGTTGCATTGTGCTTGAAGTCCAACATCGCTTGTTCGGAACACTTCTCACTCACCCAGTGTCTGGGTGACCCCGTGAAAATACAGCAATGGAATATCAATGGGTTACCTAGGGATGCGTTCTCGATAGACAATAGTGTGATTGTGGCCAATTCTAGGAGGTGGCCACTGATGATTGATCCTCAAGGTCAGGCCAATAAATGGATTAAGAATATGGAAAAGGAAGTCGGGATTACGGTGGTCAAACTGACAGATAGTGATTTCATGCGAAACCTCGAGAATGGGATCCAGTTTGGCACACCAGTTCTATTGGAGAATGTCGGAGAAGATTTGGACCCCAGCCTGGAACCGTTGTTACTCAAACAGACATTCAAACAAGGTGGTGTGGAAATGATCCGACTTGGTGAAAATGTGATCGAATATTCACGAGAGTTTCGTTTGTATATCACCACGAAATTGCGCAATCCACACTATCTTCCAGAAGTTGCTGTCAAAGTGTCGCTATTGAATTTCATGATTACTTTGGAGGGTTTGGAGGACCAATTGCTTGGTATTGTAGTGGCCAAAGAGAAACCGGAACTGGAAGAAGCCCGTCAGGAGTTGATCGTCACCACAGCCAATAATCGTCGTATGCTGAAGGAGACAGAGGATCGCATTCTGGTCACCTTGTCAGAATCTGAAGGGAATATTTTGGAAAACGAGTCGGCCATTGAGATTCTTGACTCCTCAAAGCAAATTTCAGATGACATACAGAAAAAGCAAAAGGTGGCAGAAGAAACGCAGAAGAAAATCGACAGTACTCGAATGGATTACGCTCCAATAGCGAAACACTCGGCTGTTCTATTTTTCTCCATTACAGACCTACCCAATATCGATCCTATGTATCAGTATTCTCTGACGTGGTTTGTGAATCTCTATATCAACTCCATACACGACAGCAACAAATCGAAGATACTCGATCGACGAGTACGATATCTGAAAGATCATTTTCAGTACAATCTCTACATGAATGTTTGTCGATCTTTGTTCGAAAACCATCGATTGTTATTCTCCATGTTGATGTGTGTCCGTCTGATGGAGGCTCGTGGTGAACTGGAAATGTCAGAATTCCTATTCTTCCTGACCGGTGGTATCGGTCTGGAGAATAAATTGGCCAACCCGGCAGCGAATTGGTTGTCGGATAAAAGTTGGGACGAAATTTGTCGCCTCAGTTCTCTCAAAAGTTTTGACGGATTTCGAGATCACTTTAGCACTCATCTTCCCGATTGGAAACGATACTATGATAGCAAGGATCCGCACGAGACCCCTTTGCCTGCTCCGTGGGACAAGATTGACGTTTTTCGAGCACTTATGGTGCTTCGATGTATTCGTCCGGACAAGGTTGTCCCCGGTGTATTGAATTACGTTCGAGAAAAATTGGGTAGAAAGTTCGTCGAACCTCCCCCATTCGATTTGACCCGTACGTATCAGGATTCCAGTTGTAACACTCCTCTGCTGTTCATCTTGTCCCCGGGGGCAGATCCTACCATGGCCTTGTTGAAATTCGCCACCGATAAAGGATTTGGTGGAGCGCGATTTCAGTCAATCAGCTTGGGTCAAGGTCAAGGCCCGATTGCCGCTAAAATGATTGCTCAGGGTAAACAAGATGGCTCATGGGTTTTGTTGCAAAATTGTCATCTGGCTGTGAGTTGGATGCCCGCACTGGAAAAAATCTGTGAAGAATTGACCATTGAAAACACGAATGCCACTTTCCGATTATGGTTGACCAGTTATCCATCTCCAAAATTTCCGGTGACTGTGCTGCAGAACGGGGTCAAAATGACTAACGAACCGCCCACGGGTCTACGTCAAAACCTATTACAATCCTACTTGAATGATCCAATATCGGACCCGGAATTTTTTGAGGGCTGTCCAGGAAAACAAGATACATTTGAGAAACTGCTGTACGGACTTTGTTTTTTCCACGCACTGGTTCAAGAACGTCGTAAATTTGGGCCTTTGGGTTGGAATATTCCATACGGCTTCAATGAATCCGATTTGCGTATTTCTGTTCGTCAATTGCAAATGTTCGTGAATGAATATAGCAAGGTTCCATATGATGCTATTCAATACATGACTGGTGAATGCAACTATGGCGGCCGTGTAACGGACGAACGTGATCGGCGCTGTCTGATGACCATTTTGTGTGACTTCTTATGCCCGACAATTGTGACTGATGCTCGTTACAAATTCTCTGCAAGTGGTCTGTATTTTGCGCCGAGCAAAATGGAGTATGCAGATTACTTGGAATTTATCAAGGCTCTCCCAGCCGTACAAAACCCGGAAGTGTTTGGCATGCACGAAAATGTGGACATTACACGAGAATTGAGTGAAACACGACTTCTGTGTGAATCAATATTGCTCACTGTTGGTCAGTCCACTTCCGGTGCAGGTGGATCTTCAGACGCAGAACTGGATCTGATTGCTTCAGATATTTTGGGGAAAATACCATCCTCGTTCGATATTGAGGAAGCGTACCGGCGCTATCCAACCAAATACGAGGAGAGTATGAACACGGTGCTAGTACAAGAATTAGAACGATTCAATAATCTAACAAGAATTATCAAGACCACATTGTCAGATTTGAAAAAAGCCATAAAAGGTCTAGTCATCATGTCCGAATCGTTGGAATCCTTGGCCGCTGCCTTGACGGTCAACAAAGTCCCATCAATTTGGGCGGGAAAATCCTATCCCAGTTTGAAACCACTCGGATCGTACATCAATGATTTGTTGGAACGTCTGAAATTCTTCGAACGTTGGTATGAAGAAGACAAACCACCCACTTATTGGGTTTCCGGCTTTTTCTTCACACAAGCATTTCTGACCGGTGTATTGCAGAACTACGCTCGGAGAAGCAAGATTCCTATCGATTTGCTCACTTTCGATTTTGGTGTACTTCCCACGCATAACGAAGAAAAGCCTCCAAATGAGGGAGCTTACGTGCACGGACTGTTTCTGGATGGATGTCGATGGGATTATGATTCCATGGAGTTGGGTGAACAACAACCGAAGGTGCTTAATGAACCCATGCCGATTGTCTGGCTCAAGCCGTTGTTGCGCGAGAAACTGGATCAATTACAGGCCAAATCCAATCGGTACACATGTCCCGTGTACAAGACAAGCGAACGCCGCGGAGTTTTGTCCACAACCGGACATTCGACCAATTTCGTGCTGGCCATGTATTTGCCCACTAGTGTTAGCCCTAGTCATTGGGTTAAACGTGGAGCTGCATTACTTTGCCAACTGGATGATTAAGCGTCAACGAAACTCAGAAATCTTGCGGTCTTCCTAATTCACTGAATATATTCCAGTGGTCAGATATTTCTTTATTCCGTGCCATGTTCTGAAACCAACAGACGATAAGTATCTCGAGTTGACAGTGTGTCTGACGCCCATTCGGTGCTTGAATTGTCGAGTTTGGCGGCTTGCTATTCGTCAGATATGTCAGTGAATGAATACTGTTTGCTTTCCGGCATCAAAAACGGTATCTGATTCAGTG
>STRG.31016.1
CACATTCTACAGACCGTGAAGTCTCTGGCTGATAAATATAGTGAGGTACTGCTGGCGGATGCCACCCACCAGCTGAACGGCGGTGGCCACCTTCTTTGGCGCTGCATGCTGATAGACGATAGTGGCCTAGATCGTTCAGTTTTCTACGTCCTGCTTCCTAACGAGAGCGGTGCAAGTTATTTGCGTGCAATCACCGAAATGAGAGCCAGGTTACCGGTGACCGCGAACGTGAAGACCATTAAATTAGATCGAAGCTTAGCGCAGTACAATGGATTTGCTGTTACGTACACAGGAGCAGAATTTGTTTTTTGTCGGTTCCACGTTCTTAGGGATTTGAAGCGTCACCGTTATCGCTTGCATGGCTTGTCCTTAAATGACAAACAGCGCGTCCATCAGTGGATGCGAAATTTGGTTTACGCCTCAAATAAAGTGATATTCGATAGATTTAAGGCCGCTATTCTTGGCCGTAGTGCAGAGGCCATGAACTACTTGAACCGAACTTGGTTGCCATATGAAGCAATGTGGGCGGGTTATAGTGTAATGAATAAGAAAACCTTCGGTACGTATACTACCAACAGGGTAAAGGTTGAGAATCGCCACCTAAAGGAAGGGCTATCTGCCAGATCGTCTCTGGTAGATGTTTTCACTAGAAATTTAAAACAAACGGAGGATTTAGATGAAGCTAGGCGCCGTAGACTAAGTAAGCAGTTAGTTGGTTCCTTCCGATCGTCTGCTGGAATGGATAAGTACTCAGGGTTTTTGACCCGGTTAAGCACCATCGCTCGTGTAGCACTTGAGAAACTCATGCGTTTGCATCAGGTTAGGAGCACTGTTCCCATTGACGGCAGATGGTTTCTCATGTGCAGTCGGCCACGTAAAGTGACTGTTAGGATGGGTCTTTACCCTAGTCGCACTTGTTGCTTCTTTAAACAGTGGTCGATTTCATGCGGTCATATTTTGCATGTGACTGACAAAATAGGATATGAATTCCATAGAGTAGCCGTGGGTTGATGGGCTGTGGACGTTCGGCTTCCGTTGTCGTTTGGAATGCCAACAACGTTGTTGGCGGGAGTAGGCGAAATTGCGCCCCCGTACTACCCTAGTCACAAGTTGTCCGTCAGCGAAGACGTCGGGAAGGATATATCGGTCGCTTTAGGAAGCTTGGGTAACGATGAATGGGTACGTTTTGTCTGTCAGCTGAAGAACTCAGCAACAGTCATAGGGTCCGGACGAGATTTTTACATAAGCTGCATTGACGAAGCTACCAACACAACGGTAGACTTGGGCAGCCTTCACACTGGTAATAGGTACCTGGGTAAAGTGGGTGGCACAAGATGTACGCATACGGTTAGACAAATACACAGCACGTCACGAGCACTGGTCGTTCCTACTTCCTCAAAACGTAAGGCGAAAGTAGTGCTTAGAAACACGGATGAACAAGACATCCAGCTGATAGAGCATCCTTTGCAGCTGGTACAGTTTAGACGTTTGCATACTACAACCTCCGCACAATACCGGATCCAGGGGAAAAGGCGCCGTCTGGAAAGGCCGCATTCACCGATCGTGGAAAATGAGTGCAGTGTCTGTCATCTTCAGGATCCCGAAGTGGATTTAGACAAGGAAACCGAGTGGGTGCAGTGCAGCTGTTGCCCGCGTTGGACGCATTATCAGTGTGCAAATTTCGGAAACG
>STRG.76382.6
ATTTCAATTGGTTTCTGGTACTGTAATTTTAATTTCAAGCCCTCTGTTTTCGGTTACCACTCACGCCTTTCTTACTGTAGATGTATGGCGGTGCAAGTGCTTGAAGGAAATTGGAAACGGCCCTTTTTGCCATTATTTCCTAACTAACGGAACTGAAAAGGCATGGCTCTCGATTTGACGGTGACTGAAACTCAGTTGGACGATGAGGGCTCGGTGAATACATCAAACTGTGTTCTCTTGTATTCTGAAGCCATCACAATACCGGGAAGCAGTGACATTCTGTTTGAAGTGTCATCATCAGGCCGGCTGATCCTCGCAAACTTTTCTATCGAACGTCGTAATGGCAGCTATTTTCTCAAAAAGCTTGGCGATGTACCCATGTCCTCTTTCAGTCCGGAACATCCAACAAACTTGTCGGTAGACAAACCGATGGTTACACATGATGATTCCAAACAGTCCTTATCATTATCTTCTCTATCGTACCATGGCGGAGACTTGAATTCATCTTGTTCACGTCCAGTGGGCGGTGATATTGAGAATTGGACTGTTGCAACTGATAACGCTGATTCCATGCCACAAAATCTGTCTACTGTGATGCATAATACTTGGCACGTTTCACAGGAAGAATATTTGGAACACGCACAAATAGAGGACCTCTCAGTCACTGAAAAACCTGTGGATGCTACACTACCTCGGTCTCAGCTGAGCGGAGTACGTTACACTACAAATGGTAGCCCCTCCAAGTCTCGTGACAGTGGAGATTCCGGAGTAATGAGCCAGTTTGTGAAGACCCTACTAAAAGAACACGAGTGTCGCAATGGCGAAAATGCCGCTGATTTGGTTGTACTTGGCAACAATCTGTCCGAAGTACAACGTTTCGTTAAACGATTAAAAGCTTACCGGCACTCAGTAGGACTTTCCCAGTATCAATTGAGCTGCGAATTGGCAAGGCACTATGATCAACAGACGATGTTCAGTCAGTCTCTGTTATCGCGATTTGAACTCCTTGGTATCACAGTGCGTGCCGCATTTCGTCTTTTGCCGTACTTGAAAAACTGGTTGGAACATGCGGAGCATGAACAGTTGAAGTCTACTGCATCAACTCTTACACTGACGTCGAATGCGTGTAAATCAGACAAACTACCCGTACCCGTCCATGCGCTTGGAAAATCCCGTCTCGCCACTCTTGCGCGCTTGGGCTATCCTCCAGGTTATTCGAATGGATTTAACAAACCTTCCAAACATTCGCCACCCACCACGATGAGTGCATCGGATGAGGCTCGTTTACTTCCCAATCAAGATGACGAGTCTGGCAATCTTCCTGCCTGTCCCGCGGTAAAATCCCACGCCGACTGTTCAGATCGTTCGGGTTCTACTCCCAGTTGTCGGCTGACCGATCCAGAGACACGTCTGTATCGTCGGGAACGAACTCACTTCACGATTGCCACCCGTGCAATTTTGGCTGCGGCTTATGAGAAGAACCCTCACCCAAAAGGTCGGGAATTGACACGACTCGCCGTGGAAACCGGACACAATCGAGAATCAATTCGGATCTGGTTTTGTAACCGAAGACAACTAACAAACCAAACAAAAGGACATCATAGTGTAGATAATTGATCCATTCACAGTTGGTCCCATTCAGACCAACAGATTCCATGGTTCGACGTGAGCAATTAAAATCGCCGCTGTTCATAGAAAACTTGAGGTCAACAGGTTTTATGCGGACACGATTTTGTATATAAACCACACTGGACAACGAGTTCACATGCGAGCTATTCATTAATACCAATGGGAACAGGGGAGGATTTCTTCACAGTGCTTCACTTCTGCGAAGCCGGAATGAGTCAAAATAATTGGTTTTAATATTTTCTGGACAACTGCATCGCATGTTCAATGTCCTTCAGTATTCCTGTACATACCGCATTTCTGTTGGACAAAAAATACTAAAAATAATTATTGAAACGATTGATATCAAGGTATTGATACAACTGTCCGATTATTCCCACTGAATGCATTTGGAGAACAGATTGATCGACCGTTTCACTAACACGGAACTGAAATAACCGTTGGACTACTGTGTATGTGGCTGGTCATTCTATATCGCCCCTTTGTTGTCGAATGTGACGATATTCTCCTCGCTGAACAACAAACCCGGTGGACGTAGCGTAACCCTAACTGCCTACTGCTACTTTGGTGTGGCGGTCATTAAGTCCGGTGCTGGGGTAGTCATACTATACAAGATCCCCTCGATTGCGATGCCATCCAAAAGCTGAATCATAAAATTGGAAACGGCCTTCAATGATTTTATGTGAAGGAGACGTAAATTTATTCACGCTTGACTTTAAATTGAGAAAATGATGGTTCGGATGTCTTTTAATAACTCCATCCTTTAATTCCCGAATCCTCATTTATTAGATGTCAGTGGCACAGTATCTCAGATAAGTGACACTGCCAGAGAGTGGGGTCAGTTGGAAGTTCGGAGTTTTGAATCAAGGTTGTTGATCTTCTGACCACGGAGGAATTTTCCTCGTGCTTTGTTGACGGTTGGCAACAAATATTCTGCTTTCAATCTAAGCGCGTTCCATTGTAGAACGGTTTGCTTCCTGACTATCTCGCGTCTATTGACTACACATATATGCTTCGCCTGTCAATTTGATTCTCCACTTTTCTTTGCCAATAACCTGATTGTTTGTCAAGCCTGTTTGTTTTTCGGTAAAAACGTTTCAGTAGATGCGAACAAAGTCACACTGGAATGGGTCTGACGCCCGAAAACCTTTGCCACGCGTTTACATTTTCAGTGCGCTGTCTTGAGAATAAATAACAGGGAGGAAATTTATTTACTTCCTGTCTTTCTGCTACTAAAATCTCCGTAGTCAATTGTGATGTCGAGGTGTATGCTGCCTTTGCTGGTAGCTTAGTTCCAATCAGTTTCGGCAACCTTACAGCTGTCCTGCTTCACATACAATGGGGGAAGATGCAGGCGATCAAAAGGCGTCCCAAGGGGATCACACGAAGAAGACTGCACCGTTCGGACTCCTAAATAAAGGAGTGAGCAAACACCCTTATACGGATGATTTCCACTGTCTCTAGTATGAAGAACGAGTCTCCATAATCTACTCCAGGTCGATAAGTCTACTGGCGATACTGAGTAGGTGAGCTTTGATTCACGGAGTTTACCCACACAACAGTAAACCAATAGAAACCCTTTATAATTACTGAATCAGCCTTTTGTTATGTTTGCAACTTTCATCGTAAGAACGATGATGATATGTCCTTGTTCAGCTTTATTCTTTACAATGCCTATGGACTTCGAAAACTCTCTTGAAGTGCCAAACGCCTATCTTTGCACACAGTGGGCTGTTAGCCTCGGTAATTCAGCCTTAGGAACGGTTTTAGGAGTCAGAATCTTTTGCGTTCGATCTTTGCATCTCTTTATTGATATAATGCTCCCCTTAGAGCGAACTCCGTAGGAACGGTCACCACCGTGCGAACATCAGGTCCGATCCCGACTGATTTTACCATTGAAATCCCTTAAGGGCGAACACGGCCATTTGGTCGCATACTTACACACTGTCAGAAATCGCTACTGAAACCTGTACTAAAGAAAGCTCGCAGGCACTTCTCCCGTGACAAATGGCAGTGGTCAAGCTGTCATCATGATGGGCTTTCAATCCTTTCGCGGGTTTGGGTCATTGCTTCTTCAGCTAATTGGCAGCCTCTCATTGGTCGCGGCCCCCTCCCTGAAATATTGTACCATTATTACACAATAAGGAAGTCAGTAAAAAGAATGTGGCACTTGGGTATGTACGTGTGAACATCGTTGGCCTTTATGTAGCTCACGGGAGGTCAATGGAATCATCTGACATACAATGTTACGGAATACTTGGGGCTTTCGTGTAGGTTGGGTGTGCTGTGTGCCTTCACTTTACGTCGGCCATGCAAAGTTACATGACAAATGATGGTGGTGCTTCTGAACAAACATTGAGAAAGGATATCGGATCTGATCAAGATCAGGGAACGACACAATAGTTCCTTTCGGAGCCGAAAAACTAATTCGGCCCTTTTAAGGGCTACCACTAGCTGATTGTTCTGACTTATAGTCGTTGTGTTCCTAACAGGTACGGTAGTGCGGTAGCTGTTATTTTCGGAGTTCCCTTCATTTCGAAATGGACAAATGACAATCTGGCATGGTCCAGTTAGGTCTACTGTGTAAAAGTCATCCGGAAAGGCGCTCTTAGGGTATCACCATAAACACCCGCACCGACCAGAAACGTCAGGCCTTTGAAAATAATATTCCGGTTGGGTAGTACAGAGGTATTTGTTGTGGGCACTCATTACTTAACTTGCAATGAGGCGTTTGTCCTGATGACCCCGTAAAACAGTTACCTCTCATGCGACTCAGAAATTTCCTCCATTTACTTCTGAAAATGAAAATCACGATATATGGCGGTCCGATACATACGGCTTTCCATCCTTTTATTAGTCTTTGGATAAAATCTCGCATGAAGCCACCGGTATTCGAGGCCTTGAGTTCTCTGTTATCATCATGTGAATAAACCCGATGCGCAGTAAAATATAGCAACTTTCGATGTCAGAAAATCCACTGGATCATAAAATGGGCTACTTGACGGTTATCACGCAAGTTGTCAGAAGCCAGTTATGTTGGTCCAAAGTTACGGGAGATGTTTTAGTTACTGTCTACGGTATTGGATAGAATCAGACCGAATTATCATGCGCTGGAGTACGCAGGTGTTAAGGTGGTTCTCGTCAGCACTTCAGCGGATACCACAAAAATCATCCCATTCCACCAGTGAGGTGTGGGAGAAATACGTCATTCAGCACTTTAGATTTGAACGGTAATGGTCCATTCGAGCGTGAATTATGAAGAAAATGCACATAAAACACTCATTTGTGGTGTCAACTATGGAAATAACGAATCTCGTCGTTCTGCTCACGTAGACTTGATGCGAACGGTATGCAAACATAATTCTACTTCCATTTCTTGCGTTTTGTTGAACCAGTGTAATTATGTTCATCAGTGAGCCATTCACCTCTCTGGTTCGGTAGTTGAATCGATTGATTACTTCCGGTTGGCCCTCTTTTACTGAAAGTCACATTACTTGTCATGAAAGTTCCTATTTCGTAATCGGCTGGTCGGTTTTTGAACAAAAACCGAGGCAGCATAGGCACAACGCAACTCCCACCCGTTGATTGCAAAGGTTCATTTTTCCAGTGTTGCAGTAGTCAGTTTGACAATTTAATCCTCGTGAGGTGTTTCCTTGTTTTCTGGACGCACTGTACTTTTAGCGTTTGATTTCATAGCCGACAAGCCTGCTTTGTTCACTAGATATGGTCACTGCAACTTTCCCTCCATGTCACTCGGACGCAAAGACGCTTGTAAATCATGATGGGACGATCTACTAGAAAGACATTCGTGGCCTTCGCTGCTAAGGTGAAGATTATTAATTTACACGAGAATGGAGTTTCCGTGCAGTGGTTCGCGTCCCATTTATGGATAGGAAGAATCCAAGTCCATATGACTATGTGAAATAAGATTAAGATCAAAACTAGTTGGGACTAAGGAACTGCATGTCAGTGAAAAACCTTACATTCACATCTCGGTTGTTTCAGTGAAGTCAATAGCTCTGTGTACGAATGGTTTCTCACCGCTCATCGGAACCATCTGCTGGTAACAGGAGTGTTACTGCAAGAAAGGGCGGTGGAGATGGCTCGTAATATGGATCACAGTGAATTTCGCACAAGCAACGACTGGTTGCACAAATTCCGACAACGCCACAATGTTAACTAAAGACCGTTAAACAGTGAGGCCTCAGAAGTTTCAATTGGAGATGTGTTGAAATGGATGGAACATTTTTTAATGTAGTGAGATTGATTTTTATTTTAAGGCTGCTCCAACACGTAGCTTGGTTGTGAAAGGTGTTTCATGCAGTGGCGTTCAAAATGCAAATAAAAGGTGATGATTTTAGTCGCATGCAGTGCTGCTGATGAATGGCTCAAACCAATGGTTATCGGCAAATACAAGAATCCACGATGCTTCAAACACGTAAGCCTGATTCTGTTGGGAGTTGATTATTACGCTAACGGACGAGCGGGGAGGTATTCCTAAATGGATTCAAAAAAATGATAGTCAAATGCTCCTGGAGTGACAATCGGTTCTTCTCTGTTCACTTAACTGTTCAGCCCATCCCTACTCACAGCTAAACAATGTAAATCTGATACTTTTTCCGCCAAACACAGCAGCAAAACTGCAGCCTATGGATACGTGCATAGTCCAACGAGTGAATCTGAATTACAGAAAAAGGCTTGTGACACACGTAACCAGTGTGTTGGATGACGGCGCTAGCGGAAATGCCCTATTTCAGTAGGTAGGCAAGGGAAAAGCTCTCATTCTTTTTTCGGATTAATCTCTTGTTCGTTCTCTTCTCTTAGGTACAGCATGTGCACTGAGTTGGCTGCATAACTGAGGAACGAAAAACTAGGGTAACTTAGACGCACTTCGATAACCGCAGTTCGTTGTGACTAGCACTGAATGAACGGATTGACATGAGAAAGTGATGGCTCCGGCGAGAGTAATTGAGATGGCAGTGATGTCCATTCATACTAATCGAATGATTCGATCATATCTAGCTGAGGATGGTGGTATCCCGTAACACCTTCCACTTGTTAGGGTGGTTACGATCATAGGCCGATAAGCGGGTGTATGTTAGAGCAACTATAAAGCAATTTAACCGCGTTCCGAATGACAGTCTTGGTGCATTTGTGTGTGTGTGTGGGGGGGGGGGGAGGAGTGATTATGGCGAACATGTAGGTGCACCTTGTGTTGATCGTTTATGTGTAGCTCCAAGTTTGTGAATAGATGCTGATGAACTAGCCAGCTATTTCAGTTAGGATTGTAATACTGTGAATCATCAATACGGATAACAAACTGAACCAACTGTCTCACGTGATCTGCGGTCGCGCCACAATCAGTGAAACATTAGGGGTTTGTATTAGTATTTTATTGTATGTTGCCTCACTGGCCGTGTTTTCCCCACATCATTCCCCTTGCTTCAATATCATAATCATATCTGGGAACATAAGTCAGTAACATCAAGTTGCAATGATATATTCCCCAACATTTCGGCACATCTTTACTAGTGCATACTGCAGCCAAGGTGATTGCTTTTAAATGGTAGATCGAACCTTATTATAAGACTACAGACAAACACAACGCTATTCATTCGACAACTACTACCAGACGACGGGCCAATTAACAATTAGAATTAACTACCAGCGTCATTAGGCATTGTCACTGATTCCCCTACTGCGGGTGCCGATGGCTAACTGCTTGTGCCGGACCAATGCACTTGGTCATTTAGAGCAGTATCAGGCTCCTACAGTGGGTTATACAACCACAAGATTCATTCAATCAGTTATCATATGCAGGAAGATATGACTACGTGACATGAAAAGTGGCACTTATATTTGCACAAACTAGCAGTCAAAACGATACTATTATTTGTAATTTCCTTCCTTATTTTCAATCCTGATCACTGTTTTGATAGGTAGCTGCTGTGAAGTAGGAATCAGTGAACCGCCGCAATCAATAGACTGGTAATGGTTGTTACAATGGAATAAGATCCGCCAAATTCTCTCAAATTAAGGAGGAAAGTGTGACTATATACGACTGAACCGCGAACGGGTTAGCTAGTAAGTACTATGCCAATAGATGATATACTGCCGAAAAAATACTACCTAAGTTGTGATTTTACTCGGATTTTCCCTGCAAGATGTTTAAAAATTGAGCGACGTGACGAGTTTTTTCACAGTAGGCGTGTCCACATCGGTTGATATATCACTTACTGTGTGATAGGAGTACGTCTGTAGCTTTATGTAACCATCTTACGGTAAAACGAACCGTCTTGGAGCTTAATTATCGAATCTCGCTATCCGTCATCTCACACGGGTAACCCAGCTTACTTTTTTCGCTGGATGTCGAAATCTAGCTACTGCTACAGTTTTCAGTAACATATGTGAAAATTCCACTTTCCTGGTGGTGGGTCCATTTCCAATGAATACACTGAACAGTTTGTCCCGTATGTGAATCCCGTAAGGTCATCGCTCGCAAGCGGTAAACAAGTCAGGTAGGGTGCATGGGGCTATATGTTCCGCTGCTATCGGTATCGGGGTTCAGTTCACCGGTGGTCTAAAGGTCTGACGGTCACAAGGTCCACGCAACAGGCAGGTCTCAGTTGAAAACTGAGTGACCCACTGAATGCGTCCGTGTGCGTGAGCACGATTGCATTAGCTAGGATTGTTGACAAAATGCAGCGAGGTTGCTTATCAGTCGCGATGGGGTTGTTGATTGTGTAGATGTTAGTATGACAGTGCAGACCTCCGATCGTTTGATGGTGCAGCGTGGTGAATTTGCTGTTCGTTGTCTTCTAAAGCCACACTGGAAAGTTTGGAGCCATTCGATGACGTAACTGCCTTTCCGTCCTGCCTGTGAAGCGCGCATATTTTTAGTGTCTGCCTACATATGCGACACTCATGCACGGACACGACGCATTTTTGACGTTTGTGTGTTTGTCGCACATAGGTGGTGTGAGCAGAGTCCAATCATCACCGTGAATTCAGCCCAAATTCGATATGCGGATTATTCGGTGGTCGACACCTTTATCCGTTTTCATGCGAGCGCATTTATGTTCACATGGTTTGGTCTGTCCCCGATATGGTCGAGCTAGCAACTTTGGAGATAGGAGGCCTCAGTCTACGAAAAACATGCCAGGAATCTCATCGCAGACATCCTGATCTTCTAAAACCATCGGTGTGATTTTGTGCTCATGTTGGCCAGGAAACCAGTTTTGCCTAAACGTGAATGTGTGCGGTGGCCTGAAGTTGACTGATGCGACTGCTTCGCTTATATGGTCGAGGTCGTTGGGGCGCACACTGGAGTGCTTCCATTCAGCCTCGTCTGTAGCCATCTGGAGAGGACTAAGTTTGAATGTGTAAATTCATGACCAAAACTTACCATAGACAAACATAACCGATTAGCACTTAGCTCTAAGCAGTCTGTATGTCGTTCGATGCCACAGGGTTGTGCGTTGTTTGTCTGCTTGCTGTAAGGACAATCGGTTTCCGCCAATTGAAAAACACATTTATGACTGCTCTGCTTGCGGAAGGTTGAACGTTCAGCCCCCTCAGCTAGTATCGCGTCCGGTGTCCCTCCCAAGCGTAAACGTAAATGCACTGTTTCATTGAAAACTGTCCACCTATTCCATCTACTTTTACCGTCTTTTGGCAAGCTTCGGAACTTTTGGCTTGTTGCCCATTCCATAGGCCATTCTCGGGATCTAGTTAGTACCTGGTATCCGGAGTGCTAAACATCTATGCCCGCCGCCAAGTAAAACCACGATAGCTTGATCATATACAGTGGCCATAACCTTGATCAGTCGTAATTTACGTCGTCACACGTGTGACGACGTAAAGTTTTCTTGATATTTGCTTGAACGTAAAGAATCAGATATTGTCGCGTATTTTATCCACCATCCATCACGCGTACGCGTTTGCTGTGCCCGTCAGTTAACAGATGAACTATACTCGGTAATGTGGACTTCTGTTTGATAAACAAAGTTTGATTAGCCTAAGCGGTACTTTGGTGATTACGTGTTACCGTTTTTTAATCTTTTCACCCCCATCCCGTCAATGCCGTTTTTGCTGAATGATTCATTTGGAAATGAGATTTTGTGAGACGACGGTTAGTCGTGATTTCTGGTCGAGATTGCTCACTAACTTCATCCATGGTCCTTTATTGCTAGGCAAATCCAAGTTTGCATCAGTTAACAGAATAAAGTTATTCCAAACCATTTGACTATTGCTCACTTTTGACATGATAATTAAACGAGATACTTGACCGATTGCATCTCCAGACAAATGTTATCGTGTCTAGTGGAATCCATTTGATAAAATTCCGACCTGTCGGCCTGCAGTGAATTTTGGTTCCGCCACTCAGACCCCCGCCACCCACCGTCGTTGGGGTATTCGTTGACTGAATTTCTTTTCAAAATTATTATTCGCTATAGTACACAATGAACAAGCCTTCAATCTGACACAGTCAGTTATAACTGAGCTACTATAGCGGCTCAGAATAATCGGACGAAAATGTCATTCGTTTAGAGAATCACGTAAGCCCCGAGCAATCCATTCCGACGAACTTCACCGACGAAAGCAGCTGACGAAACCGTTCCTTTGATCTTCATTAAGTTTTTCCCATTTCGTTATGAAACACTGAATTTTGTTCACAGTTCCGAGAGAAACATTTAATCGAGAACGGAATTCATCGGTGAACTTTTACAGTGGGATGCTTTGCGGTGCCAGTCCTCTGATATTCATGGACGGTATGTTTTCTGTCTAATGACAGATGGCAAAATTGCTAAAATAAGGTTCATGACTCGCGGTTTGTTAAAATAATATTGAATAATCGTGTTACTCACTGGTTTCAACAGATGGCCATTGCGATGCTTTGCCCATCTGCAGGTTGGAGAATTATGGACAAGCCGATTGTATAAATCACGTATGCAGTACTTGACGTGTCGTTAATAAATAATTTAACTTGTTAGGTTGTTTCCAGCTTGGACTCATTAAGATACGGAATATTGGTATTCAATAAAGAATGTGCTGGCTATAACACATCTGCAGAAACAGATTTAATTCGTTTCTTATAGTTGAAGTGGTTCACTTCATTATTATCCCAACTTTCACATGGATGAAGTCACTACTTACTGGGCTGTTCTCTAAAAACTGTACAATCCACTGAACAAATAGCAGCTTTGGATCCGAATGACAACGGTGCGTTTGTAAGTCACAAAACCATCAACGGTTTACGTGTTCGGGGTTAAAAATGTGCTTTAATTACCGTATAGACATATCCCTGTATGTTTCCATTAATCGCCATTATGGTGCGTTATCAATCTTAACTTCAGACTCATTTAGGAAGGAAATAATCGTATCAAGTACTCCATGTCTCTTTTATTTTCATCGCAGTATAAGTACCGGCGGAAACCAACTGCCTTTACAGCAAGCAGACGAACAACGAACAACACTGTGGCACGGAGAAAATCCAAACCAACTACAGCTATATACTAGTTGGTTAGGCTTGTCTATAGTGATTTTGATCACGAACGTAGACACTCCAACTCAGTCATCTCCAAGTCGCTACAGACGTGATCATCCAACTGTAGCTTATGCTAATCAAACTTTGCTAAATTTACAGAAATCCACATTAACCGGGTAACGTTCACCTGTTAACTATCCCACCCAGGTTTTTCACGAACTTTGAATGCTGCTGCGAACACTGTGTGGCATTTTCTGGCGCTGTTTTCTTTACTAGACAGGTTGTCATTCGTGCCTCTGCTCCTGCTGACTTTCATCTTGATTGCTAGTGAAAAAATCGATTTTCTATTGTAGTCACCGACCTGGGCCGTCAACTGTTCGTCTCAGCAGTCGAACACATAAATCAAGTCACTATAAAATCACATATGACCCTCGTCTGTTCTCATAACCATTGACCACGATGCGTACTTGAGGAGGTCACCGATGGCACCACGACACGCGTGACTGATGATCACAATTGCATGAATCATGGGCAAAGTTGTCCCACTGCGCTGTGATTGTCGGTTTCACTATGCACCCTCGTTCACTTGTCTGCGATGAAACCACATCCCGTCGGACTTCTAGCCAGTTACTTCAATACGATGCATCCGAATCTCTTTGCTGACATACAAACAGATTTGCATGAAAACAAATCTGATTGCCCATTGGCCATTGCTATCTGCAAAGAACGCTATAAATTGCAATTATCCATCAGCAGTAATTACCACTGGTTATTTACGTTCACTTGCATCATGTTTCCCATGCGTTACTGCGATGTACGCAAAAATGTATCAAAGAAAACGATCGATCAGAGATTACGGCGGCAACGCCAAAGAACAATCTTGGGTAGACTGGTCCAGCCTTTTTTGTGTACGCCCTTCTTGATTGGCGTCTATTCCGGGGAAAAACTACGGCATGACGCGAATAGGTTTATGGAAACCTTGGTAACTGAAATCAAAGAAATTCAAAGCCAACAATGGATTCCAATTGGAGACAATGCTTACACGGGATGTTGAAGCAGTCACATGTGATCACCCGGCACGGTCGTATGTGAAACGTGAGAAGTCACGTTCCGGGTACAGTAGCTGTGACAAGGGCACACAACAGGGTGTGTACAATCGTGGGTCACCAGCGAGAATTTAGTGGATCGAAAGAAACGAACCAGGTGATCTGTCGATCGGATTTAGAAAGTACACCAAACTTGAAGGCTTCTTCGATTCTCCATTTCCATCGATCACAATCCATGTTCTCCACCGTCACCTTGGAGACGACAACGAAGATGTGTGTGTGTGTGCCATCAGTCGGACCTAGCTGAGTGCAGATGAGAAGTCTGCTGTCATCTTTATTGTCATAGGGCAAAACTTTCACCGGATGGTGAAGGCGCATCAGAGGCCGAATGAAAATGCCTCCATGAGAAATGTTACCGTCATCGCCCACGCGTGTAGGTTCTCTTCAGTTACAATAAACCGAGGCATATTACTGCTCGCAAGGGAAATTCGAACATGCGTGGGAATTACAGAGGATGGAACTGAATAATCAGTTGCCATCCAGCGACGCGACCATTCGAACGGGTCTACCAAAACGGGTTTCGTAAGCTGTTACAGCATTTTAAAAGTAATCGAAATTCGAAGGAAACGACCGGCGCAGTGGTTCACCTCGGACGAGGAACCGGACACACAAAGACCGATGGTGGTCCCATCAGAAGCACAGGCAGCCAGTCGACCAAAAACGGAACAACTGACAAACTGCCCAACAAAAACAACGAATGCCACATTACGAGTTGCCAAGAATGGATATTCCTGTGATCTCCCCACCACGCTTGCTATTCCGATCACCGAACAGACCGTCAAGTGAGTATTTTGTCATATATGACCTTCTCAGCCTCCACTTTTCAAACAACCCCACTCAATGCCTCATGTCACACTGTCAGGCCATTACTGGAAGAGATCAGACGTCTGTGCGTTGATTTGACGGCAATGATTGCAGGGGTTGCATAAGATACTGCCAAAGTATTTGCTTTCATGCCGCAGCTTTTGGCAAATGGTAACGAACGTGTGGCTTACCTGTTTCCCGTATCGACATTGGGAAAGCTGCGCAAAGTAGACGCAAATATGTCCGTTGCCGGTAATCGCAATCGGTTGGAATCTATTTTCAGGTCCATAAACGCGGATTCTGTGGGGAAGTTTGTACGCAGTGTGATGCCCCGAATATTGTGTAATAGTTTGACAACTGACATAAATTATTCCGGGGCTCAAGGTAAGTTCACTTTCAAGCGAACTGTAATCCATGACCTCAGGGTTGGTAAGTCATAAATCTTATTCAACGCCGTACATGATGGGAAAATCGGTTTCACAGGCCCAGAAGTTGTGAACACGGTTGCGCGACAGTGGCTACACAACACGGCCAAGAATAACAAGCGCAAGTCAGGTTCAACTGAACCTGAAGACGAGCACAATGACGCACGGATCGAGCAAACGGACTTTGACAACTATTGTGTACATTTTTGTAATATATAATTTTAAAAATGAC
>STRG.5514.1
CGCAGGACACAAGTCAAATTCGTTCGGGCAACTACAAAATAGAGACCGTTATATTTTACCAAGTGGCTATATGATTAGTGTCGTGAACACTGCTACTCCAAATCAATAAATGACAAGATGAATTATGGATATTACATCATGAAATAATGCTTTTGTACAATTTCACATGTTTTGTGTTTATCTTCTGTTGGATCTTACGATCGCAGTCCATTGGTCCAGAATGTCAATGTCACCTGTTTCGCAGTCGAGGCCGTACCAACGGGACATTCAAATCACCGAATCTCGGATTACCCACGCCATCCACAATGGACTGTTTGATTTATTCCTTCCTGGCTCAGTCGGACGAGCTGGTTCACATACAATTTGTCGAATTCAACATTCCACGTGTCACTCCAAATTTGAGCAGCTCCAGTTGTTCAGCTCACGTCCGCGTGTACGGACAAATTCAGACGACCCTACTGAATGACGATGACCCGTATGACGAAGAACTCTGCGGATCGTTGCCAGATTTGCCGCAAGATCAGTATTTTTCTGCTTCGCAACGGCTCATTTTGTCTGTGAAACTCAATCCGGAGTCGGAAGTGTTGGAATCCGGATTTCTTGGTCATTTTTGGTTCGAGCCAAAAGATAAGTACACAAGCTCAGGAATGGTCATTCCCGGCACGGAATGCGACCGGTTCGCGGTGTCCGAGTCGTCGCGGCTCACGAACCCGAATAACACCGGTCGATTTGGTCGAATGCACAGTCCGAACTACCCGAGAAATTACCAACCCGGATTGTACTGTCAGTTCTTTTTCGTGGGTCAACCGCGGGAGAGGGTGATTCTCACACTACACGATGTGGAACTGGCCAAAACAAATGAGAATTGTACAAAGCGTCCACGTGGAGATTACATTTTAATACAAGAAGCCAAAAATACTGTTCAATCCCCAAGCGATTTGAATGCACCCCGGACTTCGATTGTACCAGTTCGGCCTGGCAAATACGTGTGGCACTACTGTGGCAAGCTGACCCAGGCTCAGATTGTTTCGGACGGACCGAATTTGGTGCTCACTTTTGTCAGTAATCATGACCATCATCAGAGACGCGGTTTTGCCTTGTCCTATCAATTTGTTCATCGGAATCAAGTGCGCCCGACCACGTTCCAGACGAGTGAGATTTTCATGCAAATGCCTGTAGAAGAACACCAGATTATGGATTCCACTTTTGGCGAGTCCCCGGACTGGCACACACCCGGATCGGTGGATCATTTCAGTTGGTACGACGGCCGACATAAAGGAACGATTCTGTCACCAAATTATCCAGACGTCTATCCACAAGAAGTTGATCAATCGTACGTCCTATTAGGATCGCCACAAGGGCAAATTCATCTGTCTTTTCGTGAATTTCGTCTTGACTTCCACCACCCATCCAACTGTATACAATACAAGGGGGATCGAGTAGAACTGTACGTAGGACCGGAGTCAGACGAACACGTCTGGGGTGTGTTGTGCGGAGTCACGCTACCCGGACACTTACGTGATCTTGTGATCCAAAGCGACCGACTGAGATTACGCTTCGTCTCGGACAATGTGACCAGTAAAACGGAATTTGGTTTTCGCATTATCTATGATTTTCAAACGTCCCGTTTGTCGACGTCACAGTTTTCACCCACGACTAGGAATCAGAGTCAAATACGTTTGGAAAAGGAATACCACAGTGAACCGGTTGGTGATATCCCTGGGAACCTTACATTCGACAACTGTACAATTACAATCGACAGCAACGGAATGGCCAGAAAGGGCTATATTCGGCTGCTTGATTCGGTCAGTGGTCATCCGACTGAGGGTCAGTTACCTGCAGATGAAACACCTCGGGTGGAGCGGTGCCGTTGGATTCTACGGGGTGAAACGCATGAGCGTATTAAACTGAAGGTGGTAAGTTTGAAAGGCCAGACAACCAAGCTTCAGACCTCATCTGCAGGTGGAAGCTCACTTCAGAATGACGAATTTCAAAGTCATGGGGAGAACATGTACGAAAAAAGACGACAGAATTCACATCTTAATTATCCTATACCACGGCTAAAATGCATGAAACCGTATCAGGTGGAAATTCTCACATTCCAAAAATCATCACAAACAAAAAACTACATGGATTTGCTTGAACCGCCCACAAGGCCATTCGATCACACTTCCGTGGGTTCGTTTGTCGACAGCGAAAGAACGAGAACCAGCCCGGAGCAAGACCCAACCGATGGGCGTCTGATGCAGATTAGCGATCGTCTGGAACTTTGTCTGGGTTCGCGAATAGAAAACAATCAGTTTATCCAGGGATATATGTCAACGAGTGTGCCTCGAGTCGAGCTGATTCTGAAAACACCAGTTCTGAACAAGTCTGAAGCTGACCAATCGATCTCGACCAGGAGATCAACCACGGCAAACCCAGAACTTGCAATAGAATACAGTTTTGTTACAGATTACGGTGTTCTAAGTCGATTCGGTCACCAAAACGCACCAGGTTGTGATTTTATCTTTCGGAGCTCGGAGTCGGCCCATGGAAACTTCACCTCACCAAATTATCCCGGTCTATACCCGGCAGACCTCACGTGTCACTACATGTTTATTGGAGACGTCGGTGAAGTGATCGAACTGAACTTTCAGAAGTTCGACGTGGACAGCAATACAGCCACCTGCTCTGACGGAAGTGGTGATTATATCGAATTGGAGCCATGCACACAATACAATTTTCTCAAACTCACTCGAAAGCGCTACTGTCAAATGCCACCAAAGAATCAATTTATTGTTATTCATTGGAACAACCCGTGCTTGAATTTGCAATTTGTCTCCGATCGCCAGACTGTGCGAACTGGGTTCCTGGGAATTTACCGATTTCACAAATCAGGTACAAGCCCCGGTTCTCGCCATCTCAGCTGGTTGTTATGGCTTATCGTACTCCACCGATGCACAAACCCATACCTCACTTGAAGGAATTTCGGAGAAACCACCACGTCCCAATCTGTACGAATCTTCGTGCACCTACTCTTTATAAGATGACAGAGTAAAATCCTACATTTCTAGACCGATTTTCATTTGCGTATTTTTCTACTATCTGTAATTTTCTATGGAAG
>STRG.9501.2
ATCACATGTGCAAATATATGCAGGCACTCGAAGAGCATCGCACTCACCAGATCTCGGTAAAATAAAAGACCCTCCAGAAAAATACGCAAATACGACAGGAAGCGCCTTCAGGATTTCGCTGAAAAGGGACATTATTGTGAGTAATGAACGACACATTGTTAATCCGTAGACGTACACGCGGTGCGGATGGGCTGTGGAGATACTGAGTCAAGGACGCAGCAGACATTCACGGCCGATCACGCAGGCAGCAAAGGCTAACGTAGAATTCCAGCTCGAGATTGTGTGCGCGCGTGTGTTCGGCTGCGGCCGTGTGTTTGCATCTCACCGTGCGTATGCGTAGCTGACTGAAGGCACGTAGCTTTGTGCCGATATTCGATGTCGGTTTTTCCAGGGTCATGCACACGGTAACCGCCAAGTCCGTTTGTGGGAGAGCCGCACGCCGTTGAGGACGTACGTGGGATAACGCTGGAGTTTACGGGCGGTTCGGTGAACTTTTACTACCTTTGTCGCTCAGTCTCTCCTTGCCGGGATTCCAAAACAAACTGACTGCCATCGAACAGAATCACCTGTGATAGGAAACGATTTTTAGATTTCTCGCACATATTTACGATAAGCGAATCCCGCTTCGACGATATTTTCTGACAATTTATCGGCAGCTTTTGATGGAATCCGTTCTGCCGAGTAGATGAACACTACATTATACGGCTGACTGCACCCCTCTACGAGTAACTAGTTCATACGCATCTCTACCCGTTCAACTATGTGTCGAAATTCGCAGTGTCTTATTTGGCATGTGTCCTCGTTAGCAGGCTTTTTGAAATTCTGCTGCTGCATAATACGAAAGGATGACTTCGGCTAAAACGTCCACACCTATTCCTTGTGTGAATGGTGTAAGGGATCCGATAGGACAAACCCGAAATACTGTCAACCACCAACACCGTCACTGCCATAGTCCGACAATATGGATCAATGGGCACAAAGAGGTGCAAGAACATCTGTCTGATTCTGATGTTGACGGTCTGGACACGGTCAGCTCTGTATTGCCAAAGCAGCACCGTTTACCACTGAAGAACGTGGAGACAGCAACGGACGCCGATGATAGCCTCATGAATTGGCTTATGCAACAATTCCAACAAAATGACATCCAAGGTATTCAACAGTCTTCAAGAAAACAGCAGAAGCATGACAGTGGATTTCGAAATTCTGATACTCCAATCCAGAAAGGTGATAGTTTGTCAGTCACACAGTCTTCGGAGCTTTACGAGAGACTCCCGTGCAACAGGACAAAAGGAGATCGATGGGCCAAGAGCTGTTCGCGAATAGACCGAGTTAAACCGGGAAATGATTTGCACTATCCTCGAATGCCAAGGTCTCGAGAGGCCAGTTTGAGACGCAAACCCAAAAATCCTGTGGACTCTATGAATCAGCTGCTGGATGAAATTAATCGAAAAGCGCAATGTCTCAAGTGTGAAAATGATCGTATCAAACAGGAATTGGAAAAAGCCTCAGTCATCATTGGGGATTTGAAACAAGCACGGAACCATGGCGGAAACCAACGCGAGCGTTGGGCAACAAGCACCACAGCTCTCCCAACTCAGTCGAGATACGACACCGGTTGTACTAAACAGAACCCGGTGCTTCGATTAAAAAGACTCAATAATACAAAGATGAACAGCTCACAGTGTCTTCTCACCCGATCCGCTTATCCGGATACAGCCAGTAATGGTCTGGACCGGTCGATCAGTAACCTGAACGAAGTTCGGACACCCACGGTGAATCGTCTAAGATCGGATCATCGTTTTGTGCTCGATGACCGACTTCCGCAATCTCCTCCGCCGTCTTGGAATGGGACTGTACCACGTCACGATGTACGTATACGCGAGAAAATTGCTCACTTTCCTTACCCAATAGCCAGACGATATTCCACAACACAACAGCTAGAACCCATCAGGCCACGTGACGGTTACCGTGAATCTTCTCTAGGACCGCTCACTTCGGACTGTCAACATAATGGTAGTGAGAATGGTGTGAACAATACGACGGGCGTAACATCTAAATTTTCTTGGATTGGACGTGCTTTAAGCCAGCTGTCACTGTCCGATTGGGCAGCTCGACCACGCTGTGATTCCAAACCTGAGCCAAAAAGGATGGATAGTGCGGTTCCAGAGATTTATGAACGCCTAAGTCCACCAATCAATGGGTCGAAAAACCTGTCAACCATGATTCGTCGACCCTTTCGAAGAAAAGCAACCACTCCCGGCCCTAGCCCCGCCTTGTATTCGCCCAATGCATCTTTCGATGAAGCCACGCCAGCCAACCGATGTCTCAGTCTGATGCATTTGAATGGCCCAAATGGAGTCACATACGATGAATCGGACCGAGGGCAAGGTCGGATTGGCCAGTCCGCGCAATCAGATGGGGACAGAAAGAGCAATATTTCGTTTACGCGTAAACTTTCGCACGATCACTCTATGGAAAGGGTAAACCATCAAGATGGTATGCAGTCGAAGGACCGCAGCTCTTCCAGAGCAAGATATAACGGACTGCCAAAGTTATGGCGGAAGAGGGAGACGGATGTGGATCCTGTCTCGAATTCTTTGGAAACAGGATGGCGACACTGATACAAACCCTCCGTCTTCTTGTCTACATTCGTACTGCCGCAACTATTTCAAAAAATGCCTTTTACTCTACGAACCTTCAAAATGTTCCATGTTTTTTTCTTTTATTATTTCTTTTTTTAATTTTCCGTCATTTACACCGATTTTGTCTCTCCAATAGGACCATTGTCACTTTGCCCTCAAATCACCGAATTTCATATCTTTTGCCTGAAGGACTCTGTTGTTTGGGTTAGGTGGTATTTCAACAAGTCAAACTTTAATTCTGATGTACATAATATAGATGCAAACTGAGATTCTGATGTAACATGACTATATAGGGATATCTCACTTTCATGTATCCTTCCATGAATTTCTTTTCGATGCTTGTAAACACGCTTGACATGACAGATTACACTGAAAGCACACATCCAAATCCCCTCGGCTATTTGTAAGATAATGTCGATGCTTAAGATTTTCAAATCAAATCGATTTCCAAAAAGACCGCTTTCAGTAAATGAGAAAAACTAAAAATGTGAGACCTGTCTTGATGGACGACGGTCTTCTGTTTTCGAGGTCCACCTCATATCCTGATCTGCCTAATCAAAACAGAACTCACGAGTCTATTTGGAAATATAAACACATGCACTAAAATTGCTCGTTTTCTTGTGCGCATATGCCAGCGTGTGTGACATCTTTTCCCCCAAGACAAAAAGGTTTGAAACAACATTCTGTACTGA
>STRG.52051.1
ATTCAAGGCTTCAAGACTGACCTGAAAAGTACGCGGAACAGTTGAAGGTCCCTTCTTTTCAAGGTCACGGTGCCGGGATGAGTCGTCGTCGTGATGATGGTCATTCGCACCGACATCGCAGTTCCCGACGTTCACGATCGCGTTCTCCGGTATTACATCGCCGTGCATTTGCAGATACTTTGGAAGAGTCACTTGGTGGTTCCAGTAGTGCCCCCTTGCCAACGTCCTCATTGATGGGTTCGCTTCTCGCGTCCAAACAGCAGCAAGAACAACAAGCCAAAGTTGCTGAGGAAGCTGCAGCAGCAGCCGTACGAGCTAAGGCAGCGGCTGCGGCTTCCAGAGCTCCCGCTGTTGGGAGTATGACCGCAGTCGCGAACGCAGCCGCAGATATGATTAAAGCTGCTAGAAGCGGTGGGCAAAGCGTTTCCGGAATGGAGGGTGCTTTGATTATCACACCAAATATGGATAAAGAGACCGAACAAAGGCGTCTAGATATTGAAATGCAAAAACGTCGTGAGCGGGTGGAACGATGGCGCCGTGAACGAAGACTAAAACAGGACATCATAAGCGTGCACCAACGAATTGCGGAGTCCACGAGGATGGCGCATACGAGAAAATGGAACCTGGAAGATGAAGACGAAGATGAGGAGAATGAGACAAACAAAAAGTCTGCAAAGGCCGAGAAAACTGAAGATGATGTCGATCCGCTGGATGCCTATATGCAGTCGTTAACCGAAGAAATACGACAATCCGTTGACCCATCCGCCACAACTCCTCCGATCAAAAAGGAAGAACTAGATGATATCAAACCAGATTTGACTGATGACCTTAAAAAGCCACCCACGAAGAAAAAAGAAATAGGCAAAGGCGAACTAATGGAAAGTAACATCGATGAAATGGAATATTCTTATGAAGAAGAAGAGGAAACCATTGAAGATGCACTGGCTCAGTTACAAAAGAAAGAAAAACTACTCCCGGTGGATCATTCAAAGATTTACTATGAACCGTTTCGTAAAAACTTCTACATTGAGGTCCCCGAGTTGATCAAAATGTCCAAAGAGGATGTGAAAGCTTATCGTATTAGTTTGGAAAATATCCGTGTTCGTGGCAAGGATTGTCCGAAACCGTTGAAGACCTGGGTTCAAGGCGGAATAAGTTCGCGGTTGCTAGCTTGTTTAAAACGGAACAAGTTTGACAAACCGACTCCGATTCAGTGTCAGGCTCTGCCAGTCATCATGTCCGGTCGAGATATGATCGGGATTGCGAAAACCGGCAGCGGTAAAACGTTGGCATTTCTTGTCCCTCTAATGCGTCATTTGGAACACCAGCGACCGCTTGATCCGGGCGAGGGTCCAATTGCTCTCTTACTCAGTCCCACGCGGGAATTAGCTTTACAGATATTTAAAGAGGCAAAAAAATTGTGCCAGTCTACGGATGCTCGTGTGGTCTGTGTGTACGGTGGTACAGGAATTAGTGAGCAGATCGCGGAACTGAAACGTGGAGCGGAAATTGTGGTTTGCACGCCCGGACGAATGATTGATATGCTCGCGGCCAATGGAGGGCGTGTTACCAACTTGCGACGATGCACATATGTGGTTTTGGATGAGGCTGATCGCATGTTCGATTTGGGGTTCGAACCGCAAGTGATGCGTATCGTTGAGAATTGTCGTCCGGATCGTCAGACCCTAATGTTCTCAGCAACATTTCCCCGGCAAATGGAGCTACTGGCACGCAAAGCATTAACCAACCCGATCGAGATTCAAGTTGGCGGTCGTTCCGTAGTTTGTTCTGATGTGGAGCAACATGCGCTCATACTAACAGAAGATGAGAAATTCTACAAAGTACTGGAATTGTTGGGTATCTATCAGGAGATGGGTAGTGTGCTCATTTTTGTCGAGAAACAAGAGAGCGCGGACGAACTGATGCGTGTCCTGATGAAATACGGCTACCCGTGTCTGTCGCTACACGGTGGTATCGATCAGTACGATCGGGACTCGGTGATCACGGATTTCAAGCGGGGCAATATCCGATTGCTGATTGCCACCTCGGTCGCCGCACGTGGTTTGGACGTGAACGACTTACTCCTGGTCATCAACTACGATTGTCCAAATCATTATGAAGATTATGTCCATCGATGTGGACGTACTGGACGAGCTGGAAATAAAGGATTCGCCTATACGTTCATTACCCCAGATCAGGAACGGAATGCCGGCGATGTGGTTCGCGCATTCAAACTAAGTGACCAGCCTGTTCCGAATGATTTGCTGGTAATGTGGAACTGTTACAAAATGCGAATGGAAGCGGAGGGTAAAAAAGTATACGGTTCGTCCGGGTTCCGTGGGAAAGGTTTCCAGTTTGACGAATCCGAGGCTCTGCTCAGCTCGGAGAAGCGAAAAGCTCAGAAGGCAGCTTTAGGCCTGCAAGATTCCGATGATGAGGAGCCGGACTCGAACGCGATTGACTGGGATTCCAAGATCGAGGATATGATGACCACAAAGCGTAAAGTGACCGATGTCATTAAACCGGTGGAACAGACCATGTCCGAGGTCGCTGCCGCGGTAGCAGCAGCCGCCGCTGCCGCCCAAGCCAACCAAGGTCCAATCAATGCGGCTCTAGCTCTTGCTCGTCAGAAGGCTGCTCAGCTGGGTTTGACCAAAAACTTGAATGCTCCACCGCCAGCGCCCGCCGTCACTCGTGCCGACGCAGCTCAGGCAACTGCAATTGCCGTCCTTAAAGGCACCACTCCGTCGTCGACCAGTGGTCCGGCGGGTTCAGCGGCGGCGGCAGCAGCCGCAGCAGCTGCCTCTGCAGCGGGAGCCAATTCGACAAATGCGGCCCCATCCAGTCGCACGCTAGCTGAACAGGCGGCCGAGAAACTAAATGCCAAACTTGGCTATTCAAAACAACTCCAGACCACACCAACCGAAGAGGAGACCCCAGCTCCGGCGGGAAGCGATATGATTCGCAGATTTGAGGAAGAACTGGTGATCAACGACTTTCCCCAAAATGTCCGTTGGCGCGTGACCGGTCGTGAAATGCTCAATCACTTGAACGACTACTGTGACGTGGGTGTCTCCGTACGCGGAGTGTACATGCCTCCATCCAAGTCGAAGACACATGTACCCGATAGTACGGATGATCGGCCACTATATTTGTGCATTGAAGCCGTAAACGAGCGTCAGATTGCTGTAGCCAAGAAAGAAATCATGCGCGTAATCAAAGATGAAATGTTAAAATCAGCAAGCAGCTCCGCCTCTCGTGGTCGGTACAAAGTCGTATAGCAGGACTTCCTTTCGGACAACCGTCACCTGTATTGTATATATTAGTGCATCTTTGGTATTTTGTTCATGACCAGCCATGCACATCGAGGGCCGAATCGATTTGCGACCGGTGCGGTTTCGTTCTAACTATTTGTTTTGCTAGGGGCATTACTGTGGTTGCTTGAAATTTCTCCGCTATCTGGTGCATATTTTTTATGTTTACCACCAACCATGGCTGAAATTTATCTGATAGAAAATTACAATACAACTACGACCAATTGTCTTGTCA
>STRG.71353.1
CTGACCTTCACGTGTCGTCAGTCTCCCGTTAGACTCCACCGCCGGCGTCTTGGAGAGAACTCTTTAGTCCCTGAATTACCTCAAGAGAGTTCCGTGATAGGTATGACCCACCAAAGTGGTATTCATGCCGATGAATATGTGACTACACAGTTTTCTCGTGCACACGAAGACGATACTCGTGCAATTAAGGTCGGTATTTCCGGCGAAACTTTGGCTATCCTTAATAAATCTTCTATGCGCAACTCGTGGGACCAAGATTACGACGCGACTGTCATTCCGATGCTCAGCGACACTGTACCGTGTTATATATTTTTTAAGTTGGGTACATTTTCTGAATTTGGTTGTGACTGGTTGTTGATAAATTGGGTGCCAGAACAGGCAACTGTCCGTGATAAAATGCTGTACGCCTCAACAAGGGCCACGTTACGGAAGCAGTTTGGAGAGCATTTGATAAAAGAAGATATCAGTGGTCAGACCAAAGATGATGTCACATTAAAGGGATTCAAGACCTACCTTGCTATGAGGTCTGCTCCCGCGCCGCTCACCGCTGCAGAGCAAGAAAAAGCAGAAGTTTTGAGGCATGAGGTAACTGGAGGTTTCTTTAGTGCTCCACAAACTGTTGGCTCAGTATTCTTTGGTCTCACACCAAAAGCATATTCCGATGTTGAAAGTTTTTCCAATGAACATTTGGATTATGTCCAGTTGATGCTCTAGTGTGAATCAAGCACGAATTTTTGTTGTTCCTGCCCAGTCAGCAAAATAGTCCCAAATTCGTCCCGGTTGAAACACCCCCAGGGACATTTTTGGGACTATTTTTGAACACACGAAGAATGCAGTGGCCTACGTGCTTAACTTTGGATGTCGTTGATGAAATTTCATTAATCTCCACTTGGGGAAATAACGATCTGTGAACACCTTCAAGAATTACTTAGTACGACCCGAGTACTTTCTGGTGCCCAAAATCCCTATGAAACGTAGCATTTTGCAAAGAAGTCAAGGTGTACTTCCATATTATGAACCGCACTTGAAGCAACGGGCGAAGTTCTCCAACTTATACCACATTATAAAAATAGTCCCTTGAGGGACTTTCTTTGGACTAAATGCTCCCTCTTTGTGCTGACCGGGCTGAGAACCCATAGTGTTTTCCAGTGAAGTTAAATTATTTTTCCATGTTTTAGACCTTTCGAAATCTAATGGTGAGGCAAAAACTCTTCTCAAACTAATTACGTTGCGTTACCGTTAAGTCAGTAGTTCCCTGGTGGTAAAACCGCAATCGTTGCCTGCCTCATCATCATCATCATCGTACAGCGTTAAACAGTAGGGCAAGCCCCACTGACCACTGCCTTTCTCACCATGTTGCACGTTGAATTAAAAAGTATGAATATACAAGATGGAGAGGGAGTGGACCTACATGGGTGGGAAAAGGAAAGAATGCCCTAGTAGCCAACACACGGAATACACAGTCTAACTGTACAAACGTACACCGATCAGTCATTCTGATTCGACAGAAAGTGACAACACGATCGCC
>STRG.8887.5
CCGTTTCTCTCGGATAGTGGAAGAGACCACTTGGAGGTCAACAGATAACGTGGTAGCGGGGAATGAAAAAATGTACATTGAACCTAGGAAAAGTAGGTTCTTCACGTCTTCGTGGTTAGGGTTCAAAAGATCCGTCAACCAGTTGGCTGGAGACACTGAAGGATATGGCAGTGAACCGTGAACAGTGGCGATCGTGTTGTCACTTTCTGTTGAATCAGAATGATTGATCAATGTGTGTTTGTACAGTTAGACTGTGTATTCCGTGTGTTGGTTACTAGAGCATTATTTTCGTTTTCCCACCCCTGTAGGTTCAGTCCCTCTTCATCTTGTGTATTCGTACTTTATAATTCAACGTGCAACACGGTGAGAAAAGCAGTGGTCAGTGGGGCTTACCCTACTGTTCAGTGCTGTACGTTAATGATGATGATAATCCAGAATTGCATATGCATCCCGTTAAACTGTTGTTTGTGATGGGAACGTTTGTCTTTGCTTTTCTTGTTCATCCATAACCGCATTCCCCCTCTCGTCCAATTTTCGTAAATAGCTTTCATGACAACGGTCAGTGTACTTTTCTTCAGTATGAATTCATAAAGGTTATCACTTTGCTACGAATAGTTGTTTCTCCCCTTGTAATGATGTTGTTTCCAAACCAATTTTCTCTTTCAGCCTTGACGGGTTTCGTTTTTCCGCACAGATGGAGAGTTTGACAATGTCCACGAGTCATCTCGCGTGCTCTGGATTCATTTCACAACAGTGTGAATCTGTTTGATAATTGGATATATCCTGTTCGTTATCATGAACCCGAGTGATATACTTACAGAAAAACTATACTTGGTCCCCCATCGCACGATCACCGTGGAACAGCTTTCATTCTGGTATATTAGCCACCTGAAACACAAATTTATCTACACTTCAGAGAAGGGGAAATTTCATTTCCTATGTCCAGTGTCGGGTGGACATAATGGGATGATTGACTTTTTTCTACATGACATGGTGAACATTGTATCTGTGCTGCCATTCGATCGAAAACAAACTGACGTGACTTGTATTTACGATTCGGACACAATAGTTTTCTGTTTAAGACTCGAACAGAAATATGTCATCATTGTGGACTTAAGCTCATCGATTTTTCACGCAAGCAATGGCGGAGACTGCTATTTAAATGACGCGTTGCACATTCTTGAATCTGTTGTCCGCCAGTTAGCCGGAGCGTCACATGCATTTCTTCCAGGAACAAATTATTGCCTTCGACGACTAAGGTTTTTCATCAGTATAATTGCTGTTTTACCGAATCAGCGATGCTATACACTTCTTTCTGGATGGTTGGTAAATGCTGGTGAGATTCCAATAAAAATCCGACATATTTCCCGTCTGTTAATGAGGATTGAACGTGAATTGTTACGATGCAGTAACCAGGCTACGAAAACAAAGGATTATTCTGCCAACTCGCTTACAGATCTACTAAAACACGGAATCCTTACTGCTTCTTCTTTGGCACCGAACAATGAACTGTGTTCTATGCTTATAATCACGGATGGTTGTTTATCTGTTTCTAGTGTTGAAATTCTCGATCGGTCGTTGACACATCTCAGATCTGAAGGTATACGTTGTTCGTTTATCTTACTTAACAGTCAGTCGCCCATGTCCTCGTTGTCAGATTTCGAAGGAGCGGCTGTGTGCTATATAACAGGGATGAATGTTTGCATCCCTCAGGTTGATCTTTGTTCGCTCGTAGCTCATTCTACCAGTGGATTTTGTGTCAGCACGAAGAATAGTACGCTTTCGATCACGGATTCGTACGGCGAGTGGCATGGTTTTTTAGAGTTGCTTATCACCACTCGCTTGGTCTGTAGACATGATGCGCTGGATGGGAATCTGGACTGGGTTCCTGGTGGAACTTTAGAGACTCAGAGACGTCTAGTTCGGGCATCTATGCCATTCATATTGATTGCTAGATTACGTGATGGTTACAAGCTACGACATGTTCGGGTGCTACGAAACGGCAGTCACGCAATTCCGGAATCGAACGATTCAATAAATAAGCCAAATACCGAACTGCAGGTAGATGGGACCGAACGATCTTCTACTCAGTGTCTAGCCCACTTTGTCCAGCTAGAACTCACTATGCTCTGGAAAGTCGGGATCACGTTCATAATTCGCATCCGTGGCTTGTGGCCAGATATTCATCGAATAGTTGAATTGGACAAAATCCGTTTTGGTCTGGATGACGGAACACCGGATTCCACTTTGCCCTCACAAATAAGAAGTCGACTGATTGAAGGATATCCCGCGAACAGTTTGCTCACCTGCCACGTTTCGTTCTCTATTTCGGCCAATTACTCTTTTCTACACGAAGTTACGTGTAAGCGAAAATATCCGATACAGAATGTTAACCGTGCGTCAACTATCAGTCGATTCGTTATGTATCATCGCCATTTGTCTGTTACGGATCAGCAGGTTGAACACATTTTCAAGTTTTGGCATTTTGGAATCCTGTCAAAAATTGCAAGTCAACTACCGAGCGGATTACCATCAGTGTTCACAGTGATACCGGACTCATCAGGCAAGTTGATTGTCGTACCGAGCTTGCTCGCTCATCGGCTAAATGGTAATCCTGATCAAACCGTGACAATCGCAGAGAACAAGTCTCAGTTTTTCCATTTCTGGCGTTTATTTATTGAACGTGATCTGCTCGAATGTTACCGTTGGCTTCACATCCAAAACATTTATGGCATTCTAGAGCACGATTCACCTTTGTCGACCAACCTACACTTACCTCCCGAGGGCGACCGTTATACCGCTTCGGTAGCTTGTCGTCAATCCCTCGATAGGTTGCATGCTTTCCTTTCTCATTGGTGCACGTTCACGCTGCTAGAAAATACGGTATATGTGCGTATTCTATCTTTGGGCGATGATGAGGCGGTACATTTTTCATCGCGCTTGACCGATGAACCCGCCGTTGTGGACTCCCAGTCATCTGCTTTGTTGTCTGATGTCAACTTCACCGGTAAACTACCATCTGCACTGTCTGACGGAATACCATTCTTTTGCGTGGTACGTATTGAACTTAAAATTCCCGAGTTTCGTTTGAGAATCGGTTTTGTGCTTGGAACGCTTCCTCAAATTCAGGATCAAATTATCTTTCAGTTGAAAAAACAAATCGCGGCCCTGCGTTTTCTACCTCGTGGTCGCCAGGCTATACCAAAGTCCAGACACAAATCTGGAGCACCACTGCCGACAAACGAATGGAACTCTGTTCCACCACTTCAGCGCTCTTGGGAAGACATACCCTGTTGCAATATCTTTCACAATTGCCTTGATAGACTGATTGTCAACACTGGCATTTGGAGTAATCGTCTGTTTATCGGCTATCGCTCACTGACACCGAGGGAGAAACTGCCATCCAATAACCACAGCGAGAGTGCAGATCGTCTTGTTGACCAACAGTTTAAGGATTTTTGTCCACTGGGTCATGTTCAACGTCCCGCCTTAGATCTGTCTCTCCTCGGTCAACATTTGCACCATGAGAGCAAAATATGGGTCATTCAACCAACCACGTTTTCCGACGAGGCACTGCGTCTTCTTTTCTTCAGTCTTCTAAATTTACGTTTTCAAGAAGGCTTCCATTTAGTTCGTGTCGGTCCACAGACAGGTTTTGTCAGTCTGGCTACGGAAATTTCGTTGTGCTCATCGTCCAACCGAGAAACAGAGACAAAATGTTTAGTTCAGTATCAGCTCTATCCGCTTGGTGACGCACGCCTGAGTGACACAGACTCAGCTTGCGGCTCGTTGTTCTCCACCTTGGATATTGGTCTGAAAGAAGCAATTACTCAAGTGATCATGGATCAAAAACACAAATGCACCCCGAAAGACTCAAGTTCTCGGTCCATTTTCGATTTGGTATACGATACGAATGAGCGTCTGACTTATCCATTCAAGTTTGTCCAATTGGTCACTGAATTGTGGATTCAACCTATCGAAGGTCGAGTCATATCTTGCCCGACGGAAATCCATCATTGGGCTGGTTCTTCAATCACTGAACTTGCCGGACATATTTTTGCTGTAGATCAGCGTTGCGTGGTCGCTTATGCAACTCTGGAGCGTCTGTGTACCGTACTGCGTTCATGTGTTCCGTCGTGCTTTCCCTCGACGACTGTTCATGTCGCTACTGAGAAGTCGGTCGCGCACGTCCAGTTGGGCCCTGTCTTGGGGTGTCTGGCTCCGGAAGCCTCAGTGGAATGGGCTCAAACTTGTCTATTCAACTTGACAGCCTTGTCACCGCAGTTAGTTTTGCTGTATTCTTTCATGAACTCATGGTCGTCTGGAGTTTTTGATTCACACTCCGAGTCCAAGTCAGATGCGAATGATTTCCTGCTGTTTCAGTTTTGTGACTATATCATGTGCATCAATGAAGCCAGAGAAATTTATCTGAGCGCAAAAGATTCAGAGGAGTATACGAAGCACTTGTTGGGGTACAAAGGTTTGAGCGAGAATAAACTAACTTCGTGTAATCAATATCCTCAATGGAGATGTTTCATATTGCCTGGATCCACAAATTCGGAGACCGGATATGGCTGTGCCGCTGTTGAAGATTTCGCGCGCAATCCTTTTTTAACAATAATATTTGTACCGAGACTGTTCAAGGATGCATCAAATTATGCCATAAGACAATTCGTAGCTGAGACAGGTACACTCGACTACTCAACAAATACTTCTTTTCTCCCGGTTTTCGTCTATGCCTGTTCCCGTGTTTATCTATCCTATCTGATTGACGACCGATGGACATACAAAGTACCTCCTACGTCTTTCTTTGATCTCCGATACAAAAGGGTTCATGATCTGCGACAGGTGAACGCGTCCCATCCCATTCCCGTTGGATCCGTGTTGGATCCTCCGGATATATTTCTAGCTGTTGGACGGCAAAACTTACGCCTTACTCAGCAATTGAACTTGCTCTGGATAAGTCTTAACCACACCATTCGTTTTGTATCTCGTGTACATTTAGATTCTTTTATTTTTTCGGTCTATCACGGTCTGAATCGACGAACTCCAGTTGATGATAGGGATCTGGAATATGTGCTTCGGAACGCGAAATCTTGTGCCAATTCGAAAATTTTTTCTTTAAATCTCACTCCTTTGTTGCTGTTAACTTGTGAACAATTCTCGTCTGGATTACAAGAATGGTTGCAACAACCTTCGACTGATACCTGCTCCGCCAATCATACACTTTCGATGATACTGTCCGGTGTAAAATCGAATTTGTCATATTCCGGTCCCATGATTCATATCCCCCCACGTCTAGAAGGTCATGTTATGCAACAGGCATGTAGTTGCGGGCACGAAAGATTTGTAAAATTTCAACAGATTATGAATCACTACTTATTTCAACTCGAAAGACACGATGGTTTATTTATTTTATCCGAAACAAACTTCAATTTGCAGACAAATTCGGCAGAAAAATGCCAAAATGAAGATAAGTTACATACACCGACTAGCATATTTCAAGGTGCAAACCTAAAATTGGGCATGACACGCTCTGACGACAGCACAGATAATGAGTCCGAAAACATAACCAAAAAAGAAAATGACAGTCAGAAAATGGAAATCAGTCGAAAGCGAATTGTGGTGGATACATCTGAAGACAGGTTGTCACATATGGTGAGAGAGTGGTTTGTCAGTTCTACCTGTTCGAACGAACTAGAGGGACCCGTTTTCATCAAGATTATCGGCGTTGTCACATACGGTACAAAGTCGGTCCCAGTGCTGCTAAGCGATGGAGTACCGCTATTTTGTTTCAACCAAATACGAAACGCATTGCTGGAATTAATCGATATGAATGCGAATGTACTAACATCGGGCAGAGTTTCAATCGATTTGTCCCTCCTAAAGTTCGAAATCCAACTATCTGTTTGGCATTGGCCTCATCATTTTCATTCACAAACAGTTTGTCTACCGGATGAAACTGTTGGGAATACCACCGCTGTTAATGTGCCAGACCACAAGGTTTCCTCTCCAAACGGCTCCATTAAGCTGACTGATGCTGTAAAACAATACAGCAGCCCATTGGCTATCGAAGAAGCATTGGAGACTCTATCATCTTGGTCTAACCAATCAGAACTGTCACAATTAACTAATTTTCAGAAGTCCACCATATGTCAGTTTATTTGTCGCCTGTTGTGGCAATTTCAAGAGGATATTGTGTGTAGCTTGCGGGCTATAAAGCCAATCCTGGTTCCTTCCATCGAGTTTGTTCTTCGTCATATTGAGGATACAAATCGATTGTGCCACACACCGTTGTTTGAACAGTGTGGTTTGTTGTGTGCCGAAAACTTTCTTGTGTGTTCAGACCGAAACTATCCGAACTCCCTGTCGACACAGCTGGGAGCCGACTCGATTCATCGGAAAAAGGTTATCCATGATGTTGTTGGAACGCACTCGAAACTCTTTGTAGATCCACTGAAAGTTATCAAAATCGATCGTATCCCTCTGGATTTTGTAACGTTTTCTCCAGAAACGTTCTCCTATTTTGTGCGGCAGTTTGAAAACATTTTCACTTCGTCTGATGCGAATTTAGAATATTATGATGGATACTATCTCCTTCGGTCAACATCTATGCGCCCCAGAATTGGTGCATCGGATACTAATCGCAACTGCACTATGTCGGGTTTTCCAAGAGCTGAGGTACGTGGTTCTATTCACACAAAGTCAGATCTGACTTGTGGCTCATTATTAGAAACCATTTTGCGCCGCCGGTCTTTCGATCATGCATGCTTCAGCGCCAGGCACTCACGCCGTTCTCGTGTTCCAAACGATGAGAATAGCAGATTGTGGCCGACTGGTACATGTCCTGCCATCAAAGCGCGTTCGCGAAAATTTTCCTTCCCTCTGTCGCACATGCGCGAAAATCAAACCCATCCAATTGACACTCACATGCCTAGTAGCTTGGGATATGATGGGGACACCAGCGATCTCGGAGAATTGCATGAGGAGCTTGCTGCGGGTTCATGTCCCGCTCGAATTCCTTGCCAGTTGAGCACTAAACGCGCAAATGGATTTCGAACCAATTCCGAGGGCTCGCAAGGCAAACTGCGTTTTGGTCATCTTGAAGACTCGTGTCAGCTGGAAATGCCCTTATACTGGCTTATATTTAGAGTGTGTGTCAATTCGATTTCCCTGTTTTTTCATCATTCTCACTCACTTGTGGTGCCAGGTTATGTAGGCCTTCCAGATGAGACTTGCATTAATCCGTTGTGTGACTCAGGGAAGACTTTCTCGTCTAGTAATTGTAATGCATATCAGTTTGCCTGCAAAAGTATCCATGCCGTGATGAAGCTGGTCAATCAGCGGATTTTGTTGAACAAACTGCGTAACGAGGGTATCTGCGATGAACTTCTTATGTCTAAATCGTCTGATCCGTTGAAGGATCATACTAATGGTCGGAAAGGGATTCGATCCATGCTGGGTGACAAGCACTTCCGGTCGCCTGTTGGGCGGTCGCGTGGTCTTCAAGGTCCGGGTTGCAGAAATCGTCGTGCTCAGAAAGTCCTTCCGATTTGCCCTTCACCCGGTGACTCATCAGACGAAGAAACTGCCGTTCCAGCCTGCGCGACACGTATCGGCCGGGAGAGAAAAAACCGTGCTTCCGTATCATCATCTTCAATGAGTCGGACTTCTCCACACACTGGCGGTTGTTCAGCGGCTGCCTGGCCTCCTGGTTATTTTGCATGTCCAGTACAAATGGTGAGCTATTTACGCTTGCATCCACGCATACTGGCTGCGACTACTCATGTGAGTCAGAAAGACAAAGGATGCCAAATTGTGTCTGCTTTACGATGTCTTCTGGAAAAACCGGCAATCGTTAATCGACCAGATATGTTCTTTTTAATTGATCAGGCTTCAAGTGGCTCGAATTCCGAACCACTTACCAATCAGCCTTTACCTGCCGACGAAGTCAGCTCTCTAGACGAGTTTCCCGTTTTCTATATGATTCTTAAGGGGGGCACAGCACAATCATTTAAAATAGACTCAATCGGAGGTCTGATGTACGAAAAAAACCGTTTGGGTACGCCTACAGCAACTGAAGGTGCTTCGGTCGAAGTAGAATCTATGGATGATCCACAACTATCCGGGGCGGATGATTCGAAGTTCGTGAGGGAGACCACAAAAGATACAATATCTCCGTCGTTTGTTCATCTTTCTTCACGTTCACACAGTGCAAATGACCTCGTTCTACAAATCACACTACATGGAGTGGATACACCAAGTCATAGGTTGTGTAATTTCGTCCGACAAATGCTTCAGCAGCTTTTAGATGATCTCATTTTACAGCACTTTTCCGATGGGCTGTCACGAAATGCAATCAATCGTCTATCTGTGGATGACTTGAGTTTTTTGTCCAGTCGTCAACCTCTGGTCCCACAACAGAAATGTCTGATTGTTTTGCCCCGTTTTCTCCTCAATCCAATCATGTTGTTTCCAAATTCCACTTATGGCTCGCATCAATTAGTTCTAGCGTTTTGCCACTATTTACGGCAACATTTGTTATTGTTTCTCACAGCTGTGAAACTAGACTCTACAGCGCACAAGCTAATTGGCCACGAACTTATGGAACTGTTTCTTTACAATCGACCTCGTGCTCAAGGTGTTGCAAAGCCTGGTGTTGCCACACTATTGTTCCAGTTAACGTCGGCAAATCTCAGTTATGAAGGACCTCTGGAAACCCAACCCTACACGATCACTGACTGGACCTTGCCTTGTGAACAAATTCCCACAACTGGCACAGTCAAAGCTGTCACGGTGGAACAACTTAAGCGAGCCTTTTTGGATGTGTATGACCATGTTGACAATGATTCTGTAGCTTTGACTAATTCAGCCACTGAAATTCGTCTTGTTCTATCGGTTCGACTTTGGCAACGCGGTGACGCAGATATGAACGGATTGAAAACTCGAGTTCATACAGCCATTACGCAAAGTTTGTACGACTTAATCACTGAGTTTTTTGTGCTCACTTCACCTGTCAAACTTTACCGGACCAGTGACGCTGGCGGGAAACGCACTCATACCACCGCGTCCACTGACCCATATGGAAGCGGGCCATCGGTACAAATGAATCCACACTTGACCACAGTTGTGTTGCCATGGTTGGTGGAGGGTAAACAAATTGATAGTCCCTTAGTGTTGAAGACTGAAGTGCCATTATCCTCGGGGATTTTGATGGATCAGTTTCTCATCGATTTTCTGAACCCATTTAGTAGTAGCCTGAAACAGTGTGGTATGGTGTTGGACGGGGATGGATCAGTTGCGACCAGATTTGGCCAATCTATGACGAGTAGCCCAATGGGCGCAGGAACTCCAACCACTTTGGTTGGGTCAGACTTGTGTCCGGGTGAGATGTTCTTTCACGTGTTTTCCAAGGAAAACAGACCCATTGATGGATACTGGTTGAAACAACAACAGTTTAAAAATGTTCTTTCCTCCCGCTCGATTGCCTCGAGACCTGGTGTAAAGCATGAGTACTTGGTGGTTGGAAGAAACATAGCAGCTTGGAAGTGGTTTGTCCAACGTGTCTCACAAAGCCCCAGATGTGGCGTTGGCGTTCGTGAAGTATCAGATCGTCTCCGTTCAGATCGATATAATGCCACAGATTCCGATGTACTGCTTCGTCTGCAATCGTTGCAGGTCACAGTACAGATACCCGTTAAAAATCCTCCAACTCGAAACATGGACGTACCGGCGACTGTTTCCGACCAGTCTGTCAACCGATCGCATATGGATGAATCTGCGCTCATTTCTGCACAACGGACACAAACTCCCGCCCCCATCACCACGAGTCTCGGCGGTTGGCATCTGACCCCGGGCAACCTTACCACGGAAGTGATAGGGTCAGGACTACCAGCTGCCAACCGATTTCCCGAGTTTTGCCCGGTTCAACTGGCTTCGCCCAGGACTGTACCACTGACAGTATCCAACACCTCTCCGCGAACGTCCGCTACCACAACAGTCCAGCAACAGCCACCACCGACTCAAACACCTTTGTCCGGGCAACAACAGCAACAATCATTCCCAACAGATTTGCGTGATGCCGTTCTGTCGACTGCATCAGATGAGCTATTGGTTTCTACGGTTGTTCAGGTTCCACGCCAAGCACTCTGCATGCTGAAATTCACACCTCGTTTGGTCACTGTGTACACATATAATTGGTCCAAGGAAGAAGCCGATCGGCTATCCTATCGACTCACCTCGTTGGCCGACTGGTGTAACCGTCGACTCAGACTGCTTCAATGCTTGTCGACCCAGAAACTCGGCCTGTTTCACGACTTGAATCATCCGTTCTCCCGCTGGTGCGCAAGCCACGCGACCGAGCTCATCCGTAACCCCTGTCCACCTGAACTGCTTACCTATTCGGACAGTGTTTTGACCGGAATAACATCACGGGGTCCCCCGGTCACACCGATCAGTAGCTCCAATTTGGCCGGGACCGCGGATCGCGGATCTGCAAGTGGTTTGCGGGCTTCCGGCTCCGGTGTTGGATCTGCTGTCGGTGGTGGTAGCGGTGGTTCCGGCACACGCAGACGTCATCCAACCTCCAGTGGCAATGATTTTGGTCATCAAACCGTACCCCCAACAGGCGTTTCTCTCCATCTGTATTCGAATTCTCCAAGCAGCTGCAGCGGTGGTATCTTTATGCCCGGTAGTGGGCCGTTCAACGATTTGAGTTCAGTCAAAAATTTGTCAACCTTTTTACGTCTGTTCCAGGATTGCAGTCGAATCCCACAGCTGAAGCCGGCCAATGAGCTTGACCCGAGCTCTGTCGATCTAGTGTTCCGCCACGGTTTGCAGGCATTGACCATAATGGATTTTGATTGGCGTCGAGCCCAGCGTTTGGAACTGCTAATACTACCGTTTCGAGCCTGGCAGGAGAGCCGCAAACGTCGTCTGCGCGGGGAATCCACGCACAATCCGATTGTGTCAAAACTGGCCACACCCCGTGGAACCGGTTCGTCAGGGAAATCGGGTGTTCAGTTTCAGTCAACTCTCCAAATTTCCGATGCGGAAACCGCACTGGCCAACGAGCCTGTCAGCAAACAACTCAAACGATTCTCGGCCATTCGACTCGCGTGTCGTCATTTGCACACAATCTGTACACCAATCTTATTCTGTCCACAAGTTCGTGCTCAAGCGGTGCAAATCATGCAATCCGAAAGTGCCGTGCTGAATAGGGTCGCCGAGGCGTGTTTCCGTTGTTTTCAAGAATCGGCTGCGGAGGCCACCGTAGACCGGAAGGTGGACTCGAAATCTGTGGACAAGACACAAACTGCCAAGTCAAGCGTTTCATCAGCTGATCAGCCGTCTAGTAGCAAATTGCGTGAGTTGGTCAGCAATCTACCAATGCACACACCCGGTGTCCATCGAGCACAAAGCTGTATTGTTGGGCCTACACCAAACGACCTCGCTCAGCTTCCCGTACCCCAGTCACGAATCAGTTTGGCCGGATTGCATTCTGCTTCGCCTTGGCTTCATTGGTCCCGCAACCCGGTAACCGAACTGACTGGATCTCAGACACGCACAATACCGGCGGGTGCCGAAGACTTGCTCACCGTGACAACCACTAGCAACCTGGACCCAGTCACACTGAGCGGTTGGGAACGTCGTGTGTGCGCCGCGTTTCTCGCCCAATACGCTCAGTACCTGCAGTCGGAGGTCGGATTTCGTCCCGTGCTAAGCGGTCCGGCTGGGACTTCACAAACGGGCATCATTATCACTGGCGGTGGCGCGCAGACTATGAAACGCAACGGGAACAATAAGAATTGTTCGTATTTTCTGTTTCATCGAGCCATTCATCTGGCCGGTGTGCATATCACGGAAGTTTTTATTCGAAACGGTCATATGTATGTGCGCCTTGGAACCATTGAACTGAGCCGTTTCAGTCGTCACGCATCCCGTGCTCTGATTTGTGGTCCACTAACCGCTCAGGTTATCACACAAGCCGCAACTTCAGCCGCCGCCAGTGTGGCTTCTGTGATACGTGATGCGGCATCCGGGCTTCCGGATTCACAAAGTCCCAACTGCCAGGACTCGTCATCACCAAAGTCCAATGGAATGTTAGGCGGACCACAGTCACCTCATGCGTTGAAGCTGCACGGGGAGCGCAATCCTTTACCCAGTGGATTCTCTTGGGATGAATCCAGTCGGTTGTGTGACTATACGCACGTCAATTCGTTTTCCTACGACTATTATCTGTGGGTCATTCAGGATTATCTTTCTTCCCAACAAATTCGTCGAAAGCACTCCGCCGATGCGGTTCGTCGTCCAGTCCACTCAAAACAACAACGATTTCCCGGTGGTGGTGATGGAATTGGTTTACCCGACTACCCGGTCACGGATTTCTTGGCCGATTTGTACTATCTGGTCCCTGAACCTCCACCGTTCTCTCGCTGTTGTCTTTCTGCCTCACAGTTAAGTTGCCCGGTGGGTGTATGTCTTCGACCGGACCAAGTATTCAACCACCTAATCGAGGAGCATCCGAACTATGCAATTCAGCATTTGGTAGACCCTTTGCGTTCTTCCGTGACTCGTCAGTCCAGTCATCCGGAATTGAAGGGGCCCAAACCGTCTTCGACCACTCCGCATTTACTCCTTCAGTCCAAGTCGTTGATTCCACCCAAATTCGTGCTCGAAGATGACAGTGATGGGGACGAAGCTGAACGACCCATATTCCCAAGTCTGCCGCACTCGGTCACAGCCTGTGTGGTCGTGGATGAGCGGAAGGCCACCGCCGGTTTGTTCACTCCCGGCAACACGGTGGTGGTTCCCGCTCCAGGATCTGAATTAAATGTGATAATCTATCTAATAGTTACGAATCCTAGTAAACCTTTCCCGAAATCTCGACTGACCAGTGCTCAAGAGTGCTCGCATTCTCGGCTGCGATTTCCGGTGGAATGGCCTGGTGTGGCTCCACGTCTCGAACCCGGCGCACTTTTCGGTGCTCAACCAGGTCGACTGACAACACAGGCGTGTAATATCGATGATGCCGAGGTGCTAGCGGCCATGAGCGTCGCATTTTCTGGCCTGTTGCAAAACCGGCACGTGTCGTTCAATTTTTCTCCGTCAGAATGTAAGAATCGAGAACAGTCATACGGTACGGGCATTGTACCGGTCAGCGGTGATTTGAGATGGCAAGTCACTTATCTGGGTATGTGGCCGTCTCATCATCTTCGTGTGCAACGAACGGTCGAGGCTGCGCGTGCCGCCATAGAGCAACAGATTACCCATTTGGTATCGCGTTCTAGTCTGGATTGTCACAAAAATTTGCTCTGGTACAGGCTGTTCGACATGCATCATTACTTGGATTCGAAACAGTCACCGTTCATGGTCAGCAACAACGAGATACGTGGAAAAACAACTGAAGAGGAACGCCCGCTCACCACCACCGAGCATCAGTTGTTGTCAATAAAAGAGATCGATGATCTAGTTCGGTCCGCACCGTTTCAGCTTGATATTCTGACTCTGGACACTCGTTTGCGTGAATTGGTCGAAGTCGGAGCCTGTCACTTTGTGCAGACCAGCGAACTATTGAACGCTGAATTTGCACGTGGTCAAGTCGAGGCCCAATCACAACCCCAAAAAAACACCGGTCAGGTCACAAATCAACCGGTTGCATTCACTTGCTTATTCCGTCAAACACCGGACACGAATGAGACGGTCGATACAGTATGGTTCAAACACTACATGGTATTGCTGTCTCCCACCTTCACAGAGGGCTTTGTTCTCTTGTCGTGGTTGGAGCGGACGATCACTGGTGAGGCTTCCTCCGTAAAAGATCGGATGTACCGTCGTGATCCCAAACAGAATTATCGAGATTTCCAGTTTCGTGCGGTATTCCGCACAGCTGGTGACCCAATGAACCCCGGCTCGATGCGTCGTCTTCTGGATTCGGGGCATCATAATCAAAGCCTGTTCTTCGAACGATCTCCACTGGCCGCACTTGTGACTCATTTTATGGAAACACTTAGTTTTTGTATTTGGCGTAGCCTGCACACCCGATGAGACTCACTGGGCTCTTATTTGATCATTTATCTGAGCTGCAATGCCCCGGTCTTTCTTTCTAGTCCCGCTTATTTGTCCCTTGAGATTTTCGCAGTGAACATGGATTTTTGATACGCAATTTGTTTTTGTCCCGACCACTTACTAGCCTCTCAACAGGTCAAGCCACAATAAAATTACTACTGGTCCATCCTCCTTGATGTTGCCAATAAGTTTGAAATTC
>STRG.48572.3
AAAGCAGCAATTTTGTGCTGCTTAACTAGAATCATAAGAATGCTTTTAATGTACCGCATTTATGGGCGTCACTTAGGTTGACCAATCAGCTTACGAGTTTCGCGACGGCCATCTTGGATTGCTTATGTGGTGTTCGGCCATTGCACTCAGGTCAGTCGTACGCTTGGTGGCGTGTCATACGCGCGCGCTGCGTTGTGGCTCTCACTAGTGTAGGCGCTTGGGTCTTGTTTTTGTGGTCTTCCAGCGGTGTGCTTGTAAAATTGTGATCAATTCAGTATCAGGGTTCTTTTTCTTTAGTAATTTTACACGTTGAATGGTTAGTTTTGGACTTAGTGTCGTAGTTTGTTACAAAACGGCTAGATTTTGGTAAAATGCGGTGAATCGTTTGGTTTTGATACCAGGCAACTTCTGATGGTTTTCTACACTTATCTTTTCTCTTGCAGTTATGGTAGATGAGCTCAATGCTTGTCGTTCACGTATTAGGACGTTGAGCGATTCATCCAGGAGCGATGCTTCGTCACACTCGGATGTATCAGAATTTTCGAATCGGCACGAGGATGCTCGTGGACAACAACAAGTTGAGCACGGTCGTTCTCGCAAGCAGAACATACGGGAACTTCGGGAGGAATTCGAAGACTATCCTGAACTGTACGGTATTCGCCGTTCGGGTCGATGTCGCCGAGAACCGTTTCGGTTCAAACCACCAGATTCAGGTCCCGAAGGTCGGCTGAAGTCAAGGAAAAAGCGTCCTTCTGATAGTAGTTCCGAAAGTGAATCTGAGGACTCTGACGAGGAATATGACGATCGCTGGGGCAGACAAAACCGCAAGAATCGTACAGTTAGGACTAGAGGAAATCGCGTGAGCTACAAAAGTGCCTTCGCTGATGAAAGCTTCGAGGATTCTGCGGATGAACCCATAGAACAGCCGAATTTGGTCAACTTCCGAGGTGGTCAATCTAATTCTACGAGTCACCAGGCGTCCTTCCAGAAACCCAAGGGTCCTCTGGTCAGGAAGCCCTATTCGTCTAAGGTGACAGTCAGAGAAAATTTTGATCAGAGGACTGATTCCGATTCCGTTGATCACATTGGCACACATAGTCAGGCTTCTGAGGATGATGACGTTGAAGAAGTGTACAAAGATAAAAATTGGGAAGACGATGAGGCAGATGTCATTGAAGAGGTACTGCTTCACGCCGTTCGTCGAAAAGGGGCCACTGGGAATCCCACGACGCTGTACAATACGAAACTAGAAAAAGATCTGAATGCTGATTTTGACCCGGCGGTTGAATCTGGAGAGCTGCAGTTTCTCATCAAATGGAGGAATTGGAGTCACATTCACTCTACTTGGGAAACAGAGTCATCCCTCCGTAACCCGGATCGCGGTTGCCCTGTACTTGGCATCAAAAAATTACATGCTTATCAAACCGTGTTACAAGAAAAAGAAGAGCGCATGCATTATGCGGAGCGCGATGATCTCGAGACAATGGCTTACGAAGAAGAACGCAAAGAGCAGGTGTTGGCCGAAAAAATGGATGTAGAACGGATAGTTGCTCACAGTCGTGATACTGAGACTAATACATTTGATTACCTTATAAAATGGTTTCGATTAGACTATAGATTCTGTTCTTGGGAATCTGGTAAGGTGATTCGAGCCCTTTATTTGCCAGCAGTCGAAAGTTATGAAGCTCGATGTCGGTGTCTAAAACTTCCGGACAAAAAGTGTGCTGTGCTACACACGCGCCCTCACTTTCAACCGCTTGCTGCACAACCCAGTTATCTCGGCTGTTCAGATGACCTTAAACTTCGTGATTACCAACTGGAAGGTATCAATTGGATAGCTAGGGCGTGGTGCAGAGAAAATAGCGTGATTCTTGCCGACGAAATGGGTCTGGGTAAAACGATTCAGTCCATTGGGTTTCTGTCCTATCTGTTTCATGAACATGGGTTACATGGACCATTTTTAATTGTGGTGCCGTTAAGCACGGTGTCGAGTTGGCAGAAGGAGCTTCAGTCCTGGGCACCTGACTTGAATACTATCATCTATACTGGTGATCACGTATCCCGACAACTTATACGCGAACATGAATGGGCGTCAAGTGCTTCAAACTCATCACGTCGCTCCCAAACTCTCAAATTTAACGTTTGCGTCACAACTTATGAAATATTGCTCAAGGATAAGTCTTGGCTCGGGCAAGTTTCATGGGCCTTCCTGGGAGTTGACGAAGCCCATCGCTTAAAAAACGATGCAAGTCAATTGTACAAAACGTTGAAAACATTCGAGACAAATACGAGATTGTTGATTACCGGTACTCCCCTTCAAAATACCATGAAAGAGTTGTGGGCTCTCCTTCATTTCATCATGCCCGATCGTTTTCCCGACTGGGACGACTTTGAGCGGACGTACAGTGTGTCTGCCGATGATCCTGCGTGTCGAGTCGACGTAGATGCATTTCACGGGCTCCATAAAGTGTTGCGACCGTTTCTCCTCAGGCGTGTAAAGAAAGATGTCGAGAGTTCGTTGCCGGAAAAAATAGAACAAATATTGCGCGTTGACATGACTAAAGAACAAGCGAATATATACCGTCTTATTCTCGCCCGCAACTACGATGGGCTGATGAAAGTTACTCGTGGTCATCGGGCGTCATTCATCAACATCGTGATGGAATTAAAGAAGTGTTGTAATCACGCCCACTTGATAGCTCCTCCGTCCGATGCTGACAGATCGACTATGACCGGTGAGGATTATATGTGGGCTCTCATTCGCGGAAGTGGTAAAATGACGTTACTTGATAAACTGCTTCAACGTCTGAAAAGCAAAGGCCATCGTGTATTGATTTTTAGTCAGATGGTACGCATGCTAGACCTCCTTGCTGACTACCTCGCCATACGTGGATGGGGCTTTCAGCGGCTTGATGGCTCCATTCGTGGGGCAGTGCGGAAACAGGCATTGGATCATTTTAATGCTGAGGGCTCTACAGACTTCTGTTTTCTCCTGTCAACACGCGCTGGCGGTTTGGGCATCAATTTGGCTACTGCCGATACTGTAATCATATTTGATTCGGATTGGAACCCTCAAAATGACCTTCAGGCACAAGCACGAGCTCACCGTATCGGCCAGACAAAACAGGTTTCAGTTTATCGGCTGGTGACACGTGAGTCGGTTGAGGAAAAGATCATCGAAAGCGCCACTCGCAAGATGGTTCTGGATCACTTGGTCATTCAGCGTATGGATTCTTCGAGCAGGGGTGGGAAGCGAGGCGATACTGCTAAAGGTCAGCTTCTGACCGAGATATTGCGATATGGAGCCGAAGGTTTGTTCAAACAATCAGATGAGGAATCAGCCGATCTTGAGGTGGATATCGATGATATTCTAAACCAAGCGGAGACTCGTGACACGGAAGCAACAGCTGAAGCTAATCCAGCAAACTTGCTGCTTTCGTCCTTCAAAGTTGTTACTCTTGATGCTCATGACGACGATACAGAAGACGCGCATACTACACATCAAGAGGAAAGTAAAGGCTGGGATCAAATCATTCCAAGTGAATTTCGCGGACAACTTAAAGCCGAGGAAATGCAAAAATCCTTGGTGGGTCTTGAACTGGGACCTCGGAGACGCAAAAAAGTGAGGACGTTCCAGGCTGGTATGGATTCACTTCCGTCTTCAGGTAGCTCCTCCGATGACGAAGTGGAGAGTAAACAGTCAACATCTCAGCTGTCAGACAAGGAGATTCGCGCCCTTGTACGTGCGATCAAACGTTTTGCTCGTCCTCTGGAAAGGATTGATGCGATTGCGGCTGACGCAGAGCTTCCAGATCGAACAGAAGGTGAACTGCGAGAAGTGGTTGATGCCGTTCTCAAAGGTTGCAAAGCAGCTATGGAGGCGGTTGCTAACATGAGCGACGAACAGCAGAAGCCTACAGGAAGCAAGGGGCCCGTGTTTCAGTACGGTCGTGTATCGGTTGCTGCTAAACCTCTGTTGCAGAGTCTTCAGTATCTGGAGATTTTACATCAATGCCTCCCCAGTGGAGGAAAGGAGGCCAGAATGGCATTCGAGCTTCCGTTTCTACCGAAGCTGGTTGCTTGGTCCTGTCCCTGGGATGCGTCTGATGATGTTCGTCTGCTGACTGGTGTTTATGAACACGGTTATGATAATTGGGAGGCGATCAAGCTGGACGCAGATCTCGGTTTGGGATCAAAGCTGCTGCCTGTATCTCAAACAGAGCGACCCCAAGCTAGTCACATCCGTTCTCGTGTGGATTATTTGCTTCGAATGCTAGCCAAGCATGTTCAGCAGAAGTCTGACGCAGATTCCCCTTGTGGTTCCATAAGCAGGAAACGCAAACAAACTGATAACTCAGCTGGGACGGTTGATTCAAAACCTAAACATGGACACAGAGCACACCGGGGCAGTGGTAAGGCTCCAGACAATTCGGGTTCAGCAGCGAATATAAGCAAGCCAAAATCTGCAGAATTTGTGGATACAGACGACTCTTCATCTGATTCCGATGAATCAGATCGACCAAAGTCTGCCATTCCGGTGAAGCGTCCAAAGACCGAATGTATCAAACCCAAAACAGAAAATAAGCTAAATCAACCTGAGCACACTGTAAAGTCTCAGGCTGCCGCTGCGGACCGGTCGTCCATTGATCCAGTCCCCGTTACTAAAGAAGAAGAAAAAGAGTTTCGAGAAATGCGTGGTGCTTTGTTTCTTAAGGTGAGTTGAACGTATTTTAATCTCGTCTTAGGTTATTTTCCGAGGACACTGAACTTTACTTCAAGTGCAAGGAAAAGTTGCTGCCTATCAAAAAGCACTTCAAACAATTGGAACACTTGGAGGATTCCGAAAGCGAAGATGCGAAACAGTTTTCGAAGGTCATTTTGCGTATTGGTGATCACATCCACGATTTGGTTCGAGACATAACGGACAAAAACATGCGCCACTTTTGGAAAAGTTACTTGTGGGAGTTCGTTCAGTTATTCTCAAAGAAGACTACAGATGAGCTAAGACACATCTACCATCGTGCAGTCAAGAAGCGGATGAAAACTACCGAAGAAACGGTTTCACAAAATCAAAATTCCCATGAATCTAACAACCGGGAACTCGATGATTCCAGCGTGTCCAGTAGGCATCACCGACACCGGAGTCGATCCAGTGGGGACAATGATCGCCGACATTCGTGGGACAGACGTGCGAATCGTCGCGATTCGCCAGGTCGCAGTCATTCCGGTCGGAATGCTCCAAGCAGTTATCGTGAAAAGAACGACGCGCGGTTCGACAATGCTTTTAATCGTCCACCCTCATCATATGGCACGCCATCCTACTCGAGCTACAAGCGGGACCGACCATCTATGCGTTACCGAAATGATCAATACCAAACTCCAGATCGTCGCTTTAGTGCACAATACAGATCTAACGCGGTTCACAGTGATTTGCATCCTTTCGTTTCACCTACTCGAACGGATGTGCACGGTTACCAGTGTCCTGTACCACGTCCTCCGATGGACTTACCTCCATCTGCATTCCCCACGATGCAACATCCTGCCGGTGATTCGGGCCCCTACCCGTCACATCTATCCGAGTTTGATTCATCTCGGGATCCACGTCTCACAGCGTTGAGACGATGACAGAGGTCTCGGTGTGAGTTTTGTAATAACTGGGGTATTTCCCAACTGTCTGCTGTAAATTAGTCCCACGACCCCTTCCTATTTTGTACAAAAGATTTCTTGACCGATCTTTTTGAAGATACAGTGAATATTTGAGATATTCGGA
>STRG.5322.2
ATTTTTCGTTCACTGCATAGAGTCTCAGTGGACGCTCACGATGCATAATGTCTCTCGCAGTTGATGTGCGATGAGGTTTTTTGTTTCCCTCTCATTTTTAGAGGGAATTCGACGAAATACACTCGGCAGTGGCGGGTGTATAACTGAAGTGCATACCACCGAAGGAATTCTGGACGCTCGATTGACCGTGGCTATTGCCTGTCCTGTGCAAATTGAATTGAACTGAAGCTCAGGGTCACAACAGGGACGGTCACCTGTGGCGCTCTGGTCTTCGACGTCCTTGTGGGTCATGTGCGCGATGCGTTTTCTGCCCTTGATATTCATCTCGGCTTACCTTTGGGTAGAACTGGTTTCCATGTCCATAGATGATAAACGAATTATGAGAAAGAAGGTGAAAGAAATGTTTATGCATGGTTACAAAAGCTACAGGGACCATGCCTATCCTGCGGATGAACTGATGCCTCTTAGCTGCCGTGGTAGGCACAGATATACACACGTCTCTCGCGGGGACGTTGATGATGCGCTTGGCAATTTCTCACTAACGATGATCGATGCTCTTGACAGCCTATTTCTTTTGGGTGAACTGGACGAATTCGAATCTGCAGTCAGTTTGGTTGTTAGGGACGTGTCTTTTGACTCTGACGTGGACGTGTCAGTGTTTGAAACGAATATTCGGGTGCTCGGTGGTCTTCTGGGTGGTCATGTCGCCGCTTCTTTGGTTCGAAAAGCAAATCATTCACGGCTGATGTGGTATAATGATGACCTTCTTCATATGGCTGTTGATATTGGAAACCGTTTGTTACCTGCTTTCGACACGTCTACGGGTATTCCGTTTCCACGGGTAAACTTGAAATATGGAAATCGTGGGCTGAAGAAACAGGAAGTGAACACATGTACTGCCTGTGCTGGTACAATGATTCTGGAGTTTGCCGCTCTGAGTCGCCTGACCGGCAATGCGGTTTACGAGGAAAAGGCTGCGCACGCTCTGAACTATTTATGGAAACAGAGAAGTCGATACTCGAATTTAGTTGGTCGAGTTATCAATGTCCAGAGTGGTGAATGGATTCGAAGAGAATCCGGCATCGGTGCGGGAATCGACTCATATTATGAATATCTGTTCAAGGCATACATTCTGTTGGGTGAAACGGTCTATCTTCATCGATTTCATACACACTATTCGGCTGTGAAACGATACATGAGTGGTCCGCATTCGGCCAAGTTCCCATTCCTCTTTTTGGATGTGAATATGCATCACCCGTCGGAGCGAGTTCGCACGTTTATGGACGCTCTGTTTGCGTTCTGGCCCGGTTTGCAAGTCCTCAGTGGAGATGTAAAACCAGCTATTGCATTGCACGAGTTTCTTTTTCAAGTCTACAAGCGCAACAAATTGCTCCCCGAAGCATTCACACCCGATCTGAATGTGCATTGGGGCGAGCATCTGCTTCGACCAGAGTTTATCGAGTCGACCTACTTGCTTCATCAGGCCACCGGTGATCCGTACTATTTGGATGTGGGCGTACAAATGGTAAATGATTTGGAACAGTACGCACGTGTTCCATGCGGCTATGCCGCAATTCAGGATGTGCGTACAATGCAACATCAGGATCGATTCGACTCGTTTGTCCTCGCGGAAACCTTCAAGTATTTCTATCTCTTATTCAGCGAACCCTCGGATTTGCCATTGTCGTTGAGTGAATACGTGCTCACTACAGAGGCGCATTTACTACCGCTCAGTTTTTCCCCGTTTCATTCCATGACCGTAACCGAAATTACAACTTCAGTTGATTCCAGGAAGACTACCCGGGCACCACCACCCACTAAGACCCTACCGGACAAGTTCGGGGATCGTGACCATGCCGCTGAAGCATATCTGTATCGACGTGGCCGGTGTCCAGATGTCAACTTGGAACACTTCTATGGCTCGCCCAATATCTGTCCAGACAACCAAAATGCCACTGCAACTCCAGCCGCACTTAAGCCTTACTGCGATGTGCTTGATGGTCCTGGACTTCACCAACACCGATTGTTCTGGTTACAGTGGCTTAATGGACGCCCCGGTCGACCATATTGTCAAGAATCATCCGATAAACAACGCTGGTGGCATCATATTGACCTGATTCGACAGCCGTTGAGGCAGCTAGCTTCCGTTAGAAAAACCACTACTCAGGATGGGGTTTATGTGGATGCAATCCGTATGCCACTTCGTGCAGCTGATTTCCGACCAGACGATAAGGCACAATTGGCCTTGTTGCGTCGAATGGGTATCGAATTAATCGTCAAGAATGACGGTCGTTTGGTATTCAAACATGACCAGAATATGGCGGATAGCCAAGCTCTTGGAGTTGCGGGCTTATTGTTCGTTCATGACCTTGTACAATTAGTCAGTCTACATTCGGAAGCGGAAGAAATCAAGCATTATACACCTAAGAAAAATGCTTTGTCAGAATCGACCGTACAACCACGTCACGTTGCCATTTTGGATCCACCCAGTTTCGGCCGATTGCGTTTTCGTGCTCTTCCGGCTCACTTCGGTCACTTTCCGGGGGAGTCCGATACAAAAAGTGAGGATTATATATCCGAGCCCGATTCACATTCCGATGCAAAGCTGCCGATTGGTCTCGAAGTCAAACAAGATAGAAAAACACCATCCGCGTGGCAGCCTGTGGTGGCTCCTCTCCGCGTTGCTTTTCCTACCGATGGATGTAGCGAGGTTGAAGCAACAGGCATAGCGTTCCCAGCAGCCTCGTCTCATTGGAATGCACCAGCGGCTGATGAACAGACTGGAGATCAGGCGCATGCAAAGAGTCCCGAGGCGATTGCAAGTCGCGGTCCAATGGCTGGTGCCATTGGCATAGTTCGCCGCGGTGGTTGTCTTTTTGTACAAAAAGCACGAAATTTGGCCAAAGCTGGTGCGGTCGCTGGTATCGTAATGGATCACGAACCGGACAGCTCGGCTGCACGTGCTATCTTGTTCACTATGTCTGGAGAAGATGATCCTTCGAAGAATGATGTGGATATCCCGTTCACGCTACTTTTTGCCGCAGAGCGTGATCAACTGATTGCACACATGCGACAACACTGGTCCGAGACTCGGCAGCCCACCGTGGCCATGTTAACCAAGGAGTTCAATGCAACACATGCTTTCCTAACTTCGTTGCTTTGGTTTACCAAAGACCGCTGGTCCCCACCCATTCGTTCTCTGGCAACTTCGCGACCAGTCGCCAGCTCACCTTTCAGCATTTATGGCAAGGTAAGCTCCGACAACCCTCGTGCTGGCAGGAGTCCCGACCAGATTGATAGTATCGAAGAGATTGGTGGTCTGATTGTTCGCAGACTCCCGAGTATACCGATTTCGTGCGAAACCTCTACCAATCTGAACACTTGTTTATCAGATTCCGTTAGATTGACTGGTACCCAGTGGCTTGTGTCGTTGATTGTAAACCAGTACGAAGTTTTGGATTATGTTCCTGTGCCAAAGGACACTGAAGAGACGAATCTTCCGAACAAGTGTGTGCATAAGTGGATACACGATTTTGAACGAGCATTCTCCTCCCTTACACTGAGTGAAAGCTGCCGAGGTTTGTTGCTCGCTCTGTTTGAGGCGTTACTACGGTCTGCCTCACATTCTGTGGATCACAAAAAGATCGAAGTTCTCAACGTTCCTCCACACTGGATTTCCGAGATGAATAGGTGCCTAAATTACTTGAAAGAACTTTCCCTCTTCAAGTCTGTATTTGGAATCTATAAACACCAGCAGACTTGCGAACAATCCCAGGGAATTACGCGGACTCCAGTATCTTTGTCTATATCATTCATTCCGGTTTCCTATCGGATTTGGACGAAAGCTGCTTAGTCGTCACGTGCCATGATATGTCAGTTGATTGTCCTGTGTGGGGCAGTCAGATATCTCGGGTCTTTCATTGCTTGTCTTTCCCTGACCTGGTCATCTTGAAAGGAGTTCCTCATGGAATACCGTTTTCATAACAACTCGCCCTTATTCATTACTTGCAATTTATTTCTGAGATGTATGCTCCACTACCGCGTTCTTTGGCCGCTGATTGTATATGTTTTAAAGGAATTTGTCTTCATATTTTTATTCCAGTTCGCGTTCTGCTTCATTGCTAAGTGTGACCTGACACGCTGTGCATCCTTAAACCAGTGAACTCATGAGTTCGTGCGATAATCTAGATCTGATCGTTTTGTGAAATCGCACTGAGTCGCAGTTATAGGTTCGCCCGTGCACGCAAGTTCATGTGGTTTTGTGGGCCGTGAAGCGTCTGGCAGCATGTAATCCAATCATCCAGGAAGCTCTACGGCGATCATTACTATTCAGTCTCGCTAGCGATAATACCAGTTAAGTAAACGAAGAGAAAGCTTTTTCTCCAATCGTCTGTAGTGACTTCAAGTGGCCGGTCGGTTAAAATAAAGTCTTTGTTTTATCCATACTAATTGGTGCATCCCTCTAAGTATATCTCACTTTACACGACATTGTCGAAAAGAACAGTCATTTCACAGAGTAACCACCGGAAGCTTTTGGATTTGATCCGAGATACTCGAGTAGTATCGTGATCCGTCAACAGATACGCGTTTATAAAACCGCTTACTTGGAGAATAAGCTTTGATCTTCATTTGGTTGTGTCGTCGTCGTTTAGAGCATACCACCAGCTTTCATCATCAATCGTCGTCCTCACTGGAGTATGCAACAGTTATTTCATATCTTCGGTTCACGTTAACGTCCATGTACTACGAAACATGTCCCCTAACAGTTGATAAATTTAAATTCGACTGATACTCGGGGATGTTATAAAAACAAGATAGAGTGATGAACCCGGAGTACGCCGATGATGTCTTCATGCTAGTGGACAACGAACAGAGAACGCGCTACATCTTCAATCGATCGACAGTGGTGTTGGAACCAGGCGAGAGAATTTCAGCATGTGTTACTTTTAACACTAATTCGTACGGGCATTTCGTTTGAGAAAAAACTAGCACGAAGGACCTCAATGAACGTATTCGAGCGGTTCACTTGGGTTTCCAGTGCTCTAACAAATGGCAACATTGATGCGAGAGCTCCCAGGAAAAAGGTTGACAATGACATGTGCAATTATTCTCAGACGACACGCTTTGGCCGTAAAATGTGGCAATAATTAAACATCACACCGGACGTTTATACGGACAATTTCACAAATACCTCCAGAGTTGTACACGTTGCATGGGTAAATTATTCTCGCTGAACCGACAACGTCCGCTTCCTTGCTTTACATTTTATTCTCATCTTTGCTTCAGTATTCCATGATTTGATACATCTCTATGCCGTAGAACAGGTGGTTCTCCGCATTGCCTTCAGTCAACCGACTACCACGTGTCTATTGAACGTAGATGGCATTATTTTGTCATACGAGATGCTCTGGGGTGAGTATGGCGTTTCTTCCAGGTTATGAGCGTCGATGTCTCCGTAGTATTGCTCGAATATGGTGA
>STRG.9406.1
GAACTGAACTGAACTGAACTTAGCTGAACTAACCTGACCTTGAGGCCAGACTATTCAGCTGGGGCGATCTGTTCACCGCGGGGTGTGCTCGGAGTCAAGGGCGGAGTGAGGTTTGAGCGTCGATTGCCGGAGTCACTCCAGTATTGTTTGTACGCAGTGGTCTATATTGTGGCGTCATGAGGATCCGCCCCACAAGAATCATCAGGCTCATTGCATATGTAGCAACATTCTTCTTCTCCAGCTCAATCATTTTCTACGCGCTGACCCCTTCAAAACATCAATCCTCAAATCAGGAAGCAGTCTTAGCCTCATTCCTACTCCAACCCCGTGCATCACTACCATTCGTATCTGGAGTTTCAAACAACGAGCTTGTTTCATGGGAGGATGAAAACCTAAAGGAAACAGAGGCTAAAAGGGAAGGTCCTGGAGAACAGGGTCGTCCAGTGCGCCTCGTCGGGCCAGAGAAAAAGATATCTGAGAAGTTTTTCAACCAAAACGGTTTTAATATTTATATCAGCGACAAGATTGCTGTTGATCGTGCTGTGGGTGACATCCGACACCCGAGGTGTAAATCAATGAGTTATCTTCGTAAATTACCGACGGCCTCTATCATCGTCCCATTTTTCGAAGAGCATTGGAGTACGCTGTTGCGCACTTTTGTTGGTGTTTTGAAACGTACACCAAATGAGCTGATCAAAGAAGTGATTTTGGTGGACGATGGAAGTACACTACGACCAGAACTAAAAGATAAATTGGACAACTATTTGAAGACAAACTATCCAGATGGATTGGTTCGTGTCATCCATTCACCTTCTCGCGAGGGTCTCATTCGAGCCCGTATTACCGGTGCTAAGGCAGCAACTGGGGACGTACTGGTCTTCCTCGACTCCCATTGCGAACCCAGTCATAACTGGCTGCCTCCGTTGCTAGATCCTATTGCTCGAGACTATCGTACTGTGGTTTGTCCTTTCATCGATGTGATCGATGCAGATACTTTTGAATATCGAGCACAAGATGAAGGTGCCAGGGGAGCATTTGATTGGGAATTGTACTACAAGCGTTTACCGAAACTACCAAAAGATGAACCCTCCCCGGAGCTTCCGTTTGACAGCCCGGTGATGGCCGGTGGTCTGTTTGCTATTAGCAGCAAGTGGTTTTGGGAACTGGGTGGATACGATCCGGGGTTAGAGATTTGGGGTGGAGAGCAGTACGAACTGTCTTTCAAGCTTTGGATGTGCGGAGGCCGGATGATCGATGTCCCCTGTTCACGCGTCGGGCACATTTATCGTAAACACCCGACTAACTTTCCCAGTGCTCGTGGCAAGGGCGATTTCGTTGGTCGAAATTACAAACGCGTGGCAGAGGTGTGGATGGATGAGTATAAGGAATACATTTACAATCGACGTCCACATTACCGAGCTTTGGACACCGGGGATCTTTCAGAACAACATGCGGTCCGAGAACGTTTAAAGTGCAAATCATTTAAATGGTTCATGACAGAAGTTGCATTCGACTTGACCAAGAAATACCCACTTATCGATCCTATTCCGGCAGCTACGGGAGACATACGGTCTGTGGTAGAACCATCTTTATGCATTGAAGCATTAGAGGCATCCGAGGTGAAACCAATTCGACTGAGTAAATGTGTTCGGGATGGGGCTGGCTTGAATGGGATGCAAAAGTTCGAACTGTCCTATCACGATGATATTCGACCCGTGAAACTGACCAACTGTTTCGATCTACCACACGCATCTCCTCGTGCCAGCATCACACTGTATCCGTGTCATGGTGGACATGGTAACCAGTACTGGCAGGTTTTACCCGTTCGAGAGAACGACACGAGTGCGTTACATATTCGGCATGTGCCCTCAGACTTCTGCTTGGAGTCGGACGTGGAAACGCAGTCTGTGATTGCGAACCCATGTCGGTTGGAGTCACGACCACAGCAATGGATTTGGGAGAAGTTACAATTCAAAGAAGCCGTAGAATCACGCAAACTGGCAGGTGTTTGACCTGCGGACGACCGTGATCGTAAAAACCCCGACCACCGGACTGCAGAACAGTCAACAAAACTAAACAAACAGTAACGCTATTTTCCTTACCGTGCCCGATGAACACCAAGCAATAACGCTGTGTTTTACCCTACGAATTCCTCTTCTACGTCCATCATGATATTCGAATTTTGAACGATTTGTTCTGTTGTATATAAATGAGTAGTACTTTTTCTCGACTTGCGTTTTACTGGGGAACAGCTCACAAACTTTGCAATTCGCACCGATCATCTG
>STRG.64695.2
CTTGCTCCAAGGGCCACGCTCGCCTTTCTTAGCTTCGCGAGGTTCGCAGCACTGAAGGGTTCTTGTTGCGCAAGCTGAACGAAATTCTGGCGTTACTGTGCTGAAGATCCTTTCTATTCCCTGTATCTGGACGAGCGAGCAGATTCTTCCGTCTTGAAATCGCAGAGCTGGGAGCTAAGAAAAGAGCCGTCAACACAACTATCTGGCCTCTCGATTGGTTTTGGCCACACCTAATCCTATGCAAACGGGGGCAAATTGGAATCAAGCTGCCCTGGAATGCAGTTGATGGTGCCACAGATGCATTGAGCCGACCTTGTCTGACCACTCCTCCAGATTCCCTGAGGAACTGAACTCAACTAGTAAGCCGGAGATTCCTCACCACCCGAGCCCGCTTCTTTTGAATTGGTCGCCAGCGCGTGAGATCTGCTTACGATACCCCATAGGATCTCAAGAACCGGAGTATCCTAGCCGGATTTTCAAGTTTTCCCAGAATTTCTGAATTCTACCCGTACATCTGGCGACCTTGAAACATTTTCCTCATCTCCGTTCCTATCTGTGAACTGAAAACACATCCAGTCGCGTACGTTTGGCACTGTAATGAGCGTGACACGTGCCCATGGGGATCGAGGGCCACCTGAAGGTCATATGTTGGACCGTTTCTCCACCACTTATTCGACCAGTTACCGCCCCTATGAGGAATCACGTCGAACTGTCCCCATCCAGTGTGTGCCAAGCTCGAAATCGCTCAGTGTGCCAGATACTTCCACCCTCGTATCACGTGCCTCCAGATTTTGGCCAATCAACACCGAGTCAGGTGGTAGTCACGCAGCGAACGTTACTGTAAGGTCGAATGATGTGGCACACACAACCCCACCTTATCAGCCATCCATTAGTCGTGTGCTTAATCCCATGCATCGAACGAAAACAGAAAATAGTGTGGGTGTTGGCATGGGAACTCGCCGATCGTGGGATGATACAGCATTGGCTACCAGCACAGGACTGGGTAGTGCAGACAGACCACTTCCAAGACCACCGTGTCTGTCTGGCACAAACCCCAGTGTATACCGACCCATAGCTGCCGTTGGTGCAGTGGATCTAAACAACAGTACAGTACTGTCATCGACAACATCAACCAACGGGAATAAAGATTCTAACACCCGAAATTATGCAAGCACGTACACCACTGTGGTTTCGGATAAACTGACTCCATGTTTTGCCATTTCGAACGGCGGGGCAAATACTAAAGCGACCACGGCTTTGAAAACAGAGAAGCCAGTCCCTGGATTCTGTACAACATCATCACGACCTTCGGTTGTCGCTTCTTCAGGGGCCTCGTGCACAGATTTGGGCGTGAACAAATTATCGTTGAATTCTTCAATTTCCCCTCCACTTTCACTGACACCATCAAATTTGACAAGTGGACCTTTTTCCGTACCTATCGCTTCAAATCCAACATATACTGAACGTCCAGTCAGCTTGACAACAGTTGCTCCTTACCAACCAGTTACGCATTTTGATTTCGGCCAAATGTTTAGTCAAATTGCTCGAATCAACGATCATTTGTATTTGAGCAGTCTGAATGCTCTCACTCCTGATCGTCTACGCCAGCACGGGATCACTTTGTTGATCTCGGCTATGGTTGATCCAGTTCCAACTCACTTACGCAATTCCGTGTCCAGTTCAGTGCACGTCCCCGTAGAGGATATGGAAGGAGCTAATTTACGTTCACATTTTGATCGCATCGCCGACCGAATCGCAGCCGAACATCGTCGAGGCGGACGTACATTAGTGCACTGTATGGCCGGTGTGTCTCGTTCCAGCAGCCTCATACTAGCCTATTTAATCAGACATTTGAATATGAGCTTAGCCGAAGCATATCAACATGTACGCGGAATTCGACCATGCATTCAACCGAATCCGGGTTTCTGGCGCCAGTTGTTGGATTACGAGGAGCGTCTACGTGGTACTCGCTCTGTTCGTCTGCTTCCTCCATTAGGCTACTCAGGCACATGCTCCGTGAGTCCCACTGGAAATAGCCGTCTGTTCTGCGCCGCCACTCGCCACACACCACGTTCAACCTACTTGGATATGTTCACTCGAAACAGTGGGGATTTGTTGCCTTATCGTCCGTTAACTACGTTGCATTCCATCGATTCGAGCAAACCTTATGTGGGTTGTCGTCAACCACTTGGATGACTGTGTCGATTAGTCTTTTTCCGACGACGAAACAGTCAATCATTATGGTTGTACTTACGTGGCAGTTATACCAAATTTTCGCTCTTCCCTGTTCCTCCGTTTCAGTGAATCTCGCCTTTTCACGGTAGATCCCCACAATGACTGCTTTTTCAATCGTCATGAATGGTCGTGATGAATTTCACTGATCCTCTGACTTGGTCTACATTGCATCTGACTGACAATCACGTGAAGTGGGACTAGCGACCGAGTAAGCTCCTTCCTCCTTCGATCGGTTCATTCTACGTTTTTAAAGTTTCTTCATCAACTCATATTCTGCTGAACCCGTTGGATCTGAATCGAGTTGAACGTGGACGTGTATCAGTTCCTTTTCCGTCAGATCTTCAAACAACAATAACAAACATCCTGGATTGATCGCTATCATTATTACCAAAGGAAAACGTATTTTTGTCGTATATTTCCCGCGGTACCCTGATATATTTTTCTAGCAAACCTAATAATTCGAAGAAAGATATCAGCTTTAAGCAGGTCAAATTCTTCGATGACAGTGTCGGCGATAAACTGTCTTTTTTCTATTCTTCATCTAAACGGCTCCTAAGAGGCTTGTGTTTATGTATATCCACTAACTGGCCTGGTTGTCTGTCTGCGAACGACGTAACGAATCTGGTTCGAGAGACACTTATCTAGCTTACCAGTCGTATCCTCATACTACTCCACCAAACAGATGGACGGTATACGGCTCTCAGATTTCTAAGAAGTCTTTCGTATCCAGTATCTGGTTCACGATTTCCCTCTATCACCCAGCATGTTTATCTCTGGTGTTCTATTTCACTCACTCACTCATATATCTACGTTTCATTCTGGCCACTCACGATCTGTTCAGATGTGCGATTATAGCGCCCTAGATTTTCAAGTGATGCAGCATTGTCACTAGCATACCATATTTTTCATTAAATATCCTCTGGTTGCCGCCGCAGCAATGCAAACTCCATGCCCACACATTTCCCGTTCAGTTTATTACTTTATTTTTTATATTAAGCTGACAAAATATGTTTAGTTTTCTATGTCTACTCCTTATTTCCTGCATCTATCTGTTTGCCGGTTGATCCGTCTGTTACACTCACTGAATCCTTAAATGTTTGTTATACCTATTTCCGACTTATTCTGCGTTTTGAGTAGAACTTGTTCGTATGCTGGAATCCTTCCGTTTCCATTGGTTTATTTTAATTCTCATACTTCAGTCATTTTGTCAACACTTCTCTTTATCTGTCGGCCTGGTTTCATCAGTTGTCCGTCCGTTCACGGATTCTTCCGTGTTTTTCGGAGACAAATCTTTTCTGTTTGCATCAGAGAGATATCGTGAGGTCTACACACACACACGCACACCCAAAGGTTTTACTGGTGCACTCCACACATACACCCAGGGTTCCCTCACACTACTAAATTTTAATATTATTATATCGGCGTGCGGAGTGAGCAACAGCAACCAGCGCGTTTCTGTTTCTCGCCCGTTTTCATCCAACAGTCAGCCATGAATCAGTCGGTTCAGCTTTCATTCTAAAGATATAAAACAATTCCACCTGCCTTCTTTTATCATTTACCGTCACGCATTCTGTCTACCTACCAATCTAAACCCTGATTCTATATTTCCCCAGAACAGAAGTCCATTCGCGTCTATGTGACGTAAGATCTTCATTATTTACGAAGGTTCTAATATTCATGTCCTGATTGAGGTACTCATTTCGACAAATTGACATGTTTACCTTATTTTTGTTATGTAACACAAAAATCAGCCTCTATAGCCATCAATATTTCTGCTGTTGTAATTTTTCCAGAGATCGTTCTTGTTGTCCACACTCCTTCCAATCTTTTTGCGTTTGACCAGCAACACTGAGCTTAGCAAGCACAAGAGTGATCTATACTGACTGCTCTGTAAGGACACACTTACCTCCGATCTGATCAACCCATACTTCAGTTGCGCATTCATGTCACATGGCCCATTTCCCATTGCTAAGCTACCTAGTCAACTCTAGCCATTTCACCGTCCTTTAGATTTCGTCATGCTCTTTGCTGTGTGCATTGTTGGATGATGATGCAGAAAGGCACTTTGGTTTGATAATATGCGTACATCTTGATGTGAAAAATAATTTATGTGAAAACGAAAAAAACTACCCGGTTGCTTGAACCCTACCGCAAGCTATTTTGTTCTAAATAGTTCACTCGCATCTGCGAGTTGCTTTCTGG
>STRG.73655.6
CCACAGTGCGCCTAAAAAGACTATTCACAATGTCTTGTTGCCATCAGTCTGAGCTGAGACAGTAAATATATCTACCAAGACACAAAATCCGTGACTACTGCTGATGATCTGAGCCCGTTGCTTGGTTTGGTAATACAAAAGTCAATGTGGGATTCAACATCATGGTACGTAGACGTCCAACAGAAGATTGGTTCCAAGAGAAGAAGACTGTCAATGGAGAATCTGCTAGTCAAACTAATTATCTGCTCTCCGCAACGGACACAGAAAGTGGACGCAACACGGAGCTACTAAGTGCAACAAACAATAAACCAACGGAGCCGGACACTGCCGATAAAAATCGAGCGATCCACGCCTTTTCGAACAAGCATCCTAGTGCTCCTGAAATGACGTACAAAAACCATTTCCCTTCTGAAGATTCTCAAATTTTGGAAGGATCTAAACCGTGCACCGATCCCCAGACCCATCTGGACACACAACCACTGCTCACCCAAATCCGCGGACAATTCAGACAATTCTGTGAAACCACCTCACTGCGTGGTGTACCGCGTATAGTAAACACCCGTGATTCCAAAAGACGTTTACTTTGGGTAGTTTTTGTTGCCGTATTTTTTGTCGGTTGCATAACGTGTCTTACATTCATCATCAATCAGTATTTGGAATTTGACGTCATTCACCAGCCAAAAAAACTTTCGGACTCCCCTAGACCCTTCCCGTCGGTGACACTGTGCAATTTGCGCCCATTTTCCACTCGTGACATTCGCAAACTGAAAGCAGCCGGGGTGGTTCCTGTCGATATGTATTTCGAAAATTTGAAACGAATGATTTTTCGACTAAAAAGTGAAACAAGGAAACACATGACCATGTTGTGGACTTTTGCAGCTTATCTATCAAATTTGCCCCAAACAGTGGACCAAAACGATTTAGGTCATTCATTGGGTGATATTGTGAAACGATGTTCCATACTGTATAAAAGTGGTTCACTTACTCGTGGCACAGAATGCACAAAGAGTGGTTTTTGGGAAAAAACACAAGACCGTGTCTTTCATAACTGTTACACATATACCGTATTTGAGAACAGAATGAATACCACCGTGAATATGGAAATGGTTTTGTATTTGGACAACTTAGTTGAACAGACGGACTGTTTTGATTGTCAAGAGTGTGAGTGTGTGAAGAAACTTCCAAGGAGTGTACAAATATCCGAATCAGCGGATCAAAAGAGGAGTATCGGATACGCACACGTGATGAGCGGCGATAATCGCGAAACCAGTAGTGTGTTTTCGAAAATCTTTGTCCATTCATCTGTAGATACCACTCAAAGGAACCACATACTCCTACGTATAGTGGACCCGTGATTGTGACATACTGATGAAAACTTGCAACTCAGAGCTCCTGAAAAAATCGTGTAAACAAGTAACTCACCAATAAAACAGAAAAAAGAATAATGATGTACAAGATAATCTCAATAAATTCAGTTATTAAT
>STRG.4918.1
GATATGCAGTTCGAACGGATGATAGGACATGAGACTCATTCAACAGACTGCACAATCCTATTTAAGCACCACCAGGATACAAAAATACCAATTAATCAACCGAACAAAAAACGGATGACAATCGCCTTTTTCTGCAATGAAAAAACTGAAACAATCGAACTGTGAATAACTTGGGATTACTTCTTATTGAGTACATCTGTACAGTTGATGAATTACTGAGTACCTTTCTTATAAACCATGATCTGATCGGCATGATCAGACAAGCTTATCAACCGGTTGTTCTTAATTTCGGGACAGTCGAAGTGTCCCGTTGAACACCTTTGTGCCCCTTGGATTTTTGTGTAAAAAGTGGGGAGAGTAAAGAATCAGATGTCTAGAAAAAATCCCCTCGTACGATTGTATGTGCCGATCTCCCACTCAGCGTCTTTCGCTCACGGTCCTTGTCCATTGTCCCAGAAATGGATCATGATCTATCATCTGTTGGTCAGACGTCATCTGATCAATTTGTACGTGGTTCCAATATCACCGGACGCTCCACCCGAGGAGTATTTGCAGTTGAATGTTGGACGTCGTTTGCCTCTGGTCACAGTGACCGCATCGGAAGCGTGCAGTGCGCATTTGTCGCAATCTCAGGAAACGGTAAACCGAAAACCAAATATCCGGTGCACACAACGTAGCCGTTCCGAATGTCGGCCGCTTCTTGTCGCCGAACTTGAAGAGGACCGAGATTCATTGTTGGACTGTTGGAATGAGCCCGGTTTGACAGCCAAATCACCACAGCTCCCACTGATATGTGATCTGGCAAGTGGTTTAAATCAGTTGTTACTTTACGGGCACACATCGATCGTGCTGAAATGTCTACAAATATTGGATGAACATTTGAAAGTGACGGGCAAACGATTCTTGGACCGAGATGAACCGGGCTATGCGGACTGTGCACTAGCTCCCAAACTGCAACATCTCCGAGTGGCCGGGGCATATTTCCGCGGTTTTCACATTCCCACTAAATACGCCCATTTGTGGGCGTATATCGGGCGCATTTATCAACTTGAATCGTTTCTCGAAAGTTGTCCGACCGACAGGGACATATTGTTGCACTACGTGGATCGAATTCTAATTGGTCAAGTCAGTGAACTGTCCAAGCAGAAGAGTCGGATATTACAAATTCCTGACCGTTTCCGCTTGCTCACTTGTCCACAGTTTGACCAGTTGACAAGTGGTAACAGAAGCAACGCAAGCAATTCGACACTACCACGATACACTGAACAAAAATCGCTACAGTCGTTCCCAGAAGCACACCTCATGGATTGTCACACGGGTTCCCAGGTTTCCAATTATGGACTTCGTAAATTTGCGAACATGACCAATTTGGTCGAGATTGATGGAATTCCGTCGAGCAGGAGTGATCGATCGCCGAACATTCTCCACACAGAGAAGGGAATCAACGGGACTTTGACTCGTGCGTCCAGTGCTTCCTTGCGTAGCGTGATCAATTACTCAAAATCGATGGAGAGACCAAATCTTTTGTACAGACAAGTTCCCCCGTCGAAATATTTTGAATCCATAGAGTCACTGATAAAATGAATTTGACATGTCG
>STRG.49653.1
AATCATTACACCTTGACAGATTCGTTGCCTGATCGAACGGAATACTTTCACGATTACGCCTATTTCAAACCGAGTCGAAAGAAGATGAGGAAACTAGAAGATGATCCGGAAGAAGAGAACCACCTGAATCATAGGAAACGACTGAGGCCAAATGAAACGACATGGCAGAAGACTTTCGTCGACAGGGCCCATATATACATGACAAGAGATTCAAACTCGGTTTTGGACGATCGACGGATTCCCATGAATCAACAAAGACTTGATGACTTGGACAACCTCAATCTTCGATCAACTGACGAAGGGTGGCCCACAGTAAACGGTGTCCAAACAACTGCTGATCAAGAATGTAATGCTGGGAAATCATCTATGACCAAGGATCAATCGGGTAAACAATGTCAATCAGTTGATATTCCGAGTGTCCAAACAACTGCTGATCAAGAATGTAATGCTGGGAAATCATCTATGACCAAGGATCAATCGGGTAAACAATGCCAATCAGTTGATATTACGAGTATCCAAACAACTGCTGATCAAGAATGTAATGCTGGGAAATCATCTATGACCAAGGATCAACCGGGTAAACAATACCAATCAGTCTATATTCCGAGTGTCCATCCACATGCCGATCGAGAATGTGCTGCTGGGAAAGCAACTCTGACCACTGGTGAGTCCGATCCGAGTTTCTCACATATCAATCACGGCAAAGTCTCACGTTCTCTCGTGTTGCACACGTACACACACATACACATACACACATACACACATACACACACACGCACACACAAATACACACGGATGACAGTGCAACAGTCTGGACAGAACGTGTCCAAAACATGAAAATTAGAAAAACGAATCCCAGGCCAATTCTTCATGTAATCAAATGCGAAATTTGTCCAATCACGAAGAAACGGTGGATTGATTCTGTTTGCTGAAATTCCAACATTCAAGCATCGACTGTGTACAAGATTCAAACAAGATCCCATCCACTCACACAATCTGTGTCTCACTCAAATATAAAAACGAAAACGATGGCACAATAACGGAACTAATAACTAACTCTATCACACACGAACACGCACGCCCAAATTCCGGCATACCAACTCGTCAATGCAAATACATCAAAGCAGGCGTACACGCATTCCCTAAATTACAAAATCAGTCATTCATTTACACACCAGACAATTCATTTATTATCAGAATGAATCACCTATTCACATAATGCAATAATCAGCGAATCAAATCCAACGAATCAAACACTCACATAAGAACGCGTATAATAGAATGCAGAAACAATTTGAACAAACACACAAAAATCAAACGCACAATCGTCAGCTTGTAAACCCAATCAATCACTCACCCACTCATTTATTCACTCACTCACTCGCTATTTCACTGACTTACTGAGTCATACAATGAAGCGATCACACAATCAGTTATTGAACCCAACAAGGATTCCATCATCCCTAAATCAACATAAGTGAATATTATTTAATCAATAAATCTGTCACACAATCGACCAACCGACAAATCAATCTTACCATCTTCCAATCGATCACTCACACAATCATTCACACACTCACTCACTCACTCACACTCTCACCCACTCACTCACTCATGCACACATTCACTCGCTCGGACGCACACTCAGCCACACACTCACACACGCATGCAATCACTCATTCATTCAATCACCAACTCACTCACTCACTCATTCACTCACTCACTAAATTACCCAAAGACTCACTCACTCATTCACTCACTCACTCACCCACCCACCCACTCGCCCACTCACTCACTCGCTCACTATGCCACTCACTCACTCACTCCCTCATTCACTCACCCACTCCCAAACTCACCCACCCACACACTCACCCACTCAAACAATCACTCACTCACTCTGACACATACACACACACACGTACACACACACACACACACACACACACGTACACACACTCACATACACACACACAAACTCAATCGGAAACAGTATCACACACAGCTCTGATTCAAAATATTCAGATAAAATCGCTTAATCTAGCCCAATCAAAACACACCATGACTGACACTGACACAGACACTGACGAAGACAAAGACACAGATACAGATACAGACACAGACACGGACAGAAACATTAGACACAGACATAAAATACGAACAGATTCAAATACATTCACAGACACACAGAATGAAGTGGGCACCGATTACGAATGTTCCAATGTCATACTAATCCTTAATGTTCTCTCGCATTCGTCAGATCAATCGGGTAAACAATGTCAATCAGTCTTTATTCCTAGTGTCCATCCACATGCCGATCGAGAGTGTGCTGCTGGGAAAGCAACTCTGACCACTGATTTGAATGCTACGGGCAACGCAGTATCCGGAACAAAAGCCACTGTGGCTTCTCACGGAACTAAACCGGTGTGTGTTACTGATGTGGAACCTGAATGTACTAATTTCGTAACAGGAATCTGGAGTTAAAAGGGGCTAGCCAAACGACCAATCAAGTTAGCAAAAACAACGAACAAATTTTGATGGTGATCACACTCGAAAAAGCTCGCGAAGATATACTGTTAATATCCAACCCAATAAACTTTTGAACGAAACTATCCCACACTATTATTGTTCTTTTGAAATATACACGCGTGAGCTTTGTATTTGTTCTCAAAGTAGACGTTTTGAAGGAAAACCAGCTTCAGTTCTAATGTCTGAAAAGTAGAACGGATATCAGAGGAGCG
>STRG.11819.5
GTTGGGATATATGTTGCACATGTCCCAGAAGGGATTCCTCCGTGAGCAATATTTGTTGAGATGGGTGACGGTTGGAAGATGAGTAAGGGTGGTCAGTCCATGGCATGATAGAAGGTAATTCAAAATCTAACCAATGTACTTGGTCATGCGGGCATGCTAGACTTCCCGGGTGGGGTTCAAGAGACCCTCCCACTGTATGATTAGGTGAATTGGAGGATATGGCTAGGTGTCGTGGCTAGTGGCGCTCTATTATTCATGGACTTCCTTTGCCCACTTGAATATATCGGTAGGTCTCTTCTCACTCTTTCGAGTCTTTTTCATTATTTCCGATCGAGGATAGTGCTTGGAGATACCAAAAGAATCCCCCGCACCCGGTTCACGGGTAATGTCTGTTTGAACTGAAATGATTCCATATCTCTGTGTTCTTATGAGTGGTTTCTGCTAAAAACTCACCCATTCGAATGCATTAGGATATTACTGAATTGACTTGTCAGTTCGAATTTCGCGCAATTCACATTCCTCACTTTATGAAATCGGTACGGTAATGTGACTGATTAACATTGTAGAACTTAAGCTCGGCCCGCGGCGATCTTCCCAAGTATAGTTGTGCGAATGTATTTCGGTGGTGTTTTTTCATGACGTTTGTTGTTCATTGATGATAAGGTTGGTGATTATTTGGAACCATAACCATCATTCTCATTCCTTTCTCCCGTATGCAGCCATTCGGCATCTGTTCTACGCACGTTTCGTCGCGCACTTCTTACACGACTTGGGTGTCATATCTTGCCGTGAACCGTTCCTTCGTTTCCTACCAGTTGGTCTGGTTCTGGGGCATACATTCACGGAACCACATTCTGGGCGTTATGTGACTCCGACACAAGTGGATCGCCAGGAATCGAAACCAGGTCATATCGTTTGGACCGAGCGTGGGACTGGTCAACCACTGAGTATGCAATGGGACAAGATGAGTAAATCCAAACTGAATGGAGTCGATCCGAGTGGAGTGGTTGAGCGACACGGTATCGAAGTGGTCCGGTTGACGATGCTAGCAAACGTCGGACCTCATCGGGCAAGGAAATGGGAGGAAAACGACGGGATAATGCGCGGTATAATTGCATGGCAATTCAAACTCATTCGTCTGGGGGAGAACCTGATCGAGTGGTCGCGTGATCAGGCATCTAATAATGGCTGGCAGCTGATGATCGGCCCAGATCAGGATCCTTTATGGTACGCTAAGAATGGCAAAGGACGTTCTCAATTTTGCATCACACATGAGAACACTTTGAACTTGGTTAATTCGTACTACAACGATACGTTTGTACTCAGTGCAGCTATTTCCCGATTACAAGAAACGACAGAATTGTTACGGAGATCATCGATTTCATCTGGTGGCCCCGGACCACGAAGCTTTGTATATCTCCGCGTTCTCGCTGATCTGATTGTGATGCTTACTCCTTTGGCACCGATTTTGTCATGCGAACTTTGGTCGCAATTACAACACGCGTGTCAGCTACAATCACCTTCTGCTCATTTGCATGATCAATTGAATGCGTTACGGACATCCAGTTCCCATTGGTCAACTCAGTGGCCCTACGATCTGACGAAACCGGTGCTGGATCAACAATTCCCGGTTTTTTCCGACATCGTTGCGGATGCAGAAGTCAGGAACGCCTCTTTGGAACCTGCGGCTCAGCAAAGCTCTCAGTGAATGTGGGTGGCATGTTTCTGAAATTGTATATTGAACACCACCAATGTGAAAAGCTTTATTACTGTTATACTTCTCAGTCATCCATGGGCTGTTCCTGCGACTTTGCTACATCGGCTCCCTACCCGCAGATTAGCTACCGACTCTGAACTGTTATTCTACCAACGTAGGTGAACATTCTAAAATAAAAGTGTGTTGTATAGCCAATTGAAATCGTACAATGAGTTGTTC
>STRG.21240.3
TTGTTTGAAGAAAATTCTAAACAGCTTTTTCGCTATTTTTATATCAGTTGACTCCAGTGATTTTATAGCTGTGCCTTTCCCTTACTCACTTTAGAAGTGGGGTGCTTCCATCTTGAAAATAGACAAATTTGGTCTATATTTCCAATGCTGTGTTTACCAAGTAAAAACGCACCTAACTTGAAATCAACACACCATGAGAAGCTGAGATCTCACATTTTTTATCTAACTGCATACGGGTTTTTAGAAATAAAAAGTCATACTTTTGCATGTCTTTTTATTTCGAAAAACTGCAAGTACTGATGGGTTTTGTCCGGTTACTTCGTCGCGTGTCTTTTCCGTGTTGACGGTGCCGAATCATTCTTCCCCACGGTTAATTTTATAGGCAAAATCGACTCAACTGCAGTTGGCGAGTTGCACACTGTGAAAAATTCGAATCAGTGATATTCTCATGAGGCCATTGGTTCATTTATGTACGGGCACGCTGTCACTGGCATAAAGTCACGTGACAAATGGACTAGCGGCTCATATCAGATGAACAGTATGTTCGTGAGCCCAATGAAATTTAGTGTGGCATCAACTTTTGAAAATTTTACTGTATAGCACTGAGCTCCGTTTGATTATCTCAGTCGCTGTTCTCATGTGAGCGTACGATAGGATAGTTGATATTGGCAGCCAATGGGGAAAAATTCACCGCATGAACTCATTGAACTTTATGCCTAATGCAGATTAGAAATAACCAACGCAGTAATAATTCGGCATCCTGGAAAAAAAACCATTTCCAAATGATGCTCATATTGATTCGAAAAATTCACCGCGAACTGTACCTGTGGCCTTTGATCCCTCTCTATCTGTGCACGCGCACACAGAAAAGCACACAAATTCACTCACACACTCATGTGGAAAGAATTACATTGTAAAAGTTGATCGCGAATGACGTGACTTCACAGTACGGACGAATGAGTTCTGAGTATCAATCCTGTTTCCGGAAATGCTGTTCCAACTGACGACCATCCAGCCTAGTCAGAGAGGTTATTCATTGAAAATCACGGCCTTCGGATACACTCCATTCATCTATCCTGGTGACGTGCATCTGGGTATCTTTGTGCCTTTACATTCCATGCGTACGTCAGAATCGAACAGATCATTAGCAGTGCGGGATGTGAAAATCGGAGGTCCAATGACGAAAATTGGATTTAAGTTTCTTGAGGCAATACTGTCTGCAATAGACGAAATCAACGGTCGACAGGATTATCTAAATGTCACACTGGGCGCCGTGGTCTATGATTCGTACAACGATCCTGATACTGCGCTTGATGAATCGCTCGTGTTGATCAGTGCAAACGAGCTAGGCTGAACTGTGTTCACCACGATCATTCATTGTCTCACGAATGGATTGGTCTCAGTACCAACGGAATGCTACCGAACGATAAGATGTCTTTGGTCGGAGTGGTCGGACCGGCAATTAGCGACGTTGCCATGTCGGTAGCCAACTTATTCAAACTGTTTGCAATACCTCAGATAAGTTATTATACTGACGCACCGAAGTTGAGCGATCATAGAAAGTTTCCCACATTTCTGCGAACTGTACCAAGTGCGCGAAGTACTGTCAAAGCGCTAGTCCGTTTTTTACGCCGCTACGATTGGATATATGTGAATGTTATCACGGACAACTCGGACTACGGGGAATCCACATTAGGCCGGTTACAGGAAGAATTATACGCTGCGGAAAATACAGTATGCTTGGCTCAAACAATTCGTCTGGGCAATACGGGACCCCGTGATAATGATTGGGAGACCGAGCTAAAATTGTTGTGGCAATCGGAGTCTAGAGTAAATGTGATTCTGTGCTCCAGTCTAATGACGAGTTGGACTATCAAAACCGTGTCTAAATGGCCTAAACACATACGTGATCGATTTCTCTGGATTGGAACCAATAGCATTCTCGAGGATTTTCCCAATTTGGAAAATCCCCTGTATGCGAATTCGGTCAACTTGTCTGCCACTGATTTCGCCCATTTTATCCTTGTCCTGCCCAAGATAATTTGTCCCGATATTGTGGAAAAATACCGGATGAATCTGCAAAGAGATTATGGTGCTTTGGATTGGCGGGACAATTACTTGCTCACCTTTTGCGGATGTATACCTAATGCGACGGGTGCAGTTGTGTCCGAAAAGCATATTTGCAATGATTTACAAAGTCAACGGTGTCTGCACGAATTACACAAAGATGCTGTATTCTACGTTCCGAACACACAAAACGCTGTTTATTCGTTAGCTGAGGCGTTAAGAAGGTGTGAAATTCGAAGATCTGGAAAGAGTTTGACATGCGCTAATCAACAACCTGCGGTGGAAACACTGCTCCACTACTTGCGAAACTACAATTTTACGGGTTTCGGGAACAAAACTTTTGACTTTTTCAAAAATTCTGATGGATATCCACGTTACACTATCATTTCTTACTCAGCCGCTCTACTCAAATGGGAGGTCCTAGTGGAATACGATGACCAGCTTCTATCACCTTTTTACAACGAAGATCGGACCGTGTTGAACCAGATTCAGATCACACATGCGAATTCCCACTGTTCGGAACCGTGTGACACTGGTCAAGCCGTACGTCCAGACCCTCGAATCAAATGTTGCTGGTTATGCTTGAATTGTTCCCACGACCAGATTGTCACTCAACTATCAAGCAACGATGCCTATCTGGCCAACAGCAGCCCAGTTTTGCCATCTTCTGTGTGCAGATTCTGTGAACCGGGCACAAAGCCGAACGAGAATCGGACACGGTGTGATAAATTGCCCCTAGTTCACATGAACCTCAAGAACCCATTTGCGATCGCTGTAGTGACTGTATGCCTTACGGCTCTGGTGATCACAATCGTGACTACTGTTGTGTACGCGTATCATTGGTGTACCCCGGTTATTCGAGCTTCTGGAAGAGAAAGCACAATTGTGCTATTGCTGGGTATTTTCCTGTCCTACATCTTTCCTATAGTGATAGTCTCTAGAGGACCTGAATTATCGATCTGTGTAGTGGCTCTGGTTGCCCCGGGACTGTGCAGTGCTATTTCTTATGCGGCCATCTTTGCACGGATTCATCGTATTGAGCGTATATTTCGGGCGAATCAGTCGGCTCTCAGATTACCGAGAAAATACACTAGTCGAAAGTACCAAGTAATTCTCATGTTGGTGATCGTCTCGACAGAAGTGATTTTGCTTGGAATCACCTTATACTTATGGCCACCGACGGTCAAGAAGGTCCTTCACGGTCAACCGGCCGATACGGGTTATCACCCAAAAGAACCGGGCTATGAAGTTATTGTTCAAGTTGGCATTGAAAATAATCGATTGGTCTGTTTCGATTCGATCAGTGTGGTCACCTTTACCGGCCTACTGATCCCCGTGTTTCTGATGATTGTGACCATGATACACGCGTACAAAGTCCGCAAGGTACCGACCGGGTTCAATGAGGCTCGAGCTTTGGGATTTGTGAACTATGTGAACGCGATCCTGTTCATCATGATCCCCATAATGATGCAGATGATCCCGCTGCAAACCACAGAGATGATTCCGCTCAGTGTGCTTCTGATCATCACTGCGACCAATCAGTTGTGTGTATTGGTCTTGCCCAAAATCTATATTGTTCTGTTCAAACCGCATAAGAACACACGTCTCGGTATCATGCAACGGATACGGACACAAAGTCAGATTGACATTATCGATAATATGAATGAGCTTATCGACTCTCGGGGAGTTCGTTTGGCCACACTGAACGGTTTGGCAGCAAACAATCAACCGTTTCAGGAGCTGTCTCCTGTGGACCTGTCACTGTGGCCTGGTACAGTGGAACGGCAGTTGACACGTAAGCGAGCTCAAACTAATCCAGAGGCCCCCGGAATCCCATCGTCTAGAAAGAAAGATGGAAGGGTGGAAAGAAATAAAACACGCTACCACTCGACTAGCGCTATGGATGCAGCGCAAACGAATTCCGAAAATGTTCATCTGCTCGACCATCAGTCCAGAGAAGTAGCATTCAAGCTGCCAATTCAGGACAGTCACAGTCCAACAAGCACAGTTATGAAAGATCCAGACGTCTCCTCCGGTCAGTACCCGGAACATCATACATATGTATTTCAAACACGAATCCGGTACAGAGATCAGTAACGATGGAAGAGAGCTGTGTGTTGAACAATGCAAAGAATCAGTAGCAACAACGCCGCGAAATACCCGAACCTGATATATTTTCCGAGGGACGTGATTCTCATTTGTGTTGCCAAACTCTTTGTGTATGTCCCACTTGTTTTAATAATAATAATGCTTTACTTCCTTTTATATTTTTTATACCTGAGTGGTACAACATTGCTCGAAGCGATCTTCTTGGGCTCCTGTTTATGTCCAGATCGTAACGCGAAATGTGAATATCATTCCACCCTACTGCTAATGCACAAATTTTCAGCTAAAAGAAGAATATCTATTTTCCTCATATTTGTAAACCAAGACAGACTGGCCAAACTATGGAAATTCACGTACTTTAAACCTGCTAACATTTTGTACTGTGAGGCTGAATTACAATAAGCTAAAGCATGGATAATGAGCTGTAAATTGGCATGAGCAAGTCTATATATAT
>STRG.42567.3
AACTGAACTACCTACTGCTATTTGATTTGAAGTGTAGCGCGTTGGCCTTCACCCATTGTATTCTCAACGTTTCATTCCCATGACCTCCGTGAAAGGGGTGCGCCTGGCTGGGTTTGACGATTCAAAAGTGAGGGATTCGAATGTCGCAGATGTTTTTTTATATTGTAAAATATATTTGAAGAGTTTTATCATCGCCTTAAACAATAAATGGTTTATTTGACGAGAACGCTTGAAAAAGCATTATATCTAAGTCCATTTTGCCGACCAATTACAATAGCCAAGATCGGCGAGCTGTCGAACCGTGTGGAAGGAATGTCAGTGTCGCATGGGGACACTATTGCCGTTCTCAAAGTTCCCAAAGGGACGAGGGACCGAAACCCTTTTCAAATGAAAGTACTTGAAGATGTCTTTGACACAATCGTAAAGTGTTTCAAACGACATGATGCCGTCACTATTGACACCCCAGTGTTCGAACTGAAGGAAGTTCTAACAGGAAAATATGGTGAAGATTCTAAGCTTATATATGACCTAAAAGATCAAGGTGGGGAATTATTGTCACTTCGATACGATCTCACGGTACCCTTTGCTCGTCATGTGGCAATGCACAAAATTAAAGCCATCAAACGGTATCAAATAGGAAAAGTATATCGTCGCGATCAACCAGCAATGACGCGCGGCCGCTATCGAGAGTTTTATCAGTGCGATTTCGATATCGCCGGGGATTATGGTCCAATGCTAGCAGATGCAGAATGTTTGCGTATAGTTCATGAAATTCTCACCGAACTGGCACTGGGCGATTTTATCATCAAAATCAATCATCGACGCCTTTTGGACGGCCTGTTCAAGACATGTAACGTACCGGCTGAGAAATTCACGACAACTTGTTCTGCGGTAGACAAATTGGATAAGAGTCCTTGGGAAGCAGTACAACGGGAATTGCTGGAAGAAAAAGGTCTCAGTCCGGACACGGTGAATAAAATTGGCCTGTATGTAAAAATGAGCGGTACACTGGATCTTGTGGACCGACTTGAAGCAGACGAACCGCTCATGAAGCAAGAGGTTACTCGTGAAGCACTAGCGGATATTCGATTGCTTCTATCCTACTGTGAAGCGTTGGGCATCCTTGATCGCGTTCGTTTCGATTTGAGCCTCGCTCGTGGCCTGGACTATTACACTGGCGTAATATATGAGGCAGTTCTAACCGGCTTCACCCATGACCCGTCCGCTCCAGTTCCAATTGCTGCTGAACCAGAACAGGAATCAGCGACGGAACCACAACCGAGCAAATCGAAATCCAAAAAATCGAAGAAATCTAACAAGAAAAATGCTGCCTCCAATACAGTGACCGAGGATTCAGTGGCTAGTGGTGAACATCTACCCGTGGGCAGTGTTGCCGGTGGTGGCCGGTACGATGGTCTGGTCGGAATGTTCGACCCGTCCAGTGCTCGGGTCCCGTGTGTTGGAGTCAGTTTTGGTGTAGAGCGACTGCTTGCTATACGCGAAGCCTTGGCCAAATCCGCAGCGAACAAGTCCGGTGTGACTCGAGCCACGGAAACCGATGTCATGGTGGTCGGCGCGCACAAAGGTCTGATCCTTCAACGATTACAATACTGTCGGCGCCTATGGGATGCCAAGATCAAGGCGACTATGTCTCACAAGAATCACCCGAAACTGTTGGATCAGTTACAATATTGTGAGAACACTGGGATTCCGTTGGCGGTTTTGCTCGGTGATGGTGAATTGTCTCGTGGTGTGGTCAAATTACGTGTGATTGCCACTCGTGAAGAACGCGAGGTACCTGACGAGGCTCTTGTTGAGACGATTCGTCGAGAACTAGAACAAATGCAAGCCAACGGTTGTTGAGTCAGTCGTTCCCAGGGGCGTTATAAATCTACCAAAGTGCGGCACCCTAAACGAGAAGTTATCTTTCAGTGCGTACAGCTGACAACGGTGCATCCTTCCCTCTTATACCGGCTGATCTACCTTTGGTTTCACGTCTTCTCTCTCCGCTGTTACCGTGGCTGAATTCGTATATTGTTGTACTTGAGACATTGTACTAAATGAAGTGTCAATGCACCTGTCTGTCTGGAGAATACTGAATGCATTAATTGGTCCTAAATAACGTCCCGTGTGTGTTGGGAGCGAACGAATTTCTGAATTTTCTCTTTCAGTGTAAAAATCGAAGACAGTCGATTTACTCAGTCTCGAATTATCAACATCTTGGTACCAGTGGACTTTAGCTTGATATAGACGGTCCCCGTTTTCAGTCATAAGGTAGCGAGAA
>STRG.45540.3
AAATGGCTAATAATAGCATAAATCTCGTCGTTGTTGGTGACGGTGCCGTGGGCAAAACGTGTTTGATAGAATCTTACGTCAAACATCCTTTTCCTGAGACGTATATTCCTACCGTGTTTGAAAAGTACACTGGATCATTGATAATCAACGGAGAAAGTGTGGATTTGAAAATATGGGACACAGCTGGTAAAATATTTTCGACTCTAAATCGATTGTTAAATCTTGTAGGACAGAGTGATCACCACGACATTCGCGGACTAACATATTCCGAAGTTGATGCAGTTATTCTTTGCTTCTCGGTTGTGCATGAAATCTCGTATGAAAATGTCCGGTGCAAATGGAGTGACGAGTTGTTCCAACGATTGCCGAAAGTTCCTATTGTACTTGTTGGAACAAAAACTGATCTCAGAGAGAGAGTCATTCCTGGGATTAGCCGCGTGATTTCATATGACCAGGGTTCTCGTTTAGCTAAACGGATTAACGCCGACTCCTATGTGGAATGCTCATCATTGGCCAACTTTAATGTAAAGCAAGTATTTGATCAGGCGATCAAAGCGGCCCTCGAACGAAGGGCCGAAACAAGGTCCCCAAGCAAAAGATCACCCCGAAAACCGGAGAAAAGTCGATCTCAATCAAGACATGGCAGAAGAAAGTCAGCACAACATAAAGTAATGTGAAACGGACGGCCTCAACTTCATGTGAGAGACTTCTCAAAATTGTTTTTCTAGTTTTTGTCACTTCTCTTGTAATTGTCATTATCTGCGAGTTCTGAACAGTGATTTTTGTTGGTGCTCTTCTTTCCATCATTTTTGCAAAGGAATTCTCAAAACCATGAAATCCACAACTTTTATTATTTGTTCAGTTTATTAATGGAACACCCAGCATGTCCGTAGCATGCATCAGAACACCGGCCATGACCTTCCCACTACGGTTAACAATTTGATATCGAAATCACTTCATTTACCAGGAGAAAATACTATTTTATAGATAAAGCTCAAATGTATCTTTCATAACTGGGTAATATGTTAAACACAAAGTACACAAAATTTCCGCAATTTCAACTGCACACAGAATGTTACAGTGCAGAACGTGCACAATAGTCGGTCATTGAAAATTTTGTATTTTCAACCATTGTTAACTATCATATTGAAAAAACCACGAACGTGAGGCTCTTGACGACGAAAATGTTTTTTATTCGGATTTCGACAGGACAGGCATAGTTAAATATTTACCATCAAAATCATTATTGGAAAGTATCAAAAATCTTTAATTTTTACTTTATTTTCCGATGTCTTGATACTAAAGGTACTGTGTAAATCACACTCATTTATATAAACGATGACCTATCTGGTATAAATCCCTGCCAAATCCGACTTAATCATTTCAAGTCCCATTTTAAATAAAAATGCAATGGATCCA
>STRG.2926.1
[truncated: 92,828,260 more chars]
