# Supplementary material for: Discovery of long non-coding RNAs in the liver fluke, Fasciola hepatica
Source: PLoS Negl Trop Dis. 2023 Sep 28;17(9):e0011663. doi: 10.1371/journal.pntd.0011663 (PMC10564125; doi:10.1371/journal.pntd.0011663)
Supplement: S4 Dataset — Long non-coding RNA sequences only. (TXT) [file pntd.0011663.s004.txt]

# S4 Dataset. LONG NON-CODING RNA SEQUENCES


>STRG.8075.2
TGTACGTTTCGTACAAACTAAACGTTTTTCTTACTGGCTACTAACATCTTGTTAGTAGTCACATTCTACATGTGAATCTTTTCCAAGTCATTCTCCTGTGTTGTTGGCACAAAGTTGGTCATTTTACTGAACTCAGTCCCGATTCGTGATTGGTCCATGATCCAATCTGACGGTAGCGTGACAATATGGTTTTATTTTATTCACATGGATTTGATCTTACTCTTTCATGTGATTTGAACAGTCTTATCCGTTTCCCACTTTCTGACATTGACCTGAATTTGTTTGAATGAACATATGACGCTCCCGCCTGGTTTAACAGCAAATTTGACTATCCACGATCTGTGTCTCGCTCGGTTCAAAATTTGGCTGTATGTTTTGTCTATTCATTGTTCATTAACGTTGTACTGATTATAGAACCGTGTTTCGGATTAATACGTCTATCAGTTGAAGTCTTCTGAAATTTGTTCGAGACGCGAAGTAAGCCACACCGAGAAGGAGCACCCTAGAAAGGCTTAAAGCAGCTAGGTCGTACGAACCTGAGTGGAATTCAATCGAAACGGTCAAAGTTGACGGTCGAAAGGATTTCGCTTACATGGTATATTAGCCGTGTTAGCACACAAAACCACCAACGGTGGCCAGTCATCGAAGCAAGTGTTTTTGTCTTCGCGATGATGAAACTAAACATATAACAAGAAAATATGCCATGTCAATGGAACGGCGCTGTTGGTGGAAAACAATGACTTGGAAACTTTTTGGTAACCACAGATAATCTTTACAGTGA
>STRG.16910.1
TGACCATAAATGGATAAGTGAACGAGTAGTAGCAGCTATTCCAAAAAGAAGAGTCTATCAAGGGGAATTCAAAAGATCAGTCGCTCGCTATAGTGTGTGGAAGGTACACGGATAGAAAACTGGACGATGTAAAAGAATGGACACTTAGAGGCAATTCAAACTGAATAAATGCCAGCTTGGTGGTAAAATTTCATTGGCGAGATGCGGAAGGAGTCAATGGACAAGAACAGCGGACATCAAATCGGATATATCAGGGAGGCTTCAAGAGCGGAGATGGAAGGAATAGCCAGAAGAAAACCAGTGACTGATCGGCGAATAATTTAAGTCAATAAAGGTATGTCACGATGTATTAGCAAAGCCTTGGGATCATGGGGATCTGATTTATATGGTGATTACAAAGGCAAATAGCCTGGAAGAGCTGTAGTTGAAAAGGGGGTAGATATGTGGCCTGATGGTTGTCTTGATAGACGGACCCTTCTATAACGGTAAGGAGACAGCAACGGGACCAGCGAGGCCGATGAGATAAATAAGAACGGGACATCAAACGCGGAATAAAAAATATGGTACAGTAAGGGGGTAGTGCAACAGTAAAATAGGCACGATCGAAAGCTCTTACAGTACGTACTTTGAGGAGACTGAAGTCTGTCGCGTTAACGCCAGGGTAAACAAACACTTTGGGTCAATGGTTTTTGTTCACAGAGTGCTGGCTGATGCATCATGAGTAGAAAAGCTTATAATAATAATAATAATAATAATAATAATAATAATAATAATAATAATAATATTAATAATTGTATATTTCGGATGCGCCTGAAGCATGCTAGAATGCATGATCAGATGATTATAGTGATGCTGGAATGACAATTCACAAAAGGATGCAACACGTGCATGCAGAGTATCAAAGAGAGTGTTACAGCGAACTAAAACTGTAGTAATGCCCGGCAAATTTGAAGGTCATGGTCGAATGGTGTCAGTTGAAGATCTGGAGTACATGCACAAGTGGTATATGAGATAATTACCACTAGTGGAAATTCGAACATATTCAAAGGATATGTTTTTGTGCGCCACAGAATATGAGAGGCATATGGATAGAAATCTCGTCGAAGCGTTCGGTGAATTATTCACTTTACGACAAGTATGTCAAGAAGTATTGACATGGAAATATATCAGTCTGCAAAGATGGTAGTATATAAAGTGGTGGCTGTATAGTGGAGGAATCATATGTGTGGCAAGCAACTGCGTATTTCTTGGGAGGAAGACTACCAGAGTGATGGTGGCAGGGAACGGCTGGAGGAAAGCAGGGTTGGTATGAAATGTCAAAGCTGAAGTGGAAGACAAATCAATGTTGACTGTACGGTTA
>STRG.63335.1
CATGTTTATCGTAATTTCGTGGTTCTATATAATACAATATAGATAAATATTTAGAGACAAGTGACTTACTATCAGGTGAGCATACAAGAATAACAGTACAGAAAATTATCCGGTGAGTCTGGACAGTGCAGTCATGAACGGCACACTCAACAAGGAGACAAGCGAAACTGTAGTGCAGCGTGGTCACGGTGCACACATTAAATCAAGCTTTCTACTTAACATGAATTTATTATTTCAGTCACAGAATAAGAAAATAATCTGTAGTTATAATATGAAAAGAGACTACCAGTGTTAAAGTACAAACAGTTGTACCTGGAAAAAGAGACGAGACATGTTTCAATGTGAACGAATAGATCTTGCAAAAGCGTGTCTGCGGAAAGCATGCGGTGTAGTACAGGGGCAGCAGTTAGGTGGTTTGGAGTTCACGTCTTCTGCCGGCAGATTTTGTGAACGGGTGAAACGGGATATAAATAAATGATATTCTTGCTAAGCTTTTCATAAAAGATAAATTCAAACTGTGTCAGTGCATTAGAAACGGAGAAATTAGGCCATGAATGCTAGAGGCCCGCGATATATATACATGCTAAA
>STRG.11367.1
TGGTACGCGTGCAATGCCCCAGCGGGTCCTTGCGTGGTACAAATTTGGTGCAGCTACCCGGGCTCAAATGATATGGGAGTCCTTGGCGATTGAATTGATGTGGGCCGTAGAGATAATTGTGTTCTTTGAATCGTACTGCTGTTTTTGTGGCCCAGTAGAGGTCTCGTGAATTGGCACGCCCGAAGTAATGGAATGGGAGGCCTAATTGATTGTGTGGTTTTGAGGCACTGCGTGGTCGGCAGTGGTCCTGTAAAATGGCCTGCCCGATATGCGGTCCCAGGGAATTCAGTACTCTCGTGGTGTTTGATGGAGGCGTACGTAACACTGGGGAAAGGGCTTCTTTCGTCGGGGTGGAGGGAGCAGTGTAACGGCCATGCTGTTTAACACGTGCAAGCCCCCAGCGGAGGATCACTGGTCCTTGCGTTCTACATATTAAACGGTGTCCGGGGTCATTTGGACTAACGACAGCTGAATCGTTGGAAATTCGGAACATTTTGCAGCAAATCATTGAGTTTGGAGTGTGGAGATCCTATTGGTTTTTCTATCATACCACACCCTATCCCGACCAAGGGACCGTATAGGAAAGTGTTTTTGAATCTGTCTTGTTGTAAGTTTTTTTGCAAGTCCCTGGTAAACAGCAGCTAAGAAATTAACTTCAATGAAAGTATTTTTGGACGCGCACAGCTTAATTTCAGGTTGGGCACGATAATTTCCACTGTCGTCCCGATCGTTGCCACACCTGACCTACTGGGACTTTATGAGTTCTCCATTCCAAGTCTCAGGACCCGGTCGCCGGTTATCCTTCATAGTGTGGTGGACCTTGGATGCCATGACGTATATCGTGTCCGGACATTTCGATGATTGAATAACGCTATAATTACTTAGGTCTGTCAAATGTCACACTCTCGGAAAGTAGTAGAAACCCAGCCCCAAACCTTTTTTCATTGGTTTTAAACCTTGAAATGTAGTAATTCCAAAATGTCACGGTATGTATAAAGTTCCATTATTGCCCAAACCAACCCCAGTCTCTCAAAAGTAGCGCCCGATTAGGTCAGACAAAGCCAATGATGAATCCCGTTTTGCCTGCCGCATGTAATTGTTGAGGTGAGTCATTTTGTTCACATACTGAGGTAGTCAAGTGGATCAAATGGCTATCATCTCAAAAAGGACAAAGGCTTGAATTCCAGATTCACGAAGGCCTGTCGTGGTAGACCGCACTACCATTTCAACTTACCTTAGTTTCAAGCCTTCGACTTTAGGAATTCCGGTATGAAGCTGTTATGTTGTAATAACGGTCAAAATAATTTGACTGCAATGCATTTGCATAACAGCATAGCACAAGGCCTTTCGCTTACCGGTTCGTGATCAATGTATGCCTTTATAACTCTGGATTACCAGGTATTAACTATAAGTCCCGAGAATGGCCGAGGGGACGGGCTACGCCTGATCCACTTTCTGATGGAGTGACATTTGACAGACTGAAACGAATATAGCGTAATTCAATCGTGCAACTGTCCGGCGAGCAAATGTCCAGCCACGAAATGTCCGGGAGCCGGGGTATATATCCTTTCCGCTGCACTCAAGCGCAAGTATGTAATAAAAAAAACCACGTGTGGTAACGGAAGATTCCGAGAACTACAAGCTTCAGTTGCGAAAATTGATACTACTCAAATAAATCTCTTGGATGTGTGCACGAGTGTTGCATGAACTTCAAAGCACCCGGATCTCTCGAAAGCAAGATAGGGAGAGTTGCTACTATACTGCGTTGTTTGTAGGGAAGTTCAAAGCACCTCAGTTGTTCAGTGAATAAAACAACCCCAACAATGAACCAATAACCAACGATAGCCTTATCTACTCAAGATCAAGATAACTAGCTGTGCATCACTAGATCGTGTTCCAGTTGCATCAACTGAAATTTAACTGGACCATAAAACAGTCAATTGGACAGTCTCAGACAATTGATTGAGAAATAGATTGGCCAGGCAATATCAGGACAATCGCGAACACAATCTAAAAGTGATCCTGATTCGGTTAGACATTTTCTGCCGGATATCGGGAGTTCAGATAACCAACCTATATGTGACTCAAACGAAAACTTGGTGCTCTTTCAATTCTATCATATGAGTCCGCAACCAAGGCTTGCAGCCACGCTTTTGATTGCATAGTGTATGTCGTGGATTGAGAACAGTTTCCGACGTTTTGGTTTCTAACCCAGAGTACTACTTTTAAGAAAAGAAAATGGCTTGATGTAAATTGAAGTAAGCCGACACTGAATACATACACCGATCACAGTGGCTTATCCGACGCGTTCCAGTTTGAGTGCTTGCGTTCTCTTTCATAACATTCGTGTGTATGAGTGCGGTGGGAGAGAGATACCCCATGGCCTGGAAGTCACACTGCAGTGTGATGGATAACCGGTTACCTGACTCGGAGACTTGGATCGATCGAGAACCACATTAGGTCCCTACAAGTCTGGTGGAGTAACACGCCAAAGGACCGCAAATTACTATCTACCAGCAAAGTTATCAGCGATGGCAGGACTCGAACATCTGTTCTCGGAGATGATAAACGTTTTAAATCATTAGATGGCCATTCGTTGCTTAGGGACAGGCTCGACGAACATGCTCCACTGAAGAAACAAAACAAGAAGCTGGGCAGGGCATTTTTTCAAACTTTCTGACTCGGGGTAACTTGTTCACAACAAGTGACGGTTTGTTCTTATTCATTGATGATCTCTCAGAATCCGTTATGGATTTCGAATTCAGGTTTGCTCAGTTTTTTTAGGGATGTCGATCTCCGTCAGATTCGAATCCCTGCCTGGGTATCGAGGACTACTGTAGGAGGCAGCCAGATAACATGATTACTGTGTGTAATGAGCGTCCAGTGCCACTGTATTTATGCGGAATACTAGAGTACATGGGAAGTTTCATACTGTCCCACTAGCTCTAATGAGAAAACTTATACGCCGTGGAACCATCTCGTTTTATTCTACAAAAAATAAGCGATTTATATAGTATGTAGGTGTCCGCAGCCAAAACCAGAAGTACATTGTTAAGGAACGCTTCTCATAACTGGGTCTTCTGACTAGTTCTTTTGGTTACGTCCTCAATTGACTGATTTTGTCCCGGTCGGTTAAACCAACTGTCAGCAGTTCTTTGGGTAATTTCATTTAGTTCGGTTACAGCAACTCTTCGTCGCTGATTAGTTGATTTTGTTGCATTCGGTTAAAGCAACGCTTACCGCTGATTAGGTGATTCCGCCCGACTCGGTGAGAGCGATTGTTGGTGGCTGACCGGATGATTTTGTTCCTTTTCGTCCCGCAAGAATTGGGCCATCGACCCGCTTCACAGGTCTGAGCTTTGCCATCGATTCCGGGCAGACTGATGTGCTGTCTGCTAATGGGACCAGGCGATCCATTGATGCCTCAGTCTATACCCTCACATGTGGTACCAAAACATTCACGCGGCGTTGAATCACCTCCGTGAGAACTGATTCTCTCCCTGGAGGCGAACGGATTTGCATCACTAACATCGACCGGGTTTGAAACAAGATCAGAAACTTTGCTAAAAAGGTTTCCAATTCTTCTTTTTGAAAATTTCAATAGTTATGCTGTTATTTCGTGGGTAGCTCACAAGCCACCGTTCGTGCAGCTTGGTGTGCATAGGCGGCCCAGCCAAGTGGTTTCTATTTGACTCACAAGATTCGTATCTGGGAGGGATTTTTAGGACACTGAAGTTTGCGAGTTCAGATTAAAGCGGAAGTAACGCACTGGATTAACGTACACGTCAGTGGTCGTGATTTTTTTGTGCGTTCAACTTATCGATTGTCCCGAATTCCTTGTTACCCATTGAAACAGTCATTTTGCCTCACATTGATCAGGCAGAAAGCATAAAGTAAATAGGAAATTCAATACTCTTTTTGTTCTTTTACTTATTACACAATGACAGGTAGTTGCCCAAGCCAACATAGAGGATTCGGCGCTTTCTCTTCGAGGCATTCCACTCGAACAAGAAGTTCGAGCACAGTGTCAAAATCGAAGTACGTTAAGCCACTTTAGCAAGAACCCCCAAAACCGGTAGAGGAGCGGAGAAATGGACCACACACCAGGGCGCACGGAACTAGCAATCCCATTCACACCAAATTTGACAACGCGTCATAGTTTGGATCGAAATGTCACAATAGACGTTACACAACTTACAAAATTCAATGTACATCTTATTTTCTCTTTCTCTCTTTCAATCCCTTACTCACCTACTCACCAACTCACTCTC
>STRG.44271.1
CAACAGATGAAAATGTGGCCTTTTTGTTCAGACTAGGCTTTGTAAGCATTTTAAAGCTTCTTCATCATCTTATCTTGCCGAAGGGCTAACCAAAAATACTTTCTAGGCTACTGCCTTGTGCTTACTGTTTTCAAGATTACTTCCATTGAATCTAATTTGACTGATCGAATTTGCCGATTATTCAGGAGGCAAAAGCCATGAACAATTTTTGGAAAATGTGGAAAGTGGCGACTTGCATCAGACAGCTAAGCAAAGTTAAATCTCTATTTACTTTCGTTGGCATGGTCACACACTACAAACACTTTTGTTTCGCAGAGATAATTATCCGAATTGACATGAATTACTGACAATCATGGGGTCATACCTTGTAGGAAAATGTGAAATTAATTCAGTTGCGTGCTGGAACGAAACATTTCCGAAAACATTCAGGGATAGGTCGAGTAAAATGTGTTCTTCTCGGAGCTGACTACTCGTACCAGCAATATCAGCTCGTGAGCAGGGTAAAATTCATCCCGTTTTCTCAAATCTTTCTGCAGTGCAGTTTTCCCACCATCCTTTGACTTATCTAATTTTATTACCTTCTGCTGTACGACACCTGACACAGAAAACTTCAGAATAAAAAAGGACAGATCTAGCTACGCTGCATAAACTCTACCCTTGACGTGCAATGGCAAATCATATCGATGACCCAGGTGGCTCTGTTTGATAACAGGTAAAAGTGTTTCCCATAAGCGGCAAACTTTCATCCGATATCTGAAATTGTCTATTCCAGCTAATACTTCCCATGCCATGACAAGGTTGTTACTCTAAAGCAGTAATACAGCGTCATTTTACATATCGATGGTGCCAAAAATCGTGAACATTGTTCGATTGTTGTTCAGACTATCTAGAAAAATCTCAAATTTTTCTGAATCTCCACTAAAGAAGACAGTATCGTCCGCGTATCCTATGTTAAACAGTCTACTGTCTATACAGAGAGTGATGCCGCTATTTTCGCATAAGGATAGGGCTATCAGCATCAAGTTTGAACCGCAAAATTGAAAAGAAATTATGGTTGTGGGCGATAGCATTAAGTAAAAGCTGTAAAAATGGGGTACACCAATCGGTACAACTCACTCTTCCTTGTCGCAATGTCCGGTAGTGATAAGTGAGGTTTGGTAATCAAATCAGGGACCTATTCACAACAATATATTTTTTTCAACTGACTACGTTTTGACGAGGTGCATTAGACAACAGTCCAAAGTTCTCTCCCATAACAATGAGACATTCAGTCATCGTTCAGCAAGTGAATAACATCTGTCCCAATGACTCGAAGCTTTCACTCAAGGTAGTGAATAAACAGCTTTTCAGGTCGCCCAAAATGGAATTAAATCTAGTCGGAGATGTCAGCTTCTGGTAGAGCAGTACATATATGAAAAAAGTATTCTAGCCGTGGAGATGTGGTCATTATCAAAGTTGTGCACGCTATGCTTTTAAAGATGAAACCCGGTCCAGAGATAATAAAGATCGTGGCACTTCCTTGTGCCAAGTGAGACATCGGTCAGCTATTTTCCCAAAGTGAACAGGGTAAATAAGCAACAAAATCTAACGGCACCTAAATGGATTATGCCTATAAACTTCTTACTGGATAGCGTGTGGTATTGGAACAGTGCCACTTTTCCCACCAACAAAGTGCAATTTACGTATATGTTCGCATATGGTACTCCCATTTATTGATGAAGGTTTACAACTTTGCATCGGATTACTTTCCTTTCCCAGTCGAAAATAACAAGACTGACCTCACAGGCTACAGTAGTCTGTACGCATGATGCACTTGTCCTCTGATATGTTTTGTCTTGTAGTGTTTGCCGAGATGGAGAGTGGTTAAAGGAATGCGTTCCTCAAGGTCCCTTAGCACACGGAAAACATACCGCCTGGGATAAAATGGGTCAACAAAAAGCATGGTGCGGTAAGTTGTTCAGAAATTATCTATTATTCACTGGATAATGAAAAACATAAAAAGTGAAAAAGTCTTCATGTTTACGGAACGCTATCTTTCGTAGTCTTTTGTTGCCACTTTCATGTGCATGATTTTCTGTACATTTATCGGGTTTTGTTGATATATAACAGCTGGAAACTGCAGTCTTGTCGAGGGACGGCCACTCGACAACTGTAAAGACTTAATGAAATTGGACATGAAGTTAAGCTCGCCACATCGAGAAACGCCGCTGAACTGGTTTAGTCCAGACTCCACGCTATCTATCACAAGGGTTGCCTTCACCAAACAGTTCGCTTGCTTTCCGTGCCCTTTAACCTTTTGGAAGCTCTGGATAGAGAGATACTAGCCTCCGTAACCCGTTCTGTTATTACGTCAGAATTGCCCAGCTTATTTGACAAGACCCAAACATTTGGACGGAATTATCTTTTTCTATCCGCCTTATCCGTGGAAGTGAATGAGCTTGGGTCGTCCCGTTGTGATCATATCACTTTCTAGCCATTCCGTTTGTTCTTCGCCACTGTGTACGTGTTCCGTCAGGCAATTGTTTCTCTCCTGTCCGCTGACTGGTCCAAATGCCCCCCACATAAGGACTTTGTGAATCACTTGACTCACCCTTGCACTGCTGTCTCAAACTTTTCGTGTCTATTGTTGCCTGGGTTTCTTGAAGCCTTTGTTAACTGTTTTGATTCTGTGGTTGATTTGCTCACAATTTTAGTTATGTTATGGTTAATGTTATTGTTTGGTAATTCCTCCCATGGTAAACGTGGTAAAGCGAGCCCCAGTTATTTGCCTTGAGATTCGCGATTCGTCTATCTGCGGGTCACTCAATTACGG
>STRG.62437.1
TTTTAAAACTAGCTACTTCGTTGAAATTATGACTCGGTGTCACGAGGCCCAATTTATCAAACAGTGATTCGGAATGTGAGTGATTTGATCCCCTGGTGATGACGCCTTTGAGTTGCATGACAATCAAACTGAATTGTATGAGAGGGAGATCGATGATGCACGGTTTTCGAATATCTCAATGAAATCAACCACTTAGGATATAATGCAAGTGTG
>STRG.6161.1
AGATTTGTCGAGATTGGATATGGAAATTTAGCTCGCCATATCAAGAAACGCCTTTAAACAGGTTTAGTCAGGATCCCATGCTATTTACCATATTTTTCTATCTTGTATTTACCACACAGGTCCTTTGTTTCCCGTGCGTTTGGGTCACCAGTTTACACGCGATTACCACCAGCCCTCGCCTCCACATCCGTGTGATAATTTGTTTGTCCACTTCCATTGCATCACACAATTTTAGCCTTTTTTAAGACAAGTGTTGGTTGAATATGTCAGAACCGAGATCGGTTCGGAGTGTATCGAAAAATCGATGCGCCATATAAAATGCTATGGTAAAATTTCAATGTTATCCGTGGTAACCGAAACGTCGACAACCTACCAACGATTTCGACTACGCTGTGTTATA
>STRG.71541.4
NNCTGTTAGGACTTGAATTTGGTTCAGTTAAATTCGGTTTAGTGTGCGACGAATGGAAGATAGATATTTATGTTAGATGGGTAAATGAGGAGTGAGTGGTTGGAAATTAACTATCATCACCTTAGAGGACTTTGAGGATTTTGATTTTGACTGTATAGGTGTGGATTTGTGTGCGGCGAACATGAGATGGGTATTCTTGCTAGATGGGTAAATTGAGAGTGAGTGTTTGAAACCACCACTCAATCCTGAAGAGGATTATGAGGATTCTGATTTTGACTGTATAGATATGGATCTGTGTGCGACGAACGGAAGATGGTCCATATTGGTAGATGGGTAAATGAGGAGTGAGTGGTTGTAAACTACCTCTCATCACCTTAGATTACTTTGAGGATTTTGATTTTGACTGTATAGGTGTGGATTTGTGTGCGACGAACGGAAGATGGGTATTCTTGCGAGATTGGTAGATTGGGAGTGAAAGGGTGGAAACTACATTCATCCAACGTACGGTGCTGTTAGGACTTGAATTTGGGTCAGTCAAAGTCGGTATATTCTGCGACGAATGGAAGATAGATATTTATGTGAGATGGTTAAATGAGGAGTGAGTGGTTGAAAACTACCTATCGTCACCGTAGATTACTTTGAGGATTTTGATTTAGACTGTATAGGTGTGGATTTGTGTGCGACGAACGGAAGATGGGTATTTTTGTGAGATGGGTAAATGAGGAGTGAGTGGTTGTAAACATCCTCTCATTAAGTGAGAGGAATTTGACGACTTTGATTTAGACTGTATAGGTGTGGATTTGTTTGCGGCGAACATTAGATGGGCCATATTGTTGGATGGATAAATGAGGAGTGAGTGGTTGGAAACTACCTATCATCAACTAAGGGGACTTTGATGATTTTGATTATGACTGCATTGGTGTGGATTTGTGTGCGACGAACGGAAGATGGGCCAAATTGGTGGATGGGTAAATGAGGAGTGAGTGGTTGAAAACTACCTATCGTCACCGTAGATTACTCTGAGGATTTCGATTTTGACTGTATAGGTGTGGATTTGTGTGCGACGAACGGAAGATGGGTATTCTTGCGAGATTTGTAGATTGGGAGTGGTTGGAATCTACCTGTCATCACCTTAGAGGAATTTGAGGATTTTGATTTTGACTGTATAGGTGTGGATTTGTGTGCGGCGAACATGAGATGGGTATTCTTGCTAGATGTGTGAAATAACAGTGAATGGTTGAAAACAACC
>STRG.47738.1
ATCGTAAATAAAGATATATTTATCACAAAATGTGTCCAAAGCATTTGGCGAACATGCAAGCAAATCAAGTCGGACATGAGGCAGGAGAATAGATTGGTTTTTTTATTCGCCCCAGCATTTCGTCTAACTGTGGATCGGAAAGCTCAGTTGGTTTCGTTCCAAATGTTTTCCCGGATCAGTTGTCGCGAACTATTTCGGGACAAGATGGTGTTGTAAACAAAAAATATATTAAATAGCATATTCCATCAACTATATTCAAAAAGAACCTCAGTGTGCAAGCAAATTGCAAAACGGATAGATGGATGGGCGACTTAGAAACAGCGAATAAAATCGAATACGACAGTCTGAGTGCCTCACAGAAAGATACATTTTCCATAACCTAGAAGATATTTTCGAAGTTCTCTATTCAACAAACTGAAAACGTTTTATTTGATCTGATTCTACTTTCATCAAATTGTCATTTCGATATTCTTTTGGAAACCCGTGCACACATTAGAAAACCATCTGCCGAGAAATTTTGTAAGCAGAAGTGAACGTAGTAATAAAGTGCAAACGAGGTCCAAGAGTGTTTCTATTCATCTCAGTGCAGTGCTCAATTGAGAACAAGATGCAGTTTACATAGTTTGATTCAAGGCATCGTTGTCCCAGAATAATGAAAAACATGGTAAAGTGTAATTGAATCACAAGAAAGATTATTCATCAGACCGCTTCGGTCTTTTCAAACACTAAAGTTTTCATCCCGTTTATAGCGGTTGATCCAGGAAAGCTTCGTTTGTTATTACGTGGTCGATCCACGAGGTCATGTTTCGGTCAGCTTGGGCCTTCCGTATCATAAGTTAACGTGCAATGGTCTACGACGCAAGGTTGTGGTCGTCAACGTTGTCCTCATGTGCTTGGTTTGGCTCTTATTCAGTCGGGAAACTGCGTCCAATTGGGAATGTATTCAGTCACCTTGTTACGCAATAGTGGCTCCACTTGATAAATGGATGTGACCAGCAACCTTACAGAAACCCACAAATCCAACTGATTAGGGCTCGCAGGTTCACGTGCCGCTTCGTCGAGCGTGTGGACATTCCAGTTGTTTCATGAATAGTTCTAAAATCAGCTACAAAAGCGGTTCGAGTGATAGCTGAATAAACCAGCCATTCGAGCAGATTTCCGAGTAAGACAAACTGGAATAAGTAGGCAACAACCAAAAAAAACTTTTTGACTGCCATATTTCATTGTAAGGGGTTTATTGAAGGCACTGCAGCTCTTAAGCCAACAAACAACCGATCGCGTCAGCAGCACCAACTTCTCTCTATCCACAGGTGAACTCGTTTCAACAAGTCTTCCGACCGGACAACGGTAATATTCCAATGAGACGAAGCTCGCGAAGTGAAAGCTTCGGCCTGTCTAAGTGTTCTGTTTCAAAAGGAATTGGATAATTAGCCTTTCATCCATCCTGGTATAGGCAGTGTCAGGCCGGATCAAATTGAGAAGTATGTGATTGCATTTTTTTTCGGACCATTCAAATGCGATATGAACACCCTGAATAATATTGACACCCGAAATCAACGTACAGTCATTTCTTCGGTGTTAGGTGTTACCATCTGCAGAGCATATCTGCCGAAACCTAAATAGAACACCGAAGTGGTATTTTGATTTCAGTCGCACACTTTGGCGATGAGCTATCTCTACTGATTCACATTCACCTGCTTTGCGTCCGGAAAAAACTGATAGTGATGTATCAGAAGGAGTTAGCCGTACGACAGCTGTGGGGATTCGAGTGAAGAACAGCGTTGATATGGCCGGACAAATCATGGCGTAGCTTTCCGTGAACTGTGTTATATTTTCTATTTTGAAAATCGTCTAGATGGATGCAATGAACGCAGCTGTAAATAGAACTTATTATTTTTGAACTAAAATTTTTCATGCTCTGATACATTTATCATAAGGAGGTGGAGGCTGGTAATAAACTGCTCGAAATTCATGAGACATTTGTTGACCACGAGACACTGAACACTTATGGTATGCAAAGTTTATTTGTACTACTTGGAATTCGAGTGAACATGTTGCAAATTCAAGTAAATCTTCCGTAGTTTTAGACAAATCCATCACTTACTCCACTCTTCAAACACAAACACACACACACACACACGCACACATGCGCGTAATCATTTTAGCAGGAGTCACCGGGCACGAAATTTCTTACAGTCTTCAGAATGAGAGACCAATCATTGGGAAAATCTACCCAAGGAAAACTGTGCTTGGTGTTCGCCTCCAATTCCGTGGCATATACGTAAAATGCGAGGTAATTTATACCATATGTGTACTAAAGTCCATTCAGCAAAAGAGCAACTGAGGTCCCGAAAACAAATCTATGAAAGCATTTTGGGACAGTATACTTAACAGCTGTAGATTCTGTTTGTAGCTCCGTAAAATGGACCATAATATATACGTATATACCGTAAAAAACATA
>STRG.67568.1
CCTCCGCACTTTTTCAACGGAAAAAGTATACGCGACTTCTTGCCCGAGAAGCTAAGCTCTTTGCCGGCCGGGTCTCTTGAAAACATGCTGCCGCCGATCATGATGGGCGTTCAATTTGTCCATATCCGTGCATCACATTTGCAGTATCTCGATCCTTCCAAACCAAAGCTGCCATCTGACCCACTCACTACGTCTTGCTTTGGTCGCTTCCTGTTTTGAAGTCGACAACGTCTACTCATTGCAATGGGGCATACTTCAGGGATACCATATACCTGGCCATAAAACATATTTGCTTGTTCTTCTTTAATTCCCTTCTTCTTTTTCGTCTTCGTCGTCTCAATATACCATGGTTTCTCATGCCGATTATCAGTTCCTTCCGA
>STRG.51534.1
GCGAGTTGTTGATCTACGTGTGATTTAAGGAACGATGGTTACAATTAAAATCAACGTTCCTCATTTTTTTTTTTTTTTTTTTTTGGGGGGGGGGGGGTAGTCCAACCGCAAGATTCCGTGAGTGGATATCAAATTTTTCAACTGGTGACAAGAAACGTATGCCGAGCTGTACGGGACCGAGGCATCAATATAGGGTAACATTCAGCCTCTGTAGCTGACGAAAAAGAAAATTGACGAATCAGATAAGCAGCTTGATGCGTACATACGACTGACAGACGGAGATATGACCAATAAGTTAGTTTAGACAAGGACTGTTTTGTTCGCAATTAACAGAGAACAGTACGGAGCACACGCATTCAAC
>STRG.54409.2
CCGACAAAGGCCAATTCAATTTTGGAGACGTCATTGTGTCTTCATTCTCTTCACTCAAACTTAATATATTATTGAATATTTGCTCTTATACGTCATTTCCCTTCCCGTTGATGCTCATAAGTGATAGGTATTCATGGCCTTGGCAAGCATACATCCCATAATATGAAGTATTCATTTGACACATCCCTGTGAAAAATTGTTTGACCCTTAGGGATCACCCGTTGTCCACGTGTACCCTCTGATCGGACTTACCAGTAAGTGAGGCTTGTTGCGGTTACCGTCCTACCGTGTAATCTTCACAGCACACTTGTGGATCACTGATCTTGTGTACCGTAAACAGAAATTTGGGTCTCATTCTTTGGTGCTTACTCGATGACCAGACTACAGTAAAACTCGACTCTTACAGGGCATCCGAGAATCTAGGGACCCACTTTCTTGCAAGTAGCTCGTATGTTTACCATTTCCAAACCAGTATTCACACTAAGAGCTAGTATTTATTGAATCTGATCGGTTTTGTTTTACCAAATGCCTGCACATGAGTGCAGTGAAACGTGAATGTACCAAAGACTGGAGGTTGCGAGGTTCGAACTGCTGGCATCCAAGTTGGAAGGTGAACGCTGTAAACCACCTGATCACCACCGGTCGGTCCTCCTCGTTACCGTTCTAATCGAGATCTAGAACCACGTGGGTCAACGATTGGAGACGGCACCGAGGACTGACCCCATTAGGAAGAAGTAGGGAATTGGCAACCACAGCTTTGAACTAAGACACCAGTAAAATCAGAAGGATAATGAACAAAGTTTTTCTAGGAGTACTTTGGATTTTTCAAAACTATTATTTACGTGAAAAATGTTATCTATTTACAGGGCCGAAACATATGACAAGCATTCTGGAAAGTTTCGACATACCATTGAGCTTTTACCTGGCCATATAATAAGAAAATAATGAAAATCAATGCGTTTCGTTTTTTGTTCATTTACAAAAATAGCAGAATGTCTCTTAGGTTGAAGATGAGCATCAACTGATTAGCTGGCATAGAACAAGAGGCTTCCAAGCCCGAATCACAAGTTTTGATCACGTTATTGTCCTGGCCATTGTAGATGATTAGGCCACTAGGGTTCAGCACATTCAAAGTGTGGCCCATTTCATGACATGACAAATGAGTGCACAGAGAAGCAGATGATTGCATTTATCTCCACTGGATCACGACAAGTCTTTCGTTCGATTTTTCTGATGAGATCGCGTTTTTGAGTACGTCGAAGCATGTTGAGCACGGTGAAAATCTTCGATATTTGGAAATTCCATTTGGATAGGTGCCTTAAAATTTAAGTTTCACCGACTGGAAACAGAAATGAAGATGTGACGGGCACTGATTTTTGTGACACGATTCTCATCGACTTTGAATCAGTTGAAGTCCAAAATATGTCAAGCATGATCAGAGCTTTCTGACGAGACGATGCTCTCTAACCGATTCGCTTGATCAGGTCGGCTTCCGATCAGAGAATTTTCTCATATCAACTCAATACACTTGGGCTTCATTTATGAGATTCAATGAAAAATGGATGGCGTAATAATTTTTGGAAATTCGTCTTTCCCGCTTTTGTTTGATAATTGACTTACTTATTCTGACACTTTACTTCCAGCCATACGTACAATTGATCAACTGACTTAAACTTTATCACCAGATTAAGTCCTTACTAATTTTTTGTGCATGACTTTAAGTTCAAAGAACCAAATTTGTCAAGCACAGGTAAACTATCGGACGTTCACAACAATGAGTTGTTATGGTGCACACCTTATCAACAAGCTCTAAAAAAAGACACTATTGTTTGATCAAGTATATTAGTGCGCTTTAGGACCGCAAATGTTTTACCTCCACCGGAGCTCTGCATCGACGTATTGCTGGATCGGGACATCTTGAAACATCCTCAGCGAGTAGGAATCCTCTTCTCGGATGCCCTGTCAGATTGCTCTGTTTCCGTTTTACTTATAGCTCATGTCGAGCCCCAGTCACTCATTCAACCAATCTCTCCCTTTCACACACTCTCCGGACTGCAGACAAATCATTGCCAAGCCCTGATGCTACACTCCTCAAGGAGAATTGTTCGTGCAGTTTGAAATACGAATATTTCTTCAACCTGCTATAACAGAACCACCCAGGGCCTCATCAATGATCTGAACTGTGAAACGTATTGAAAACCACAATTAGACGCTTGGCGTTTTTTGGATTGTGTTACGGGTATCTCAACGACTGCTAGGAGTCCGTTACAGTTCTCAACGAGCTTGGAATCAAGATTCCGGCCAAAAGAATGCCCGGTGCTAACCGATCGCATACAATTGAACCCGAGGATCCGAGGCTAGTCCAACTCCTTTTGGTCCATGCTTTTGATGAGATTTCTTGTCCTGGCTCACGGGTTAGTTGTAAGTCAAAAGAGTCATCTAGTTTAAATTCTGCGAAATAGGTGCTTCTACTAGCCCAGCTGAAGGAAAAACAGCTAATCGAAG
>STRG.68883.1
GCGAAATACTAACTTTCCCATTGAAAGTTTTAGCCACACTTAGGCGTTTCCCTTTTAGTCTCACGTTTCATGGCCTCAATGTGCCTTTGGGATCCGCCGCACCGATGAGCCCGTGCTTAACTTTTGTTCTTCTTTCCGTTAACCGTTGATCCTCAGCTGCGTCACTCTATCTCACTTTCCTTGCCATAGTCTTTTGCGTCCGACCGCTTTCGCATGACCCGTCCGATGATCGCACCCACCTATACATCAATATATATATATATATACCTTGGGTATGCTCCACTCACTTGTCCCCCTTCCTAACTAGATTGTGCCATTTTACAACACAATTTGCATATATATAAATAAAACCGTCCCGTCCTTTAGCGATGGGTGCTCGCTCTCGCCTAATTCCTGGCTCAGGCTAGAACTCAACCTGCTTTTTTGGGCCTTTCTCGTACACTGAATCCTTGCCACACGGATTACCATTCCTTAGTAACTAGGCTTCACTTCTCTGCGCATATGCTCATGGTAGGTTAAGACCCCATTCCAACCGAAATCCGTATGCCCCTGACGAATACCAGCACGTTTGCCCCCACATAAAAAATCCTCATTTTTACGCCCAATGTTTTTCTCCTTTTTTACAAAATGTTCATTTTCTTGCTTCCATAAAAACGATAATCACAACCCACAGCTGGAACACTTTCCAGACTGCCG
>STRG.4296.1
AGTAGTGTGAAGTAAGGAAATAATACCTGCAACGTACAGTCGTTACGAAACGTTTTCGTGCAAGAGCCTGCAGAAAAAATCTGATTCGGTCACCGTGATTCATGTGAATTTCATCTTGTCAACCAGAACACATGCTAAATAAGGCATTGTGAAGTTGCGATAGATATTTATGCAGCAGGGGTTGATTCTTAATGCAGATCGTGTAGAGGGATTCGAACAGCGTACAGATAAGTCAAGGTAGGGGTGATGCATGCCTTCTGTTCTGTCCCAGCAACCCTAGTGAAGAACATTCTCCGATTCCGAACCATTTCGATGTGTTAGTACAAAAGCGACAGTTTATATATACATGGTAGTCATAGCCAAATACTGGCCTGAAATCTTATTGGTTCACTTGAGTGGTTAGTCTGGTTACTAACCCAGTTGGTTGATTCGGTTCAAACAGTTGGCATTTGATTGATACTTCAGTTCGATCTTGTCCTCGGTTCAGGCCAGGTAAAGACGTGTGGCTGATCGCCAAACCGTTGTGATGTTTGCTAAACGAATTGGGCCGTCTTTTGGCAATGTGCTACCCCATCCCCTCACAGTCTGGTGTCCGCAAGAATCTTCACGACGATTTTTCAACGGCGTTTAATGTGTGAAACGTACACTGTGTAGATAAGAGAGTCCATAAGCATCAACAAAACGCGACTGATAATAGCCAAGTTGCGGTGTAATATTACAGATTTTTTTCTTAACTAGACCAGGACGGATTACGGGAGAGCAGAAGAATAAGACGGGGAGAATACATCGATGGGAAGAAAAAATAACGGGTTGTGCTGCACAAAACTGCCTGAATCTACGAATTCGAAAAGACAGTCTACGAAGTTTATACGTCTGTCTGTGCGTTCTCTATTGTTCTGTAATATTACATGGTCTTCTGAAACAACAAAAGTTATTTTGCATCGCCTAATGATAATCAGTCGTGCTTACTTAATCTTTGTTGAGGAGTTTATCGTGTAATTTACTGACAGAAATATTGAACCACGCACACAGTTTAGCCACAAGAAACTAGACGATTAAAAAGAGCACATGAAATGCTACCTTTAATCCGAATCCTGTCGATTAAAAATCTTTGCAGCTTCCTCCGCATTACAATTATTCTCCATTAAGAGACAAACCAGGACAGCATCGCTGCCATACGGAACCGTTGATTTTCCCTGTCGTATCCACATGTTTGCAATCAGCAGCCCTAATAACGATCGATAATCAGCCGCACTGAATCTCCCGTCTGCTCCTAGCTTGTGTATATTTGCGCAAGTACTCGGACGCGATTACTCAGCTATCCAGCCACAAATCAATGCTCGTCTGTTATGTCCCGAATTCGGTAGGCACAAGGAAGGCACGCTTGTACGGGTGGACATGTATACAACGGTAATGTACAGCAAGCCCCGGGACAAACAAGCAAGTGAAAACGCAAAAACGTAGACAAGTACCTCAGTCAACGCTATATACAAGTAAAAACGTACGCCTAGTATCGACTCGGATTAGACCACGTAAGGCCCTTCAACGCGTGTTTCGATCTGATTGGTCAGTGCTGTCCGGGATGAAGCACGCCTAACGTAAACCATGTGCTTTTGTGCGCGTTTGCAGGCCTGTCTCCGTGATTTCGAAATATTTGGACCGTGGTTGCAGTGTACGAGTGCGTGCTAGAATGTCTGGCTAAGCACATTACAGCTCAAGCCGAACATTAGTCTGTTCCGAGATCCCTGTGCTTCTCGAGCCTTTAAGCGTCAAATGGGTTGAATTTCGATACCGAACCAAGCTGAACACGTTGACCATGGTTTGTCTCAGTCACCTGCGCTCCTATGACGTGTGTGGCATGTGACTTTCGAGCGTTACTTGCGGGACGCATTGTAGAATCAGAACAGCCGGAACCAGGTGCGACTCGATGAAGATTCATTTGCGGGCGCAGCGGGCCATCTGGGTGACTTGGTTGTGTCCACTAAGGCTCTTAAGCGAGACGCGGAACACCTGTAAAACCGGTTGCTTTGCTACGTCGATTCCTCAGTAAATGCGCTTCCCCGCCCTCTATTGATATGGACTTCCTGTCCATTCATCCAATACTCAACACTGGCGGTGGTCAAACGATCATCATGATGGGTTGTTAACCATTCCGTCCCGGGTTCGAATCTCCGCGCAGCCTCCGGTCATTCCCCAATCGGCAGCATTTAAGTGGTTGTGATCCCCTTCTTGAAATATTGTACTACTATTACTCAATAAAATAAGAAAGAGGAGGTGACCGGGTGCGGAAATGAACGGTGTGTACTTTGCGAGAGCGAGTAAAGGCAACGTCTAGATGGCTTCCACCATGGGTGTTCAACGTTCAGCTAAGTAGTATTCAGGTTAGACGATTGGACAAAGTGATGCCATGCTACACACTTGCTCCAGACGCACCAAATCTGTTGTACTGATGATCGTAAAAAACCACATTGACTGAATGGGACTACACGGGTTC
>STRG.62062.1
ACTCGTATTGTCAAGACTATGCTCTTTATCTTATTGACCCTCGAACAAGCACAGCACTCATAAACCACTACACTTGAACTTTTGTTTATAGTCTTGCTATTGTGCCGTGGCATATTTTTGATTCGAACTCGGACTGCCGTGACGGTGGTACCTGACAGTGACCTTTGCTGAACTCCGGTCTTCGTTTTTAAACGTTGTGGCCGTACAGTTGAATACCGTAGAATCAGCGAATCAATCTTGTTCTGACTTTGGAATTCGTTAATTGGGCTACGCG
>STRG.23939.1
CCGGAACCACCGAGAGAAGGAATGCTTTCAACGTTCTGACCTGGGAGTCAACCGTATGCTTTCCTTCTAGAACTACCAGCTTAAATTTCCCGTCTTCAAAAACCACACCTCAGGTCATCACAGAACCACTACCAAAGGCTCAACAACTGAATTCCAGCTTGCTCTTCCTGAATTCTTGCTAGAAGTACATGATTCCATCAAGGTCGTTGAAATCCAACATCTTTTTCATCTCTAAATATCACATTATTCCATTCCGCATCCCAAGTGATGTGATTCCTGGTCCTTTCGTCCTAATCTAGAACATGATACTCAGTCGTCCAAAGCACTGATCTCATCTTTCTGATCTGCAGACCGTATGCGTTGTTGTGTACGTCGATAGCCTACATTCAGTTGCGATCATCTCTGCTGTTTAGATACACATGTAATTTAGTTCGGAGCACCACGCACGATTCTTCTCGTAGTGTTTTCGGAGAATTTCCTTCCAGAACCACGGTCACTCCTCGTGGCGTTATGTTTTGGATCCTTGGATAGGTTGCGAATTTTGGCGTGGTTGTATCGGTCACATGATGCCGTGAGGTGTGTCCATGCTTTGGAACATCCGCTCGTTACCTGTCTGTACGACGTTCTGGACCGCCCTGTCCCGCCACCCACATGTAGATCACTTCACGCCAGGCTAATACTGATTGATAGCTTATGGTTCCTTGGAAATTCCTGTTCTTGTGCTGATGCTCGTGTTTGTCGTTCGTTGATTCTGAATGCACGTTCCTCGTACATGTGTGCTTTCGTTCTTTCTACCAAATTTTGGACAAACGAATAACAATTTTGATCTGGAAATTTTATTGTAAATCCGGTTTATTCTTGTCACCGTGTCTTTGTGTGCGAGTGTTTTCGCTTGTTCCATCTCAAACGGGCATAAGCCTTACGCAATTAATTCGTTTTGATAAATGATATATCTTTATCTCTAATCAGAATGTATAATCTGAGTGAACTCTGTTACCGGACCACGTGTGACATGAACACTGTCCAATAATGATCGACTAAGACCACTAAGTGTTGCAAACGGTCAATCGACGACAATAGCTGGGGTGTTTCGTTGTCTTTTTCACCCCTACTCGGGTGTGTTTAATAGCATTTCGCAACCCCTAGGGCACATTAACCGGAACAAATCGATTTATCTGTACCATTTTCACAATTCGTGTGCATACTTAATTTAATACTGGATTGACACATCCAGCATGCCATATTTGGCCGCACTGCGTGTTTTGGTCCGAAAAGAATCGCAGAAAAATGCGATGGGTTTAATACCAGATTGCACCTTAAATGGACGAAGTGTATTCCAAATAGCGTATGATGAATTGAATATGGGGGATCAATACTCGTCGAATATCAAGAACATTGAGCTACAATGCTCGACAATGCGGTGAGCTTCTCAGTTGTCACCCTTTATCTTTTATAAAATGTACTATGATTTGGCATTCATATCTGCCACCTAGTTTAAATACCATCACTTGTTTATCCGATAAGGTTTTCCGGAGGAGGTGTATGAACCAAGCTGGTAGCCACCGACTCCCTTCAACTAAACGGATGTGGCGCGGATCATGAGTTTCCCTCCCTAGGCCATTTCACATGACCTGTACAAGGTCACACATAAAGGCAAGACTGATCAATTTGCCAGGCGTCCCATTCTATTCCGTCACCCTTGCAGGCCCGCCAACATGTATGATGCAAGAGCTCAGGCGGCACGTTGCTCTTGTTCAACCTGGAATCATTAAAAC
>STRG.57486.2
GACTACTGTGTTCTCGGATTTCTTCCTAAAATTTTTGGTAAGTGTAATCAATAAAGCCGAATACAGAGCCCAGTCTGGAATGACGGATTGACAATATTTCCCCTCCTATCTTTCCTAACTTCGCAACACCAATTTTGATGACGACACAGAAGCTGTTCATAATTTTCGCTTTTCTAACTTTTGAATGCAACTGTGTTAGTCACGAAGATGATGTTACCGAAAACAAGCTTGTTCATTATTTGTGCTTTTGGATATAATAAAATGGGATTATTCAAAAACGTTAAAAATGTCAGTGACAACATCATAGGACCACCTCAGATCGTCTGATATATTTACTAATCCAAATCGCGTGCAAGCGCCATCCTACTTGAGGACAACGGCACATCTTCTCGGCAGACTTCTTACAAGACCTGTGAGTGTCCCTTGGTCAGTATTCACCGACTCTCTCGGATCACGTGCTTTGGTGTAGACGACTCATATGATTCTGGTTCACATGGTCTTGTTAGTCACCAAATCAACAGATCGAACTAATCAGTTTCTTGGTCGGCTTTATGATCCGTCGGGTCTTGAGAAATTCTCCAAGAAAAAGCGCCCCAGAATTCGAGGTTTTGTACTTCCCTCCTCCTCGTTTGTCCCACTTTCTCCTCTGATTTAAACGTACAGCACAGTTTCGATCTGAAATTTGGTATGCGGTTATGTACCACGCCTTTGGTCGTTCTGACCAGATATGATTTGTTTGGAGAATGCAGACGTGGAGATGTATTATTAAATGAGGAAACCGTTTACTTCATTCGTGCACTATATATTGGTTCATGTTTCCATCAGACTTCTGGTTCACTTGTTCAATGACTTGCTCGAATGCATGGTGAAAAAGTGAGGTCGGGTTGGTGTAATATTTGCAATACACAAATTGATAGGGCGTATGGAAATGACTCCCAGCCGGAATTTCGCAAACCAAAATAGCAAGAAGATCAAGTCTGCGGAATAGCACGTCAAATTTATTGCGAAACTGTTTTGTATTAATCCGTTTAATCAGAAAATAAATAATTGATAGATTAGAAGCTGACCAATCACAACGAGATTTTGCATTACCCGTCCTCAGCGATCCTGATTGGTTGAGTCTCTTCAGCGTGCTTACTACGAAGCTGTAGCTGGCCGCATCACGTGTGATGCCCACTGAATCACCACAGTCGGATTTGAATTTCAGTTTCATTAGCCAGACGTCACAAGTCAACGTCGATTTCGAACCAGTTGCTGTGTATGCGCAGTCTGGTCGATTGACAAATCCGGTCATATCAGGAAAGCTGACGCGTAAGTGTGGATTAGACAATTTTCGTGCATTCGCATTGGCGTCATTA
>STRG.27482.1
GGAAAAAGTTTGATTCGTGTATTAGTAGTATAAATGTGTCATGCACAGTTTGATTTGGACACGATGAGGTCCGCTGGATTAATTGAAATGGACAGGTGTTATCAGTCGATGAAAAAATGTGAGGTTCTCTGCAGTGACCAATGAACTACGACAGCAAATCCTGGACAAAGTAATGACCAACTTCGTGATACACCTGTTTCGACGCAGTCTTCGCAGCAAGGACTGCGAGGTCAAACAGCAATCCCCGATTTCGGGCCGGATATCGCCAAGCAATTAATCTCTTGCGTCATAATCAACAGTTGTATTGCTTTGTACATTAGTACAAATTACCAGCATCGTACATTCACCTGCATTCCGTCTTCAAATCCCACCATC
>STRG.30003.1
TATACTTGTACGTGACAAATATAGGTCACAACACTGCGGCGGTACACAACTAAAAAAGTTTCAGGATGCTGTAAAGCAAATGCTATCTGCTGTGGTCAGCGACGACGTCGCAGTGAGGTGCTGCTGGCTCGGTAGCAGCAAGAGGTGGCCATCTGCAATCATAGACTCACCAAAGCAATAAAAGGTATATCGGTTTATTAGTGGTCTCACCACCTACTAGACGCTATCGGATTCAGTCCGCTTTTGCCGACGAACCAACTATCAACATCGACAAGCACATTAGAACTTGGTTCCGCAACGCTTGTGATCGCGGAGCAGGTAGCAGATATAGTAGGTAAGTAGAATGAAACGGGGTTGCCTCATTTCCTCGCTACGGTTAACAGAAACATGTATACTGTAAGGCTGACATTTGCAGTACATTATTCGCTTCTTGAATTACATCTAACTTCCGCGTTTTTTCCCGTACGCCACTTTCGCTATCCGTATCGTATATGTTATTTGTGAAAAGGCATCAGTTATACGCAAGCCCGTGTTGTTCCTTTTACATCGACAGACCGTTCCATTACGAAATATTAACAAAGATTCATCCCTTTTCAACTTGCAAGCATCGTTGAAAAATACCATGCCGTTTGTTGAATATATTTTTATCGGATGACATTATCACCTAATAAATAATGGTGGAGTGATTTGCTGACAGTTCTTCAATAACGGTATACATTTGTAAGGTTGATTAGACCCTACTTCGCGGTTTCCTTAGTAAACGCGTGCTTCGGTCCTTTGTACTGCGTGTACCACCTGCACGTTGGACTAATGTGCGGCACTGCACAAATATGTTAACCAGAACAGTATTCTCCACGACCCGTGAGAACGAGAAGGCGATTGGGAGAGATAGTGGTTAGCGTGTATTTGGGAGCGTGCGTGAGAGCGTGCGCGAGAGCAACGGTCAAATGGCAACCGCGCTTGGCAGTCAGCGTTCAGTTAAACAATAAACGTGGTAAAAGTATGAACGAAGATGGCAACCGCTACAAGTTTTTTCCTCATCTGCAGATATTGCGACCACAGACAACTGCATCCAACGGTCGATGATGATGTACTTTGATGGATTATTACAAATTTGTGCAAAATACACATTTATTAAACGTAAATAAATTTTCCGTATTGAGAATTTGGCTTT
>STRG.13515.1
TCCTGTAGGTACCTGTACATTTCCGACTTTTTCCATGATTTTCAACGTCCCTTGGTGCGACACTCCTTTGTTGTACCGACGTTTTAATGTAAAAACACACACCTTTTGGTCGTCACCACCGCGCAATACAAAAAGGCTGTAAATAAATCTTTCACTCTGGCTCGGTCTCATCTTCTGGTTTGGATTGTCTTGGAATCATATCGGTCGGAACTAACTGAGTGAAACAAACATTTTAGAAGCTTCAACGGCGTCTCTTGGCACTTCGCTCAATACCATCCTGTTCTGTCCAACGGATGGCTGTCAGACCGAACTGAACTGAAGACATTGGCGGATATTGACTCTTCGGCACTCATCTCCTGATCACAAGAACATTGAACAACTTGAAACAAACATTTTAGAAGCTTCAACGGCGTCTCTTGGCACTTCGCTCAATACCATCCTGTTCTGTCCAACGGATGGCTGTCAGACCGAACTGAACTGAAGACATTGGCGGATATTGACTCTTCGGCACTCATCTCCTGATCACAAGAACATTGAACAACTGTGAGTTTGAGTCACACCTATTGTTTCGTTTTAATTCTTAATGTACATACCATTTTGGCCTTTTTATCACCGCACGCTCCTCCGCCCATCTTAGTTTGCTAGTGTCGTCTTCGATATTGTTGAAAATAATTTAGTGTACCACATAGACAGAGTAGTACGCTACAATCCGCTTTCATTTCTGTTCCGCGGTCTCTCCTCCT
>STRG.16709.1
CAAAATCGTCAGAGGCAAACCAGCACAGCTAGAGTTAGTTTTAATCGACCGAAATTACAATGGTTCGCGCGGCAAACACGGTTTGGTTTCGAATCCGGGTTGGTTGGTGGTGGCCCGTGGGAATGAAAAATATGTCGTGAAAATATAGCGCTAAGGATGCGTTATAAACCAAAATAGTGCAAGCTGTGGATAACAGAGGCCTATTGGGGTTCCATGAACGGAATAAGTTATGAACATGAAGAGATGACAGAAATGAATGGGAGTACACTCGTGAACTTTGGTGAATATGAGGAGAACGGCTCACTATAAAGACGACGATGGTCCGGAATGACGGATATTCCCGGCCTCGATAAACGGAGTGCATCATGAAAGTGGGAGACATGAACAAACTGCGTGGAATTGGACTAGGAAACGTTGATGAATGTGAAGGAAACAGCAGTACATATAAAAGGAAAAAAGGAGCGCAACTTGAAGGCCTTGAATTGGTGAAGAATTAATTTCAAGCCGGGTAACGATCAAAAGAAAAATGAAATCTTGCAAAAGAAAACAGTGAAAAACCCCGGCGTAGGCTCGCGCCTTATTGTTCTGTTAAGCTGACAAAAATATATTGACTTATTGATTCTCAATGATATTCGGCGTCATCATTGGGAACCACTGATAGGAAGGGGGATAAGTGGACTTGCTTTTGGATGGCGTATCGAAATTTAATGAGTAAAAATTCCTGTGTTGCGTATTCTGGCTCTGTCATTGGACTGTTTCATATGAGACCAGGGTGATGTGCAGCATCTCGTGGGTATAGATCATCAGACGGTGTAAGGGACGTGTCAGTCAATCAGTAGAAGGTAGTCGTGAACTGATATTTGAGAAGACTCCAGCAGTGACATCAGTGGCAGAGGTGTTGCGTCAGAAGACGCCTGTCAATCTACTGGTAAGCAGTTGGGAGTGTTCTAGGTCGTGTGGCTCGATTTCAATCCCGTTTGGTATAAAAGATTCCGTTTAGGTCTCTGTCAGTACTGGTCGAGGTGTGGCCCTTGGTCACCGAAAGTGGAGCTCGAGAAAGTGGACGACGACAAACCTGAAATAAATGATGTTAGCAGTCTGGACGTGGTTCCAGCTGAGTGATGATAATAAATGGTGACAGTTAATAATGAACTGGTTGGGTTTATATGAACGGTCGGTGGCACATTTCATATTTTGGTCTGGATTTAAATTCGAGAGTTTAAATAATGTAGGGTTGATAAGTACTACTTCAGGCTTGCAAGATGGCGTAAACCGGGTGGGCTGCTGCGTCTGCATTTCAGAGGATGAATGGTTTACACGCAATTAGAAGTTCTGAAGAGCAATTAAGTAAGGATGCAGAAAGAACCACTAGGGCATCGGTGGTGATGCGCTAGATAAAATTGTTATCGTGCACAGAAACGTGGACGTATGTTGTTCTGTGCTCCTACCCGTTAGTGCCGACCTACTAGGAATTAGTTTGATTGTGAGCAGGGAAATCTCATGACTTGGTGGTTGCTTGAATATCGTATTTGTTACAAGAGTGAGGAGAGATAGTTAGTAGGGAATGGAAAAATATGAACAGTTCTCCGTGTTCATTTTTTGTAGACTCAAGTGAGGCAGGTGTTGGTCATTTGTTGCCTCCATATGTTATCCATGTCAGTGGGCTTAAAATCCAGG
>STRG.76312.3
TAAGAATAAATATTACCTGGCACAAACCGTACGGAATAGACTGCATGTATCATCCTAATGCACACTATCAATATGAAGCAGCATACACACGATATCAATAAATCTGAATACTAACAGATACTGGATTTGATTCCGGTGCGACTAATAACACTCTGTCAGAACCGCTGAAGCCCTGGTTTTCAAACAGAAAGAACCTTTTGCTATACTTAGTAGAGAACATAAAGAAACTCCAGTTTAAGAGTGAATTAATATGTGAAATAGTATGGAACGACTTCAATGACAAATAACTTTTTTAAGGCTACTGCACGTTAATCTTTACAGATCACACGAAGAATGAGCTCGAGCCCACGGGGTTAGGGCGAATTTTATTGGTCTGTGTTTGGAGGGTTCAAGGTAGACGCTAAGCAGTAGACGCAATAAATTACGATGGTATAAGCTGGGCTGAATATCATGCAGTGCAACTGTTGAGAGGGAAAGTGTTCTACCAGGGCTTGGCCACGACAATCACATTTTGGACGAAAACATATTTGTGCCTGAAGTTGTAGCTGATGTGTTTCAAGCATCGCCTCGTTGAAAGCCAGCGACTTTGGTATTAGTTTGTGGAGCACTAATTCGATAGATTTGATGCAAATCAAACTTGGGACATGCTTCAATAAACTGTTCCACAAGGAAAAATACTAAGGACTTTAAGTTAATTATGGTGATCACTGAGCATAATTCCAATCATTTTGTCTTCCGTTTGGTTAGGAGTCCTCACGGTAGTTTAACTAAGCAGCGATCAATTCCGCCGGGGCATGCGATCAGCAGCAGCTCCTGAAATGATAAAAACAACCCTTCAGACCAAATATGAAGAACCAGCCTTCTTGTAAGGTGTGTGATTCAGGACGGCTTCGCTTTTCGCGGCCTAGGGACGACACGTAAGTACTGAAACTTCTTATCTGCCAATTATTTCTCCGATATAGTTCTTGGATTAATGTGTTGTTTACCGAGGATTTGGGGATATCATTTGGTTGTATGCGTTTGTTTTATTTTTGCATGTCGCACATTTTTATCTTCACTGGTAGTTTGTGAAATTTATTAAGGAAGACTGGTGCCCCGAACTTCAACGTTTTTTGGTAGTTTTATTTTATTAAGGCGCATGTTTCCCTGTTACTATGATCTGCGTGTATAACAGCTCAACAGAAGTGTCTGGAATAAGCCCAGATTTGGTGAAGCAGTTGTCTTTCAGTATTATGTGCTCAAACCACAAAAGTGAGCGTAACGAGGCAAGCTGAAAATTACTTTGGTGAGCATAAAAAACAGCTACAATAAGGATGATTTGTGGAGCCAAATACATTCGTGTTGTCAAGATATATCTGGCCAGTTAGTTAATTACGAGATGAGATGTCAACATCTATACAGTAGAATTGTGAATGCGACTCTACAAAATCGATATACTGGAAGACATTGTTGACCTTCACACATGTTTTTCTTTGCAGAATCAAAATAGCTTTTGATGAAAAAAACACCTTTTTGTCAACGGGCAAACCAGGATGGAGTCGGCAACTATATACAAATGATACTGTTTGCTACCTAGTGTCGGAAACGTATTGACACGGATAGTGCGTGAACAACAAACCACGAGAGTGAGCGATGTGGTTAACTAAAATGCATCAGCTGGCACCAAGTGCAGATATACTTGGGGCCACAGTTCAGCCACACTTTTGAACACTTTCGGATAGAAGTTCGCAAAGATAATTCATATAAAGTAATAGGGATTAAGGAATTCATTGAGGAGGTGATAAGTGCGAGTTGCACTTTACCTTTCTAAATATGTTGTCTTCTCAGTTTATGCCGAGTCGATCGAATGTGAACAAGAATACTGAGAATTACCAAAATCCGATTGGTCTTTAATCTTCGCCACTGTGTATTTCATAATAATTTAAAATCCATGAAATAGTTAGGAGCAGTGCAGTTTTTTCCCCAGTGGCACACACTTTTAGTTGAATCTGATTTCTTTCTGCATAAATAAATTATAATCTTTGCGCATAGCAGAATTTTGTTTTGTTCACAGTTGTTTAATATTTTTACCTGACCCATTTTCTTTCGTACGTGGAAGTGCTGCACATGGTGCTCTCACAAATACGATATAGATAAGAGCAGTTTCGAGCTATTTCATGTATAGTGGCTTACCTGATGAAACTAATAGAAAAGTCTGATATACACTAATGGGAGGTTCAATTACCGTTCGAACTAGAAACAAAGTGTTCCAGTTATTTTAGGAAATGAAAAACAAATAATATTAACTACGTCCGTTCATTTTCAAGTACGTATTCTACACTAGAGCTTCANNNNNNNNNNNAATCTGCAACAATTTGAATAACGAGTGTACACCTTTTAGAAGGTATAGAATACAAAATTCACAGGGGTACTCTACTCAGTCTAACATTTACAATTTCGATTTGACGTAAACCAATGTACTGCAGAAATTTCTAACCCATCGCAGTAGCTAGATACGCAACGTTTTTGAGGCAAGTTTACTCTTACCCTGTTTTCTGATTTATTTCGGGAAAAGACGTACATAAGTTCAATGCAAATTAACCAACGAGGAATGTCAATGCCATTCGTCAGGTGAATAATGAAATCCCAGTTATTTTTCTAAACAGATAAACATAAATTCACGATCCTGGTGTCTAGTCTGCTCGATAATTAGCTTTGAATTCAAGTGAGTTGTGAAATACTAACCAATACATTCTAGGTGGGAATCCAATTCCAATGACTTTTTTCGTCCCAATACTACTTCAAGTAGAATGCCAACTACTTTGGACCAACTGGAGATGATAACTGATCAACGTGATTCCGCTAAACGCGCTTTTTGCTCTTCCAATTTGATCTTCGTTCCCCAACTGGTCCTGTTTGTTAAGAACCATGCCGATTCCAGCTTATACACACAAAACTAAACAGGACACTCACCAGTTTTCAAGAGTTTTTCGCTGCTTCTGAATTCACCTTGTGATTCTTGTTTGCCATAAATTAAGCTAATCTTTGTGTGGAGTGTACTTAAAAAAGTGTAACGTTGATAAAACAAACAAACCTGATGACTGTTATCTGATTCGATTGGTGAAGGCGGAGATAGACGAAGAGTCAATTTTCGGAATTACGAGGGGGTTCTTCCAAAATTACAAAAACGCACTTCCGTACTATTTACATCCAG
>STRG.2675.1
TTTGAAGAAACTGGAGCTTTGTTGCCGATTGACTTTGTTTTACTTGAATGATTTATTCGCACCGGGCGGTTTATTGGATCTGAATGAAAAAATTTTTTGCTGTGATTTAAAACGAGTTAAAATTTGTCTGCAATTCGAGGAATCGGATATTTAACCTCGTGACCAGTTCGGGGAGGCAGAATGACGTAGATAACTGCAAATTCGTTTGCATCTTTCGAATCCAAATGCCATGCCGCGAGACGGAAACGAACTGGAGACTTCCCACTTACCGGGAAGTTGCTCTACCATCTTTGCTGTCACACTACGACCAGTCGAATGCAAACAGTGCAAATGAATATACAATGAACGCAACCACCATTCCATTGAGACGCAGCCCCTGTTCTGATTTTGTTCGATAAAGTAGCCTAATTGGTCACTTCTCAATGGGAGAAGCAGCACAACTTTGGCCGAGATCCAAAGAACCTTCGGATGTACTTTTGCAAATAAGTGATTTTTATGGGCTCATGTGTTTGACTTTCAGTCGAATCATTTGCCGTTTACCGGTTTTGCAATTCACAGTAATGACTATTGTTCATGTAATCTACTCACAGAAATGAACACTGTCAGGACATTTTCAGAAATTGTGTGCACACTGTTTTTATTTCAGAATAGCCCATTCACCCTGATGACACATTTCAAATAATACTGTATCATAAAGAACCAGGATTGAAATAAAACCAATTATCAGGAAA
>STRG.26317.3
TTCGCCGTAGGACGCAAGGACGCGTGTTCCTCCCAAGGGAAGTGAACAGGTTCGACCGGCAAAATCACGAAAGCAGAAAACCCCATGAGCTCAAAACCCAGTGTCGCACTCAGGAGTTTGTTTATTGGGCCTGATTTGGCGTGAAGATTTGATTGCATTTACTCGGACCACAGGACAGACATAATTGGCCCATCATTCCGAGAAGAAAGTTGAGACCAACTGGAGATTGTCATTTAGGTAAGTGGACGACTGCGGCTGCTTGGGCAGAGACGACGGGAGTTGAACCAGGGACCTCCCCCACCCCCACCCCCACCCCCACCCCGACGAGTGATATTCCAAATGACCACCTTTTCACCACAGTCACGTCGCATCAAAACTCTTTTGAAGGAATAGTCAGGTGAAGTCAATTCGTCGAACGTTCCCCTTTTTCACTTTCGTGGTTACGAATCCCGAGTCAAGCGGACTATAGTACGCAACGGCCGGTGATCCTCTACGGGCGAGTAGCTCGTGTTCCATTTTGAAATCGCAACACCAATATATTGGTCTGCTTTCTTACCGTCACAGTACTAACACATTCGGTAGCCTTGACAAGAAGGTCAGACTTCAAGTAGTTCAGTAAATTTTCCATGAGGAATATCAGTTAACAACGTTACCCAGTGGTTTGTTGTACACGTATATGTCATTTATCACACTGCTTTTGACCGATATGGACATTCCAATACCCTCAAGTAGGATGAATTCTTTCAAGAGGCAGTTAAAAAAGAGAATTCACCCGGAAATGCAACCACCAGTTTAGTTTATTGATAGCGTAAATTATTTAGAATCTTTATTAAACGCACTTAACTGCACCAACAATCCATCTTTAATTCAGATTTCGTGGCTTGGCGAAAAAACCAAATAGCCTTTTGGTTTTTTCTGATTTAATTTGGATCGGTCTTCGAACTGATTGCCGAACTACCTCACCGGTCTTTCATTAACCCTGGAAGGTTGATCAAAAAGTTCAATAACTTTTTTGTTTTCGAAGAGAAATGCAAACTTCTGGCTGCAATGACTAAAGAAGCTAAAAAACCAAGTCCGGTACATGGGAAGCCACACACACACACACACAACAAAACTGAAGACGGAAACGTGTGAGCTTTGGGAGAATTTTTCACTTTCGATTATTATCCATGAACCACAGATCGGACAGTACCGTGATATTACGTGATAACTCAGTCGAACGTGAAAAATCATTCACTGAACTGTCATCCACTTCCGACTTGTAAAACCAGCAGTTCACGAGATAGCCGCACCCGAGTAGTTGCCTCATCACGGTCATCATCCTCGCACGATCGGGAGGCTGCCTTTTGACGGTCTCATCGAATTAAAACTGGAAGCGGAGATGAAACTAGCCGATGAACCATCCGTTTGGCTACAAGTGACTTGGCGATTATCCCCATGTTCATTTATTTTTGCAATCCTTCACTGGTTAAATCACGTACACATTAAAATAAACACATAACGAGCTCCCAGTTTGAATGGTCATGACTTATTCCGGCTCGGATCAACCGAAGCTACCGCACACAGTGCACGGCTAAAGATTGCCTGAATTGAGGTCACCGGAATGAATCTGTTTCTGGAGTATTTTTCTATCGTGGCTAACACTTTTCTTGTGAGCCCCAAGTCTCACCAAAGAACACAGAAACTAAATTGAAAGCTAAAAGAAATCGCGATAAAACTGGAATTTCTTCGCAACTGCAGCACGTGATCACCTTTATTGGACGCATACTACTGGTTTTTGATCGGCAAATTACGGTTGAATACATACAACTCTATGCGTCTTCATTTGTGCATACCTATTCACGTGGCAACCACAATGCATTTCTGGGAGGTCCATCTCTAACAGCGTTGGAATACCTGGACCAAAATTGTGACGAGCTATTTCGTCGATCAACTGTTTTGTGGTCGGTTCCATAGCTGTCCCCGGGACATTGCTAATGAACTGTGAGCTACTTCATTCTTTGCTTATTGCTTTATGTATCTGTGTGCAGACTTTCATTGACATACATTATGTTTGGCCTTTTTGTAATCCAGCCTCCCAGGGTAACTCCGATCCATCTTCTTTTTGGTCATCATTGGGCGCCAATTTCGTCCGCTCCTACTCGAGTTACTGATCATGTTTCTCGGATAATCACGCGTGTTCCAAGAAGAATAACATTCTTATTTCGTTCGGGAGTTTCTTCCAGCACATTCTTGCTACCTATATAGTACAACAGAAAAAAACTCCCCAGTTTCAAACATTGCAGTCACATCTGGACTAAAGATTCCCTAATTCCTCCTCTGCTCTTCTTTTTCATTATGTACACCTCAAAGTCATTTCACCAATCATGAGAACATCTCCAATTTCGAAGCCGTTACATTCCTCCTACCACCAAACGGCTATTCTCCTTACTTCCTCTTTCGCTTGTACAATAATATGCCAGCATGAATCCCATTCACTAGCCGTGTAGGAATGGGCTGGCACATTGTCAACAGATCGCCTATTTCGTTTAGTAGGCGGTACTATGTTTTGACGAGCAGCCAGCTCGTCTTCGCCTGTCCTGAATCATGGACAAGACGGGAACAAACGAAACGAACTGAAGAACCAATCAAATGTCAACTCTTGTCTGAGCCTAATCAACCAACTAGGCTTGTTACCAGACCGACCATTCAGATGGGCTGACCGTGAATAATAGCTGGACCAATGAGTGCAAAGGCCAGGATTTAGGTGTGACCACTATGTATCGTATATGAACT
>STRG.15131.1
ACAATCTTTATTTGCTCCGCGCCAGGAATGACCAATCACAAAATGGTCAGTCTTAGTCCAACGTGCAATAAAAGGGTAACCAGAGCTTGGTGAGGTGGTAAATAAGCCATTGGACACTTGGAAGAAGAATCGATATTAACGGGGGATGAGCGCATATCTCGGAATGGTCTGCACGCTGACAGGGCTTTTGCGTAATGGGCCACGGAGCCCACTTGGAAGGTAAGGGAAGAATTTTATGCACACAGTACAACGCTTAGCAAATCGGCGTAAGTTACTGGTCATTTCAGGCCACAAACAGGTAAGTGAAGCCGAGGAATTTACTTTTAAGTAACAAAGTGTCTGAGATGCAAATCAGTTAGAACAGCTGATTGCAATGTAGGTGGCACTGTACCGCAACAACTGAAACACATAACATAGTACTAGGTCCCGAAAACGCCTTCTCGACACGTTTAAAACTTCTGGAATGGACGTTTGATACGCTTTTCTCGACCGTATCAAAAGCAAGACTAAATAGAGTGGTAACACTTCCTTTCTTTACGAACAAGATTAAATCGCTTTAGGCGAAGTAACGGGGTTGACAAGCAACCAAGTCAGGTTTCCTTAAAAGCAGCACGACGAGATATATAGTCTGCTTGAGGAATAGGTTAGGCTTTGGAATTTTGAATATCATAGGTATATTTGCTAGCAACTACATCTCACCGTTGAACCATGACTGCGAACGGTTTCGCCACCGAAGTGTGTGGATCGTGAGAGAACTTCAGTGCCCCACGATCAGTCAGGGGACCTAATGCTGTGCTTTGTGTTTCAGTCGTTGCGGT
>STRG.58896.1
ATTATTATTATTATTATTATTATTATTATTATTATTATTATTATTATTATTATTATTATTATTATTCGCACTACTATTAGCACTATTATTTTTATTGATATTTTCGTTCATATTAATATTACACTAGTTTGGGCACATCTCACGGTGTGTTCAGGCGTGGAGAAGAAGATGACGGGAACATTCTACACACTGAAACGGGTTAGTAGTTCAGACGAAACTTCGTCCTTCTTTGTCGAAACACGAGCATGAAACGGAGCTACACAATTTGTGCACACTGGGTGGGATTTGCAAGGAAACGTGCGAGCAAGAGTGTGTGCGTGTGTTTGTGTTTGTGTTTGTGTACGCGTGTGTGTGGCTGTGGTGCAGAGAGAGAGAGCTAGGACGGGGGGGGGGAGAGAGAGAGAGAGAGAGAGAGAGACTTAGGAAGAGAGAGAGAGAGAGAGAGAGAGAGAGAGAGAGATTGA
>STRG.50518.1
CCAAAAGCGAGGCCAATAAGCCAACAGTTTTGTGCACCTGGAACATTACGACCCGTCTACGGTTGGCGGCATGTGTTGCGTTCGAAGTATTTCGTTGCCAATGCGGACAGTGCTATCGGATGAGATTGTTCGTTGTGTGCTTGATTACAGCACACTTTTTGGACGAGAACAGTTGATTTTTCACGAGAAATGAACGTGAATGAGACGGAAGTACATTCATAATTATTGTCGCAATATCACAAGAATCGCAAGACCAAACATGATTCAGCCACTTTGGGGACAAATTATCCGGGTCAGCAGATTGTTCACGCCACTTTGACTGGAAGTTTGCTGGGGGGAGGACTTTTCTTCATTAATGAACCGGAAGACACGGAAGAAAAATCGTCTGAGGACACAATGAATCATTACGATCGGTTTCATGGTGATCAGTAGTTTTCTCATCACGGATGAGTTTGGTTCCTTGCCACTTGTACTCACGGTGTTAGAGATTGTCAAGAAAATACAAGCTCCGGT
>STRG.30158.1
CAGGAGACAACTCTGATGATCCGAATGAAATCCAACGACAAGTAGGATCTGTAGTCCGATTCCGCCTCGGAAGACATTTCATTAGTGAGAGTACAGCTCGTAAACGGACGACACAGACAAGTCAAACCCCAAAAATCTACGGCCTAACGACATTGCATAAACCAGGTGTTGTTCCCGAGCCCGATTCTCTTCCTGAGAAACTGGTAACAACATCAACTGGTAAAACGTGGTCAAATTTTCTGTAGAAGATACTCTCGAAATGGCGGATTTATGTCTTCATTTGACGGCCAACAATCTTTGCTTCCTTATCGGAACCAAGCTTTTACAATAGAGGAAGGATTCCGGTCTTGCAACCAATTCTCTGCAGTGGCATTTCGAAAAATATTTTCGTGGACTCTACCATTCAAAAAGAATGTTCAGATATAGTAATACTTTACAATACTCCGTTTTAAAATGAAACACATCACTGCGTTCAACGCAAATAATTTGCAAGTCTAACTTCCATTATCCATCACATCGAAATTCAAGGGACCCCGCCGGCATTTCTACCTCAAAGAGCAATGTTTCTCTCTTCCCATTGGTCTGCCCGTGAACTCAAACCAGTTAGTAATTTACCGTTGTGCTTGGCCACGTCGTCAATCAAAAACACACCATTCGATGCATCCCTTGATCCTCACAGTCTGTCACACTCCATTTAAACATTTCAACGTGTCGTCTACAAATCCGACTGTGACTTACAAATATGCTCATATTTTATCCCCTATTGAACACAGGAAAGTGTTCACACTGTGCACATGAGTTGGATAGATTCCGCATATGAAAATGAAATATCAATCTCAGACAAGAAAACCTGTGTTATCAATGCAATGTTCAAGATAATGACAACCATAATACGTTGATTACTGAGAAAGCGTCACACTTTTTTCTGGTCTGGTGAAAAGCATTATTCCATAACAAATTTCCTCTTCTTCTTGTTTTCTGACAGATTCCATAAATATACCAAGGATGAAATATATTATGTCGGACTGTCCC
>STRG.55205.1
CCATCGGCCAAATCGACGTTTATTCCGGATTACCGTAAGGACTGGACGATTTGATCAATGGTTTAAACCTATACTCTCGCCTGCTGACGTTACATGGGGCACCGTACATGGATTAACAAAACCTCATGAAAGTCTCACCGGATCGCAGAGTACGAAATCAATGGCCGGAACCCAGCCTTCGCAGCTGTCAACTTCGTCAAACCAGCCCTTTTTTACCTGCTTCCCACAACATTCTGCCTGCAACCAAGGTCTTTATGAAACAGAATACCAGCCATCTGCAGCCAACCATAATTTGATTACCAATTTTCTATCAAACACAAAAAAAAACANTTTACACTCTTCAAAAGTTCACTGAAGTCCCTGCGAAGCTTTTCGCCTTCATTTGAATTTCCATATGACACTGTAATCACCTGCACAAAAGGTCCGTTTTATTATCACCTTTGACTCACTTGCCTTTATTTCAAATGCTTCCTCCACAATTAGT
>STRG.5943.1
CTATCTATCTATCTATCTATCTATCTATCTATCTATCTATCTATCTATCTATCTATCTATCTATCTATCTATCTATCTATCTATCTATCTATCTATCTATCTATCTATCTATCTATCTATCTATCTATCCATCTATCTATCTATCTATCTATCTATCTATCTATCTATCTATCTATCTATCTATCTATCTATCTATCTATCTATCTATCTATCTATCTTTCTTTCTAAATGAGTTTATAAATATTCACAGACCTTCCGTTGTTAAAACTGAACGGAGGTAACCTGGAACGTTCTGATCGTCAGAATGAGTCAGAGAATCCCATGAGATCAGCTGGAGTGACATCAGTCTTTCTGATTAAAAAATTCCCAGGACAATTTCGCACGTATTTCCTCTAAGACCTATTCCAGCATCTTTACTGCTCGACGACTGCTTGATTATACGTGGTTGTTACTGAACTCCGAAAGCACGGGCTTTCCATCCACTGCGGCGTTGACACATTTTGGGTTTTTCTCAAATCCTACTCGATTTGCTCATTTCTGCTCTTCTGCTACAGTTCGTTCCCTGTGCATTGCCCGTATTGTTGCTGTTTCTGTACTTGGATGGTTGCATCAAGTTGTCTTGCCGGCTTACTGATCCGAGTCTTTTCCATTCGACTGACCGAGCGGAAGCTGTTGGTTCGCCGTTTAGGAAAAAAATAAAAGACATATTCACGTGTCTCTAACCGTTCGTTTTTGGTGCACTGTTGATGACTTACTGACAGTAGGAATCGACCAATACTAAAACACTGAAAAAGATAAACTCTCGCTGTTTCTTAACAGCGCATGGTCTTCCCTCCTGAAATCAGTTATTCATTCAAAAGAACCTTAAAAAAT
>STRG.15725.1
TTTGTGTGTGTTATTCATAACTTTAATACAGATTTGACGACAAAAATACATTGCATGTGAGCAAAGATCTCAAAGTTTGTGTTGATACACCATATTTACATGAAATGTAGCACAAAGAGCAGTAAATCAAGTTTACTTTTAAGTACGTGTGTACAGAGGGGAGGTGGTTAGGCTGTCATGATGAGGGGGTGTGTGGGTTGGTGGGTCCATGATCAGTTTTTACAGAGGGGTGATAGAACAACGGTAAGGGGAACCAATATGCATGAAACAACAATTCGCATGCATTCCAGCGGGATTTCTCACGCACAGATCATGTGCATATACTGTTTATCTTCAGGACGGCGACCGTTGTTATCATTGTTGACGTTTAGTTAATAGAAATACTGCTTCTAGTGAGGCGCCCAGTTAGTAACGACAAACACATTTTGTTTGTGTTTGAACTTTGTAGTGTATGTAAATCTAAGTGATATTATCATACATACAACTTTGATTTGTTAGCTGGTAGTCAGTTAGATTTTCCGCAGTAGAAATATCGAGTTGCTTCTTTGCTATAAGTAGTATGACATTGTATCTGGAAGGGAGAACAAAGAAGCACACTATCGGTTTCGCGGTTATGGCTGTTCATCAGGTGATTCTATAAACGAACTTTGAGTCTATGCAAGCTCTTTAAGATTCAAATGAAATTCGAGCCATAAGCGAGTTGCTTCGTTTATAGCTTCGTGTCCCCTTGATTCAGGAGATAAGTGACAATAAACTGCTGGGAGCATGCATCTTTTTCCTTCTTCGAATCCGGGAAGGTTGTGATCTTTCTACTAGTACTACAGCTTGATATCAGGTTACTCTGGATGTGAGATTTGACAAGTTCCCAAAGTGATCTACAAACGGTGAAACGAATAGAATATTCTGAACAGTTTCAACTACGGATTCTGTGTCTTGCGCAATGGGTCAAATCCGTATGATCGATAACGCAAGTAATTCTCTAGCCGGCGAGTCAGATTGTCACTTTCAAAATGCCAGATACCTTGTCACTTACTTCCATCAGTAGAATGACATTCAGTTACCTTCTATCAGAAATACTGGAACTTGGGACTTTTTTACAGCTTTCGTTCACTAATAGAAAGGGTCTTTCAGGCGAAAGCATGTTTTTTCGTGCATAGTGTAGGTTCAGTTCAAATCTCATTCGTTTCTTGAATACTTGGTTTACACACCTGATCCACAGGCGAGGAATCGTTGATTCAGACACTTCTAGCTTGAGCAGTTTAACAATTCTTGTGAAAAATGAGTTAAAAATTATAAAGTAAGCAATTATATTCTTGAATCCTTCATTATTCAATCAACTGCTACGGCTACTTTCGGAAGACTGATAGCAATCATTTCGTAGAAGGTGAAATTGTGGGATGTAAGTTAATCTTTCTTACCAAATGTCAGAAAAGTTACCAAACCGTTTTAACTCCCACGTTCAGATTGTCCTTTCGCGCGGACCATATCGTACACTACCTACCAATCCGCAGTCATATTTCATCTTTCAAGCTTCAGTTCATTTCACTAGCATCTCCACAATACGGCAAGTTAACAGCTAACTCATCCAATAATCTGAAGAAAAAAAACTATCTGTTAATGAGTGAAACAAAATTTTGCACGAAGAAAAGGTACAAAAGGGTCTCTCAAAGCATCAAAAAGTGTCCAATGACAGGGAAATATCTACATCGAAATTCTGTTATAAATCGTGACCACTGATTTTCTATAAATGGAGGTGCAGCATTAGCACCAGTGACGGTCATAAATTATCCAGGAAAATAGTGCTTTCCACATGAAACTCAGAAAGACTTGTAAATTAGCGATTTCTAATGAAGAGTTGTCCATAGAAACACATGCTATTAATCTTATTTTGAGACCTTGACAAATATTCCACTTTTATTTTAGAGTCTAAATCGAACGAAGTAGTTGATCGATTTGTGTTCATTCATTTCCATTTATTGATGGCAGAATCAATTCGTCTTCAAACTTGTTCATCAAAGCATTGCCCAAAGCTAAACTGCCCAAAGCAGACGATGACTTTATGATTCAACAGACTGGATAATTCTGAAAATGTCCTGATACACTGGAATAATAGAAAAGGTCGTACTTGTTGGTGTCATGGCAACAAAAGTGAAGAAATTTATCGAACACGTGGAACCCGCACAGAAGACACTGGCGCTTGCATACTACACCAGCGAGTCACAAATTCTTCAAAGTGACCTGAAATGATACTTAACCGTAACGCTAGACGATCGGAGACTCCCACACGCAGAAGTGTGTTTTTAGTTAGAGAGTGAGGGCAAATGCCACGCAATCAATAATCGTAGTCCCTGTGTATTCCACTAGAGTGAAGTAACATGATTATTATCGATTTCCATTTGGACAGCTTGATAAAGCTTTCTGAATAAAAAGAAGAACATAGTAAGCTGAGGATATTCTCCTTACCGTCTTATGACACCTGACAGACCGAAAAACCAGTAGGAATTTAGCCCGTATTCGAC
>STRG.57349.2
AACTGAACTGAACTAAACTGAATTCCTCGAACGTGGCCTTGACGGCATGACAACTGGACACACTATCTCACTGAAGATACGGTTGAGCGTTCCCATGGACGCTTTGGGCGTTCCATTGAAATGCTTTCGGAAGAGCAAATGAACTCCAATTTTGATAGGATTGGGCGCTCAGTGCATGAAATGAACTCACAGAATCGGATTTTTCTCGCCATTTACGTGAAACTTGTTTTATTGCTTATTCTACTCTTGTAATGTTCACCATTCTTCCAAGTATACCCAGTGACTTACCCACATTTGTAAACAGATGAACGGTACTTTGAGAAACAAAAATAGCCCTATTACATGAAAACCCTGGTCATATTTA
>STRG.40589.1
AAGTAAATTTTGAACGAGAAGAAAAGGAAGAAAAAAATTGTAAAGAAGTGTTCTCGGGAAAGTCGATGCACGCGAAGAGGATATCTATCCATGAAGACGATGCAAACCCTGAATGACGGATTTACCGGAGTTCAATAAACGGAATAAGTTTCCAAACGGAGCCCAGACCAATTTCATGAAAGTGAACACTGGTGGATGTGGGGCAAACATCAGTCCATAAAAAGGTGAGTTAAGATTCAGGATCAGTAACCTGTACCATTCAAAAAATGAGAAAGCGCAACTGGAGGGTCCTCGAGAAGTAGAGAGTCAATTTCCAGCCGGCT
>STRG.67429.2
AGTGACATCGAGAACAACATCAGCCCTTCGATAGATTTTATTAATTAGAAAAAGTCTTGTTTTACAATGTGTTGTGTTCACAAATTCGGTAACATAAGGGGGGCGCACTTGTACGAGTGAACGTGTATCCAGTACAAACGTACGGCAGGCACAAGTGCAGGCAAGCACGTGAAAAAGCCAACACGTCCGCAAGCGCGTGTGTCAAGGCTATATGCAATCGAAAGAGCAAGACAACTGCACAATCGGGTTAGGCTGCACAAGGTCGTGCAGCATGTGACACAGTCTGATTGGTCAATAGTGTCCGGGACGAAGCACGGCAAGCGTCAGCTGTGTACGTGCGTGCGTGGGCGTGCGAGATTGTCTGTCCAAGCACATGCCTGTTCAGGCCGAACACAACACAATGTTACAATGTATACGTTTAACTATAACACTTCAGTTAACTGCAACCAGATCACCGCTATTGACCTCGTAGCACATCTGGTAGTACATGAACTACGTGCTCCACTTTCACAGTACATTATAACGTCAATGAATAATTTAACCACGTACACATTTGGTATCGCTGTTTTACAATTCACCTTGTTTTACTGCTCAGTGTAAGTTATTCAATTAACGGTTAGCTGTGCAATGCCTCTTCATTGACGTTCTGATCCTAGGAAATCAGTGTATGCTATATTCTACATATTTACTTCCCGTAAGTAACCACACTAAACGGATTACTCTTCCGTCAGTTCATTTTTCCTAACGAAGTACATAACTACATAACAGATCTTGCAGCACTAGTGTACCATTCTATTTCACCACCATTTACCAAGAATGTGAATTTGTTTCACTCTAGCGGTCCAGCTGCATACCGCCAATGTTCTTCCCCTGTTTCCCGTCCCTCCACCATATCACATGCATATTTGAATGCTGCATTTTGTCACCTGGTCCCACTTCTAAATGTCACGAATCAGATTCCCAGTCATTCTAAATTGTCCTCGAACTTGAGATGTGAGTGGAATTTCCTTCATGGATCATGGTGTTAGGGAAACCGTGATCAACTATTAACTTCTCGCAGCGTTGTCTATCTGCTAAGTCAAGTGAATCACTCAGCAGATTTCTGCATGATCTCAGTCAGACGCTTTCTCATCGAGTCTCAGTTATTTCACTATCTCCTTCGTGCCACTAAATCCATGGCTTGATTGCACCATACACATCAAATCTTTCCTAGCTGGTGAATTTTATTTGCTGAAGCTGTTTGGCAGCATTATCTATCCTCATATTACGTACACCTTTGGCTGTTGAAATGTTCCTCCAGTTTATAGTTCATATGCCAGGCACCAAAAAGCCAAGGATTGTAAAATGTTTCAAAGATCGATACGAGATTAGACCATTGTCTACGGGGCAGGATATTAGTGGCACACCAGTGTTTTCGCTGGTTATGTTATCTGGTCGTGTAAGGTAAGTTATGGGTTCACATACCGTCTCTTTCCGACAACTTGATGGCGAGACCACCGAAGGATGCTGTTGACGTGCGTAGGATGGTAGCCCACAAACCACTAGTTCATGACGAACCAACCACCGGGTAACAAACATGTTTAAATGAATGGAATTTTGGTCACGTTCCATCACGCATGGGATCTGCAGTATAAACATGAGGGAGATTGTTTTCCGTCAAATAACATGACTACCTCTCTCGGTCTTCCACTAAAGCGACAAGGGTAAGTTAAAAACATTAATGCGGTTCATTCGAATCACTTCTTGACATACGACGATTACAAAGCGGAACAGTCTTCGATTTCTGACGGTAAACGGCATTTTTGCTAATTTTCGTTTCTCAAAACCTTATGCGCTTCTAACGCACAATGTCACGGATGAGTACTCATCTTTTTAAACCACGATTCTTGAGATATCTATGCGAACAAAATCGAATGTCAGACAAGTTCACCTGGTGAATTCCAGTAATTAAAAAACTGAACTTATTACGTAGTTTGTTTCCTTTTGGTGTGCAAGCTACAGATTTTAGGAACCATAAAATGCGCAAACGAGACCAACGCAGGTATTTTTGTTACGATGGGTTTAAATATCCATTCACAGTGACATTTACGGGAGTCCGGAGGTGTCACTTCTTCAATAGAGAACGTACTAGTTTGCACATCATGAGTTGTGTATTTACGTGTTCTTAAATTCACATAGCCTACCGGAGAAAACGTTCTGGGCTTCGGAAGTGTCCAGATCAAACAACCTTAAGTGAAACCGATTTCGCATAATTATTTGTCTGTTTAGAGCAAGTGCAAACGTGCGTTTACCGTAAATGTACAATTAAGTGTATATGATAACAATCAGTTTTATCCTAAAAGCAGAGAGTGACAATCTGATTCAAAGTCTCTGGCACAAGATGCGCTTGTTGCCCAAAAAATGACTGTAAATTTGTAGAGCACGATGACACCCACCAATATCTACAGTCCACCGTCCAATGAAGCAGGCTTTCGTGGACCATCTCGTCCCGTTGGAGAACGATATAATCACCCTGGAGATCAGAGCCAGACTGGTAAATTTATTCACTTTACGGCAATATATTTGGAATAACACTGCGGTCCAGTTGTTGCGACATGGTGCATAAGTTAGTGCTCAACGTAATGCAACCTCTCATCAGTCTCAAAGTGGAGGATTTGAAAAGTTATTCAGGAGAACACGAAAAATGCGACTTCTATAAAAGCACCTTGAATTGATACGTTATAGGCAAGATAAACCTAAATGAGTTGGAGGAATCACTTTACGTTCCATGTCCTCCTGAGATCTCCATTCCTAGATGTCTGAAATGACACATTAATTCTGGTCGTTATTAAATGATGGCATGATGCTACAAATAACTGTTGCAGAAAAACAGTGCAGTGAATAAGTAGCGTGTATGTCGCATTAACCATGCTTATAATTCCCCACAGTCCAGACTCGATCGAAACTAACCTACCCAGTGTGGATTTGAACGACGTACAGTCTGATGTAATATTTTCATTTCATTAAAAGTTCAAACCTCACAAAATATTTTATTCTATTTGAATGAGACGGTTATCTGTATCTGCACAAGGAGTGGTTATTTTGCGCGTAGCAAATACTGTTAGGTCGTCAAGCGCAACCGGTGACATAGGGAGAAATATCGTAAATTTATGCCTGTTTTAAAGGAATCCTATTGGTCTAAAAACGCAACGTTCATTGATTAGGCGAGTAGTAATTCCGATAATGCGTTTCCAGCTCCAAGTGCAATCGAGTGTCGTTCATTGGTCACCCTAATTGGCGAACAGGTAGGGGAATCAAGCGAAGTTTTCGCTCCTTTTGCATCACTTCGCCATCGTTAAGTAATGGCGGGTCAGTTGTGTTTTACCACCAGTTCTGTCAGCAGAATGTTCATCTGTTTGTTCCCCCAAAACAAATTGTAGGTGTCCCTTGTGGGAATGCTCAAGGCATGGCTGAATTTATCTCTGTGATGCCTGGGCATGTGGTGCTTTCTAAACTCAGTCGCTTTTCTGCATATTCTTCCCTTCTTTGTGCGTAACCTCTTTTTCTTTTGCCCCTGTATTTTCCGTAGCTTGAGAGCCAAAAGCCGCAGTTTAAGAGTCTTGCTCCACAGTTTAAGAGCCTTGCACCGCAGTTTAACAGTCACTTACCAGCATTTCTTGGAGTGACTATCCCTTGTGTAA
>STRG.32559.1
AAGCTTTTGGCAGCTGAACTACAAACGTGAAAGAAAGTGGAACCCAATCAGATGGATTCAAATGATCACACGTGTCAAATTTCCAATCAAACAGTCAACAAATAAGCTAACTGGGTCCCACTGAAGAATATAAAACGGAATGGACGTACCTATCTTCGGATGTGATGCAAACGGGACTATTGAACGACCAGTAAAATAGATTTTATGTTTGTGATTTGAATCGCGTCAACGGTGACTTCTTGGACTACCATCGGCTCCCAAGTGTCGATAAACGGATGATTTCTGACAAGACTTATTCCAGTAGATTCATCAGACTCACGGAGAAGCTAGATCGAAAGTCGAGCGATAATAAAACACGTCGCTATGCCTGCAAAATTCTGGAATATCAATATGAAAGAAACAAACTTTTGTACTAATGCATGAAATCATCGTCAAACTGGTTTCAGGACACCTTTTTTGAATCTACTGTACAACGCAATCACGCTGAAAGCATTCACTTTTTTCTCAGGAAAAAATCTGCCAGGACATGGACGTGAAAGTATTCCGTGAACATTTGTGTACCTTTCTTATCGATGAGCTTCGGTGCTTTTGGTTGCGAATATCATATCACTAGTTAGGATATCACACCACGAGTGAGTACCACGAATGGGCCACTACTAGTCACTATCCGCAACCATTCTGCCCCTTTGTTTAACCTATAAAAACCACACACACACACACACACACACACACACACACACACACACACACACACACACACACACACACACACTGTTTCAAGATTCATTTCCAACGGCTTACTAACATTATCTTAGCACAAGTCGGGAGCTTTTACTTCTCATGGAAGGAGATAG
>STRG.32807.1
CCCTTTATTATATATCATAAGAGAACACTTGGTAAACCAAGATAAGCACATTTCTTGAGCGTTCATGTTGCATGATGAAAAACATCACAAACGATTTAATTCTCCAACTGATGACATCGAGTTTTTGAATTGAAAAGCAGCTTGAAACTTCGAAAAAATGAACATTAGATGGTCTGATTCATACTGTCAACCCGTAAACACTCCTGACACTAGCTTAGTTCATAAAATTTTGTCCTTTTTGGAACAAAAATTTTAATCGCTATCAGTGTCGGTCCATGAATGTAAAAGTGAATTTAGTGTTTGGCTTCTGATCACGAATGACTTCATAAGAATTTGACTTTTTTCATACCATAAATGCTGGAGAAACCACTCAAAGCTTGTTGGTGATACATAGTGACAAGAGAGTGGAACAGCGAAGACGCACTTGTGTTCGACCTGCCAAACAATTCTAATTGGTGGAGTACGTGCAATCGTTTAAATAGTTCCTTTTCACATTTGCGCTGCACCCAAACTGATTCTTCGGTTACCTGCACTTTCCAATTCCGTTTTGGTCGTGTTCTGGGGGCACCAATCTTGTTGTGTGGGTCCAAGTGCTCCGACTGCCATCTTGATCAATAGACCTCAACTCGAACCATCTTGCTGTTTACCCGAATTTTTGCTGGGATCCGCCTGCCTGTTCGAATGGTTGTTTTTTTCCGTTGCAGGATGCTTCCGAAATAGTCTTTGTTTCTTCTCTGCATCCCACTTGTACCGAGACTACTCCATTCATGGGACAATGAATGATCGTGGTGGACACAATTCAACCTTGTTCGTTTGCCTGACCAAGTGAAAACTGAGATCATCAGGGGATCACGGACACTTCAAGGCTACCAACAACGGATATTGACCAGCGGCGGCGCGGGAAGCCGAACCCCCGGGGACAGAAGGATTTAAAGTCCACGACGATGACCGTTTGCCCACCGCCGACCGATCACGCAAAACCTTTGGGAGAAGAGACGCTACCTGATTCTATACAACGCAATAGAGGCCATCTACTCCAACACTAACTCGAGATTCCTTAATTACACAGGGGGACTGAATATTTTCAACAAACCCCGATCTATAAAAGGAAAGCGAATGGTTTATATTTTTATCTCCACCTTGGTAGCAAAAATTCCCGTTGATCTCTTTTTGTCCTCCTTTAACGATGGGAGTTAATCACAGTTTTGTCTCTCGGTCTTCATTCGTCTTGGCTACTAAGACAATTACCATGACTACAGCATGCACTTTGTAAAGATGCAGAAAAATGATTCCGGATACACTGTGCAAACCAATGTTTCTCACTTTTGTCTTCACAAAACGTGTTGTCGG
>STRG.69857.1
TGAAATGCTACGAATTTTTGGTGCCAAATTAGTTGAATGGATGCTCTGGGTGGGTCTTCACGTAGGCTGGTAAGACTTACAATCATGCCTGAAGTAAAATATGTGCGTGCAGGCATACGTGGGTCTGTTTGTCAGTGCATCTGAGTCAGTGGGTACGGAATGGGTAATCCTGGAAGTCAAAAGCTGGGTCCTGTATCAAGTTGATTATGGTGTTTGGTAGTGGAACACTCGTCCGCTTGATAGTTCCAGGTACTCACATGAAAAGGCATGTAAGCATCACGTTCATTTCACTTTTAAGTTTCACTTGGAAAATTTGAGTGGGATTTTACCGCTGAAGCTGATTTTCAGATTTTCTACCGTGAATCAATCGATCATTTACTTGTCAATGTTTTAATAGATAGAAAAAATGTATTCCGAGAAAGGTTTTTACTTCACCATACCAGGAAAACTGGTCTCTGAATCAGAGATTGAGTGCCTGGAGAATTGGCACCACATTTTATTTATAATGAAGTACTGAATATGGCGTGATGCCTGAAGAAAGTTGGATAAAAATAAAATGAGTGTTTCTTCATGTAGGCTGGTAAGGCGTGCCAATATACGTTATAGAATGTGTGCCCGTGTGTGTGTGTGTGTGTGTGTTCGTGTATCTGTTTCAGCGTGAGGAATCAGCAATTGTAAAAATGAACTGTTTGATCCAGTGACCTGATTGCAAACGTTGTTTCGTAGCGGCACATCAATCCGTTTAAAAATTCCAAGTAATAACATGATGGGCTCATGGGTGCCCGATCACTCCAACATCAGCTGTGACGTGGGAAAAGTGGGTGGAACTGCAAGGTTGAAACGGATTTTCGGAGTTTGTAATTGAATGTGAATCCTTCGATCGCTGATTCGATAATGAGCCGCAGTCTGGGGAAAGGTGAGCTGTAGCACATTTTTACTTCATGTGTCGTTACTGATATGTTGACGTGAACCAATGATTTTTTCCAAGTACAAGAAAGTCATGCGTATATGTTTAGACTAGGGTGAAGCTTTGGTGTTTCTTGTTTTGTTGAACTGTGTACTGTGATTTAAGTGATTGCTTATTGTAATTCATCGTCAGAAAAATACGATTATATTCCGCTGATTGCACACAATTATCTTTATCACAATTGTGTCTTTGTGCCACACTTGCTTTGTTTGCTCATTAGGATAAAATATAACTTGTGATAGGTTTTCCGAAATACTGTCAGTATGTTTATTACTGGATTCCACATTCATTTGTTGGTCATTAGTCTCATGAAAGCAGAAAAGCATTGTGAACCCAAGTGAACTGTGTGCAACAAAGGTCATCCGACCAACCCTACACTCGGAAGCACCGGACTGGAGAACATGCCCCACTGCTGAGCTCTAACAAGAACAAAGTCTGAGGTTTTTGTATGAAAGGTGGAGTCCAGTCCAGTCCACTAAAAAAGAGAATTATTGTTGCATTGCCAAGTACAGGAAAAAGGGACAATCGAATTCCATGAATCAACATGAAAGAAGATTTAAAGATAGAGAGTAAATGTCTCCGTAATGTTGGGTGACGGCCGCGGACCTTAGTCGCTTATGAAAGCAGACGTCCTTTTCTGAGTTTTAATCAATGATATAGTAAGTCCCACAAATCCGTGGTATAAAAGGTTTGATGCTCAAAGACCCACAGGTACGATATTCCTAGTGCAAAACTTTATGTTTGCTGACGGTCTCAGTTTTTACTTGAAGCAGAACGCTGAGAATTTGATTGTCATTAGCATCCTGTAAAATATCAAATGATCAAATATCTGTGAATAATAGAAATATTTCGTCACATTCTAAGCACATTGCTTTGGTTTCAGTATGCTGAGTATTGCCAAATGTTATTTTATTCTTTTCCACGCTAAATATGGTCCAAAAGAAAATGTTATGGTTGCGTCGTGGCAAATGTAACCATATATTGCTGAACGGCATAAATGTCCTTAGCGCAATCTAGCAGTGTGTACGCGCAGCCTCTTGAAAGACTTGTGGAGCCTTAGATAGCCTTCAGAAAAACGAGCACTTTCCAAGACACTGAACCAGTTAGATCATCAGCTGTTTTTTAGTCGATAACAGCGTAATTGGCTAATATGCAATAAATCATATTAGCTGATTTTATAAATAATCAAGTTTGAGCTCTGTAGCTCAGCTTCAATGCGGACACGTTTAATTTTACCTCAATAAAGCACAATAAAACTGAAGTAGACCAAATTTTGTGGGAAAGTAGCGAATACAAATTACAGTGAACTCACGGCTCTACTTTTACATTCTCTAAACTGGTTCAGTGCTTCTGATCATATATTCGTACATCGAAAACGACATACTTTGCTCGCAAATCTAGCAAACCATATAGAAACTATGCATTCTAACTGCTATCTAAAAGGAAAGGCTCATATATAATTAAGAATGCATATTTCCGAACAAGATAATAATGGTGAGCTGAACTCATGGTTTTCCTGTCTGGGAGTTGTTGTCAAATCGCTAGTAGAACATTCGCTGGTTAAACACATTTTCGCCGATTTCTACGAAAAGTACAAGTGGATTTCCAAACACCTGGGT
>STRG.44905.1
AAAGGCACGCTTGTACGGTTGAACGTGTATTCGGTGCCATCGTACGGCAAACGCAATTACAAACAAGCAACTGAAAACGCAAACACGTATGCAAGTGCATGAGTCAATGATGTATGCAATCGAATGTGTGGGACAACAGTGCGAACGGATAAAGCCATCCGAGGTCGTGTGACACGTGATACGATCTCATTGGTCAGTGCTGTTCGGGTCGCTGCATTACTAGCGTCGGCTGCGTGCGTGTGTGTACTACTGCAAGGCGTGTGGCCATGGTTACAAGATATTTGGATCAAGTGGTTGCTGTGTACGTGTGCGTGCTAGAATCTGTCCAAGCACGACTGTTCACGGCTCACACAGCACCATTGGTGAACGACTTCATACCTTCATACAATTTCACGGACTGACAACCTCGACCCACCATCCAGTAAATGCTTACCTCGGAGAGTAGAGTACACCGAGGAGATCTGTTCGTGGATGTACGTAACACACACCCGAACCACCTTGGCATGTTTGGATTCACTACTTGTTCCGAAGCCTAACCTCAGCATTGGTGACACTGTTTTCCCACGATAATCGAGGAACGTTACGACAACGTCGACGCTCAAACACCAACAGTGTTGTCCTATCTTCCATCTCTGATGACCATGTTCTTGCTTCGAATAAACGGGCAGATGTAACTGCCCCAGTGTTCACTCGATCACTGGCAGACAATCGGACGGCACATCCGCACCGCAGGTGACTGAGACTGGCAGAAACCAATGCGCCTCCTTCATCCGCAACGGGACCTCATCGGTTGTCTGGTCACCTGGTGAGATGCAGCTGCCCAGGTAACAAAATATATCTACCTCTTCCAGGGCATCTGAGATGATTCACTAAACACCACACGTGACATGGCCAGGTGCAGCTTCGTGGCTACGTACGCTGATGAGCTTAATACAGTGAGGAACGCTAAGGACAGACGAAACAAAATCTCGCTGTGATTAGAAAATCACGCAAAAATCACTTGTCAATCAGGCACCCAACGACCATGTTCACAATTCAAAGTTTTCACGATTTTATTTCATATCATCGCATGACCATCGTCATCCATCTTCCAAACAGTACCATCCGAAGCAATGATTACACTCCGAAGATGCTCAGCTGAGGCAATACTTGTCATTTGTTCCAGTCATTGTAGTATTTGATCTAATGCTTCAACCTGTTTATTCAGCACCCGATTATAAATACGTGTCCACGCCATTCAAGCAGTATTTAAACGCAGTGATATTCACACATCAGCAATCTTCAAGTGTGTTCCAGTTGGAATGGACAGATTTCCGGATGGTGTAAGGAAATTAGTGGAATGGCTAAAGCTCACATCACACCCGAAACAGATGAATGGGTGTTGATCGATCTTCATATATTATTAAGTTTGACAAATGCTATCTGCGCCTTCTGTATGAGTAATCACTCTTCATGCTTGATTTGATTTTGCTGGTAAAAAATAGGTTTCCATAAAAGCATATCCACCGAAACGGTATATTGACTAATTTGAAAATGTAGGGTTTGATATTTGACGAATTCTGTGAAAAAACATGATAATGAAGGTATTCCACTTCACATGGGGCACAGGTTTTTTCATCACCGGTTACATCTGTCTCACACTGCACAATCCGTCCCGTAGGTGAAGCTCGGAAACAAGGCGCCACTTACACGTTGCAAACATTTCAGCTGAGGGGTATACGAGTGTGCACGACTGCAACAAACCATTGACAAAGTGTTTCGCTTCGTTGGACATCGAATTCCAATTCATCTGTCACCCAAAAGCTGGACAGTCACAAGGCCTGCAGGGCAAGCACGCCTTGATTAAAAGTTGTATGATTGAGTGAGCATGTTGATGGATGTGTGCACAAGCTAGGAAAACAAGCGAAACTCCTTGCGGATGATTATCGATGGAAATGGGAATGCTGATTGAAGGCATTTTGGTGGTACAGGGAAAACCGGG
>STRG.73954.4
CGAAGATATTCTTGCCTTAATCGAACTGCCTTGTTCCGAATCTCTCATCTTTACTCTTTCCTATGCCTGGTCATGTAAAATGAATGTAGGGACAATGGAGACAAAGTTCCTTTTTGCTACTGTTCGCAACCCACGACCTGAACACGGATATTCGGAGTTACTTTGAACCACTTCAATCTGAACAACCAAAAACCGTGCACCGGTTGCGGTGGTTCTAGTTTCTGTCTCTTAACATAAACCTTACTTGGGAATCAAAACAGCCGAAGGCTTGAGAAGAGTAAGGGAAGAACAACATATTATAGCATCGAATAAGTTGAGTGTGTATACGCGCGTGTGTCGATAGAACAGGGCCATATCCTCCAAAGTCTTTAATCACTGTGTGGGTGCGTCTTGTGAACCACATCCAGCAGACTACCAACCTGAGATACGATCAACATCAATTTTCAAAAGTACTGAGAACCCAAAGCAACTTACATAGTCCAGTCCATTGGTCAGAATTTACACACCCTGCTTATGTTACAACCACTACCTGTCTCAGGGAACATAGAAAACCGGAGAATTCTATGCAAGGACACGTGCAACTCTTGTCTCAATCACAGTAGCCGGTTTTGGGCTTCAGCTCTTCGTCTCAAGATTTGTTTCGTCTGCCCAGTACCCTGCACCAAACCGCAAAACTGCTAATCCCGTATTTCTACTAAACGGCTCAAACCTTACTGTAAGCAGATCAGTGTGTGTGTGTGTATGTGTGTGTGTGATCTTTGTGTGTTGGACGGCGGTGGTCAAACTGTTATCACTGTGGACTTTGGGCAGTAGTGACCCTGGTTCGATACCGGCCACCACTGGTCAATTTCCCATTTGACAGCTCTTCCTTGGCCGAGGCTCCCTTTCCTGAATTGTTGTGCATTTTTGTATGATAATTTAAAAGGAAATTAGAAAGAGTAGTTTTTTTAATGAATAGTATTCTTTACTTGCAGCCATCAGGTTTCTGATCTGTACAAAAAACTAGTCTAACTACTGCGGGGGACACTCTATCCGTGATGAATAAAAGTACTTCACATCAACAAACATTCCACAGTAAATACCCTAGCATATTCCGTCTACTCGATCTTGTTCTCTTTTGACCGTACCGGAAAGCCCCTTCGCATGTTTTCCTGATTGCAGCAAAGCACTCAACTGCGTTGATAGAACTCTACTGGTATCAATTTTACAAAAATGCAAGCGTACCTAGCAAGACCAAAACAACTGCAGTTACATAATCAGTTGTAACATATGTCCAGCCGAATATTTTGGACAAGTTTCCAAGCTACTTGTCATCAGAATAACGGAAATAAAACACAAGCCCTCAGACAGGACAGCTTCAGCGAAACTAGAGCGGGATTTAACGATCGCCCTTCAGGCCATAGCCGAGGAACACAGCATAGATTACGACAACACGACAAACCTCCAACTGGGACTGAAAACAAGCACTGAGCGCAAGTATGCCCAAGCTTTAACAATTAGCACTTACCCTGAGTGCGTCGACCGAAATGACAGAGATTCTGGAGTTTGGAGTTCACAGAAATTGTCGACGAATAAAAAAGCAACCCAAAGGTCACATCGTCAGCTGACCTCCCAGATAATGAGAGTAAGTGTGAATGAAAACCAATCTGCCTAATCGACAAACGATTTAACACATACTCCCTCCCACGTACACATCCGCTGATCTGTAACTGAATCCTCAGAGAGTAGCATGTTGGCAGAAGACGAAGTCGAAAAGAAATATCCTATCTATATTACTTGGCACATATTACAATGATGGATTATGGTTATGGACAAGGAGAGTCATTACTGGTCACGGGATCCTCCTCACATATATTAGATTCTTCGGTGATTACATTCACAGATGCTCCTGAAACCTCAATAGCGAGGAATGAATGAAGACGTCATGTACAATGTTTCGAGCCGCAAGAGTCATTTGACTGTAAAACTGCTTTGAAAAGGCAAGACGCGGTAGCCGAAATGTGGACTAATTATAATTCTATCACCGACAACGCCGTGTTAACAACATTACATTTTTCTCTTCTAACACACCGCACGGCTCGCTTTGTCGATGAACTTCGAACCTCGTTCGGTCCTGACACTGATAAACTCAACCTTTGCTGTCCCTGATTCGAGACTATTTCGCAGATAGAACTCGATTCCATAACCTTAGAGGTAACGTCTCTGAATCTTCATCTACCACAGGATCAGAGCTTCAGAGTGCCATTCTGTCTTCCCAGCTTATGTCATTTTACATTCGCAACTTACCCAACGCTTCTGTACAATGATGATGTTGCCCTTGGGATCAAGTCTCACAATAGCTTTCAATCTTGTGGACTTAGTCATTCCTGAACTTCTACTATCCAGCCGCCCTCGTTGTCACATTCATTTCTTG
>STRG.34354.1
GCCAACTCAGCCAAGTCAGTGTCGAGCTGGTCGAAGGTAGCTGACTCTTCCTGAAATAGTACAAAAAGAAGTGCTATGCAACAAGAGAATCAAACAGAATTGACGAAAGTTTTGTTCACTTCGAGGAAAAAGAAGTTTCCGAGGGAGACATGAACCAGCTACAGCGCTCCTCCGAGTATGGCACGGCTTTGGATTGGAAATCAGACAATGAGAGGAATGAATTTGCAGACAAAGAACAACCAAAATCTTCCGAAGATTTTCCTTGAAACGTTCAGCAATCAAATATCGGAGGACTCATTTGTAGAGAGTGATTGCCTAGGTGATGGTAAAAGAAGTGACCGGACGCAAGCATGTAATCGTTGCGCACATTGTTAACGCTCATGAGGGGGGAATGTGATGCACCAAAATAGAAATGGGTACTGGGCGACAAGTCAGTTTGTGATGCGTTGCCATGATAGTAGCAGACACATGGTTTGCACAGATGAGTATTTAAATGGCAGGTAAGTATTTACGTTTGATTATCGTTATCTAAGGGCCGAAAATGAAGACCAGCGAGATGCAAGAATCAAAATTGTCTGGGAGGATTTACCATAATAGAATACCGGACATTGTGGTACGGAAGTGTATGGCAACAATAAATGTGACTTTTGAAGATATATTGATAACTGATTAAATAAAAGCCAGTTTTATCTCGGGGATTGGTTAAGTTTGCTAATAGGACAAGCGGGCAGTTTGGCACGAATCATCGGGGAAAAAAGGATCATGAACGGTAGGCCGAGTACGGAAACGGTCTTTTAACCCGCGAAAATTATGTGCTAGGGAAA
>STRG.4020.4
TTGGCACACCATCGTGCTTGCGCCTGCCAGTGGATGATTCACTTGTTTTTCCGCTTGTCAGCTTGCATGCGTGTTTGCTGATGTACCAATAAACGGATCTTTATTACTCCGGAAACCAGGCACCAACTAGATCCCAAAAATGGATTATGGAACGGACAATAAGCCAAAAGTTCAGACGCGTGCCGATAGACGGTAGAATTCAGTGGAATAGGTGGAGGACGGTTTGTTTTGAAACAATATCATTCACTTTTACGTTTTAGAGCGACACCGGATGCGATACTAGCTTAGATAGCTAAAGGTTCAACCATCCGCAAGTAGAGCAGTCAGAATTGTGTTTTCCCATTGACGGAAATCAATTGTCCCTCCAGTAAGCAGACAAACCGCACAGCCCTGTGGCATCGAACAACATACAAGCTGCTTAGAGCAAAGTGCCAACTAGCTGTTTGTCTAAAGTAATTTTTGGTCATCAGTTTACACATTCAAATTCAGTCATCTCCAAGTCTCTACAGATCTATTCCGTACTGTTCTCTGAATTCTGAACACAACAATTATGAAAATCCTACTTGCATTTTTCGCATCGCCATGATCCAGACTTATCGTGTCGATAAATACCTTCAATAACTGTATTCCAAAGCCCATTTGGATCACATTCAGCCCTATGCTGTTCGTCCCATCGGGGAGTGACCGAAGAGGCTAGTCCGAGACAGTTGCCGTGTTCCATCGGAATAGTGTTTTGCACATCACTGGATATTCATTTACGTCATTCTCGCCCGACTGGTCTTACCTCAACAATTTGGCCGGTATAGCAGCTGCACGGTAAGGGGAAGGTTGTCGATTCCATTCCGGATCGCGGCGTTGGACTTTTGGATGCGAAAAACGGAACTGGATTTTCTGTTATTTACAACCATAATATTCATAATCGTAAACTAGAAGGCGGAGGAAGAAAGTCGATGCATATTGCTTGAAACTGGCCTACGAACGATAAGTTTTGCAACGACTTTAGCTAAGTAAATGAACCACTTCGGTAGTGTTACAAACTTCCGTACCACTCGCGAAGATCCATACGGTAGCATTTTAAATACATATTGTTATTTTTCCATTGTAGATAACGTAATACCATAGTTCATCCGAGTCAGACAAGTAAGTGATATTTTGAGTGCACGACTGCACTCACAACGGTAAATGACGCCATGCACGGCCTGAACTCAACCTCACATCCCCAAACCTCCAATCGGGTAGACACAGAACACGACAAAAAGCTGAGTCAGAAGCTACGGGCTGATAGGCTGGAGATACAATCCTCAACTTCCGGGCTGACGGTCTTCGGGTAAACGGCGGATCAGTTGCTATGACGCTCCGCTTTGGAGATCAACTTGGTTTTCGGGTTTAACCGGCGTACACGAAGGCTGTGGTATGCTGGATAGACAGTTCGACTGTCCTGCCATTGGTCATGGTAAATCGTGGGACACATTAATAGGTCGGAAGCTCTACCAGAGGATCTATCATCGTATAGCCAACAACCACTCGAATGATCCACAACAACTGTTCTGGTCATAATCATTCACCAAACCTCGCCGGTCACTTCCCCATGGAAGTACGTGGAGCATCGCCGGTTTAATTCCGGCCCTCAGCGTTGGATTCTTGAAATTGAAGATAAAATACGTTTTTCTCGTGCCAGTAGTACATTCTTCGACTCATGGCATAACTCAGTCAGGTTCATGTATACCTTCGTTTAACAATCGCATCTGAGAAACTTGTCAAATGATGTGATAAAGCATACTGATTTATTTATGACATACTTCATCCTACGCTTGAATTTCTGTTGAGAAGAGAGAACATCCGAGTTTGTCAAATAACTCTGAGCATTTTACGGCGTTTGTAATGGTTTATGTAGATGACGATTCAGTATGGGATATCCTTGCATCATCGTTGGTATCATCTTAATGCCAAAAATTAACTTTGATGACCAGCTCTTTTTCAGCTATTACGGCACCAAGTTTGCGTTTCTCGTAGCTCAGTGGTCTATCAGTGAATATAAACACAATGCTAATCGCTGGTTGAATACTAACACAAAAACTGACAAGCGTAGAGGAATTGGAGCTTGAGATGTATTATTGGCTCTCCTATCACTGTCTCTGTTATTCGGTTGCTTGAACGGAAAATACACGGCTGAAGACGGGATTGAAGCACCTACCGAGTAAATTGTGGTAACAAATCCTGGCATAGTGTGGTGATTCAGCAGCTGTCACACGTGATACGGCCAGGTACAGCTTCGTAGCCACGGACACGGATGAGCCTCAACTAATGAGGATCGCCACGGACAACTCCGACAAAAGCGCCCTGTGATTGGTCATCTTTGAGTCTACCAATTATATTCTTCGATAAAACATTTATACGAACCTGCTCTGCAATACAATTAACGTGCTATTTCGCGGCCTTGGTCTTCTTGCTACTTCCGTTCGCGTAGTTCTGGTT
>STRG.839.1
CTAGCCACTCACTCGCTCACTCACTCACTCACTCACTCACTCACTCACTCACTCACTCACTCACTCACTCACTCACTCACTCACTCACTCACTCACTCATTCACTCACTCACTCACTCACTCACTCACTCACTCACTCACTCACTCATTCACTCACTCACTCACTCACTCACCCACTCACGTAAACAAATTGAGTTTCTGAACATATTTCGTTTCACATGCTGGGCTCACTCGAAAATTTTTCCATATGGGCCACGAAAGTAGTTCTGAC
>STRG.1020.1
ACTAAAATGTCAGAACCTTTGCTCCTGCAACCGAAAGTTGTGGGTTCATCATAAAACTCATTCTCCTGTTTTTCAGTGCTGTAGTGTTAACGGGCGTTCACCGAGATTACAACCAAACTACACTTAACACAGCCATCCTTTCAAACGCAAACCGGCCTCTGGGGTCTCAAAGCACACAAACGACTATCAAGCCTGATCCAGTGCAAACGAGCAGCCGAAGTTATATCGATCAAGGCTGTTCCTGCATCATGTTGACCGGCAGCTCCAGTTGCTTCATCCGAATTGCGCGGGAAATACTTCAAAGAGACACCAGGAACGGTTAGCTGAATCACACTGTAAGGTTGATTAGACCTCACTTCGCGGTTTCCTTAGTAAACGCGTGCTTCGGTCCTTTGTACTGCGTGGACCACATGCACGTTACGCTAATGTGTGGCACTGCACAAATATGTTAACCAGAACAGTATTCTCCACGACCCGTGAGAACGAGAAGGCGATTGGGAGAGATAGTGGTTAGCGTGTATTTGGGAGCGTGCGTGAGAGCGTGCGCAAGAGCAACGGTCAAATGGCAACCGAGCTTGGCAGTCAGCGTTCAGTTAAACAACAAACGTGGTAAAAGTATGAACGAAGATGGCAACCGCTACAGGGGCCTCCCAGAAGTCCGACGGAGTTTGGCTTCAATCGTGATTGTAAGCCGGAATTATTGGTTGTCCAGGAACTCCTCATAGCTTGTCCGTTATACTGTTGGTGACGTCGAACGACTGCCGATGAGTTTACCGGTGCCTGCACTCTCGAGGTCCGATGTGCGTGGGTCCAACTGTGTTTTGGCGCCCACGAGTCTCATACGAATGCGAGCCGGAAAGTGCCTCCTCAGGTCCATCCGAAAAGGCGTCCAGTTGCCGTCTCCAGTGCGAGGCTGACCAATCGTCCCGTTGTCCAGTGAGCGGTTGGCTCCTTGAACGTGCATGGGAGTCAGCCAGGCTACGGATGAAGCCAATGTGACTGTGTAGATCCGTCTGAGAGAGGGCAAGGTAAACTGGAACAAAATAGCTCCTGAGGGCGCCGGCGGATATTGGACCGTGATAACAACACACAAACGATGTTCGGTGTTGTTGGAGTCTCTAGG
>STRG.14591.1
GACAAAATATAAATAGCACGTTTCGTGTCAATTTCGCTATCGTTTTATTGGAGATCCGGAGGAAGGTAATTCTGTAGTTCGAAAGTTTCCAATAATCAATGCGGACGAACTGGCTACACGTAGTGAGGTTCGCGAGAAGCTGGGTAGAACTCAAAGTAGGTAGACCGATTTGGAACGAACTGAGAGATCAGTGCTACTGAGCGAAGTACCCGTCGGCCTAGGTGTGGTTCGAACCCAAGAGCAGACCCACCCTTATACATCTCGTGCTTTACGCCGGACAGACTGCAAGACCACATCGAGATCTCAAAGCGTTTCGCAGAGGTGAGACTGAATTTTATTACTTTCCTTTCTCATCGACTGGTGAAAAGCTTAGTAGATTCAGTTATTTTAGCATTACGAATGAGCGGCCTTAACTATGGACGACAGAAAATCGTGGTGAAAATTTTCACGTGTCTGCCTTCAGGACTGTGAGATTTTGTACGTCACAATGTGCACCCAAAGTACCATGCAGTGCAAGTCTAATTTTCGTTCAGTTTAATCCAAGCAATCGAAAAAGGAATGGGAATTTTGAGCACTACTAGGAAAAACTGCCAGAAGTACGAAAATGGATTTAATTTTGCTTGACGTACTTTACAACCCATATATGGGCATCCCGTTCCAATTAATCTTTTCATTTTTGTCTTAGAGAGAATAAATCAACAAGATGTTGTGGAATTAGAAAATGTCCAAGTTATATTTGGACCACTAACTTTCGTGCCGTATTGATTGAGCATATCAAGGAGAGTAGTGTCAACAAGTCAGCAGCTACCATATCCTTGAGACGCTTATCTCTGCAAACTTAGCCCTTCATTGATCTGTGCAAGAAACCTTGTCCTCCTTCTTTCAGTTTCGTTTTGTACAACA
>STRG.48643.1
GCACAACTCAGTGTTGACTCCAACTATTCGCTTGTCGGATTCAATTTGATCGCATTTTCTCTTGCCATAAGCCGCGTTTCGTCAGCTAAGTCAACACCAAGAGTGTTTTTTATATGGGTGACCTTTTTCAGACTGAAATTGCTGTCAGAAAAGTGCGCATTCCAAATTACTGTTGTACATTTAGTGCATCGGAACCCACTTACAACTGAAACCTGTCTTAAGAAATGTCATCCGCGGAGACCCAAACGTTCATATTGATGCATTACATGAGAGGTTGCAGAAGCTTATCGAAGCACAACAAGGGAGATGTTACAGAAGACCAGACAAAACACCACAAGATGCTTTCAAGACTGCCTTAGCCATCCAAGGGAAAATTCAGTCTTTCCGACTAGCACAAGCAGATGCACTCGCGATCTTTGTGAGGCAAAGTTTACAAATATCTGACAGGAAATGCTGTCTTTGGGACTAAAATTCGAAGTTCCATCGAAACATGTAAAAGAATTACAAATAAGATTACGGTTCGGAAATCAATATGACCAAATCAAAGACCTGCAATCGGCATCTATAGACAAGGCTGGATGATATAGGGTCAAGCTTACGCTGCCTGATTTCGGACTACAAAGCAGCCAACAAAGAACTGGAAGAAATTCATGATTTGATGTTTCTTAAACCAGACGAATACCATTCTGTTTGATTACCAAAGATTCCTATCGGACAAAACACCGGAGAACAGTATACTCATCGAAAGGAAAATATCTACACATCTACAGATACTACAACCGCACGAGTTCTTATCGAAAGGCTTGTACAAGAAGCTGAAGCCAGTTCGCACCCAAACGCATTAACTGAAAGGATCATCATTGACCCACAAAAGTGAAGTTCCGTTGAGACCCATTTAATACATGCAAAATTCAATTGATCACAAAATTGCCCATGATGCGGTGACACGATATATGCAGAGGAGAAGTGCACTTGTCTCGACGAGTGACCAAACATATCCCAAAGTGATTTTTGCATTAAATTACTGAATTAGACTGCACAAGATGAATTCCAGCAAGAGATCCAGCGTCATCTGTCGCGAAGCATTTGCTTCCAACAGGTCATCGAGGGGAACTGATCCGGTCATTCAAGATGTGGTTACACATCCGGAATGCAAAACTGCTGGCTATTATTGAAGCTGTGCTGATCAAGACAGAAAACCTCCTCTTTGTGCACATAATTAATTGTAACCCCATCGTTTTCCCCATATACCATAATATATAAAATATCAAGTCA
>STRG.17350.1
CCACTGCAATGGGCCAAACCGCTTGAAAACCGATTACAGCAACTGCGCAAACCAGTCGAAAGCCGGTCGGTTTTTCTATGTGGTGAAGGTAAACTGAACAAACACAAAAGAAGAGCAATCGATTGTGGAATAGTTATACACCGATATCCTTGACACAAGTAAGCAGTTACATCCTAATGAACTAGAGTTCCCCCTTATAGCGAATAGCCCGTTTGCAAGATCGGTTTCCGGTCGGTTTACTTAGCAGTCATTCTTCTGCAAATCAATCTGAATCGATAAGAAGGAAATCGACGACAATGGTGATGTGTATTTTTATCGAGCATTCTATTTTACTAAATGCTCCCTGGTACCAGTTAGTATTAAAGAGAATTTGAGTTACAGGTCGTCCTGTTTGATACACCTTAAAATGGGTAGAATAGGAATGGTTACTAGGTTTTATCATCGAGTAAATAAAAAGGAGTAAGGAAAAAGGTAACTGGAGAAGGGTGACAGGATTCATTGAAACATACCACTTATTTCACACAACCGGTTGAAACCGCTCGGGAGCTGTTCAGGGACCGCTTGAAAATCGATCAGCGCAATGGCGAAAACCACTCAAAAACCGATTTAATATTAATTATTTTCGGGATGGCATTGAAGCGGTTTAGCTACAAGGGCGGAGTCTAGTTTACAATTTTGCCCCGAACTCAGTAACTATAAATTAGCCTGCTCAAAAATTGTACGAATGTTTGAGCCTCAGTGGTTTGCAGAGGCTCCTTGTAGCACCTAGCCCGCTTGTAACACGAGTTTCCAATTGGTTTTCGGTCGATTTGTTTGGTAACCATTTTACACAGATCAAACATGAATTGATACGGAGGAAACCGATGGCTGGAGTAATGTGCAACGCTTGGTTGGTGTTTTATTAAATTACTGGTTCAATTCATCGAAATGTCCCGAAAATCTCGGTATAGATCGCTCTATTTTATTCCCTTCAAATGAGAGAAATAAGGACAATTATCGGAAAATCAAGTTAGGAGATAGAAACAAGCATCGTAATACGCAATTTAGGTTAGTGAAAGAAATTAACGAAGCATATCACGTGGTTCAAACGATTGGCACAAACGGCCCGGAAACCGTTCAGAAACCGTCCAGGAAGCCGGCCAGAAACCACTCAGAAACCGCTAAAAATCTGATCGGCGTCATTGTAAAAACCGCTCCAAAACCGGCCAAAATACCGACCGAAAACCGATCGGTTTCGGAGCGGTTTTTGGGCTGGTTTCTGAACGGTTTGTGCCAATCGTTTGAACTACGTGATATGCTTCGTTAATTTCTTTCACTAACCTAAATTGCGTATTACGATGCTTGTTTCTATCTTCTAACTTGATTTTCCGATAATTGTCCTTATTTCTCTCATTTGAAGGGAATAAAATAGAGCGATCTATACCGAGATTTTCGGGACATTTAGACGAATTGGACCAGGAATTTAATAAAACACCAACCAAGCGCTGCACATTACTCCAGTCATCGATTTCCTTCGTATCAATTCATGTTTGATCTGTGTAAAATGGCTACTAAACAAAACGGCCGAAAACTAATCGGCGTAATAGTAAAAACCGAC
>STRG.18379.1
CTACCAAGTGTTATAAGTGGCCCGCTTCCCCCTCTTCAATACGTCTCCATCCAGGGTCCCATTTATGCTTTTTTCAACATTTTATATTTGCTTCTAAATTTGATCCGACTTTTCATGGGACGTGCCGCGGGGGTTACATTTGTCTAGCACATCTCTGTGTACTTTTTCGGGATTCTTCGTTCTTCAACTGTTCACAAGATACTTTACACCGAATCGGTTTCAGTAGTCGATTGAAGCGAAGGCCACATTACCAGAAGCAAGATTCAATCATCAGCCACTCATTCGTTATTTTTGCTTGTGCCCAACACCGTGGGGTTACCATGAATTATCGCAAATGGACTGACCAAGTTCAGACTATTGGTCCAAGTAGACAAATCAGCTTGGACTTTTGAGCATCCTAAACCTTATGTTTTGTGTCCTCCACGTGAAAGCCTCAAAAATATCTTAGAGTCCTGTTTGACAAACTATATTAACTGACGATTTGAATACAATTACCCCCGATACATTTTGTTGAATCACGGAGTCAGTAAGCGGAACTAAAGCAAATGTGCACGGATATACCAGGAGGGCGAGCACAATCACGTGATAAGCGAAAGAATGCCTCCAATCAATGATTCTTAGAGGCAGTAGGCCGCACATAATTGGTTCGTCAGTGCAGTGGACCGTGTGATACAGTTGTGGTCCAGGTCCCGGTCGGTGTGAGCCAAACGAGAGAGGAATAAATCACTGGCGGATGTCAATGGCACACGAACAGGCCTTACATAACATGGTCACTCTTGTTTACTTGAAATATTATAACCTGGCTCCATAAGAATCCCACTTTCGTGAGACAATCAACACACTCGATTATTAGGCCATTGAATGAGAAAAGTGAGGTCTTGGTTAAGAACACATTATAGGCTACCCGCTTTGCGATATTTGGATAAAACAACTACTAGTGGATCCAAATGGAGAAGCTCAAAGACAGGAAGGGTGTTGGATCAGAACAGGCACAGAGTGGCCACTGAATAAACTGAGTAGTGTGCCTTGAGTTATCACTATTCTTGTGTGATAGTTCTGTCCAGTATAAGAGCCCGTAGAAAAAGACGATTATTCAATCTGTATCCCTGTCAAAATGTACAGTCTTCAGCAGAGCACAACAATCATTAATATGTATTGCTGTATGAGACACACGCACTAGGTCATCGTAGTGCGTAATCGAAATATCCAACAAATATGAACGGTATATGGCGGTATTAGTGACATTTCAGATTGAAACCAGAGAACTTAAGTCGGAGAACACCGATCTTTGTTTTCCGTATTTCTTCTCAGGCCACTTGAGTATGACAGCTCACAAATATGATCCACAGTACTACAATTAGGGCACACAACCGAATTTTAAATCTACTGCTGTAGGAGTTCGTGGACATATTTACCAACAGTTTTTCCAGTTCTGTATTTTCATACCATTATCTGGTTGGACTTTGGTTAGGAAGTGGTAGTGTTTCAACAACCTGTTTTACAGAGTACAGGTTTGGTCAGTGTAGCCTGATTGCAATCGCTCCGGTCGTCTGACCTCTTCTGATTGGCTTGCCAATTCAGGGTAGATGACAAAAAATGACCCAATCAACTTTAGTGTTTGACCCGTAGCGACTGTATGGGACAGTACTGCACGGGTTACCGTCTTGAAGTTCCATCCGACCAAACATGTGGCTCAGTGTTCACGAATTCTTTCGGTCAGGGGTACAGGTTTTCTACCCTGGTGGGTTTTGCTCTCTGTGAGCAAGAGTGGAAAATAAACACGGCAGAAGATCGAATAATTAGACAATTTCTCTTCAGGTTGAAGTGGTGAACACGGTTTACTGTTGGGCGTGATTTGCTATGTAATAAAACGAGTTTTTTGAAAAGAGTGTATTACCCTATCCACATTGGTGCACCGCTAAGTCAATTTTTTCACCGAACCGTTGGCTGTTCGTGGCACGAGAACTCAAAGAAACGATATTGCACCGTCCTGTTCTATTTTCAGTGTTAATCATAAAAGTGGATTTGTCTCCGTGGAATATGCGTGGGTTACGGTTGGTGAGCGACTAGACAGAAGATGTCTCGCACATGCCAATTACAAATTGCTCCATGTGAGTTTCTTTTGACACAATTAAAACTTTACCCTGCAAGCATTGGGAAAACGCTGGGGATTATCACGAAAGATCCATCCACAATCCACGTGGTAACCACGTGCATTACGAAATCCGAGAAAGTTTGATTCCCTCCTGGAGTCCTGCTGTGTACAGATACCAATCTGAAAACAGGAAAACCGTG
>STRG.23325.11
CTTGTTGATTCTCAGGATACATGTATTTGGGGAGCACGGACTCTACATTTTAATGATAATATGAACTCAAGCATACCGCACATATTGATTACAAATGTGCACATAATAAACACGTTTCGTGAGAAATTATTTTTCACGATGGGAATTAAAATATCTGACCAGTTGTTATCCAACACAGTGGAGTGCAAAGCTATTTCCTAAGCTAACGTAATTTATACATTTTCATCCCCACATCATGTCTATGAACCGAATGCTTATGCTATTCGGAGACCAGTATCACAACTCCGTTTTCACTATCCCAAATGTGCCTAAAGCAATGTGCTGTCGTTCCCGTTGATGAGTTGAGAACAGTTTGATACTCTGGCTTAGATCGCATGACCCCACTGATCCACTGGATCGACGTCCGTCCGTGAACACGACAAGTTGTACGACTGAGGTCTGTTCTATATTTGCACGGGAAGATCGTCGTGAGACAGGCGGTTACAACGGACAATGGTAGATCAGCGAGGCTTGTGGCTAGTTGACCAATGAAATGCAATGTATCGATGCGGAAACCGATTATTGAGTTCGGTTGTCAAATTGGACTTATAGTTTTCCAAATCTATGTGATAGTTTCACAAATGTAAGGGATAATTGTGATTGTTTCTCAGATCAGTTTGAAAGTGATGTAGTGCGCTTATTCCTAATGCCGCTGAGTCAACAATAGCCCGAAAGCCAATTCGCCTGATTGTCTGAATGATCAGTGTGGTATGCATGGCCGGCGTTGCTATTCTTAAGCACTTGTTGTCATACGGAACCACCCGTATGACCCCTTCCAAGTAGCGTATAACGCGAATGGTGCAATTATAGCGCTTCAGCTTCCCTCGGTAACCTCAGCAATAAATCACTGAATGACAAATTATTTATTCAACTGTATTTTCTTTGATTACTCTTAGCTCTCTATCAGTTGCCTCGGTAACCGTTTTCAGCCGAATTAGAATATTTTAGATGCCCAGAATAACTGCGTTGCTGGCTATCGAATAATTCACTGAAAGAGCTCAGTACATCTAGTTGGGCAAAGCTATTTCCGTACTCTTGATCAATGATTCCGGAGTCTACGGGCATCCTCCTTCCCAACACTATTTTTCACCTACATTGTTGATGTTTTCCATTTCCGTTGCTCTTTTTATGTTTCTCGGACGATGTCCTTCTGTGCCGGATCACCAACCATTCTTCTGATCTCAATACCTCTGGGGAAAATCTGTCACATTTTTCACACATTTCCACCCAGTTGGTCTTCGTATTGAACACATCGAAATGTGTGGAGTGCTTCTTTGTTCTTTTGTTTTTCAACCTTCTCAACAGACAACATGACTATCAATAACTGTTCTCCCAGTAGAGTTGACTCCATGAAGTACCTAGGAGTAACAATAAACAGACAACCCCCGGTATTCCTTGTGCATTCAGCTGTTGGAAAATTGTGACTGTTTTCGTTTCACATTCGTAAACTAAGACGGTTTTAGACCATATAACCAATCTTTTCTACTTGTATCTATCAAAGTATTCTTTTTCTCTTCCTTTGCTGTTCTCCCGTAATATTTTTCGACCTTTTAAACAAGACTTAAACGATCTATGGTGCGGTCCATTGATGATCCGTCTCCTCAATCCCTGTTAAGAAACTGACCACAAAACTTATTCAGAGGCACACTGAATCGTCCATAAAGTTTGTCTACAAGATGCTTTCAGACTGTGTGCTCGTTACATATCGATTTGTCTTCCCCGTTGCTGTCACAAGGAAACATTCAAATTTTCAAAGTATAAGATTCCTTCTGTCCCGTATTTGACTCGCATATTGACTCACAAAGAGTAGCTGAACTGTGCACTAATCTTGGTGTGTAAACTTCAGTTCTTTTTTATTGGATCTTATATATCTCGTATTATCCGAATGTGATGACTTTTTTCTGGGCGACTGTTTGTGACTGAAATGTAAGTACATGCGCTTAGAAAAGCCATACAACTACAAATAGAAATTCTTGAAGCCCCATTGTATGCCTGCTTTGAAATATAATATTTTATAATTTTCTAGAGGTGAACTTTCTGAAAGGAAGTTGATCTTTTATCTGGGACCAGTTAAGCATTATGTTGCTCACAGAATTAGGTATGACTTTGACATCACACATTTTCGATGGAGACGCGACTATGATGAAGTTAGCTAACTAATCAATCAATGAATTGGTCAAAATGCTAAAAGTCTCCTTCAAATAGTTCGATCTAGCTTGAGAGTTGAACACTTTGAATAGACTGTCGGGCAAAAAGGCAATCTTTACTACCGATGGACCAAAGGACAAACGGTTCAGGCGTCCTATAGTTCCGTGCTTTGGGTGCAGAATTATTTATCTGTTCACCTCAAAAACTATTTGCTTACGCATTAAATATCAAAGGACATTTTTAGCAAGATGTGTAGAGAAATCTGATTGAATTTTATCGCTTTGACCGGTTCACTTGTTTATCACGTGTTTAAACACTTATTGTGACCAACCGAACAATGTTTTTTTAGTCTGTTCCAGAATCACAAGTTGTGTTCATCTGGTCACAGTGACATTCCAGTCACAGTTGATCGTCGGCTGTACTGGTACGAATTGGTCGATGGCAGTAATATCTGAACCGCGGCGGCCGGAAGTAGTAGTCCATAAAGACTGCCTAACCGCAATCCATCAAAATCTGTAGAGCCTGACGAGATTCACACCCGAGTATCTCACGGGAAAGGTACTGAGGTATTGATCACCATGGATTCAATAAAACAATGATAGCAGGTTGAATGAGTTGTATCTGGAAATATACGATGTAAAAACTGGAAATGAAAATCCTGGAGTTCATTTTCGTTGTCTTTACAACCCCGTTTACATTGCTAATTCTTTTTGGGAGATTGTCCACTTTTAGTCCCTCCGGAATGCAAAGATTTTTCCTTGTGTCACGTCCAACGCACAATAATGAGAAAGATTTAAACTGTAAAACTTCAGCAACACTCATGTGGTTCCACTCTGATAGTTATCCTCAATCACTAGCCGGCTTCAACTTCATCTGACTCCACATATTCTTCTCGTTCTCCCCAAAAATTCACGTATGTTCTGCACATTTGTGTTATTCGCTACTCTCATTTCCGAAGTCAATCCACACTACATCTTTAGAGGCTGCCGATTGGAGGGGGACCGGCGGTGGAAGCAGGCTTCGAGCCCGGGAGAGATGAGTTAAAAGCCCACGAGAATTACCGTTTGACCACTACCATCAAACACATGAGTTCTCGTAAATTTCATAAACATGTTTATCGATCTGCTGATAGTCACCTAACTATAGGCAGCCCTGAGTAGAATTCAGACTGTTCTCTTTGTATATCTTACTGCTACTCTTAAAAAACGTCGTCTTTTACCAATTATTCTACTTTACTTACCATTATATTTATCGCAAAAATGTCATCTTGAGTCACTACATCCCGTAAAGGCCTAATATGGGGAAGAACAAAACAACAGTTTGTGATGAAGCGCACTTCCCTTCTGTGTTCCTCCAGGGCTGTGTAAAGCACAAACAGATTCGCTTGATGGCGAAGTCCTCCCTCTGTCCGAAACATGGAGAATCATTCCCGTTGAATGTTTGTCAATTCAGGTTGCATTTACACCACAGTTTTGCTTTGGAATTCTAGGTTCGTCGAATTTCCTGTCAGAAGCGTTTATTTTTGTCTCTCCCATAAACTATTGAAGACCCAATCAATAGTCTTGCTTACTTAAATTCCATTTTAGGAGTGAAATAAATGAATGTTTGTGTTTTATTTAACCGCAGCCGATGCTGTTTATTCATTCAACAAGACTGTATAATTAACT
>STRG.13662.1
CATTCAAATTTAGCGGGGTGATGTGTTCGGTGGCCTTGCTCACCGGCGCCCGTTCAAGTCCCATTGTGGTAGTTTCATTCATCGTTACCCGGGCAAAGGAGTTGGGTTCACCTGCAGGGTATTGTCCTTTGATTCCGAACGGTTTGCCGACTTGCTGCGTAATTTCATGTCTCGGCAATTGCCAAGATTATTGAGTACTGTATAGTCCAGCCACCGGAACGTTCGAGCGACGCGTAGCAACCAATTTCGACACAATTCAAAACAAAGTCGATTCCAAATAGCTACGGTACTATATACAACAAATTGGTTAATTTTACAATAATCAAACCTCAAAGTATTCCTTCTGGGCTCTTTCGCTCCAAATTGGACAACAAATCAACAACTGCAGCTGGGTTACAGCAAAAGGTTAGATGCAGAAGATGAAATTACCAAATACAGTCACAACGAAATTCAAGCTGAGCGACTCTCGCTCGAGGCAACGGTAGGAGTCCGGTTTGTGACAAAGATTTAGAGAAATAAAAACAAACAATCGGAATTCCAGCAAAGATAGTTCATACGAATGATAAATGTCGTTTGTAATATGGATGCTAATGCATGGAACGGGTTTTCCTGAACTCCTTCACACCAATCCTTCAAAGTTAGCCTTGAGTATATCAATTATATGGATGTCGGGTAGCACTGTGGTCCTTCTGGAGTATGTTTTATTAGACTTTTTTCCTCAGTGCATACTGTCTCAGTGAACGCTCACGATGCATAGTGTCTCTCGCAGTTGATGTGCGATGAGGTTTTCCGTTTCCCTCATTTTTAGCGGGGATTCGACGAAATACAATCGGCAGTGGTGGGTGCATTACTGGTGTGCATACCATCGAAGGAATTCTGGACGCTCGATTGGCCGTAGTGGTGACCAACTAGTTCGACTTATTGATTCTCTCAAGACACCTACGCGTGTGTGCCTGACTATCGGTTCCTTCCGTTCTATTACAGAATTGTAATCCGCTCTTGTGGACGAACATTCCGAACAACCGTTGAAAGTCTAAACAGTGCCGCCTAATATAGATTGTTATTCCCAT
>STRG.20449.2
TGTAGCAGTCCGGTTCTAATGACGGACTACATTACTTTCCCACTACAGTGTCGTTTTTTGAGCATAACATCTGGTGTCACTGCTTCAAACCTGTGGAACGACTACTTTGATTCGTGCTCTTGACCTCTTTTGGATTGATGGTGCTGTTAAACCGTTCTCGGATTCGTGGAATTTGGAGAAACCTTACTTCATTGATACTACGAAGATTGTGATCGTCTTTAACACTGACAATAGGCTTTCAAAAAAAACGTTTACACATGAAAATTTCGTTGATGGATACACCGGAAATTCTAGACAAAACCTGAAGGACCCCGTTTCAATGCCCGTTACAAATATTCCCTTATGAAGAAGCAGTCTGGACCGAGACTTGACGATTTCTTATCGCGACTTCTCTGTGGTATACTCTGCGGTGACTACAATTACCTTCGGGCAAATTATGTTGAAAAAGTCCTCTCGTTCAGAAACTAGTTCTAGGTTTTTGTGATCAAGGAATTCTCGAGAATACACTTGCGGAAAACTCATTCAGCCTCATTTGGGATGTTGCTTGTGACTTTGCATGCAATAAAAGTGATATTCATGTGCGGAGAAAACTAGTCCACTCCGATGTAGTTCATGCGGATATTCCCCATATCAGATATGTTGTACCGAATACAGATCGTGTCTCCACGCAACGTGCTTGCTCCCCTGCTCCCCTAAACTATCATAGTGACTCCAATCGTGCTGAGAAAAAGACGGTTTTCTGAGTACCATTTTGGATTTATTTTTCTCTACGATCATTTTTGACGTTCGATTCTGACCGCGCTGTTTTGTTCGCTTGCGTACTTTCCGACTTTCCGAGGATCCCGTTGATCTCGTTTTTGAATCACTCACTTTCGGTTTGTGCTCGCAGTACTGTATGTTCTCGCGGGTGCTTTCTGCTTCACCGTTGTGTTCTTTCGTAGTCCGTGTATTTCTCGCATCGGTACAGTTTCGGTACCACGATATTTAGAACGCACTGTCGCATCTGTCT
>STRG.15045.1
CGAAAACGCATTCAGACATCCTGTTTGTCTGTGTTTTGTCATCTGATGCGCTCATCGGTAAGCCTTTGTTTAATTTTGGTGATTCTGTTTGATCGCGAAAGAATGACTGGATTTGTTACACCTACGCAATCCAGTTTTTGCTCACTGATTTTGAAGGTCAATCGTCCTAAGTTTTAATTTTCATACTTAGCCACCTATGTGTGCCACAAATTCCGAATTGCAAGTAACGTTTCCCGAAAGCTGAAGCCCATTAATTTCTTTGTTTCCATTCGCGCTGATTTTCGCCCCAACCGTACATTATGGGAGTCTTTTGCATGAGTGCGCAACATCGGACTGTCAGGTCATTTATCTGAAAAATCCCACCGAACACATTTGGAAAACCCGAGTTGGAGAACAAGCCTCTTTTTCAGTGATTCTGAATCACACTAATAGAATACAATATATATATTGTAGGATACAAAAAGGATACATAAAGAAGCTAGTGTTAAGAATCCTTTGTGCCCTCCGAAGCATTCTGTGCTTGCACTCAGTCTACCCTGTCGCGCTCACCACCCAATGGCAGATGCTGGATCGTTCAATGGCTTATAAGATGCGTTGTCAAGATCCGCGGTGGAACATGTCGAACATTCCTCGGAATGCTAACGAGGGCTACTCAATACAGAGGTGTCGGACTGCGGGTTTCATCGAACAACACCAAGCCGCCTTTGGCCGCTTTTGTGTTTCACCAGCTGATTTTTACACTCCCCCTGAATAACAGCAAGTGTAACACGAGGATAAAACATATTAAAGTTAGTGTGCAATCTAATTTCACGCGGAACGGTTTTCCTATACCGCTAAAGTACCAATCATTGTGACCCACGTGTGAAATTTCAGAAGAAAACCATACGGCATCAGTGCTCAATCAGTTTGAAGAAGAAACTGTTCTAAACACCGAAGGACCATCGTCATTTCAAACCCGATAGTTTCCAGCAATAACCGAACGAGATTTGGTGTATGGAAAATCGACTCAGTATGTGGTATATTCAACGGAAAAGTTTTAATGTCAATAAGACGGAGTTAGTGGTGGGAAATTTTAATCAGTCGACAGTTCCGCTATCGAAAAAACCTTCACCAAGATCCGAAACCAGCAACCATACCATTTCCCTGACCAGTCTTGGACGCCCTTCCTTGACCCATCTGTCACTGTTTAACTTCAGTATGTACGCGTAACCCATACATGTAGGCAGCGGTCAGTTAGTCATCATGACGAACTTCGGACACTTTTGTCACGAGATGACGTTTTGCCGCGGCCGGTGATTTTCCTCAAAGGGTAGCCTCTAACTGGCGACTACTTCCTTCCTAAAACAGTGGAAATACAGGCGTATTCGACTGTGGTGCGCCGAACATTTTCCTCGGTCTCGCTTGGGCTAACATTCGGTCAACTGCATTGTCCCCACGGAGGCACGGAAGTCTGTGACAGTTGGGTGGATTTTGTATTGGTACCATAAGAAACCTCCGGTCTGCGGAGTTCGCCGAATCTAGTACTCATTCAATTAGAGTACTGCTATCGAACGAACGTCAAGTTCGATATTCGTCCGGGCGGAGCTTTTTTAGCAGCCCACGGAACTAAATCACCAAGTTGAATCAAGTCCAGGGATAGAACAAACATGACTGAGTACTGGAGGAATTTTTGTGATCGGATCAAGTTCAACATTTGGTGGAATCCCAGCGTGAGGCTGACAAGGAATGGTGTTCGCAGTGGTGGGAGCTGGAGGATTTTGCGAATCAGCCGTGTGCAAACCGACTTGAAATGTTTGAGACTTGATTCGACGCCCGAATGCTTTTTCATCACCTTGTTCCAAGTGAATGGCCTTCCACCTTGAGTGATATTTACAAGGCGAATTTGAACTGATGAACGTAAACAGAGCGTACTTCAAGGAGGCTAACGAAACACACTCTAAAATGAAGCATCTATTGAAATTCAGTACTTGGATCGGTGTGTACTAGCCGTCGTTCTCATTAGATATTTTTGTCATCACTTGGAGTGAATTAGCCGGCTGCCACCATCAAATTGGTTTTAGATGAAAAATCACATTTTCATGTGTTTCAGCATTCTGTATCAGTCAGTCCCTTTGGTTTTCGTCTGTCTAAATCAGTGCTTAAAAAGAGCACCGTTCGTTCTAAAAATAAAAC
>STRG.45062.3
AACAGCTTTGTCTCTGACTGATTTAGCTGTGTACAGGCAAGAATACTAATCGTTACCACGTATATATTGAGAAAAATGGATGTGGACAACAGCATGTTCGACGATGTCTTTTAACTCTCGATCAGTGTCCCTATTACCAAACGTATTCCATGTATTTCTACATCCCGTACTGTTCTTGATATGGTCGAAATAAAATAAACGAAGTGACATTGCTTTTCAGAAATCTAGGCGACAACGCGGTTCACTAGAACTGTTTGCTGATAACATCAACAGATTACCACTTTTTAACTTCGTCAGGTTAAATCAAATTGTGGTATTACTGCAAGGTTTGTCAACCGATGCAAAGTGCTCCTCTGTGGGGAGGCTGATTAATTCGAGGCGGAAGATACCACTGGATCGTGATATAACTTTAATGGATCATCGCCAGATGACAAAATCTTTCATAGAAAAACCGGCAAAAATGATGAAGGAACAAAAAATACAAACAGAATTTGCTGATTTGTCAAAATTCTCCTGACGCGTTTCTTTATCGTTACAAGCGAAGAACTGCTTCACACTAGAAAGGCGACAGATAAATGCTTCACTGAATGACGAGGTGTCCGTACGGACACCTTTCCTCACAACTCCGGAAAGAAGGGCCCAGAACAAACAAATTTGACTGCATTTGAAAAACAGTAATGAAATCTTTCCAAGGATATGAAGGTTATTATGAGGAACGGAGTGCAACTGTGAAACTCCACTTCAAATCGATTGCATTATTGCTTACAATGAGATAATTTGGCACTTTTCGTAAATAATTTTATCCATCACTATTTTTCGGAAATGTGTTTGGGTCGCAAGTTGAATCGGTGCAATCAGGTGACCGAAAAAAGGTTTGAGATTTATTTATCAGTCCGTGCGAGGACGGATCAAATGACGTAAACCGTCGCCGATGTCCAAGTGAACGACCGGTTCGTCCTGGAAACCGATTCGGGTCTTCCTAGAGTGTCGACCGACTAACAAATTTTAGCGGAATTTCGAGGAGGCGCTACACTTATCAGGAAAAGTCACGAGATTTCAGCGAGTTATAATGAAAAACAAGTTATTCCACTTTTAGAACGAGCCAGTGTCCCCTTGAACTCCGTCGGCGTTCAAGTGCTAATTGAGTGTCATGCGTGAGAATATACACGCAAATCATCGTGCACACAATAAATACGGTTACTATATATTCCACCAGAACAATAACAAACTATACATGCATAGAAGTTCAATTACCATGGAAGGCTGATGTGACGTTGCTATTGCAGCCTAGACTAATCTTACTCAGTATTGTCGAAGCATACGTAGAATTGGGTTGCAAACTGGAACTTTCTAAATCTACTGACTTGGTCAGCGTTTGGTTTTCCTTATTGATTATCTGGCGTGTACCTGTTACTAGTTGTGACGGTGTGGGTTAATGCATTCTTGACAGACGGCCTAATCTCATTAGCAGACAGAACGTCAGCGACTATCCAGAATCCAGGTCCAACTCTTAGCCAATAACAGGCTTGCGGATCGACATGACGAGGAAGGTTTCTTGGCGAACGGTGTTTGGCCGCTTGGTGAGCCATCAGAAGAGAGGTTACCCGATGCACTTTGAACCAACTAGCTTGTGCTGCATTGACTGGCTTGAACGTTTGCGTCCTGTTGTAGTGAGGAATTCTGCAGCAGCAGAGCGAGGTATGTAACAAAATGATCGGATCGACCAGTCGAAAGCCACAGACAAAAGAATAGACGGTGGGCGTGGTAGAAGTGGTCCACAACAGACAAAAACAGCCCTGAGGACTTTTAGATGGAACTCAGTAGAATCTCAGGCAGTCATCAAGATAGCCCCAATGTAGCGAGCTATCGATCATGCCGTCAATCAGCGCAATCGGATCAACAAAACGGAAGTGATGCGCAAGAGAACTAATTCAAAGACCGCAGGCTCGAATGGAGCCAGGATGTTTAGGGTGCCGGAAGATCGATATTATTGCAGAGCGGACGTGAAAAAACTATTTAGACGGTTGTATATGCTTTGTCAATCCGAATTGTCTGGCTGGTCAAATATAAGTATGCC
>STRG.51465.1
TGCGCGGTGGATATATCGAAAAAATCGTTGACGCAGTGCTAAGGAGGCATTATGAACAAGATTGATGCAAGCCAAGGGAACCGGGGGCCAACTAAGGTTTTGTAGATGGAGTAAATTTTGAACAAGAAGAAAAGGGGGAAAAATCGACGCATGCGAAGAGGATAGCTATCCATGAAGACAATGCAGACCCTGAATGGCGGATTTACCGGAGTTTGAGAAACGGAATGAGCTTTGAATCAAGGGGACATGAGGCCAATTTCGTGAAAGTGAACTGGTGGATGTGGGAGAAAAAGCAGTCCATAAAAAGATGAGTTTAGATT
>STRG.47365.1
GCCACAATACATAGCCTCCGCAGTTCATTTGGTGGCTAGCGTCAGCTAGAATCACCTGGCTGCATCTTTGAGCTACCGGAATCATCTTGCTGGGTATGAAGAAAAGGAATCTAACTATATTCTCCTCGTATATAACCCGGCTAATTCCTTTACCTTCCAGTAACTCTTTTACCCTTATTACGTTACCACGAATATCATGACTATGACAAACACGAATAGACCGAAAGTCCATGCTGTTCAGACGTCT
>STRG.2531.1
TTTGTTAATTACGAATCGTAATTAGTGTTTGTCCTTTTGTCTTCTGTTTAGTTACTTATTAGTAGTGAGTACATGCATCGTGAACCCCGGACATTCGTAATGTATTTTCCCTGTTTCTAAGGTATCACATCAGCTTATACTTGAGTTTCATGGTGCTTATTACATGAACAGTTCACGTATTTGTTCGTAACCTTGTTTTCCCGAAGGTCTACACTTCTACTGTTATATAATCTTTCTGAGTGTTTCATTTGTACTGCCGTGTGGAGGCTCGAACTCCCAGTCTTAGCGTTCTGTCAGTGCACNNNTCTTGGCCGTCATACGTCAACAGCATTTATTGATTGTACCACAACCGAACTGCGCTACAGTTTCGTTCAGCTGCGTGCTAAGTGGACCGTTTTTATTTTCTGCGCTGTCCCGATTTTCGGAAGCTTACTGCCCATTGTTCTTGGTTTCTCACCTGGCTAACCACGAATCATCGATAAACACGGTTATTCGATTGGAAATTGTTCTGCTGCCCGTAATCGTGTTCTGCCCATATCGTGCGTGTAGCTAGTGAAACTAATTTACCGCTAGATTCACAGCCCTAGACATCGGGATAGTCGCAACAGTATT
>STRG.80068.1
TGAATTTCTAAGTAACCCCTTGATTATGGTGGTCAGTGAAATTAAGCATGTACAATCGAAAGTCCTATAATGCTATTCAGTGTGTGATGTAACAACCTAACACGACATCTCTAGGGCCAGACAGAAACAACACCCACTGACAATTGAACACATTTACACGGCTTCGATGTGACATCTGTCTGCCTATCAAGTGTTGAATGCACATTGCAATAATTATCATTTTCTCTCTGCGGCTTAAAATCTGGTCACTATAGATGAAGACAGAAAACTATCGACGGTTGAAACCCACTCTCCTCAAAACACAGTTCAGTTCATATGGAAACGCTCTTCATGATATGGAGATTGGGCATTGAGCACTGGACACGAAAGACCACGAAAGTTCAATGCTCCGCGGTCTGTGATTATTCCCTTCAAACACCAGTGTATATATTCCACAGTTATCCCGGTATTTCAACCTGGTTTAAATAAAAGAACCTTATCACTCATCCATTTTCTAGAAAAGACGAGCTTCATGTAAACGGATCACTGCAAAAATTTGTTGTTTTTATTTTGCTTGTCGGCTTCAAATTTAATTTAAATATAAAATGTCGAATTAAATTATACTCAGGACAGGATCAAACCATTGAGTTATTCTTCGAAAACAGTTTTAAAGAATTCTGGATGGCGAATTCGTGGCTTGCAGCTTTTTCTATGAAAGGATCTTGGAGAATCAACACAGTTTGAG
>STRG.71546.1
TGTTGAAAACATAGCTTTCCCGACACAAATTTGAACATAGAAGTCAATAGCATTAAATTGCACGATGTATTCCGGACCATTTCGCTGCATCTTCACTAGTGCATACTGCAGTCAAGGTGATCATTTATAAATGGTAAATTGAACGTTCTCATGAGATCAAAGGCAAAAGTGCACACACACACACACAACTAATGATAATATGGATATGGCGGGGTGTAAATCACAACTCGTCAACGTACAGGGAAGTGGTGATTGGGATTTGGGGAAGAAAAGTCGGATTTGTGTGCGACGAACAGAAAATGGGTATTTTTGAGAGAATGGGTAAATTAGATGTGATAGGGTAGGATATTTTGGATTTGGACTTCATAGAAGTAATTTATGTGCGACGAATATAAAGTGGGATGTTTCGAAGTAATGAGTAAGTTAGGAGTGACAGGGTGAGAACGACCTTTAATGACGATTTTGATTTGGACTGTATAGGAGAGGATTGTGTGCAACGAACTGAAGATGGGTATTTTTGCCAGATGGGTGAATTGGGTGCAACAGGATGTAAATTACTTCTCATCAGTATACGGGTATGTGACGGTTTGGATTTGAGGGAAAAAAGTCACATTCATGCGAGACGACAGAAAGATGTGTATTCTTGAGAGAATGGGTAAATTGGATGTGACAGGGTGAAATTCACCTTCAAACAACGTAGGGGGATGTGACGATTAGATTCTAGACTGCAAAGGATACGTTTGTGTTCAACGAACTGAAGATGGATATTTTTGGAACAGAAAGTAAGAAGAGGCAGGGTGGACGCACGTCTCATCGACGGACGTTGGTTTGCCAGTTTGGATTTCAACGGAGAAGGAGAGATTTGTGTGGGACGAACGGAAGATGGGTTGTTTTGATGTAATGGGTAAATTGGAAGTGATTGCGTGAAAACCAAATCTAATCAAGGTATGTCGACGTGATGATTTTGATGTGGACTGCTCAAGAGAAATTTGTGTGCGTGGAACATACAATGGGAAGTTCTGAAGTCATGGTCAAATTGGAAGTGACAGGGTGAAAACAACCTTCAGTCATAGTAGCGGGATGTGGTGGTTTGGATTTGATGAAGTAAAGTGAGATTAGTATGCGACGAACCGAAGGTGAACATTATTTAAATAATGGGTAAATTGAGCTTGACAAGGTGAAAACCACCTTCAATCAACGTATGTGGATTTGCCAGATTAGAACTGAACGGAATGTGAGAGATTTGTGTGCGACGAGCCGAAGATGGGTATTTCTGAAAGTATGGGTAAAATGGAAATTCAGTTTGCACCAAAATATGTCGTCAACTTATAGAGATGTGATGACTTCGATTTGGACTGTATAGAAGAGATTTATGTACGACGAACCGAAGATTGAAATTCTTGAGAGATAGGTAAACTGGATGTGACAGTGTGGGAACCACCGTTATTCAACTAACGGGGATGTGACGATTTGGATTTGGGGAAGAAAGGTAAGATTTGTGTGCGACAAACGGAGGATGGGTATTTTTCAATGTATGGTAAATTGGAAGTGTGATTTTCGCAAATGCATGTCGTCAACTTATGCGGATGTGACAATTTGGATTTGGACTGTTAAGGAGAGATTTGTGTGCGATGAATTGGAGATGGATATTTTTGAAAGAATGGGTACATTGGAAATGACATTTTGAAAGCCACCTCTCATAAACGTTCGGGAATTTGACGATTCTGATTGGGACTGTAGAGGAGATGTTTGTGTGAGACGAACCGCAGATGGGTATTCTTGGGAGATTGGATAAATAGGGAGTGATAACGTCGGAACCACCTTTATTCGATGTACTGGGAAGTGACGATTTGGATTTGGGGAAGAAAAGTCAGATTTGTGTGCCACAAATGGAAGACGAGTATTTTTAAGAGAATGGGTAAATTGGAAGTGTCAGGGTGAAAACTACTTTTATTCGACGCACAGGGATATGACGATTCGGATTTGTACTTTTTGGGAGAGGTTTGTGTGCGGCACACGAATATGGGTATTATAGGAAGTGACAGGGTGATAGCCATCTTTTTTGAGCGAATGGGCGTGTGACGACTTTTTGTGCAGTACGGGATCGTATTGATATCGTGGATCGGAAGATGGGTGTTTTTCAGAGTATGGTTAAATTGGAGGTGATAGGTTGTGAACCACCTCGTAGCAACTTAGGAGGATGTGACGATTTTTACTTGGATGGTATAGGAGGGATTTGTTTGCGACGGACGGAAGATTGATATTTTTGGAAGAGTGTTTAAATAGAAAGTGACAAGTTCAAAGTACTTCTCATCGACGTACGTTGATTTTCCAGTTTGGATTTGAATGGAATTGGAGGGATTTGTGTTCGACAAATGGAAGATGAATAGTTTTGGAAGAGTGGGTAAATTAGAAGTAACAGGGTGAAAGCTACCTTCAGTCAACACAGGGGGATGTGACGATTCGGATTTGGATGGTATAATGGAGATTTGTGTACGACGAACTGAAGCTGGGTATTTTTGAAAGAATGGGTAAATTGTAAGTGTCAGTTCGATAACCGCCTTCAATCATCGTACGGGGATGTAGCTATTTGAAACGGGACTTTATAGGAGAGATTTGTGTGCGGCGAATGGTAAATAGGGAGTGACAGGTTGAAAGCACTTCTCATCGATGTACGTGGATTTGCCAGTTCTGATTTGGACGGTATAGGGGAGATTTGTATGCGTCAAGCGATGATATGTATTTTTGATTGGCTGTGTTTCTGTTCTACGTGCAGGATTGTACCGTTTTGAACTGTATAGCAGGGAACTGTTTTCCTCGAAAGCATGTTGTGTAATTCCCAAATAATTTGTACGTTGAACTGAGAGCATGGGATCGATAACCATAATGAAACGTGAGGTTACTATTAGATATTAAATGATGAGTTTCCGTTCGTGTTCGGGATGATAGGTATTTTTGTAGCAATAGGTAACTTGGATGTGACAGAGTGAACAGCACGTTTACTCAACGTACCAGGATGCGACACACAGATGATGATTTTTTTTAAAGAATTTGTAAATTGGAAGTGATTTGGTGAAAACAACATTCAATCAATGTACGCTGTTGTGACGATTTGAATTGTTTGGCTCGATTCCTATGCTTCCGGTCTAAAATTGTTATTTTTGAAGCAAAGTGTCTGTCTGAAGTGACAGGCTGAGAACAACCTTCAGTCAACATACGGGGATGTGACGATTAAAGCTGTAAGGGAGAGATTAGTGTGTGAAGAACGGAAGATGTGTATTTTTGAATGATTGTGTGAATAGGAAGTAACTGGGTGAAAACCATTTTTATTCAACTTAGTGAATATAACAATATTTGAA
>STRG.54715.1
AAAAACGGGAGTCCACCGTGAACAACCTGATGAAGGAACAAAGCACCATCTCAGAACAGCTTCGAAGGATGAATGATGCAGACTTCTCTGACAATGAATCTACTAAGCAAGCACCATCATTGGGGAGGGGCAGAAGGCGCTATCGATTGCAGAATGGTCCCTGAAACCAGCTGATGGGCATTATCAGTTGGTCCTCCCATGGAAGACAATCGCT
>STRG.19100.1
GTTTCGTTGTTCCTGTCCCTTTGACACATTATTATGCTCGCGCTTGTCAGTGGATGATTCACTTGTTTGCCCTTTTGTCTACTTGCGTGCGCGTTTACTGATGTGCTAGTCAACGGATCTATTGTGTACTGTGTTCTCTGAATTCTGAACAACAAAACCATACAACATTGTGCGCAACTGATACCCTTTTCAGCTTCAGTAGCTCTGACAACTAGAATTCGCAAAAAATTTGTGTTGTTTGCCCTACGCAAAATTGTAGCAATCACAATGAACTGAAGTGATAGGATGTATTGAAATTACTCCCACCCAGAACTACGCGAACGAAAGTAGCAAGAAGACCAAGCATGTGAAATGATTCGCTTTCGTGGTCGAGTGCACCATGTCTGGCTGCGAAAATACGGGTGATCCTCACCGGTCTTGTCCCCTTCGTTACAATCCAATATACGAGAGTGGCTGGCACTGTGCGAAATGAAAGTTCTGATTCCATTCTGTTCGCAATACTCGAACTGAGAGAACGTATTGAAATCGCCTCAATCAAGAACTACGCAAACGGAAACAGCGAGAATGCCAAGACTGCGGAACTGTACGTTAATATTATTGCAGAATTGTTTTGTATAAATATGCTACGTCATAGGGAATAATTGATAGGTCACAAGTTAACCAATCATAATGGGCTATTGTTTTACTTGTTCACCGCGATTCTGATTGGCTGGGGCTTTTCAGCGTGTGACCGCGAAGCTGTACCGTGCTGTATCCTGATGAACAACAAAAAATATCCTGTGCTGGGTACCTCACATTTGGCATCGCGTACGGAAATTCTATTAATCCCTCAGTTGACATGGTATCATTGGATATGAATTGCGCCTCAAGAAGAAGCGAAGACGGTTTCGAAAGTTTTGAAA
>STRG.74830.2
TCCATTCGTGTAGTTCAGCTGTTAGTCACGAAATTTCCTCTTTGTCTGTGTGATGATGAATTCCAGTCCGTCCCCGTTGATTTGCACGATTTTTCGAATCAGACATGGGAAAACTGAAGCGGTTTCACGGCTGACTGACCTGACGGGCCATTGAGACTCAGTGTCGTGGGAGGTGAACTGACTGCCCGGTCCATCAGTAACAAGAAGTTACAGCTTACATATCACGTGGAAAGCATGCATAAAAACACTACATTGTTGGTAATACGGTTGAACCCAAGGGTTCGCTCTACAGTATCACCACTCAGCTCACCAATGAAAACGATCAAAGCATTGTTTCGCCCTGTCAGGAATCATCAGCTGCACGCATCCGCGGAGCCTCCCTCCACCCGGAACTCGGACTGAAGTGAATGATTGTGAGTGAAACACGTAAATACTGGACTATCCGGAATGACTCCCAAAGGTTTGCTTAAAATCACCATGTGATTTTCAATGTTTTCCAATGAAACTGATGATAGACTCACTTTTTTATTCAGTGCTTTTGCTTAATTGCAACGGACAGATAAAACCTCAATCGCAGGAGCCCATCGAACCATCAAGGAAAATTGTTCAGGCTTCATAGTGGAAATCGCTACCACCAATGTTGTCCGGAGATGACGACGTGTGACTCGGCGGACCATTTAATCACCGCCCGTCAAAACATCCACCAACGCAAAAAGCGTCATGTGGCCTTCGAAACTCCAGCTGTGCCCATACCCACAGCTGATATGAATAAACTATGTTGTGTGATTGAGTTATGATTCTAATATTGCCAAAGTGAATATTGGCGATCTTTATTACTGTACTCAGCTTTTGTCAGGAAACTGTTCTGTATGCTACACATACAGTAGTTTTAAAAGCTGATGTATCATAACAGTCATTCCACAAGTGAGTTCCCTCCGATCGGCTTCCTGTACCTGAAAGGCTTTATGGTAGCACCATACACATTTAACAGACTTTGATATTGGTAATGTTTTGGAACTCAGGGTGAGGAAAACCCGTTAATACACCCAAGTTAGTGAAATGTCACGCCTACAGAAATAAGCAGTTTGTCAAATGCTCCAAAAATTTTGGAAACTCAGTTCTGTTTTCCACTGGTTTCCAAAGCGGTTTGGCTGCGTAGGACGTAATCGTTACCACGTTCGAAAACCGGCGGGTCACTGTTTATGAAACCCTATTCCTTTCGAATTCTAAACGAGCACAGACGGTCTTTTTTGGTGCATTGAGGTACATTGGTCTAAAGAAACCATCTTTGTACTCATTTTCTCCGAGCAAATGGCCCACAGATTCCAGCGCTTTCAAAAATTGGTCGTTGGAACATATTTTGTACGTTCTATAGGTATGGCAAAGGTTATCTATTGCGATAACATCTAAGTTGCATACAGACAATCTGCAAACTATGTTCAACACTAAACCATAGTGAAAACTGAAACTCGAAGACAGGCTGCCTGATTCTTCTACCTTATGCTGTGTAGGTTCCTATTCTCGCATCTGTGTAGCGCACTACATCAGAAGAACAGTCAGGCGCCTCTCTGATCGAGTTCAAGAACACTATCGTATACGGATAGTCAAAGGGGTCAGTAAGACGAGGACTAACGCAATACCGGCCCGTACAATCAATACGGCTGCACGGGCCGCATGTCGGCCAACCGCTCTTAAGCGGTCAGACAACAAATCCTCTATGCAACCGAGTCGGTCACAATCGATGGATTTTTCGGTGAGCTACAAAACTGAGAACAAAAATATACGGAAATCGGATATTTTCGATGATAATGAAGCTGCATTCTGTTATTGGACCATGCCTGAACACACTAGAAAGGTGTCATCCTTCAGCTTCTGAAAAGAAAGTTTCAAATGCCAGAATAAAACTACTAATTTGTTGCGGTGCCTCTGATGAAATATTGCCTCCCCTGTCACTGAAAAACTTGCGTATCCACATTGTTCTCGGGGTTCAGATAAAGTGCCTACCATGAAAATACTGCGGTACACGAAATACACGGATGCCTTTTACCCAGTGGTGTGACTGATTAAGAGATGAATGGTGCGAAGAGAAGAATCCTATTTGTCGTGGACATCACATCTCTTTGTCGTACTAGTGCTCCGTTGTCTAGTGTAAAGGTAGAACTTCTACCCCACCAGCTGCACGTCAGTAATTCAGCGTATGGATCGAGGAGTTATCTGGTCGTTTAATAGCACTATCCGCAAACTTCCCCTTGACTATGTGGTGGGTAGCGTGGCAAGCCAAATGTGAGAAAAATTGATGTGCTCTGGGACAGCTGCATCTCCTTTAACGTCATCAAAGCTTTTCATACGGTGTAGCATTCGATGGTTGCTGAAAAGTTCCCGGAATTCTAATGCAGTTTCACAGGTACACTGCACGGTTTTGCCACAATTGACCATTTTGTTGAAGAGGAGAAGCAGCATACTGATGCGAACAAAGATGAGGTAATATTGAAATGTTGAAATTATTTTCGTTTCCTGGTTGGATTTGGCAGCGGCAGATGTTGAGCCACGTGGAACGACCGAAAAGACCCAAACCAGGAGATTCAGAAGAGGAAGAATAATCGGACATAGAAAAGCTGGTACCACCATCCGTGAATGAAGTTGCACTCGGCCCTAAAACGATCAAGGTTTACGCGATGACGCTGCCACTTCCAACAAGCAAGTCGATGATATGCGTGGTACGATTAAATTCACCGTTCGCCAAGGGGAAGAAAATCAAACTAAGAAAAGTTTTCGATTTCCTCGCTCAAAACTGCCCTCTGCTTACGTGTGAATTTTGATTGTTGATGACGGATTAAGCTGACTTCCTAGCATAGCTTTCGATTACGTTGTACACCCAGTCAAATGGGTCCGTCCCGTTTGGGCTGGAGAGCAAACAGTTTGTTCACTTCACGTGACACGCCATTTAGCTTCAAAAAAGTTTTACTTGTAGCAACTATCCCGATAACTTGGACTGTCAATATAGCAGAGAATTTAGTCTCACTAGCCTTACGCACGGCTATGGGCAGCAGAACAAATTCCAATCGTATAACCTTGTTTATGGTAAATTTGTGGTTCTAAATAATGCAATACATAGAAGTACATAAGTGCAAGTGACTTACAGACAGGTGAACAACCAAGAGCAACAGTGCAGAAGGTTATCTGATAAATCGGGACAGTGCGGTCATGGACGGTCCATTCAGCAAGGAGTCAAGCGAAACTGTAGCACAGCACGGTCACGGTACAAATAGTAACTCAAGAAGCTTTCGGACTTATATCAAATAATAGCTCCCGTCACAGGATAAGAAAATGATCTATACTTAGAATATACAAATTAGTATATTCTTAGGCGTCACCAATATGAAAGTACGAACAGTAGCAATTGAAAATGACAGAAGTGATATGTCCCGACAAGAACGCATGAACCTGCCAGTAAGCTTTGATATCTGCGTTTGGTGGTCTACCGGAATGAGGCATAGGCAGTAGGGCTGTGGTCGGGAGATCGAGTCCCCCTCGGGCAGTTTTTATGCATGAGTGTAACGCTCGGTAAATTTTCCTTACAACGGAAATGTACAGTACAACAGAGTCAGGAATATAAACGTAGAATGTTCATGCACTATACACCATTAAGAAGTAAATCTGAACTGTCAGTACATTAGAAGCGGGGAATTAGACCAATAATGCTCGAGGTCCGTGATGCAAGTACACGTTACTCATGAGGAGGACAAGCGATAATATGATAATACAAATAACAAGAAGGTAATTTACAGTACTATTCAGGAAGGTCGGGTGTTTGTCGTAAAACTTCGAAGTGACTGTGATTTGTATTCAGCACACTGGTCAGAGCAGCGTTTGCTCAGAGTAGGATTCTGTGGGAGTGGCAAGTCACTTAAGTGGATGACGTCGTTTTTCGCGTGAGCATAGGACTAGGTTTAGTTGAGGTACTAAATAGTTAGGCAAAATGGGTCACGAGTTTTTGGAACGGACGACCACCATTTGTTGCGGGCAAGGATGATCAAATTATCGATCGATAATCCGATGCTGTCTCTCAGTCACCTGGTTTTCAATCAAGGAAGGTTAAGTTTCAACTAAAATGCATTTCATCAAAATTTTCGGTGGACTAACCAGAAAATTCGAAGAAACCTGTTCCGTTGCGAATCGGAAGATGTGTCGCGTGTCAAGATACTGAGAAGAGAGCTGAGCGCATACGGACCGCGAAAAATCGAGTGTGCAAAAACGAAGTCGATGGAAACTTCTTGCATTTTAGGTTCATTAAAACGCAAGCAACCGAATAAATGTGACATTACCAGAGTCATGCTTCAGAGTAAATTGTGCAG
>STRG.55697.1
CGGAGCTGCAAGCTACTACACTGCTAGGGAAGTGAGCGCGTCACATAATGAAAAAAGCAGGATGGACCTGTAGTATTCGCAATACCCGAACTGATAGGATGAACTGGAATCGCCCATAAAAGGAACTACATAAGCCAAAGTAGCAAGAACACCAAGGTTGCGGAGTAGCACGTTTATTGTATTGTGGAACTGGTTTGTATAAATGTTAAACAAAAGAAAACAAAATGGTAGATTAGAAGTTGATCGATCACAGAGAGCTTTTGCTGTACGTGTCCTGCTGATTGGGTAAAGCTTATTAGCTGTATCTGGTCGTATCACGTGCAATGGCTGCTGAATCATCACAACCTTCCTCCCTCAAGAGTTCCTCATCAATTTGGCTCACATGGCGCACTGATCTTCCAACTTGAACTGGTGGTTGTGACTCGGCTACTGTGACAATCGCTTCGGTTGGTGGAATAGATGAACAGCTGTCACCAACATGATCACCGTCTGCATCCTCGGTTGTCTCAGCCGTGCGATCGGTTACATCGTCGGTACCCACTTCGAAATGAATTTGGTTGAGGTGGCGCCGATGCGCCGATGCTCCGATGTACCGATAAACTCATGTATCATCCAAGTCN
>STRG.59191.1
TCTTCCATGAGACATGCATCACTCACAAAACAAGAGTAGTCGTTTGGGCGATATCAGTTGTTGACCGATAAACCTGGCGCGAAAATGTCCAACTATAACAACTACACATTTCCCTTTTACGACAAAGAGTAACTGAGTTCGTCGACTGGTCTTCTGGTCGAAATCCAAGAATGAATCTCGAAAAGTGCTCTGATATTCTGTTGTCTCCATAATACAAACCAACACCATAACCTAATGGTACTCAATCCAGACTGTCCTCAATGAAGAACCAATACAAAAAGTACCCTCCGTCAAGTACTTCAATGTAAACATCAGCCATGACCTTAACTGGACAGATCATTAAGGCAGTCCTCTTGAAAGTCCGACGACTCATTTTTACTGGATCCGAATGAATTCAGTTTCCACCCCGTTTCACTTCGTAAGACGCTTTGTATTTTCATACATCCTCCCGCACTGGCTACATGGATCCCAGTCATATTCCCTAAAAACTGCCTGCGAAAGACTTTAAATTGTCGTCAAGTCCCTTAAACATGTCTCCGCATAGCTGCATCACTTACAACCTGATCATCGTGACTCTGTATCACAAGGCATGTCTGACTTTCACTCGTAAGATCATGGATGACAGCCCGATCTTATCACTTGCATATCAAAATCTGTCACTCAGCACAAGTGCACTTGCTTGCTCGCACTAGAGCCTATAAATCCCTCTGTGGTTTCTCATCTCACTCGTTTCTTCACCAACTCATCTATCAGCAATGATTTTCTTAATTCGCTGCGTTAAAAATACGTTTTTTTCCTACTGTTGTTTTTGTTGGTGATTTTTGCAGTGTGGTGGTTATGTAGCAGCTGAATATTCACTATCACTTGCATAAAGCATACACTAAACTTGAATTGAATCACTCAGTGTGCAAAGCATCGGACGATCACTCGGGGAGTTTTGTTGATCTTCTTGTCTTACAAGTTGTCTGGCAGTGGTGGTGACGCGCATACAGGGAGAAATAGAACGATACACGATACAAAAATTGACGACAAATCCGGCAATCGCTTTTGCACTCAGCCATTCATTTGAATGCATGAGACAAATTTCGGCAAGAAATCCGGCACCAGTTATCACGAAGCATCTCATCCCAGCAAGTCTTCGAGCTGACCCAACTCGGAATGCGAAGCTATTAGTGTCTAGAGAAGCTAAGCTGATCAAGTCAGAACCTACCCCCGCAAATACTATCCCCGAGCATTAGTCATAATCCCACATGAAGTACTAACCCACGCACGACTGGTGGTGGTCAAGTGGATTAGTACATTTCTCTACCACCTCGAAGATCAGAGGTTGGAATCCCCGCCACCACCAGTTACTTTGATGGTAGACGGTTATCCTATATCGTCCCGCTCGTTACCACACCTCACCCATTGGAACCTTATGTGGTTCCCCATTCCGAGGTTCTGGGTCTCGTTGCCAGCTGTCCCTAATAGTGTAGTGGGCTTTTGTGGCTATGGTGTATGCCCC
>STRG.17143.2
CGTAGTTTTGCTTTCCTATACATCTTTTTGCACGGTCGATCAACACAAATTCTCGTTGATAGTGGTTGTGAATAAATATGGGGATTTGTCTTCGATTTTGCCCATATTTAAGTAGCCAGAACGCGGTTCTTTTCGATTCTAATCTAAAACGATGCACTTAATAATAAAACCCTGCAAAATGACTTCACATTGAGCATTCAATGTAATACGAGAGAACCCAGCCAGCATCCATACATTTCAGCACATACAACTACATCGTGCGCGTATGAATCATCGTAGTGTAACCCCGATTATTGATTATCGCAGTACGCATGCCTCACGCGCATGATCAACTCCCACATCATGTGACTTTTTGGCAAGTTTCGGCCCATCAATCATATTTTCCATAGATCAGTACCTGTGTGTTGATGTGTTCCGTTAAGTACTTCATGCCCATAAAAATGTCGTATTTTATGTGTTAAGAAACGAATACATTTCAGTGCCAGTTGGTGTGCCTTCTACTTCCATTTGGGTAGATTTGGTGATTACACTGTTCTACT
>STRG.10715.1
GCCAAAAGTCTCCTTGAAAATCTTTAGACTAAACTGCAATGTTGATTGTCTACAATAATTTAATGACTACTCTTCCTCCCTGGCTCTCATTTTGTCAGAATTTCGAGCTTCTGTGTTGTGACGCGCGCTTTCGATTCCGGGATTTTTTTGGACGGTCTGTTTATCTGAATCCCGCTTGCAGTTCCCGTTGATCCAGCCCACGAACGGAAAAATCCGATCGCTGCACAACGCGTGAAACTGCTGTGTATCTACGTACATGTACCAAGTGGTGTTTAGAGTTAAAGCTGGCCAGTTTGGACTACCGACCTTCGACTTGATTTGTTTCGGACTGCAGACAGCTGTTCGATAATCCAAAGGGTTAAAGCCAAAAATGGTCACGATATTTTGTACTTGGTGTATTTGGGTATCCCCAGAGCCGTCGACTAGGTGTTCCGTTATTGAAACTACGTGGGATCGGACTGTCATCAGCATTCATTAGCTGGACCAGATTATGAGGCCAAGGAGGCTCTATCTCAGTCAATGACGCTCCCTCAGTCCTGAACTATGTGACTTCTGGTCTGTTGCATGGTTCCATGTTCGTCAAACAATGTTTCTGCCTTTGTAATTGATCACCAATTCGCCCGCGAACCTGTTCATACACTTTCCGATCACACATCCCTCTTTAGTCCGCGTCTTGCCCTTGTCTTTGTTTATTTTCAGCTAATATTTTTCTTGATCGCTCCACGTCTTATGTGATGCTAGAATTCTATGTTGACCGAATGGTTGCACGGGGCTCAAAAGTGGTGCAACTCTGTTAGTTCTTCCGTAAAAACTTAATTGCCCAGCCGTCAGTCCTGGTTCAACTACCGTTAACTACAAGTCTCCATTGCATCGCATCCGCCTTCTATTCTATTTCTATGGAAAAGATTCGAAAATAGTCTTAATTTTCTTGCGTCAGACGTTTCTTACATCTACCGGTAAAAGGCTCCATCATGTCTCTTTGATGAATATTACTGTCCTGTTTAGGCAGAGACCTCGTCTTACTTATGATCTATCGCTCATTGCCTAAGAGTTGCTGCACTTTCTCTTTTCTACCATTAAAAGCATGGATTTTGACCAGGGAAGTTTGCGTACGCGGTTCCCACCCCCGTGATTTTCAATATCGATTCCCGTGCATATGCCGCGAGTCACTCTTGTGAAATATCCGAGCCAACCTGAAGCACGGGTAGATTTAGCTCCGTATATTTTTTTTTCAGAAACTGAGGAATTTTAAAACACCACCCTGTTTTGTGACTTCCTCTCCCTTCCCATGATTGCTACATTTCCACATGGTGAATGAACAGGCCTATTTTCGCGTGACTGTTCTTCCATCCAACCCACGCAATATAATAGGATCTCAG
>STRG.63293.1
CATTATGAACGGGAATGATGCAAGTCAAGGAAAACGGAGGCCTACTAAGGTTCGGCGAACGTAGTAATTTCTGAACAAGAAGAAAAGGAGAAATAAAATAAGCTGTAAAGAATGTACTCGGGAAATTCGGTGCATGTGAAGAGGATAACGATCCATGAAGACGATGCAAACCCTGAATGACGGATTTACCGGGGTCCAATAAACGGAATGAGTTTTGAAACAGGGAGGCATGAGACAAATTTCGTGAAAGTGAACTT
>STRG.66319.1
CACGTATTGAAGAAGAGTCGTCTCTTTCAACTTTCGAAGCACTAGGGGATCCAAGGAGCTACCCAGTGCAGGAATCTGGACACTCAAGCATCCCGCCGTCAAATCATGGAACCTAATTGAACTGAAATAGAAATAATCTGGGGTTTATCCTAATTCGCTTCAGTTCCAGTAGGTACCGTGTATCAAATCTGCTGATTAGTCGGAGATTATAAGAATATCACAGTGTACCCATTTTTCTCCCGTCCTGGCACGACGGTCATATGCCGATGCATCACGAATTCTGACCGGAATCTTTCAAACAACCATTCTGCCTCAATTTTGACTGGCCATTCGATTATCTTTTGATTCACTAAGCCATGGTGAATATCGTTGTTATCGGTGTGCTAATTTACTCTGGTTAGCGTAATTAGACGAAACGTACGTTTCGTCGCATCATACTCTTGTAGTACACAGCCCGTTTGAACAGTTTGTTTGGTAGCCATTTTACACGGACCAAAAGTGATTTGATACGAAGGAAATCAACAGCCGGAATAAGATACACTGCATAATGGGTATTTTATCTCAATATATTTATTTAATAAACTGAAATGCCCTGGAATTTGATTTGAATACCAAGTTGTAGTTCATTTTATGCGATTAAGACGAGTAAAATAAGGACGGTTAAAAATCAATTTGGGAGATGAAAATGAGCGTGGAAAAACGAAAATTGGAAAAAGTGACAGAAATCAGCGAAGCATATCACGTATTTCACACGATTGGCATAAACCGCTCGGGAACCGTTCAGAAACCACCCAAAAACCGCTTGAAAACCGATTAGTGTTACGGAACAAACCGCTCCACAGCCGGTCGAAGACCGATCGGTTTCGGAGCAGTTTTGCTACAAGGATGATAACCTAAGCAGCCGAAGCAACAAAATAACCCCCAGTTAGACCCGAAACGAACCCGAAACAGACCCTGAACAGACACCAAAGAATCTCCATATAGACCCGCGTGAAACATCCTAAGGTCTTTGCGGGGTCTGTTTTTCGGGTAACCAAAAAACGCACCAGTACTGGTTCTAGGTATTTATTTCATGTTTAATCACTAATAATAACTAGCAGTCAATATTACCAAAAACGGTTATTCCATCTTATTTCTACCACTAATTAAGCGATGTTTATCTCCGAAATAACACAGCTATCTTCCGTCGTTTGTTGTATGCTCATTAACCGTCGTCGATAAAACTTACACATGCATTGACGCGGATTAGCTCTTGACCGCATACCAAAAACTATCTGAACCCCGATCTTGCTTGCCCCATGTGAGACGCTATGCCACACAAATATTAACCCTAACAAGACTGCACTTTTGTATTAAAATCTGCACCAGATACTGAAACTTACTTTACATCCTGAAACTACCAACAACTAGTAACCATTGCACTGAATTGGGATAGGATTGGGATGCGGTTAGTGTACCCCATGGAAACGTTAGGCATCCAACTGAAGGCGTTGGGAGCGTTACCGGCTCCCAGTTAGAATGAGGTTAGGTGCCTCCAACGTATGGAAAAAGTGCAGGATGGGTTCACGCCTTTCATCATTTACTCGTTATTCGTTTCCATCGTTCATTTTTCCATAATGTATCACATACTTTCGGACGTAACCATTAGATTACCCATATCTGTGAAAACCGACTGTCATTTTAAGCAACGGAATTGAGTCTGTCATAAAAATATCATGTTCATATGTACAACCATTGCTTCCATAAGTCTCTTCCCCCAGAAAGTATTCTGTGTTGTGCTCACGGAGTGTTTAGTTTCTCGAATAGTCCGTGGTGTTCACATGCTAATA
>STRG.2620.1
GACAGCGACATCTTAGGGAACATAAGAACACCCCGTATACTTGGTGTAGGCCTGATTCGTCGTGCCTGATTATTATCTAACACCTGTGAAACCGGTCAGTAATCAAAGTCATGAGTCATACACGTGCATCTTAGTTCTCGCACATCATTTGAAAGTCGAGCATGGATTCACTGAGCCCAAGATGGACCAATATGAACGGTTCTACCACAAACTGTAAGGCTCACTCAAAGTGCTCTTCGTTTTTGTTGCAGTCGGCCGCTTCATGTCTCTCGAAAACCTTTCGAGAAACAATCCGGTATATCGAACAGCCCGGTTTGTCTGCAAATAACAGTCAAAATAAAACGGATTCTGCGCACTAAGAGTTTCTACTGAGTCCCCATCACTGGTGAAGCGAAACTCTCATCGTCTTCGCTGCATTATACTCATTGATGCTCTGTGACTACCTCCAAACGGGAGAAACACAGCTGTATTCGCTGAATCAGACATTTCAAAATAGCGTGAAATGTGCGGCCTTTTAAACAGTCCGCTTTGACGTATGCACTCCTGCCACCTACGGCTTTAGCGCATTTTTGGGCATCTGTCATTCATTATTGTTGTTTCAGCCTGGTTGTCGCTACTGATATCTTGGTCTAAAGCGCTGAAATTTGGCCATCCGGCCTTCTCTCGTAGGTTTTTTGAGCCATTTGTTTATCGGTAGGTTCCTTTTTGTCTGTCGCAAGAAGCTCTCGAAATAACTACTCAATCTTCTGCTTTCGGCTCTTAGTCAGATGACGTGAAAGATTCCATAGTCACGTCTTTCTGCCGACACAGATTTTTCCAATTCGCTGTTAGCAGAAGTGTGAAATATCACAAACCCTTAGAAGCTATCCCCTCTCCCTAAAAGTGAAGTCTTCGGCCAACTAGCTGGAGCGGTGTTTTGAATCGTAAAAGATGGTCCATGGTGAACTATCACCGTCTAAGTTACCACTGCAAAAGCATGGTCTGCGTAGTGAAGCTGCGTGGTTCTCCACAGTAGTACTAGTGTTATAGTCCAGAAAAAGCCGGGCAACAGTGTTCGTCGTTTGTGAATCAAGCTTTGAAAGACACCAACACCAACGGGATACGACGGAATACGTACATAATAATCTACTTGATCTTGCACGTGTAACACCCGGTGGAAGAACACTACCCCATGCAAACACTACTTTTCTCCGTTGACGGAACCATACAGTGGAAGTTAACTTTGGGGAACGTTTGACTAGTTTTCTTTATCTCTTGTGATCCTTTGTCTCCTCTGATATTGACATTTTCATCGGTTTTGATCGCTCATTTCGCTGGCATCTGTGAACTCGGCTCCATTTGGAATGACCCAAATCCACGGAGTTGCCGTCGTTGAGTTTTTCTTATTCTGCACAGCATTTAGG
>STRG.19502.1
TCATTCATTCATTCAAGAGCGTACGCAATTGAACACATCGTATTATTTGCTTTTACAGAACTTGTTTATTGGAAATAAAGCGATATGCATACTAAAGTGATATTGATCTAATTTGGTGCTTCAAGAGTTTGAGTGGATACTCTTCTTCGAACATCACAACTTTGATTACTGTCGGTCGTTCTTAAATAGGTCACTGCCAACCCAGCCGCGTTGTTCTATGGGTTAGGAATGACCGGTCTTAGAATGACCAATAGTAATCACAATTGGCCGCTTCAACGATGAGTATCCGTTCACTCTCCTACAGCAACAAATTTAACCGTTGTGCCTATACACCAAAGAAGTTTACAACTATAAATATGAACGGTAGATGAGTACTGCGTACGCATAACTCATGAGCGGCAATAACTGCAAAATTGTTCGTGTGCTTCCGGGAAAATGTTGTCCAACCGTATACATATTACTTATTCTATGTGAATATATATATATATACATATATATATCCCATGTAAAGGAGAGATGAATATGCAAAATTGGTTTCCGTCTGCAGTCTCTTCCTCTGTAACCGAATACCGGACCCTTCGATAATGCGTACTTCAACAAAGATATTCTCTGATCGGCTCAAAGATTGTCGCAGCACATTCCCAAATGTTTGGCCAAATCAACAAAGCAGCCCAATGCGGCTGCAGAGAATAACATCAAATCTCCGGGTTCTTCAATTGCAAAACACTTAATTGGTTTAACTGACCAAATCGAGGCTGTTTGCATTCAGCTGAGAGATGCTTATCATTGGGCATCAGCCGGCGCTTTGTGCACAAAAATGTTTGGCGCAAATTTCTGTTTGTCTTGGCACTAAACGAACAAACATCACCCTTCCTTACCGAACTCTCCG
>STRG.27559.1
GAATAATACCACGAGGGCAACTCCACTCGTGCTGTCGCCCATGCGGAACATGTTACTTAGATACAGTTGACTAATCCGAATCTGATGCTTTTGCGTACGAATTTTTCTCAATTTGTTTCTTATGCATCAAAATGCGACTGGATGAAAGAAGTAGCCCCCCCCCCTCTGGGTAGGTTGAGGTAAGCGTAAGGCTCCATTCGTGGATGAGTTAGCACTCTACCTTGCTATGTTTCAGAATGTTGTCTACCACGAAAGGTTTGGATAACAAATAGGAGAAGGTAATGATAACTGCTGTCACTGTTGATTTTGAATTCACTTATCTGAGATACGACTGATTTTATTTTCAAAGAATTTGTGAACTTCATTGGGCAAAAAATACCAAAAGATCAGTAACCGATGGCTTATTCACAGTTGTGCCCAGGCGACGGATTTCTGTGTACAAAAAAGGTGCAGTATTTTTGTAAGGGTCCGTGTCGAATTAAAGTGTACCGATTGTGAAAGAGACCCGCAGTGCCTAAAGTCGAAACCGGAACCTCAACGTCTCACATTAGCAATAAAATAAAATAAATAATATTTTGCTTACTTTTTATTTATTATACATCAAAGTACAACATACCGCAACCAATCAAATGCTGCGGAATAGGAAAGTGAAAAGAGGTGACAGGAATTGAACCTGGAACGCCAAAGTTTGAACTCCACGATAATGATCATTTGACCACCACAGGAACCAGCAAACACTTTCACCAGTTCTGTTTCTGTGGTAAACATCGGTGCACTGTAACGATATTTCGCGAAGTATGCTCTTTGATGGACTTCTGAGAATTTTCTTTGAAAACTACAATACGGGGCTGTGAATTGTATTTCTATACATCAACTGGTTTTCTGATTTTCTTCTCGAACGGAATAGCAACCACATACGAATCTCCGAGAAATCACTCGAATTTACAAGATTTCTATGAAACGTCTAGACAGTCGAATACCTAGTACTGTTGGAGGTGGGCCAAGGCTTTCTGCACAGTTCTTGATCCTTCTTGAGTGCGTGCGGTATTCGACTCCATGCACGCTCCGTTTGATTCAAATGAGATTACAGCTAAAAAACCAACTGCGGGTTGCTCAAGTATAAGAATGATTGGGCTGAGGATTACCGGATACGCATACCTGATGGTCGGCAATAACCGCAAAACGGGTCGAGTCCACTCGGGGAAGTTATTGACCTGGAGACTTCCATTTGCCTAGTAGCCGATCCACCCCTTCCTTCGTTCTTACTGACGCATACTGATTTTGCTGCTACAGGACTGGTGTGACAGCAGTTGTGGAACCAAATACATTAGTGTGTGGGACCACCCGTGACTGACAGGAATTTTGCTATGGGGATCGCACTAGGAAAAGTCACAAATTATGGTTCATAGTGTGTAGTTTCCTTTTAGTAATTTCAGTTTCCTTTATTCTTTTTCAAGCTAAAGTTGACTACTTCGGGGATCAGTCAGAGATTAACAGGAACCCGGCAATCTAAAAGTATTCCCCAAATGTAAACCTGTGAGTGAATCCAATTACGTTTTCCTGCATTGATTAGCCCCGCTGGATGGTCAGATTACCGTCGAACGCAAAATAGTAGGATAAATTGGTTGATGATATAAAAATAGGTGTTGAATGGTCGTTTTAGAGAAAGTTTGACGCTACTATAGCACGATTCCTACAGTAGATGTTCCACGACCACATGATTCATACCCCAAAATGGTATGGGTCAGAACTCAGGATCAGATTCAAAATATCTTGTCTGAATTGCGAAACTGAAATCCGAGTTGAATAACAATGATTAAATGCCCAAAGAATCCCATAGAACACAGTGAGAACAAAACAGCGCGGCCCATCTGCTCGTTTTCCGGTCATTCTCACACTTCTTTGCTGTTGTCGTCATAACAAAACTTGAAAACCACCAACTTAAGCCAACAATCAAAGATCGCACCGTGTAAAAACGGAACACGGACGATATCCTATTGTATCGAAGAAGGAAAGACAGGTGAGTGTGTGTAGTGATTCGACTGTCTCCTCACACGGTCCAGTGCGTTATAGCTTCATTTGCAGTATCCAGCCAATGGGGTAAAGACGGACCGTAACTGTTAGATCGTGTAGATACAGCAAATTCGCCCTGTGATTGGTCAGAACATTATCTGCCAATAAATACATGCCCATTTTTGTATGTAAACGAGTGATCACCATGCAAATGTAACAAAATACATTCTTGCTGTTTCTGTCTGGTCTTTTCGTTCTTCCAGTGCACGTAGTTTGGGCCCAGGTTATTTCATTACGTACGATTGGCCGGTTAGATACGATTTCTACCGTGTACCTGCATTTGGGCGGCCAGACAAGTCCAGTCCGTGAAGCATGTACAATCGTTCATATAGCTCTTTCTGCAGACCGTACTGCAGCAACGTTGATCCGCCGGCTGCCTGCGTTCTGGTCAGTTGCCTGTGGCGATTAGCTTCCTTCTATTATCCAATATTTCTCTTTGACTGGTCCGATTGTTCCTGTTGACGGCTTGCTCGTTTGACCCCAAAGGGGCTACCTTTTTAGTTACTTGAGATCCCGCTTAGTCCCATCTGCTAGCCCGTATGCCTCTTTTATCAGCTTCGGGATACTTCCAACATGTTCACCATCTGTTCTTTTTTATGTCGCTCTCGATCAGTTGCCCCGATCGATTTGATATTCTCGTCTTTCTGTTGCTCCAGCATTCTCCGCTACAGTATGTGTGGCATATACTAAAAGTGAAAAATCTACTACTGAAGAGATTTACCACATAGCCCATCCAAATGTTCAAT
>STRG.64334.2
TGATATTGATAGGATTGCACGGAAGAACATGTGGGTATGTCTCCGTGGTGTGGAAATAGAGTAAACTTTAATCAACTAATACAACTGAGGTTTCACTTAACACAGTCCAACCCGGATTTTCCTTAAAGTGTATGAAAAAGCATGTCAAAACCAGAAATCAATAAAATTTCATTGGATTACCTGTTTTGAGCAAAAAGCTCACTGGAGGTACGCTATACCTGTTGCCACAACACGGCTGCAGTTTTAGCTGCTTCACTGCTACAAAAGTACGACTTGGACAGCAGGATGCCCAAATCTCGGGGGCTATCCTCTACTGAAAGTACTGTTATTGGCAAAACCTTTCTATGCCTATATACACGTATAGATAAATAGTAATAATAGAGTATAACAGATGAAGGGACAACCAGACAAGACAAGACAAGAAGAAGCTTTATGCACCCAGGGGGACAACACACCAACACTGAAACTTATCAATAGGTCTTGATCAGAAGGGATACATCTTTAATCCAAACGATAAGTAGAAACGATAATTTCGCCTCAACTTATCGACAAAGTTCTACTTTCCCAGCAGATCATACATTCCGATGGTTTAAATAAAATGATAGCGATTGGTCTTGAGATTGTTCTTTGGCATACCGCCGTACCCAGCTTGGTGAAGACAGCATAGACACGAAAGTCGCTGTGTTATAGGTTGACCTTATTCCTTTGAATCAAAGAATGTTGATCAGTCTTCTAATAACACCTGGGCGAACACGTGATTTCCGAATCAATCAGTTGCAGTCGTGTATTGATTGACGTATTCAGTCGCGCCCCTCACCGCAAAATAGTTTTCTGCATTCTGTTCGATCAGCACAGAATGAACCGGGCATGTCTGGCATAACGTTTTTATGTACCTATTTTGATCACTTTGTGGTTCTGATTTATGCTCATCGTTTACAATACAAAACTTTTCTCAAATTGTTCTACATTCTGCTAATTGCTGTAATCGTAATAACATTCAACTTGGTGGACCTTGCGATTATTTTCTTTTCCTCCAATAGTTTGCAGTTCATCGACTAACCTCAGTGAATTCTCACAGTATGTCCCATATGACGGAAAAACCTACGCAAATAATACAGCAAACCTTACTTTCTCTTTTCACTGTTTGCGGAAACGGAACACTTAGCGGATCAAGCCCGCGAACTTCTCAGAGCCTTTTCTACGAAAGTCTGAATAGAGAAAGGTAAGCAGATTTACAAGCTGCTCAGTTGCAAAAACCTCAAAACCCACCACATAGTTCAGCTTACATTTTAGCATACTTCTTTGTCATACTGGTCGAGGTGCGCAGACTTTCAATGGTGTTAAATTTACTGTCAGTTTTCATGTCAAAATGCCATATTCAACTTTAGCACCGTTAGTTGTGAAGGCATATCGAAGGTTCAGACAAGTTCACCAGCTTTAAAAGTTGTAGCAAAATAGGAATAAAAAATATTCCCTTGGGAGAGCTGAAACAAGTGTTGAAGTGCGCCACATTATAAAGTTGCTAGTCCTGGCAACAAAAACGGCACCACCACACTTCAGTACCAAGAATACCAACAGAGATAAATACAAGGCCAAGCATAAAGCTAAATACCTTTCAGTGTCAATATTACTTTCCTGTGTAACCGGAAAGTAAAATTCGCACAACCTCCATTACTTCAAGTGTCACTTCCTATATCAGTTCATGAAGCTTCGCAGTGCCGTGACGCGAACTTCTTCTCTGAGTTCGAAACCCACCATAGACAACGAGGTCTGACATTTGGATCAAAATCCGCTAACTGAAGACACATTTGTTTGGTTATTTGCGTTGCTTTGTGGTGTTGTTTTAGTGTCTTGAAAAAGGAAAACTCAGTAATTATTGATTAATTCATTTCACTGCTGACTCGATTTATCAACAAACGGCATTCACGACGTCACCCGTATGAGGACTTGAACTCATAACACGAACGTGTAGCGTATTGTTTTTTTGGGAGGGAAGAAAAGCTGTTATTCTTTGCCTTAGTAATCCTACTCTTGTCATTACTTGTGGAAAAAATGGGAGAAGCGTGAGCTCCAAGTAGAAATCCACCTCGATCATGTACAATCAGTTAGCACTGGAGGAAATCCTCATACCAGACGTTTCCCAAACGGACGGATATCCCTCCCCCCAGTCAAACAACCCTTATCCGTTCCCACCAAATTACACCTCCTATACATATTCACGTGTGGGTGCCCGGGAACCTACCTAGATCGAAATGAACGGCAACTTCAACTGAGAGTGACCGAACAGTCTGCCGAAGCGATTGAGATCCAAAGGTGGAAGTCCAGTTAGTGGGAGCAAAATGATTTACCCGTTTCCGTGGTAAAAACATGACATTTGTAAACCTATCTCCGGTAGCTATTTACCTATTGTAATATTATTATATTATCTGTAGTATGCATTGGATGAGATGCAGCAAAATCAGTCCAAATACAAACCGTGCAGCGTAACTTCTCTGCGACTTCTTTTCAAATATGATTACAACTGAATCAACCCACCTTTCTGGAAGACGGGAAATACAAACAGTCCGATATGAGATAACTCAGTACTTTGCTCCCCTATATTTGGCCCTTCACAAAGTCAGTTGGAAGGAAATCAAGCTATCATCAAAGCTAACCCAACCCATCCGAGGACTTTTAATTATATATGTTATCTGAACCATCAGCAATCAAGGGCTATCCACAGCTCTCCACAAATCTAGCCGCTCAGTAGGAAGGAAAAGCTAGCCGGAGTCCAAGTTTTTTAACTTCGATGCTCGGACAATCACTGGCTTTCCTAGTGTAGCACTGTAGTGGCCCTCCCTATTCACTGGGGACTTGTACAGGTAACCGAAACAACTTTGGTGATCACAGTTGCAGTAGGTTTTGTATTTACAGTACAGCATTCCACTGAACTGACGGATAATCCCAGAACGAATGTAAAAGCACTCCCTAAAGCCGATGACAAAACTAGATGTTCCCACCCTATGATCGGAAAATATGGATCTTATTAGACACTGATCATTAAACAGACATGCGAAAGGGTTCCATCTATCCACGGGTAACTGTCCGAAAATTACAATTCTAAATATCTATAATCGCCTCAATTGTCACCAACCAGACCATCCATATATTGATCGCTTGAAAACGAACCCCTTTGACAATTTCTGTTGAAGGGCTTTAAGTTTCATTTATATCAAATCATGAGGTGCTTTTTACAAAAGCAGAGCATACGACTGTTTCTGATCATAAAACATCCTTTTCTCATGCTTGCGTGAGATTCAATTCCATATACCAAATCCACAGCAGATTCGTGATGTAAAAACAAATGATTGTTTCCATGAGAAGGTGGAAACGTCCTCGTCTTTTCAAACACTTTACATTGTTCTACAGCTTTATCCGATGCATGAACAACAAAATAAACAGTCCTGTTGACAAGGAAATAGCTTGTGAAGTAAATCTCTTGAATTGAAGGAAAGTTCTACTGAACTGTCAGTCAGTCCGCTCATATGCTGACGTGAAAGAACGTTTTCCAAGAAACCCATCCCTTTAGAACTCCATAAAGGTCCACATCAGAACCATTTGGTCTGAAAAAAATCAATTAAGCCAGTCTCCTTACAACGGTATTTGTCTAATTGAGAGAAAAACAATGAAAACCTGTGGCAGTTACACGTTGTTCAACGTGTGGCACTCTGATTGGTCAGCTAGCCCACCAATAGTATTAATAATAAATGAGCAGTTTATGAAAATTCGTAACTCAAAATAATATAGAAAACGTTGATCCTCATATCTAGAAATAAAAATAAATTACCAGTGCGTCTAATTTAGTTTAAATTCGTTGAAAGATTGAATGAATCCTTGGTTTCTATACCACGTCCACAAAAGGTTAAAAACAAACCAAAATAAAAACCTAGTGTGTAGCAGAATGAATAAAGCTAAAATTCTTGGGAGGCTGCTTTACCCCGTAGAAGAAATTGAACAAGTTGCTGGAGCTCGACAGACCTCTACGTCACGATGACCAAAGTGTGACTACCTGTCCTATCAGGGGGTTATTATCAACGTCTTTGACATTACATTCTCCGGAAGCATCAACTGATTTGTTGCCTCGTTTTTTTCGGCTGGACAGTTTATTGATAACAAAGAAGCACATCTCCGTCCAAACTCGTGATTATTGACTCTGCTCAATCGGAACACGA
>STRG.15706.1
CTGACAGCTAATCACGAATGAATTGAGTAATTCCAGTTTCTCGGAAAGCAACTACAATATTTGTGCAGTTTAGAAGCCTTGCGAAACAGTTTGTCTTCTAAAGCTGGTAAACTGTGGCACAACCCTCTCAAAATATGGAGAAAATAATGTAGTAGCCTTAAAGAGCTGAAATGTATGAATAAAATAAAAAACAGTAACCCTCGTGGAAATCTTCGGTTCAAAGTAATGAGGATTCAAGTATGCCATTCGTAGAATGTACGATTATGGGTCAGATAGAGTGAATAATAGGGGGAAGCCGTCTCAGCAGGCGATCAGTACTAGAAGGGAGTATTTTGGCGCAAATCAGAAATCCCCGTTGTCATGGATGACTGGTGAACGATGAGTATCAGGATCTGAGGGGTTTGGTAGAGTGAAAACGACCTCTTGGTTTCAAAACCAGAGCTTTTTCGCTTACATATGGAAACCGAAATGCGATGGCAGGACCGAATTAGTTCTAATTCTAACCATAGAAGCGGTTTCCAGCTTTAGTCTAGTCACTTTTCCATCGGAAGAGGCCTATACGGTACGACAGTTGGGACTCTTCCCAGATTTTTCCTCTTAAACAAGGCTTCTACACAATACTACTTGGGCTGCTCTCCTGTTTTCTATGTGCATTTATTAAACACCCGGGAACAGAAGCGGTTTGCTTTTCAAATACGCGGATGCGGTGACTTTCCACATGTTGCATGCTGCGGTGGCTGTGCCCACCGCAGATGTCTTGTGAGGAAATGTGCTGACCCAACGTTGTTGGACGGCCAAATCGCGTTGGGAGTCAGCACTGGTGCAGTACCAAGCCCGAGACTTGAGACAATGGAATCTTGGATGACAGGGCGGCCAAGCGGTGGAGTGGAACGACAGATGAGAGATGAATCGTGTGAGCGTTGTTTAAGCCTCAAGGCCTGGTCGCCCACACCGGTCGGACCAGTGCGTTGTGTGCAACGTGCAGGCAGACGTGACAACAACCTATATATTGTTTTTGTTTGCTAGTAAAACGAAATGATTCTGAGGCATAACTGAATTCTCACCAGAGCTGCTGCGACGGAACAAAACACATCTTACCTTTTATGCGTGACAACTCAGCTCGTCTTTCGGTACACTTAATTTAATTAAGATAATGGTTTCCCAGCTGTGCCCACTTAATCCAAATCTCTAACAAATGCACTGAAACATCCACTAGGTCTTACCACAAACATCCATTATCATGCAGTTTCTCTCGAGTCATCTACCACGCCCTACTTTGCACGATTTTTTTCTACAAGTACCCAAATATTTCCGATGGGTCATTTTATTGTTTGATATATAATAGGGGGTGGTGGGAGGGTAAATTCCATGATTCAATGTGTCGTATCCCGAGTTCGGTGGGCAGAATAAAAACACGCATGCGCGGACGAACACGAATTCTGATTCGGCGTACAGCAAGCACATGCACAAGACCAAACACGAGAATTTCTCAAGCGAACGAAGTAAGCCGCATGCGATTGGTGGAGTAGGGCAGTGCAGAGAGTCGTACAGACAGGTATCGCATGCACGAGTGTAAGGCGAACGGGAAAGGAATGAATCACGGGCGAACAGCCACGGCGCATGTTTAGGCTTCACAAGATCATGTGACTGACTGGACGGCGCAACGCAGTGGGGTTAGCGTGCAGTGGATGTTTCGGTATCACACACGGATAAAGGGCAGTTTATTGATTTTGTACTTGAAAACAGGAAAAAAGAAAGTAGTAGTGTTCAAAGTTTTGTGAAGGAATGACGTCTAAAATAAAATTGATTGACAAAGTTTCAGAGATATCTGACAGGAATGACTCAGTGCTAGTAATAAGGTCTCCCAAAGATAAATCCTTCGAAGAGAGATCCGAGAGGCCAGCTCATTATAAAATGCTCTGTCACAGAAGAGATAAAAGGGAGCAACAACTGATTGTTAAAACAGGAGCCACGGGATCGAAGTTCGGCATGGGTCGGCAGTAAGACAAGTAATCTTGTTTTGAAATTTGTCCAGCAGAGGAAAAGAGGACTGATGGGCACTGCATTTAATTGGATTGCAGTACGCGAATAAGCGGTATAATGTCAAAAGTTGGGGTGGGGTGAAGAATCATCCGGCGAGGAATGGGTGGAACATTTTATTGAGGCAGTTTTTAAGATATCAGGACCAGGAATGGAGTGAAGCAAATTGGGCGCCCAAAAGTACGGCAGGAGAGCAACGGAGCGGACTGCGGTTTAAATCGAGGTAGGAGAAAAACGGTGCACAATTCCAGGAAATAAACACTAAACAGTTATTGAAAGTATCTGATGGGACTCTATTCCCGGCTCCATGGACTAGTGATTTTTAAATTTACGGTGGTTGGAACAGTGCATAGCGATCTTGAGCTGGGAGGAAGAAAGGAGACCAACACGAAGCGAATCGACTTCGGATACTGAATGAAAATCAATACTAAGGTAGTCAGCAGAGTGGGGATAAGAAAATGGCCTCGAAGAACATTGGAGTGCACCAAGAATGCTTTGGGAAGGGCACAACCAGAACGCACAGAAATTGAACGGTCCCGGAGGAAGCTTTGAATCTACGAGCTGAGATGTACGGCGCTACCATAGGTATGAGTTCAATATAAATCGAATGAAGAAGATCAGACGTAGGACATTTTGCTGATCTGAGAGCTTCCGTGCATGGCGCGGTGCGCTCTAGCTGTTACGGCCGCTTAAATGAGACCGATTTCACATGTGCAGTTCAGCTGAACTACTTCACGATCCCAAATCCTACGAGTTCTAAATTTCATTCAACCAACGATTCACGAAAGTCAATCCGCAACAGGAACGAAGTGAACATCAGTTAAGTTTGGAATCACGTATTATACGGTATCTGAAATGCACAGTAATGTACCGATCCGTAGTCGTACTTGACCGTGGTCCTTCTTGGGCAGACCGTAAGCGCAGCCAGCATAAAGGAATGTTGGAGCTCGATCGAGTTGAAGCGAACGAGAAACGATAGTCTTTTCGAATGGGGTAAAAACGCATTGGTACAGATAAACAAGGATGGAGCAAACAAGTAAGAGAGAACAAGAATATCAACCATGGACAACCACCGTAACAACAGCTTCGCATTGTCCAGGTACAACCAGACTAACAAACACTTTGACTACCAATAGCGCCACGCGTCACTACATCCATAGATTTAAAACAGAAAATGAGAGTTTCAGTCACAAAAACGTGAACTCGTGATTAGAAAAATGAAGATCGGGAAGACAAGGTTATTGGTCTGAATGTCGGGTGAAAACGTAACAACCCACTTCGAGGACGAAAATTATAATGGGGGAATTCGGGGTTAGTGCTGTCGGGCGAAAGGTAAACTTGCATGCTGGGCAGAGGCTGCAGTAGTGAGAGAGAGAGGACTTCTGATAGTGCTTCATAAGATCCGTGTTACTATCCAAACTACAGCTGTTTTTGAACAGAGTCCGAAAGTGACCACAAGATGTGCCAGTAGTTAGCTGATTTTTTCGCTGATAGTATTTACGCCTATGATAGAGGTGAGCAAGAAACCGGCACCCACGGGACTTGAAACAAAGAATTACAGCAAGTCCCGATGGGTATGGCGCTTGGCCGGGCAATAACGGAGCTGTATACCACGATGCTACGGTAACTTTTACTTCGCCTCTATGTTCATAGCGGTTGTGAGTATTTACCTTCGGATTTATAAAATGTGCTTGATTTGCTCTCAAAGAAATTAAATTCTGAGAGCAGACAGGAAGCAACGAATTAGCAACGGAATCGCAGGTGAAATGAATGCTCTGGAATTTGTGTCCACTTCAGAAAGGTGCACAAACAGGCAGGCCAGCACGCACATGC
>STRG.40190.1
GATAAGTATCGTTTAGACTGTATTGTTACTGTTCCGTAGTCTAATTCTTGTATCGTAGGTATTAATTGCTTGAAACATTCAATACTTCAAGTAAAAGTAGAAGTTTCTTCCGACGTTGTCATTATGGAGGTAACCAGTATTCTCTGGAAAATAAATCTCATTATTAAAATGGTTACCCGTTGAAACCCATTCTTTCGTCGTTTCTCAACCCCGTAGGAAATATTTTGTTATGCCGAAATAGAGCAAATGGCAAAGGTATAGGAGGAGAAAGAGGGAACTGGGCTCTGTGCTATGTCCCATATGTCACGAGGCCAGTTTGTGGGAGCGAAGAACTTCGTGTCCCAAAGAAAGACTCCGGAGTATGCTCTTTTAATGGATTTATTTATTTTAGTTGTTTAACAGCAGCTACAGCTAGCACT
>STRG.69406.1
AAATAACTCAACATTACAGCATTGTAATATTGTTTCTTATTGAAACGATGTCGTACGGTGAGAGGCTGGAACTGATATCAATCGCACAGCATTCGCGATGAGTTCCATGAATCCTCGTTAGAACCGTCCATCGCCCTTCCAACTGACAGACTGGGAGAATTTATCGGTCCATTTGACATCAGCTGTCTTCGTTTCGGTCATCTAGTGGTCTGTGTGAAGCCATTTATGTTCCAAATTGTAGCAACCAGAGTTATTGCTTTTATTCCAAAGCCTCATGCAAAATCAGCTGAAACTGAGAGGATCTTGTGACGTGTGGAAAAATCAAGAACATTTTTTCTTTCTCCTTAAAGCACCAAACATATTAGGACGTGAAAACATTGCCATACTTGTAACAATCAGAAATCGTGCAGTCTCACAACTCCATTCACCTCTGAAAATCCCTGGAATCTTCAGCAGCACAGAATATCCACTGAGTTCTAACTAGGAGGCTCGAATACGATCGTGTGTTCTTACTAAGCTAGTGAAAAGATGTTTTCTACATTACTGTCTCGTACACTTGGATATGGAAAAACTACAAAGGTCTTGTTAATCTGGAATGAATCCACACGACCGAAGAGGGTCACGATGCTCGA
>STRG.74736.1
CGGACATCGAGAGTTTCATACTCCGCATTTGACAGACAATTTCAATTTGACTGAAATTTACGGAAACTATTCTGACACGTATGCCAGATTCACTTCGATAATTTCTGTCGTAGTTCCCGACTATCCAAGTTAGTGACTGTCACAACGTGCCCTGTTGGAATGGGCACACTTTTCCTAAAACACTGTGAGATGGGCGTGGAATCCTCAGATGCTGAACTCTGATCGAGCACATTTTAGCACTACAATCATGGTGTCAGTGGATCTGCGCAAACACGTTCGCGCCGAATCTGTACATCCTACGATAGACTAACTTGCAACGTTTGCTGAACTTCGGACACCAAAAGCGTTACAACCATTGTGTCACCATCTATAATCCTACAACTCCCAAAGTCACACTCAAGATAGCTCACATCGTCACTTGGAATTTGTACATCTGAAAATGAACTAGATAACGAC
>STRG.56533.1
TGCGAAATAGCACGTTAGTTGTATTGCAGAATTGGTTTGTATAAAATGTTGAATCAGAGTAGATAGTTGTTAGACTCGAAGATGATCAGTCACAGAGAGCTTTTGTCGGACTTGTCTGCAGCAATCCTGATTGGTTGAGGCTCATCCGCGTTCGTGGTTACGAAGCTGTATCTGGCCGTATCACGTGTGACACCTGCTGCATCACCACGGTCTCATCGCCTTCCCACACTTACATTAACCGAACACCAATGTGTCGGTCTGCAGCTGAACTGTTACAACTTAGCGCCACGTCAATTGGTAGCTTATGAGCCGCGATGCAATCAAGATTTGACGCAACTGCTCAAGAAAGCTTGTTTAAAGTAATCCTGATATGTCTGGCACCCATATGTTCAAGCTGAACGGCTGCCGCAGCA
>STRG.44080.2
AAAATCAAGTAACCGATGCTTTTGAAAAATATTTCCCACCCCTTGGTGTGTCAAAACCGAGATCAGTTCGGAGTGTACCGGAAAATCGATGCGCCATGTGAAATGTTATGGTAGAATTTTATTGCTCAATAACACAGCGTAGTCGACATCGTTGGTAGGTTGTCGACTTTTCAGTCACCACGGGTAACCATTTTCAAGACTGGTCTTACAACCGAAAACCAGTCTTGAAAAAGGTTACCCGTGGTGACTGAAAAGTCGACAACCTACCAACGATTTCGACTACGCTGTGTTATTAGGCAATACGATTCTACCATTTCTCACCCCTGTTGGGTGAATTATTTGAATTTGTGTGATGGATTACTCTCATGTGTAGTATTCAAGAATCAGTGTTCCTCGGTGGGGTGGCTTGTGTTCGATCTGAAACGGTAAAAGAGAAAACTCCATGAGCTCAGAAGCTCAGTAAGTACATTTTAGGGATTCTACGCTTACGTCAGTCAAACACCAACATAGCTGACAACGGCCTGCTCACCATGCTTGCAACTTTGATGTGAAGGTCATTCATTCTGGGCAACATTATATGTTTGTTCCAATGAAGCTACAATCCACCGTGAGCTTGTTGTTGAGCCATATTATTATGATATATGCTCCGTATGTTTTTTGCATTAAGTTATATCATTCGGCTAGGCAGAAATAAGATCTACATTTCAGCAAAAAGAAGTCAAATTGTTCTGATCAGTATATAATCAGGCGTGATGAAAAGTTTCAATGGCAATATTTAAGTTCATGAGCGTGATTATCATTATTATACATTTTACGAGTATTCTACGTCTCACCCTCACGTTTTATACCCTCAAATCAGAGTCGCAAAATCTACAGCTTAGGAATCGCGAGGGAACCCGCGTTACCACCTTCAATTCATATACCATTTCATCCTTTAAATCTTTATTATAATATGAAATGGAAATACTAGAATTGATAAATTCAGAAAGGATAAAATGGTTTGTCCTACCAGTATCGTCACATTCTATATGAACGCGTTTTCATGGGACGAAAGTCAGCAGGTGAGTGCATGTGAATTCGGAACAGCCTTATTTTCATGATGGATTATAGGTTTGGGCTGATTGTGTCCAGTCAAAGGGAATGGGAGAAGAAAATGCCCGAAATACCCATGTTTGAACGGAAAGTCTCCATACTACGAACTAGGGCAAGTGATTCAGGCCTTGAACCAATAAAGCACCTTCGTCCATTGCTACATTTCTAGCGATGACAAGCTGCCAGGAAAAGTGTTACCAAAATCTTCGCTTGTCAATTTTGGACACGCTAACGTTAAGTCCTGTTAGGAGGTATTCTCGGATTAAAAATAACTGATTTCATGCTCTTTTACTTCAAGATCCACTGGTTTACTCTTTCATTCCTTCATCATATGCATTGATATAATCTGGTGCTACATAATTATTTATTATTTATTTTGCTATAAAAATAATCACTTCGACTGCAGTATGCACTTTGTAAAGATGCAGCGAAATGATCCAGGATAGAACGTGCAATCTATGTTTTTGACTTCTGTTTTCAAATAATTACATCTGTCTATGCTCAAAGCCTTATGGGTGATTATTGCCTTCTAAATCTTCTCGTGAATCACGCAAGGACTCAAGGTCACAGCTTATGTGGGGGGAGGCTCCCAGTTCGGTCACTGACCCTGTCCCGTTGTAAGGTTGCCTATCCTGAGAGTGAACTGGCTTTCATCTCCTAACTGCAGCAGCTAAAAATATCATTTTTTAGGAAGAAACTGTGAATTACGAAAAAACAGGGAAGCCTTAACTTTCCAAATGCAAGAAAATTGACGTATAATGGATTGAAAAGCAAGTTATAAGTTCTGACCAGAAGCATAGTGATCTAACTTTTTGATCAAACACTTCTTACATATGATGAAATCATGCCATCATTCTTCTGAAATGAATAAAACTGTTGAGTATAGATAAACAAATCATTCTTCATTTTTATCCTCTTCAGCTCCAGGTGTGAATTCCGAGAGATTTTGTGATTTCCCATTTGAAACTTTCGCCCCGAATAAAACTTTGGTTGTCACGAAATCTCAAGACTTGAGTCTAAGTGAACTAAAGTTCATCGTTCTACGCGTGAGTGTTTGGAGTAATACCTCTAGCTTGTCTTTCACAGGAGGCTTGTACTTCTCCTACAGACAGCAGTATGCAATATCCATAGGCCTGAAGCACTTCTCAGTGGCTCCTCATAAATTTCCTGCCTCAAAAGGTGCAGTTGCCTTCTCTTTCTTGACATCAGTTCGATGGAACATGGAAAACTACGGCAGCCGAAATGGCAGTAGTACCACGCGGTCCACTGTCTCCGTGACATCGCCGAGGACAGTGTCGATTCTCACTTGAATGAGACACCATCTGAGGTAAAAGGTGCTCGAACAAGGATCATCATTACCTCTGAGTTCACTGTCTCTTCATATTTGGTTATGTTCACCCCTGAAACTCCTTGTGCCCAAGAGGATTCATGAATGCTGTTGCGTATACCTGCTCCGTTGGTTTGTCTTCTTTGTGCGTTTGTATCGAGTGAACGGCTTACTGGACGTCAAAGCCGCTTTTGCGCGTTAAATATTCACATCGAGTTTAACTCGTACTCGTTTAGGACAGGGCATCTTCCCGCTAAGGAAGCTGTATTCAATACTTTGCACTAGTGAGCCTCCCCCAAAAGACAATCTTCTGTTGTGTCACGATCTAACTTATTATTCCCCAGGATTGTTTGAATGGGTAGCTTCTTAATACTAGCAACATATACATAAGAACGAAA
>STRG.11787.3
ATACAAGAAGTTGGTGTGTTTCGCTTAAGGAGGTCTAATGGACTTCCGTTGTTGTATGCAGTGAGATGATTTATCTTGCCAATTAGAATTTCATTTTGAAACCCAGTTATCAATGTGACAGTGCCATCATTCTCAAACATTCTAGGTTGAAGGAAAACTCATGAACTCAAAATTACGTCCAGCCCACAGCTCGTACAAATATTACGCACTATAACAAATCCCAAATAGCACACTTAACTAGTGCATTGAAAGCAAGTCCTTCTTTAACCCACCAAAAGCAACACAACTTTGATGAAGGAAGCTTACGAGGTCTCGGACAATGAACCCAAAGAACGAGCATGAAAATGACGAGTTGAACATTTTCAAACTCACTACGATGAAGGGTTTTTTTCTGACGGAAAGCTATACATCGGCATATATTTTGTGCAACATATTCGTACGAGTGCTGAACCGTTACCAATACCAGCACACAGGTGCTTGTAAGTGGAACTATTGGTGCATTTAAAAGAGCCGAAACTCGGGATTTTTTCCTGATCAGCTCAGAGGAAATTCCTTTTATTTGTCAAGAATTGAACTCGCAAAAATTCGCCAGACATGCTTCATGTTATCTTTGCGTTGGTCAGCATTGAATCGCGGATCAAAACAGGTTACCCTCAATGAAAAACTGCCACTTCGTGTGGATCAACTGACGCTTGGGTCACTGTTACTTGATCACTTTTCTCCGTGGGATAGCATCATGGTCGTGTCCACTTCTCTTCCCATCACAGCGCTCTGGTAACATTCGACACCAATGTCTAAAAGGCGCTATATCATGCAGGGGATAAGTTCAGCAAACCGTAGAGAGCCGGCCCGGATAGTTTTGTCGTTAAAGTGTTCCACTCATAATCGTCCATCCGCGGTTTGAGTACCAGATGTTAACCCCAAAAGCTGGATAGAAAACCGACTTTTCCATGTACCAGTTGTTGTTGTTTCGGTGGAACACGGATCACAGTTGGGGCACCTTTGGACGCAAATCACAGGTGACTTACTGCTGACATAGGAGACCACATTCGATTTGCGAATACCACTAGTCTAATCTCTGCCGGTGGCCCAGTCGCCCGGGACAGGTGTTTCGAAAGTACATCCGTCCCGTCTGTATTTCGGTGCTGATATTCTATTTTGCACTTTCACTACCACTTTGTCACTTATTTGTTGACCCGTTTCCATGCCAGTTCGGCTGATGTCATTATCCACGTGTCTTTAAGTCCATTCTACGTTTTGGTCTGCATGTTGGCTATATTCCCATCTTGTCTTCCGCTGCCGACCTTCCTCGGTATCCGTTTGCATGTTACGGTATTGGTCTCTCCCCCATACCCTCCGTGATATGACCGTAAATGTCCGTTTTACTATGGCACAACACCAACATAACCGCCGACTGTAACTGGCCTCGCACTCATGTGTGTCTCACGTGATTGTCAATCCCCTCGCTTCGGTTGTAAATATCGACCCGCCGTTTTGCGCTTGCCACTCCGCCCGATGGAAGATAATTCTGAAACCTTGTTGAATGCTTGTACTGTTAGTTACACGCTGAGATATGTTATCATCTATGCTTGGGCATTTAACCGATAGTATCCGAAGATTGTCCCATTCT
>STRG.57846.1
CGTCGTCCGCTCTCTCGGGCTCCACTTTCGGTGACCAAGGTCCACACCTCGACCCGTACTGACAGAGACCTAAACGGAATCTTTTATACCAAACGGGATTGCAATCGATCCACACGACCTAAAACACTCCTAACTGCTTACCAGTAGACTGACAGGCGTCTTCTGACGTAACACCTCTGCTACTGATGTCACCGCTGGAGTCTTCACAAATAACAGTTCACAAGCTACCTTCTACTGATTGACTGACACGTCCCTTACCCCGCCTGATGATCTATACCCACGGGATGCTGCACATCACATTGGTCTCATTTGAAACAATCCAATGACCGGGCCAGAATACGCAACACAGGAATTTTTTACTCATTAAATTTCGGTACGCCATCCGAAAGCAAGTCCACTTATCCCCCCATCCGTGTTTCCCAATGATGACGCCGAATATCACTGAGAATCAATAAGTCAATATATTTTTGTCAGCTTAACAGAACAATAAGGCGCGAGCCTACGCGGAGGTTTTTCACTCAGTTTTCTTTTGCAAGTTTTCATTTTTCTTTTGATCGTTACCCGGCTTGAAATTGATTCTTCACCAATTCAAGGCCTTCAAGTTGCGCTCCTTTTTTTCTGAATGATACGGGTTATTGATCCTGAACCTAAACTCACCTTTTATATGGATTGCTGTTTCGTCCACATTCATCGACGTTTCCTAGTCCACTTCCACGCAGTTTGCTCATGTCTCCCCTTTTCATGATGCACTCCGTTTATTGAGACCGGGAATATCCGTCCTTCCGGGCCATCATCGTCTTCATAGTGAGCCGTTCTCATCTTCACCAAAGTTCACGAGTGTACTCCCATTCATTTCTTATCTGTTCATGCTCATAACTTATTCCGTTCATGGAACCCCAATAGGCCTCCTTAATCCACAGCTTGCACTATTTTGGTTTATAACGCATCCTTAGCGCTATATTTTCACGACATATTTTGCATTCCCACGGGCCACCACCAACCAACCCGGATTCGAAACCAAACCGTATTTGCCGCGTGAACCTTTATAATTTCGGTCGATTAAAACTAGCTCTAGCTGTGCTGCTTTGCCTCTGACGATTTTGACTAGCTTTCTTGAAATTCTTGTATAGTTCATTGTTTTGAGTAATGTTGTGCACCATGATCATGCGCTTGCGCGTGGGTCTCGACCATGGTCGAGAAATATACCGTTATTGTTATTATTATTATTATTATTATTATTATTATCGTGGCAACCATTTTAGCATCCTTTTACAACGGCAAATGTGATGAGCCATGTTGCAAGCTTTCAGCTTTGTGGCTTCAAAAGCCGTGTTGGCAGTTTGTCCGGGAC
>STRG.62611.1
CAGCGGTGCGGTCGTCTCCCTCGGTGAGTGTGGCTGTTTTTGAAATTTTTAGAACACACAACTCGTCCCCCTCCATTTAAGTTTATCTTTATCTGTGCTGACTGGATCCTGAATAATGTCAATGCCCCTCACCACTGATATAACCGCTTGCTCAGATGAGGCTACTTTCCCCATGAGGCAGTGCGATTCCCCCTCCGTGGCCAATGCCTNNNNNNNNNNNNNNNNNNNNNAGTAAGTGCACCAAGCGTAGAATAATTGTTGACCACAAAACAGTGTCAGCATGAAGTGGGTTAGAGAAGGCGGTCCAAAATCGGTCATAGAGTACAGGAATGTGAGCAGAAGAGGAATTTTCAATCAACATGGACATTACACG
>STRG.71532.1
GTTTTCAACAACTCACTCCTAATTTACCCATGTGACAAATATACCCATCTTCCGTTCGTCGCACTCAAATCCACACCTACACAGTCAAAATCAAAATCCTCAAAGTAATCTACGGTGACGATAGGTAGTTTTCAACAACTCACTCCTCTTTCACCCATCTCACATAAATATCTATCTCCCATTGGTTTCCCACTAAACCGAAATTACCTGAAACAAATTCAAGTCCTAACAGCACCGTTCGTTGGATGAATGTAGTTTCCACCCTTTCACTCCCAATCTACCAATCTCGCAAGAATACCCATCTTCCGATCGTCGCACACAAATCCACACCTATACAGTCAAAATCAAAATCCTCAAAGTAATCAACAGTGACGATACGTAGTTTTCCACCACTCACTCCTCATTTACCCATCTAACAATATGGCCCATCTTCCGTTCGTCGCACACAAATCCACACCTATATAGTCAAAATCAAAATCCTCAAAGTCATCTTAGGTGATGATAGGTAGCTTCCAACCAATCACTCCTCATTTACCCATCTAGCAAGAACACCAATCTCATGTTCGCCGCACAAACATCCATACATATGCAGACAAAATCGAAATCCCCAAAGTAATCTTCGGTGACGATAAGTAGTATTCAACCACTCACTTCTCATTTACCCATCTAGCATGAACACTCATCTCATGTGCGCCGCATACAAATCCACACCTATACAGTCTAAATCAAAATCCTCAAAGTCCTCTACAGTATTGAGTGGGGGTTCTCAAACAGTCACTCTTAAATTACACATATAGCAAGAATACCCATCTTCCGTTCGTCGCACACAAATCCACAACTATATAGTCAAATTCAAAATCCTCAAAGTCCTCTAAGGTGATGATAGGTAGTTTCCAACCACTCACTCCTCATTCACCCATCTGACATAAATATCTATCTTCCATTCGTCGCACACTAAACCGAAATAAACTGAACCATATTCAACGCCTAACAGCACCGTACATTGGATGAGTGTAGTTTCCACCCTTTCACTCCCAATCTACCAATCTCGCAAGAATACCCATCTTACGATCGTCGCACACAAATCCACACCTATACAGTCAAAATCAAAATCCTCAAAGTAATCTACAGTGACGATAGGTAGTTTTCAACCACTCACTCCGCATTTACCAATCTACCAATATGGCCCATCTTCCGTACGTCGCACACAAATCCA
>STRG.57302.1
GCCAACCCACCCCAGATGTACTTTCTACACCGAGTCTTCCCAACCACGAACAACCAACTTCCCACCCCTTTTCCGAACCGCAAAACACCTACAATATTGATTAACCAATCTTAATTTGATACTGTAAATACCCTCTATTTTGTTCCGAAAATATGCATTCCTATCGTATATATATGTAACTGTATTAGCCAGAGGATGAAGTTACCGGAAAACGAGCCTGTTCGCTGTCGTGCTTTTTTTCTATAATGCAATGGGATTATTCAGTGGAATTTTTTATGAGTTAATTAAATCAGGATCTACGAAAAACGGGGAGACAAAAGTATAGGACTCTCTCAGCTCGGCTGTCGATAGACTGCGGAGTGCAGGCCGCAAGTAGCACGTCATCGTCTGCTCAAAGCCGATGGAGAAGCTGGAACCAATGAAACAGATCCAATGGCCAGATCAGTTCTGAAAGAAAGACGGGACGAAATCTTCCAATCATCAGTTAACAGTCATTCTCACTGTACCGAAATGAATCAGCAAATCAGCCGCCAAGAGTTGTTTTAAGCGAAAGGTACGAAATTCGCCGGTCATGTTTGTAAACAAGAGTCAATCAGAAGATCTGGATATGAAAAATGCTGTGAACCAACGCGACTCGCACAGTTTTTGACTGTGATCCCCTGACATCCAGCATAAACTGTGGTTTGTGTTGATAAAGCGAGATGATTCGGAGGCACAGATTTCTCTTCTAGACTTAGCCGGCAGGATCGAAACAGGGAGCTGAATGTGAGGAAGGACAGTTGTAAATTCTGCTTACACTGAATATAGTTTCTGTTTTATTGACGTTGAGCATTTCTTTGATAATTTGCAGCTGATTACTGGTTTTATTAAACTCAATAACAGGACTTGAGTGGACTCGGAATCGACTGGTTTTGTAATCTTCAACATTCTACTCTCTTGTGAAATAACACTAAAATTTTCCCAGTCTTCGCAGAACATTTTGTTGTACAAAACGGATATACTTTGATAAATGAACGATCATACCCGCTAGGAATTTGATGTTTTTGTGGCGTAAAACGTTGAGTCTTTCAAATAGCCCCGACTTAAAATTTGGTTTAAAGTCACTGTCTAAATGAAAAAGTGGACGTACTTCGTATTAGTACTTCACGGACTAATATCTGAGCAGTCTAACCGCAAAGTTCTCAATCAGCAGAAGCAGAAAGCGCGAGATGGCTTGCTTGTAACAGCTCAGATTAGGCCAAAATAAAACACAGTTTGAAATTTGGGAGACCATACAACCACAAAGACTAGAATACTTTGAGGAAGGAAATTCTGCTGGTACAACATGTTCATTTGATGGTAAGAAATTCTCATGGCATGTCTCAATTTCATTTGTGAAAGGGAAAAGGAAAGACAAGAGGATAATGATAATCCATAAATCTTTTAGGCATACAAACTAACTTGAATCTTCGATCCCCTTTGTACATTGTAATCAAGCTCTGCAGATTGTTTATAACAGAATACCCTCGTTGTACTTAGACCACCACAGAGACGTTGTACACGGCTGGTGAGTCCTAACAAAGAGGATAGTGATTTGAGCATTGCTACTGCATGATTACTCCTATATGAAGGATAAGTAGTTATACCTTCTTACAATTCCATATAGATCTATGGTTCCCGTGATAAACCCAAATAATTTAGTTTGAATCGAACAATCTTTAACCAAGCGCTGGGTGTGGCCGTTATGGTCGTTATCTCTCGGCGGAAATCCCAGTCATGATACCCAAGAGGGTGGAAAGATTGAGATGAAAATTACAGAGGGCATTAGCAAGTCGATAAAGACGGTTTGCAAAGGCAAGATCGCGACACATCTATTTCCTCAAATACTTTCAAGCCCTGAATGGGGAATCTCTTAGGCCTCACCCAGGAAACCAAGTAGGCCCTACATGGCCAACTTCTACTGGCTAAGCTTCATCAAC
>STRG.23630.1
CGCATAGTTTCCGAGTAGGGAATGAGGGTTTTTATGTACGAAATCGTAGACTGACACCTGAGCATGATGCTCATGTGTTGCAACTGATGGACACTTTCAGGAAGAAGTCTGAGCTAAGGGAATATACGTTTAGTAAATTCAACCGGAATCCTAATAATGACTACTTCAGATAGATAAGAAGAAGAATGAACAAGAGAGAGTTAGCAAGTGAAGTAGAGGAGGTTCGAAAATTGCTGCAGGCCCATGGTAATTCGGAGATAATTTCCGATAACCGTGAGATAAAGTTTATCTTCTTCGTCCCGTCAGTAAGCAAACAGTTATGTCCTAGGTTTAGTGACGTTATTTTGGTAGATGCTACGCACCAGCTCAACCGTGGTGGGTACATTTTATGGCACAC
>STRG.24719.1
AATTTTTGGAACTATACACGATTTCCGGATTATTATTACGTTGGCGTGCCTTATTCGCAATGGTTTATCCCAGCGTTTTACTTTCAGTACGCACCGGTCATCCCGAGCTTTATTAACTGCACCAGTTCCGCTTCCAGACACCGGATTAGTGAATGTGCATCACGAAAAACGTCTTCAGACTACGTAACCTCGTTTGAGACACAAATTGGCAACACCGAGTGGCAAGAAAGTATTCCTGGGAGATTTCCTGACGCGACAAACCGAAAACATGCATTATAATGGTTTCACTGGTGCTGCAGAAGGCGTCTTGTATCTGGTTGAACAAGCTCGCTATTGAAAACACTCATTCTCTGAATGTGGAAAAAATGGCTCAGGTCAGCACAGTCAGTCGTGCTTTTCTACTTGCGTATATCTAGTTCAGTAGGTTTTGAATAATTCCAGGTTGTCGTGTCAAGCTTCTCAAGTGCATGTGTTTATCCACTGGTTGATCACTCCAATACAGAAACTATTGCGTGACTGAATAGCTTTCTTCATATCATCTTCGAAAAAAACCACTGAGGAATAGCCTTGAAAAATGCAGTGTTTAACGTGCCGTACTCGTAGTCTGTCCTTAGTTGAGACACGAAGAATATTCAGAGCCAGTGGTTTCCAGCAGACCGCTTTGTGGGTACCTGTATACTACATACTTTTCGTGTTCACAATGTCCTTTTGTACCGTACCCCTTTGTAGTGCCTATGTTTAGGCGTACAGAATCGATACACACTTCAAACAAGCGCGCGCACACACACTCGATACAGCGCAGTATAAAATATTGCCAAGTTGTGAGTAAATCATTCGTTCTGGCGGAACCCCATTTTTTGATTTGGATTGTCCTGGAATTCGTTTCATCCGATATCTAACGACGAGCAATACATCTTCCGAAAGCTATTATCCCGAAGACCGTTATTCCTTCCTGTACCGTTTTAAGCAAGGGATGGGTCAACGTCTAGATTTTTGGTTTCTAAAAGTCTACAACGAACAAACTGTACAAACTGTACTTTTCTCATGCCGTTTGATTCATTGTCGCTGTGTACCCATTCTTATTACTCAGACACCACACTCTCCCACTTATTTTCGTATACTACTCTTATGTTGACGTCGCAAAAGAAAATTAGTGCACCCCCGTAGACAGATTAGAGCACTACAATATCAACTTTTTGAATAAAATGGGCGGTAGAAGCATCGATTTTAGAATTCTGGGCAAATTACACAAAATACCGACGAAAACAGTACTTTCAATGTAGGTAGCATCTTATTGTATCCGGATG
>STRG.78438.1
CTATCATTACTCACTCACTCGGAAACATGGCCATGCTGTTCTTTACAGTAAACGCAGTGGACGTTACCTTGTATCGATATGTCGCAGGATTCTGTGTTTTCCTCCCCGGACTATGTGAAATCCAAAGTTGTATTTCAGGTTTGATGCGTATGTGCTCAAAAGGCGTAATGAAAAACTGAGTGCCTGACAAATCAAGCTATATGCATTATTCCTGTCCATCCAGTAAGTAAGAGTGGAAAAACCGTGCTTTCCGAGTCTCAGTGTCAAATATAATCGTTCTTTTCTAGCAGCCTGCACTGAAAATGGTATTTTATTTCGCAGTTTGAAGGTGAGACATTGTGGCTTCCTCCGCAGATACCAACAAGCAATCGCGATAAAAATATGGAACGCTTAAGTCTACTGACGACTGACTCGTCGCATTACACTGCAGTTGGAGGACGAGTTCGTACATGTACAGGGTTTATTAACGACCCGAGGACCCAGGATCGCATATAAAATGAGATGTTTGTATTTATGACATCTAAAAGTGCGCCTCAACAATGCAACTTTCCCGTTCAGAACCCATGGTGCAACGATTTTTCGATACCCTCCAAATATCGGTCGGCCCTGACAGTCTAATTTTGCAATATACGTATGATTCCGGCTCTTCGTGCCATTAGTGAAACCTACACGTACGTCAAAATGTCCCCCGGACATAATTTAGCCATGGTGTTTGTCCCATTAGACTAGCCCAATAAGTAAAATTAGAAGTCATCGTGCATAATTGAAATGATGGTTTCGCATCATTGGGTATTAACCTGTTTTATTCGTGTCTGGTGACCATACCACACTAGCTCGGCTGGTAGATAAACTGCTCTGCAAGCCACTGGTCCAGTTCCGGCTTGCAGCGTAGACTGCGGGAAGCGAAAAATGTAAGTGGACTTCCTGCCATCGGTAACTAGCATCTACGATACTAGCCTATCTGATGAATATGGGCGTCTTTACTCTGGGATACTCGACTGAACCGCAGATACAGCAGAACAATAAGTATAAAATCAGTATGTCCCTCCATGTAAACAGCTCTATATTAAGCCGACGAGAACTAACAGTCGCAGAGTAATTAGCAAAACATAGATTGA
>STRG.4373.1
ACCACGTAACTGGATCCAGTCCAAGTTGATTACGAAAGGAAAGCAAGCAGACGTCATTCAGTGTCTATCATATTTCCTGAGACTTTCACAGACCTGATTAACACCATCAGTTTCCATTATTGTCTAGAGCAGCAATAAGAAGCTGTGAAAATAAACATGGCTGGTAACTTTTTAGAGAGATACAGCCTCCTCAAGCTACGTTTCAAGCTCTAATTCAATTTTTATTTATAGGACAGAAGGCTTCGTCTTCCAGTTTCGATTTGAAGGCGCCAACTCTGTTGTGATTTTTGGTTTCCCTTTAATACGTATATTTTCCGAACATTTGCATACTTTTACATTTTAAACAAATTAAATGTTGCGCTTTGACACCACTGATTTTTCATGATTGATTGGTTATCTCAATTTCGCGTCAATTTACTTAGTCGGTCACCGTGGCCCGAGTAGCATCACATACATGGTTAAGCTCCTCGAATACTCGCCTCGTTTTTGTTCGTGTCCTGCTGTGCCGCCAACGTACATTCGGTTGTGTGCTGAAGATGCTTTTCCTTAAATTCGTGGATAAGCTGGCTTTGATTCTCACTCAGTTTGTATTGTGTTATTTCTCGATGAACCAAAAGCTGTGCTCCAACGGCCTAAAATTCCGGGTTCTATATCCACGGTGTTTATGTGTTCAACGTGGATGACCACTTGTTTGGAATTCTATTCTGACTGTGTACTCCGGAACCTGTGATTTATTGGGGTAGCCCCAGTAGACGGTTTTGTATTGTGTGCCGTGATCAAATGCTGAAGAATGACAGCTTTCTGATTTGTCATGGAACAAAGTCATAAGTTTGGAGAGTGGGGTACTTTTGTAAGTTAGTTTCAACAGAATGCTGTTGTTTCTCAATTTATTATTTATGATCTTTTTTCTGAGAAAGTCGAGGTAGCTGATGTGGAGTTCGATATCGCATGGCGAATTACAATGTAAAAGTCAACCTTGCTTTATAAGGCAGAGAAGGGAATGTCAGGAACCCCTACATATCTTCTGCTTTAAAAAAGTTTGCTAGTTTTTACTCCCGATGAATCTTCCCAAAAGAAATTACATACAGTTCTTTAATTCTGACGACACTTGACGCACGGAATTGTAAGACTTTGGAGGCAAGTGGCACTTTAATAAGAGAGCTGTATTATCCAAATTTTAAATTCTGAAAATATAAACAGCTTCTGTAGACTGTTCGTTTTTTATTATCCTCATGTAAGAAGAGAGAGTAAGCCGCTAACAAATATGTCGAAACTCAAGTATTTAACTTTGAGAAAATTATTTACTTCAATGATTGTTTTGGCAAACGTTTTACGACATACATCCCTTGTCTCAAGCCCTATTTCACTGATGACCTAAGATTTCGATATGGTCATCTAGTGGTAGCTCGGATTTCACTTGGTTTACGACCAAAATGTAAATGAATATGCCGGTTAATTTACATATCGATGATCATTGGTAAAAATTGGTGAATCTCGATCCTACTTTCGGAGTGAGAAAAAAAACGCAAATGCTAGACGAATAGCGAACAAGATGAACTAGTACACTCGAAGGTTTAAATCTGAATGGTGGCACGTAATAACAGTGTTCGTTTGTTGTTGTGTCGCGAAGTAATTAAATATCTGATTTATTGACCATGAAAAATGACGATTCCTACTTGTTATGATTCATCGTGCAGTGTGAACTTTCAGTCACTGAAACCATGGAAACATTGCTTATCTGTTTCATTCTTCTTAGGAATCATCGACGGCACACATATGCCAAGCCTCCACTGGGACTTGAACCTGCGGTGAAAAAGAGCAGTAATGATGCAGATAATGAAGCATGAGGTAAAAAGTGGATTCACAACTACTTTCTCGCATTATAAACACTTCGGACAGAAAAACGCCAAATGAAAATGGAAAGCGGACACTACGTTGGTAACCATAATATTATAAGCACAATAAACCTTATATCTGTCTCTATCTAAAGATGTTGTATGGAGGGATCAGTGTCTCTTTGAGGTGAAGGGGGGTTCCGTTGTTTGGTCTGCAAAGTACAAAAGAGCGCAGAAAATTCCACAAGCACAAAGGCTAAGTAAGTGCTTTCACGGAATCCAACTCTTACTTTAATCGAACACCGATATGCTTGTTCACAGCCTGCTGGCTATAATCCACGTAATATTTTGAGTTTCGAT
>STRG.4364.1
GGTTATCCTGATGGTGTATTGAGCCTTTGTGGCTATTGGGTTCACCTTTTCCGCTGCACTCATACACAAATGTATTAAAAATGACGACTTTTCTAGGTTTTTTGTTTGTTCCCCGGTACACTTTACCTGGTGCCACTTGTCGCATGGAAGTCTTGAGCTACTTGCTAAAAACGGATGGGGAAAGCCCCTTCTCGATAATATACCGGTTTCATGGCAAATAAAGTGATCTACAAAAGTTTATCTCAGCTGTGCAAACTTTCGAAAGGAATATCCCTCTTTAAGGGCTGATTGAGAATGAAAGTAGCATCGTAAACGGTCAGTCACATTGGTAATCTTTTTGGTACTACTGTTGTGAGTGTATATACTACTTATTAAGTAGTTGATTGCTGAAGACAGAACTATGGACAATTGTGGATTAACGAACACAGCCAAGTTCAGCAATCCAGGCACAATAAGGTAAGCGACGATCTGCAAACCACCTGACCGCTCCTCCGTTGGACAATGACTGTTTTCAAGTGAACAGGACAGCTATTTGGCAAATGAGGATGTTTGTAACGTTTGTGTTGTTTTGTCAATGTCCGAACACGTTGGTGCCAATAAACAACCTATTCACCCAGGCACGCCTTCTGGATCATAACACTACTACTGGCATTTGCTTGTGTTTGTATCCGTTCTATTCCCACTTATGACTCATTATTCCGTCTTTCATTGTGGTTGGTTATTTTCCGAGTGACCCACTCCCCGGCGGATTTAAGTAAGTAATACTTAAATCTAGTCGAATCGCCTGTTCATTACCAGGTTCGCATTATTTACTTATGATGATGTGAGCGTGAAATCTCATGGCATCGGTAACTTCGTAGTTATTGAGGTTCCCGTTCGCCTTAGTAAGATGCATGCGCGAGTAGTTACAATAGGCATACTACGTTTTGGCTAGAATCTGATTACTTTATGGTTGTCTATCCGGTTTTGCGCGACTTCACCATTTACGTTTATAACAAATTTTCCGCCAGTTTCTCTATCAATCAGACTGTTGTCTGTGTGGACACTGGTCATGATGATATTGATATTCAATAATTTCTGGCCGGTTAAACTAGCTATTCGCACAGCTTCTAAACACACCGCAATTCACCACGATTTGTTTCTAGCAGATGCGAGGCACCTTGTTATAGATACCTTATTTGACTGATTTTACTCAGTGTTTATGTTTGAATTAGTTTCATCTACTGGAAAAATCTTGAGTGATAATAAATAGTGAGCTCAGCGATACCAAGAAACACTGTTGCGTTCAAATATACTTGAACTAATCGCTGAGCATGGAAGTCCCATGGTGAGTGGAAACCGCCGGTTATCAAAGAGCGCTGACGGTGCTACTTTCGCGGAGTGCGATTTTCTCATCAACCTGGTAATCTGTTTTCTGCTTGGATCACTTTATTCGGTCGTTGTGCTCCCCACAGGAGACGTATTTGCCAGTTCCATTTCTCTTCCGGAAATGCGTTCACGCGGCCGTTATTAGTGTTCCTAAGACCCCGCTGTCCGGGCCAGTTCGGTTTTTAAAGACGAGCTGACATCAGCCGTAGCCTATGATGTTTCGAAGAATGTGGACAGTTGCAACGTTTGTCTGTCCTCATTACAGAGATGGATCACTGAAGCCGGTGGAATTTCATTGGATGTGCACTGATGCGGGGTCGCACGATAATGCACATTCGTGCGTCCGTTTGCATGTGTGAATGTTAAATTCTTGAATGTGGGTAGACTAACACGGGGAAAACACAACAGTCGGTTTGACCATCGTTTTGGAAGTGAATTTATTGCAACGGAACCGCTTACATTTTCGGGGAAGTTCAACAGACTGGATGAAAACGGGCACTACACTAAAGGCATTTCGTTGGAACAACAATGTGTGTAATTGTTACGTTTGTCACATTCATTACAAAGTCGTTCGAGTAGGAATCCTGTTAGCAACAGAAGGATATGATTTCTCGGACCGTGTATGACAGTCCAATGAGAACAGTAATATGTTAATTGAAACGTTTCACTGAGTCAAAGTGAATACTCATTGTTGTGTTGCTGTGGTTACCTGAGTTTATTGCCCTCAATTCCCGTTACAGTTTCTCAATTGAAAGCCCAAACACAAGCATTATGTCTGCAGTTATGTTGTACAACAACGGGAGAGGTTAATGACAACGGAGAATCTAATGTTCTTATATTTTACAAATTGCTTGACATGGTTATTGATCAAATGAGATTTTATTCGGTTAAAATTGGCAAACCAGAATGTATTCCACTAGATCGTTTACCGTTACCGTGATTTGCATGTATCAATATATGTAATCTGCTGCTTTCGTTTCAAATAGCGTCATCGGGAACACTATCAGGCAAATGAAGATTCGTTATACTACATGCAACTGTTCCCTTGTAACCTTGGTATAAATGCCGAGTAGCCAAGTAGACAAAAAAATACAAGCAAATAATTGCTTATAAAGCTTCTCGTTGTCCAAGAAACGTTCAGGGCATACGGTTAAAAACACTGTGCATGGTTTCTCAATCGACCACTAGGAGATACACGAAATTCTACAAAAATATTGATGTAGGAATTAGAAACTCTGGAGTTATGCCGTTTCGGATGAAATTCTTTTGGTAATATACTTTTGAGGAGCTCACTCGGAAAATTAGGTTCTGTATGATTCCTAGCTGTAGTATCTATCTGCAAGTTCTATGCACACTGTGTAGCACATCCTGCGAATAAAACAAACAGCTTAAGACTATTTTAGGCTCGGCGGAATACGACAACTCGAAGCCACACGTGGAAACCTCACTTTTGTTTTGTTTAGTTTTTCCCCGGGAAATCCTCATAACTGAAAAAGTCTTTCATCAAGCAGCGAGGCATCAAACACACTGATGTATACCGAAGTCGAAAGATGGAATGTAATTCATAGAAAACCTGCTTAAGTATGCAATAAATGTATACAATTGCAGTTTGATAGCTGTGTGCATGGAGATTTGTTTACACCCCAGACTACTGATGAAGTGGCACTGTTTCAAGTAGAGCTCACGAGCTCATCAGTCCTGGGCTCGATTTACCGTTGGATTTCGGTAGACATAAATCATTGGTTATTCTAAACAGAAGTTAAACAGCTGTACAACGTTTCTATTGTTGTCAGTGAGTACTTGACCTTCTGTTTTACTCGATGAATTAGATAATTATTATGCAGTCCTGGCTCGCGTAAACTGGAGTTCGTGCAATTTTCTATGTGTATTGTGAGTACACCATTGTCCTCCAAATGTACACCACGTGCAGCATGATCAATCTCACATATGTTTTGTAACATTATATGATGTTTCGAATGCAAGGGCTCCATTTTTATGTATAGGAAAATTTTACGGATATGTATGTTTAACACCTGAGGACGATAACAACTCTGGTTTTTTGCCAGTCTTTGAGCTCCCAACAAATAACTCACAATGCAATGCTTGGCTCACTGCGATGTTAGGGATGTTAGTCAGTTGGTGCTAGTGCTAGGGCGATGTGAATTGCTAGTTTTTTTGTCGTCTGCCTCAGTTAATTATGGGATTGCAGTTTGCATCTACGATCCCTTCGAGTTGTTCGCGTGACAAATGGCTTTTGGAAAACGGTGGTGCACATCACATATCACGAACAATAATCACGTTTGCGGAGAGACGCACAACGGGGTAAAGAGAGTAAGTGTTTTTGATTGCAAGATAGATACAAACCAAACAGTAGGAAAACTTGGCCAATGATTTTCTGAACTAGATTTATTGTCCTGAATGAAAAGATAGGAAACGTGTAGTAAACTATTCATTTTGTAATTTCACCTCAGAGTAATCAGATTTTGTGGAATAATTGAAATCGTTTCAGTTCGTTTGTTATTTTGACACTGCACAATTTTAACTTTGGCGTCAATAAATAAAATAAAATCTTTCTTTCTCAGCATTATAGTTGAGTTTTAACTTCACCTACTATTTCTAATACAGTTACTTCTGAAACCAATCAAGTTGTCGAGATTTGAAGCAAATAGTCGTGAAACACTTTTAAGTGCTCAGTGGATCCGATGTTTACTTGCTCTGTTCAATTCTAGTACAGAAAAGACCCTAGAGATGAATGATTTTTACTGTTTCACTTAAACAAAAATCCACTGTCAGTCTGAGCTAGGCTATGGTTTTGGTCATAGAATATAGTTCCGGTTTAATACTTTGTTTTGCGGTGACTTTATTCAGTTAGTTCAATTAACTTACAGATCACGTGCTCCCAAAATGGCGAAAACAAAGAGTATGGCATCAGTTTGCAACTATTTGGCTGTTGAAGTGACGGATTGTCAGGAAACCAAAGCCAAACATACAAAGCTCTGATTGCCAAATCAGCCGAGGAAAATACTCCCTGAATTTCGTTGCCAACCACTGAACACTTGTCCAATTTCCTCCCGAGCAGTATTATATATGTAGATCATTTATTTTCATTTCTACTTGAGTGCTGTTTTGTTGTGAGTCTCTTACCGTGAAATGCTCAGCTGTAATTAGGACTTATGTTTTAGTCAGAGCAGTCCATTAGATCTATTGCGAAAGCTTTTTTCCAAGTGTTGCCTTGTTTCCCCTTTGGTTTCTGTTTAGTGAAAAGTCTATTGCTCATAAATGATTTACGAAATATTTCCCTAAGTCGTACACGACGAAATTGGGGCTGGTGATAATGGCGGTGGTAACGGAAGGATTCAGTCCGACGGGAAATTATACAGGCCAACAATCTAGGGCCATCTCGTGATTTGCATTTTTTTTCTTCTCATCCGTCATAAAACGAGACGTGTTGACCGTGGAATGCATCATATAGATGGAACTGAAGTCAACCACAAGCGTTATTGAAAGCCCTGGATCCTTTGGTTTTGTTGAACATCGTTGAATTCTAAGTATGTTTCTTCAGGGGGATTTCGTTCTTTTACCAGCTAATATGAGAGTAAAGTGTTTCATTTTTTCCAACAGTTCTTAGTAAATTTTGAATGGTTGCTTTTATTTTGCCTAGTTTTCGTTCTTGCGTATAAAACTACTTAGGCAATCGATGTATTCGAGCAGTAGTATTTATTCACGGCATTCTATTGCAGTAACCTTTGTCTTTTGGTGGATAATGAAGTACATGGATGCCTGTCATATGGATTTATGCTAGAGCCGAGTTCATTTCTACCAATCACGTTATGGATGAACAATTTCTTTTTGAAGAAGCGGCACTTTCATTTTAATCTGTGTTGTTCTGTGGTGTAAAACTTTCCTGGCGCATAGGTTATGCAATATGACGGAGTCACTATGTCGTCGTGTACTCCATTGGAGAATTTTAAGATAAAAGTATTGAGTGTTTATTTAACAATGACAAAAGGTATCGACCCGTCCAATTAACTAGAAAACGGATGTTTCTTGTTGCTTTTTCTTGCGAAACGTTCAGTAAACCGTGAAAACGAAGATATAAATTCGTCACGCCAAATAAAGCCAAAACTGTTTGAGCGAAAGGCATTACGCTTATACACAAAGCACCCTGTCAAATTTCACAGGGCTTTGGACGTAGAAATGCACTTACAATGGAGTGAACGAAATCGAACTTTCCAAAATTTATAATTTATTTCATTCATATCCGTCTTCTTTCCTGAATTTTATCCGTGATTTACCGTCATATTTGTGCTTACCATGCCACTCAGTAAAATCTATTATTTCTTACCATCCGCCAAAACAGAAAATAAACAGAGAACTTACCAAATTTTCATTTTTCACTTTCTCCTCCGAAATACTCGTTCTTCAATACTAACTTAGAATGTTTACTCAACCCAGAGTGAAACTGTTATTTGTGGTTCACTGAACTCTAGGATGAACTGAGGTCGTCTTTCTGCACGTACAATGTAATAAGTCGGACGCTGTTTATCTTTTG
>STRG.51073.1
GGACGCTCGAAGCATGCCTGACTGTATAATCACATGGTACAAATGAGGTCACACAAAGGACGTCTGGATATTCATTTGGGTATATGCAGCCCAAAACAGTGTATAGGTTTTAGTGGTCGCATGAATGAATGCCCGGCAAACTTGAACTTGAATGTCAGGTGGACAGGTCGCCCAGTAGTGAGTGGAGTGGGCTCCACGGTCGAGGTAAGTAATGAAGTAAAGCGGGGATAGAGTAAAAACGCTCAGTATTTTAGACAGCATCGATGTAAAGTCGCGGGAGTGAGTAAACGGACAAAAACCTTCGAAAAAGCATCGACGGAAAGTTGAAAATGTCTTGGTGTTGACAGACATGCACTTAAACCAATAGCTCAAATGACCCGGAAAATGGCAGAAATATATTACCGAAGGAGTTGTGAGGTGTTCTCTGGGGAAAGGAATTGCGTAAACGAAACAGAGTACGATTTACCACTGACGTGGTGCTCACCACCCATTAAGAGGTTGTGGAAGACGCACCCATGAAAAGGTGTGAATAGATGCCCCAGCCTGAAAATTTGATGAGTGAAATACGATCCATAAAAATGGGTACGTTTGAGGTTAATCGGTAAACACACGTTGACAACAGGATGGACAGAGAAGTTGATATACGATGATCTCATGAGGTCATATAGGGATGGTGCATAAATGATACTGTCAAAACATGTGGATGACCACTTTACGGGATATGCTGGTAAGAGTCTGACATGGGGCATTTAGGATACAACCGGAAGGTCAGTAACCTTGCACACCTACTGTTCACTTCCAGCAAAGGTTTAGAGAAACTGCATTCTAAGTGGTCTTCGGCATGAACGCCCAACTGTGGAAGACTGATGGAAAAAATGGCAATATGTAGTAGGTGGGTAAAATGGTGTTAAACTATTAGTTTTTCGGAGGTGACACCTAGACTGACAGATGAGGAATACAAGTTTACATCGAAATGGCTATAATAGCGTATATGTTTGATATCTGACGGTATTAACTAGAATAGTACATCACTGGAACCCTTGAGAAGCACAGATAATTGTGTGACTGGCTACGCTGAGGAAGTTCAAACATGATGCTTGGGGAGGGGTAACAAACAGATCAACGGCAGCCTAAATTATGGGTAGTTGATTTTCAGCTTAGGGCATAGAAGAAGAACTCAATGGGTTGTGGTGCAGGTGGCCGGCCACGACAACTTGATGGAACAGCCGCAGGCTTTCATAGATGAGTGAAGTGGGAGGCAGTTATGGATTTGTCTAGGTTCATTGGTGAGTAGCACTAGAGCATCTAAGGGTGGTAACGGAGTGGATGCTAGAGGTGGACATACAGTGGACCAATAAAGTCGTATAAAAGTAGTTTGCATGAACAGCTGTCAGAAAGCGCAGGTAAATCCATGATGGAATATGACGAGGTCTGACATGAACTATTTATACCCCGGATTGTGGATACATCGCTTCCATTGCGACTGCCATGAAATGCAAATGGCAGAATGGCAAGAGGTTCGGGGGAAGGATACAATAGAACAGAGAGCTGGTGTCACGCAGATGAAGCTCTGAAAGGAAGATGATTTAGTTTTTCGTGATCTTGTTGTCTAGTGAAAAACGAATCTTTAGATGGTGATTTTGCTTGGATAAATAGAGTGGTGGCATACAGATTGCCCAGTGGATGAATGGTCTCTTCAATATTTCATCACGAATTGTGACTTTTATGATAAAGGTATCGTTTCATGTTTTGGGGTACAGAATCCAGTAACAGGACGAGTTGGAATGAGGGTAAATATGAGATCGGTTCAGACAGATAGAAGGCAAGTCCATAGAGATTTCAGTAGTAACAAATAGTAGGGTACATTTCTGAGCCGACCGAGTGTATGTGCGTATGTTTATTTCGAGCTTGACCGGGTGTATAGTAGATCTTGTTCAGGAACCTTGAAGGATTCAGCGGGTGGCAGCAATACGATGCAGGGGAGATTGTTCTCAATTCGTAACAGGTGCCAGCAAGTGAGGCTGGCCTTGCGCTGGACATCCAATCTAACAACCATTTCTGGTGAGAGGAGATGCGATTCATCAGTCTAGTTGCGCCTGCACATCGCTGCAGACGGCCTGCACGCCCGATGCGCGCCGGCCAAAGCGGTGGATCTGACCGCGCCCCGCACCTTTGGGGCTGACAAGAGTTTTCTTGGTGGGGCCAAACGGTCGTAGGTATCAGATAGTCCGCGATCAGGCGACCAGGCTTCAGGGGATCCCGGAACGTAACCGAGGGAGCATCGGTCGGGTAGCCTGCGAATAGCCGACGGTAAGGCGGATTAATAGTCCAGGTTAGTGACCGATGTGGTTTTCAGTGTGTTGAGAGTAATCCAGGGAAAGTTGCGCATGGATTAAGCTTTGGAACTAAAGAAGTAGAGGAACGAAGTCTGGGATGCTCCCAGCTGAGGATAAATGGAAATCAATACGAAGAGGCAATAATAATAGACAGAGACTATCTTGTAATAGCCTCTTGATTGCGGAAGGCAGAAAAACTAGGAACTTCTACTCACTTTCATCTGTCACAGACCGCCGGTGTTTGCACAGTTCAAAAGTCTAGACCCTTCTCATAAGCTTGCTCCTCGGGTATGTCTACATCGAGGAGCTGTAAGGTTTGGGTAACCGTGAGGAATTTATGCACGGCACCTCTAAACTGATGGCTGGAAGTGGAACTCCGTACTTCTAACGGTGATTTATTCCGTAAGTGAGAGTAAACTGTGATGAAGGAGTGTGAACGTAAGCTAGTGTTGGTTACGGGGGTTGGAAGGGTGAGAACTCTTGAACGTAGTGGATAGCTAGAAACGGGAGCAAAAAGCAATGGATTAAAAGTATGCGTCCAGCTGTGATGGTGGCAGTGGACCAACTTGACAAGCGAAAATATGTGTGAAACAGGCATCTGGAACGACGAACAAACTGGAAATGGAAGAGGCCTGACCGTTGACTTTGGTGCTCGGACAGTCTAAACAAGGTTAAGCCAACAACGCAATGCCAAAATTCTCACTGGGCCCTACAAATCCGGCAGAAATGGGTTTGTGAGGCATACGAATACCAGGGTGAGAACATTGAAAGGGCC
>STRG.42037.1
ATCCGAATCAACATCATCACCCGAATCATCATCATCATCATCCGAATCATCATCATCCGAATCATCATCATCCGAATCATCATCATCCGAATCATCATCATCATCATCATCATCATCATCATCATCATCATCATCATCATCATCATCATCATCATCATCATCATCATCATCATCATCATCATCATCATCATCATCATCATCAACAACATCATC
>STRG.25461.1
TGGCCATCTTGCTGGCAGCATGAGATCCTGCTGAGTTAAACCCGCATGTAACTTGGTCTTTCGTGTTTACACAGTTTCACACAGTTTCATCTTCTCCAGCTTTGTGGCTCTTAATTGGTTGATATGACCAGTCTGACAAGGGCCTACTTTTGCCACCACAACAGTCTCTATTACAGTACGATAAAAGAGGAACAAACAGGTTCAACACCGATGATGAAAGGAAGTTGGCTAGTATGTTTCCGGTGAATTCATCCAATCCCTCGCTCTCACACGAATGTGGAACTGGGTTTACCACGTGCATTCTCTTTTTCCCCCTAATAAATATAGTTGTGTAGGCGTACTGATTGTTTCACTGGAATTAAATGTTTCTCTGTCTTAATATGCTAACAAGTAGTGCCACGTAATTACTTTGGATTCTGATCAGTGATCTATCCTGTTTTCTGGAAATGATTATCAACCTACGGTGGGAAGAACCAGGCACAGAGTGTCAGACAACAGTTTGATTGGTCCATTACCTTGACGACTGTGTATCACATCCAGAGACGGGGAGAACGCCCATGAAATGAGTAGTAGATCATAGAGCGATTATAGAAAGGCACATGTTCGAAAAAGTCAGGATACAATGCTATTCATTCGATCAATACAAGTGAATCGAAAATGGGCAACTTGGCAAAAGTACGACAGTAAAAGTGATGGTGAAAATGGACTGTTTTTCCAGCACAAACGATATTGCTGAATTCAGTTCGATGCTCGGCAACAGGGTGGCATATTCACATGAAGCCCTTAGGTGTCAAGGTTATTGGAAAACAGACAAGTTGGTCACAACCACTAAATACCTTTTTCGATAATTTCTCTTCATTCTGGAGCGTCAAGATGAATCCCCTCAAGGGATTCGGTTCACGTGTGCACGTGACTGTGTGAGGTAACAGAATAATTATTTGGAAGCTGTCAGATGATAAAAAAAATGCCGTAGATGATGAACCACTTACACCTGGAAATGTTCATCGAATTCGGAACATGTAAAAACGATCCGGTTGATAAAACAAAGTCCAAACTCTACAGGGTCAAAATCAAAATATAAAAAAGCGTGCGCGTAGAGTGACATGCCTGCGCACTTAGTTTCGAATGTGACTGAAACAGAGTACTTCACACAGTTGGACCTGATGCAGGTGGAATTATTTTTGTCCGTTCTGTGCGTCACGTAACTGGAGCATCATTTCATCGGGCTGAATTGCAGTCGTTTCTTCAGTAGATGCTGCTCGAAATTCCTCCGCCTGATCATCAATCTCCATGCAAGAAAGAAAAACAATTCCAGGAAAAACATAATAAACTGCGATGGCCCTAGAAATAAACAATGACCACTCCGTCTGCTTTGTTTCGAATAGAAACAGGTGGGCGAACTCCAGAAAGCAGGGTTACTTTTGAAACAGTTTCCTACGTTTCATCATATACGTTGCACAATAGATGACGTAAAACGTTTTGCGGTCGTATATTACTGAGATGCCTCAGCTAATCGGAA
>STRG.4114.1
CTGGAATCCAGCCGTGCTTACTGCTGCCAAAATGCTTGCCACTGAAGACGGTTAAGGGGTTTCAACCACATGACCACATGATGAATATCTGGAATACGACTGACGCTGAAAGTTGTATAAAAATCAACTAAAACCAATATTCTGTTCTGGGTTGCATACTTTTTTCATTACTCAAATTGGTTTGCAGTAAAAGAGGTAAACCCCACAGTCGTAAGAAGTACTTCAAAGGGGACGTGTGTGAGAAACATTCACGTCAGATTCAGTTCGTTGATTATGTTTTTGAAAATTGAAAGCCTGAAAGTGATTGGAAATGCAGAAAGAGGAAGAGTATTCCAAAGCTTTGTAACAAGGGGGCTAAAGGAAGACTGAAGTAACGAAGTTCGACATCTAAGGACAGAGATTTGATATGGGTGACTGTCTGCCAGCACAAGAGATGCAATGATTTTTCTAGTACCTCTCGTAGACTACAACGTGTTTGTTTCCATGCGGATCAGGCCAGGACAACAAATTCCAGTGGAGCTAATGCTTGCACCAATGTAAAAATTCTAAACAGCTACTACCTCTGCGAGATCAATCAGCCTGAGTGTGTAAGGGTGATAAACAAAATGTTGGTCATAAATGTGCTAATAACCGATTCATAACGTTGGTCTAAGTTGCAGATACTGTTTATTTTCACGGTAGTGCTACCCGCTGAGAAAAACCTTGTGTGAAAAGATGGAAGTGATAAACATTACTAGGGTTTAATCGCTTAACAACCTGTTGGGATCACCCCGGTCAGTTTTCATGACCCGACAGGGTACAAGCAGAGATAGAAAACTTATTTCCTTATGAAAGGTTTCTGGTTACATGGTGACTAAAGGTAAATTTATAATCCATCTGTTCAGTCTGAAACAATATATAACACTGCACAGACTAGCTTTATTGATATACGCAATGATCAGTTACATTTTGCAGCTTGGCCGAAACTCTGGTGAGTCATCCAGATTTTATAACTAACAACGTAGTTAAGTCATATAAAGGAAATTATATGCCTACATTACCTCTAATACTGTAAATCTATCTTTCATCTTTCGGCATATTTTGGTGTTATACTTTTACCATGTCCTACGTTTAAACACTTTAGCAGATTAGGACTCCTAAATACATCCTTCAAGCTGTAAACTAAATGAAGAAACCCACTGCATAAGAATACAACTGATAAAACTCGATAGGCAACCTGTATTCTATATTGTCCAGAAACGGGTGTGTAGTAATTAGTACTTATTTTCACAACCCTGAAAATAGGTTATTCGTGAATACTCTGGCCAATTGTCACAGCTTCTATAAGTTCGTTTTTACTGGGTTTGGCGTTCAAGCCATCGGTGTTACATCACCAATCATGATGATCTTCGTACAGGCAAAAAAACTCCATTTGATAGTGCAATGTGTGCACATGATGTGTGAAAGCTTAGATCATTACCCGAGAACATGACTTCTATCCACTCCGAAAGGTTCCAGGCTCCCGATAGATCAATTTGCGCAATCTAGCGATGACAGAGGCAATCGGAACAAGTTGTGTGTCAAACCATTCGGTCTGGGCACTCCAACTTCCAGGGCTACATAAATCTACTGTCCTACTACCCAGAAGGCGTAGGCTAGATAAACCAAACACATAACGAAGATAATGTGGGTGTGACAAACTTCTGCTCATGACTGGGGTTGATTCGATGTCTATCCACACGGTCGTTTTTGTTACAGTCTCCTATGTAATCTGTAAATGACTTGAGGAAGAACTGTTGGAAAAAGATTGTTTCGCCGGACTGGACTTTCAGTTGTAATTGTACAAAAAGAGGAACAAAACAGCAACAAGAAAACGGCGGAAATTTGGCTGAGTGGCGCTTAACAATATGAAGAATAAACAGGGTAATTCAGTTCCTAGACAAATATTTCATTTTCCTCTTTTTCGTAGTTGCAAATAGCAATAAATAAATGCGTCGGTAATAACCAGGTAAAGGTGAAGTGTTTCGACCTGGATACTTTTATTTCTCGACCAACAAAATGCACGATGCACGATACCCATGAGTACTTTATCAGTTAAGTACAAAACACCAGTGACACAACAAAACAACAGTTCTGAAATCGGTAGTAAACATAATATTGATATATTTTGCTATACCTATCAGATAGACGGATGGTCTTTCTTGAATCGATCATATCGTTTATTGATACGAACTAAGTGGCCTCTCCTTGGTTCATGGTTGAGTTTTTATTTAAGCAACTGAGATACTGTTCAAAGCTGTGATCGCATTTGAATCGTATGGAACTTGCATTGATGAGGAGTCCATTTTTGGAACTATACGTTGATCCTTCCAGTTATTTCGTCGATTGATCAGAATCACCGGGTGATTCCGAAACTGGACTCCTCGTCCGTGCACGTTCCATATGAATCAAACGAGATTGCAGCTGTAAACCAACAGTGGAGTGCTCAAGTATGAGGCTGATTAGGCATAAGAGCACCGAGTACGCATATATGATAAGTGGCAACAACGGCGAAGCCGGTCTTATACTTCCGGGGATTTTTGTCCTGTCATCCTGATAGGATACAGTTCTCTTATGCGTTGCACCATTGAAAGCTATTAATTTGAAAATGACTCATCCTGAAGAACACCATTCAGTTCAAATTTGGGTTCGTATTTTTCACGCTTATCTTTTCTACATTTTATTCTCACTTGTCTGCATAACAGCGGACGTACATTATCAGAAATAATAGGTTGGTAGCGAACAGCCGGGTGGTAAAAAAGGAATTCGACCGAAGGCGGAGAGATTTGACCTTTAGGCTGCAAGATCTTAGGTCCTCTATTTTGACTGTTCCGTAAAAACCGGTCAATAATAATACAAAACATCAAACAAAAAGGCCCAGTACTAGCTACTGAAAGTAAAACGTTGATAGCCCACAGTTAGCAACTGAAATCACCCCAAGGGGTAACAATATTAATAAGAATACCTCGGCCAGTTAACGCGATTAAATTCAATGCAATGTTAGTCACAATGCGAAAAGGCTCCATTTCAAACGGAAGTACTTTAGTGAAAAAAGTATAACTGGAAAAATAATTAGGACAAATTCATCCATATGGTTAGTTGGTCCTTGTGCCTTTTCGCATATCTGAATAGGATACTCATGGAGAATAATGTTTCGGTCGTCAATCGAGCACCACTCGGATCTGGGAGAGAGCATTTTCGTGGAACACACAAGTGACATGCTCAGGACAACGCAAAAAAATGCAGTGATGAAATGGAACAACTTAAGCAGCACAACTCTATCTAGCCTAATGTGTGCACGGTACAGCAGCAGTGAAGAGATCACGTGAAAAAAAGTTATCGGGAGATGGTCCCCTTTATTCTCAGGGAAATATAGAATCACATGACCAATTCGAAAATGCGAAACTTCGACTGCATTCATTGTCGTGGAAATTAACAGTAAAAGATATTGGCCATTATGCCCTTTCGGGAACCACCACAATGTAAGAGAAAGCTCGCCAATATAGGTTTCATGACAGAGTTAGGATGAAAAAACAGCGGTTGTTCCGGTTTGGATAGCCTAGCGAAATAAACTTCAGAACAAAAGAACAGACCTTCACGCAGGGAGCTTGACCAGTTCGACAGAACCACAGCGGGGTTATTCCACATTCGCTGAATCCGAAGCTGGCCAAACAACCAGCCCACTAAGAAAGCGATTTGTTCGTAGATGGGCTTGTGCACAGCACAGGCACCCGACGGCAGCGTTGCATGACCCGTTTTCGTAACCGTAACTAATCGATGCTTGCACTTATGAAAGACTACGAAAATTGAAGAAAAAGATTGCCATCAGGCGTCTAAAAGCCACTCAAGAATCTATATCCGGAATATTTTATTTTTTTGTGCGACGAACATGAGTAGGAGGGATAAATCTCATTGTCAGAAGACATACCGAACCGACAGTACAGAGTGCTCACTGGAGGTAGATCCACACCAGGGAGGGTGGAACGTCTATATATGCCACTGAAAATTGTAGCTCCCGTTAGATTTTCACCACAGGCGAAAACGCTGCTTTGAATTGCCTGCTGAGATGATGATGACCAATGACGAGATTTGCTAATTAAGCTTCAAAAACGGCTCATTTTTACACAGGAGCGACCTCATAAAGCTACTGATGTACTCCAAACCAATATGAACACACCAATTCTGAATAGATTCGTCATGTTGGTCACTTAGGTATAAAACTTTAAATAATGGCACCTTTTCGGCCGTTATGTTGTGCAGATATAAGTGTCACATAGTCATATCTTCCTGCATATGATCACTGACTGGATGAATCTAGTGGTCGCGCAACCCATTCCGGAAGCCTGATACACTCTAAACAGCCAAGTGCATTGATCCGGCACTATCAATTAGCCATTATCACCCACCATCTCGCAAACAGCGGCTATGCTTAATAACGTTAGTAATTATTTCTAATCGTTAACTGGCATTTCGTCTGGCAGTAGTGGTCGAATGAATAATGTTGCGTGTTTACCTTTAGTCTTACTGTAGCGGTGAATGCTGGAGCAACAAAAAGGTGTGAATATCAAACCGGTCGGGCCACCCAGTCGAGAGCCACAGACTAAAGAACAGACAGTGAATATGTCGGCAGCATCCCACGACAGAAAAAAAGAGGCATTCGGACTAGCAGAGAGGAGGAAGCGGACTCTGTGGCAACTAAGAAAATAGCCCAGATGAGAGGCTACCGATCAAGCTGTCAACAGGAGCAATCAGACCAGGCAAATGGGAATATTGCTGTAAAGAACCAAGCCAGTGGCCACAGGCAGCGGTTTGGAAAATAGACTATAAATGATGTACCAAAGTGTTGAAGAATATATCGTTAAAC
>STRG.24249.1
TCCGGGCTAGGCAGTGATGCGCGGTGGAGATGTCGAAGAAATCGTTAACGCAGTGCCAAGGATGCATTATGAACAAGAATGATGCAAGCTAAGGAAACCGGAGGCCAACTAAGTTTCTGCCGATGGAGTAAATTTTTAACAAGAAGAAGAGGGGGGGGGAAATCGACGCATGCGAAGGGGATAGCGATCCATGAAGACAATGCAGACCCTGAATGACGGATTTACCGGAGTTTGAGAAACGGAATGAGCTTTGAATCAAGGGGACATGAGGCCAATTTCGTGAAAGTGAACTGGTGGATGTGGGAGAAACAGCAGTCCATAAAAAGGTAAGTTTAGATTCAAGGCCAATAACATGTACNTAGGCGGCACAAGGGCCAGCTTCAGGTAGGGAGGTAGCACGATACACAACTACTGGCATCCAGCACGTGGCTCTCCAAGAATGATCCACACTTTTTAGACGTTCTTATTATTCTTTTTTTAATGGTTTTATCACAGTCAGGTATCTGGCTGTCAGAGAAGGCGGAGCTGCTTTTGGTGGGCGACCACAGCTCCCACGCCCCGGCCGAAACATGGACCGCATGTAACAAGCCGCGTTGGGAATAGGTCAACCACACCAGTCAATCCGTAGCGACACTACAACCCAGAGACATGGGTCACATGTGATAAGGCTGGTGTGCCTGGAAGACAAAACAGTGGGGTATATTTTTTTCTCTCACTTTTTTGTGCCAATCTCTTACTTTTTGGTGTTTA
>STRG.70356.1
GGTTATTCAAATCACAAGACCTGTCATTTTGGCGATGGACTGGTTTGTCATATGAGTGTTTGATACATGATGAGTTGAAGTAGGCTCAGAAGCTTTTCATTTGGTGAAGGAATATCGCCCAAAGAATTATCCCACCGAAAATTCGTTACATCATGCCAACCGCCCTTATTGATTTGAATGGGAATAAAGCACTTTTAGATTTAGTAAGTGGACTTCAATTTGAGACAACTCGAATGTTGGAAAAACGTTTACCTTTGTGAATGAAAAA
>STRG.33565.1
TTGAACCGAATTGTAAGCAAGCTGTTTCATTTCAGTGATAATGTTAACTTATCCTGTATCCCCTATGGGAACATTTGTGATACTGTAGTAACAGCCATCTTCGTTCATACTTTTACCACGTTTATTGTTTAACTGAACGCTGACTGCCAAGCGCGGTTTCCATTTGCCCCTTGCTCTTGCGCACTGTCTCAAATACACGCTAACCGCTATCTCTCCCAGTCGCCTTCTCGTTCTCACGGGTCGTGGAGAATACCTTTCTGGTTAACGTATTCATACAGTGCCGAGCATTAGAGTGACGTGCAGGCGGTCCACGCAGTACAAAGGACCGAAGAAACCGCGAATTTACCTTGCCCTCTCTCAGACGGATCTACACAGTTACATTGGCTTCATCCGTAGCCTCGCTGACTCCCGTGCACGTTCAAGGAGCCAACCACTCACTGGACAATGGGATGATTGGTCAGCGTGGTACTGGAGATGACAACTGGATGCCTTTTGGATGGACCTGACGCGGCATTTTCAGGCTCGCACGCTTATGAGACCCGTGGGCGCCAAAACACAGTTGGACCGACGCATATCGGACCTCGAGAATGCAGGCACTGTTAAACTCATCAGCAGTCGTTCGACGTCACCAACAGTATAACGGGCAAGCTACGAGGAGTTCCTAGTCAATCAATACTTCCGGCCTACCACCACGATCGAAGCCCAACTCTGTCGGACTTCTAGGCGGAGGCCCCTGTAGCGGTAGCCATCTTCGTTCATACTTTTACCACGTTTATTGTTTAACTGAACGCTGACTGCCACGCGCGGTTGCGCACGCTCCCAAATACACGGTAACTACTATCTCTC
>STRG.72322.2
CTGCACAGTGTTGGGTAGTTTCTCCGTATTTCAAATATTCTGAATATCTTTCCGTCGACAATAATTACTGTTTTAACGTTTTACGTGGATTTGTTAAAGTGAAGAAGAAACATGGCACAAGGACTGAATCGATTCAGAACAGTATTGGTATGACTTTTTCCAATTCATGTGCCTACATTTCGGTCAAAAATATTCGTTGAAAAACTCATCACCCTCTGATCTCACAGGATATATAGAGATAGGACTGAGAAGAATTAAATTCTATGCACCGAGAGTAGATCACAACCCAGTTACTACTCTCTTTTCGTTCTTCAATGTGCGAGTCTAGTACGCGGTAAGAGAATGCTCATAAATGTTAGAACGACAAGGTTACATCGAGAATCAGAACGTGTTTCGAATAAGAGTAGCCGGGAGACAAATCGGTGTGCAACAGGTACCTTTTAATTAAAAGTCATCCTGTGCAAAAACTGTATGCACAGTTCAATATGTCTGTTATTAGGTATAGAGATCAGTTCCATAATACGCATAATGGGAACACGACTGATTTCGTTTAGAATACGCAACAGAAATTTGAAGTTTTGTTTCAGAAGTTCGGGTATGATTGTAGGTATCATTCTGGACTCGGTGATAGAGGATCGCGGCTGTGCAACGAGGTGAAACCTATCCTGATGTGTCTGCTTGCATATGGGAAAAAATAACGTCGAAGGACTTTTCACCATCAAGTTCCCACCTACCGTCAGGTTTGCGTAGTAGCTGGTGGGTACGAAAAAATACGAGATGGAAAAATTTTCACGACCCATACTAACTGCCGGCGTGAAAAGTTTACATATTTATGTCAAAAAAGTAATGCTGCAGTGTTTTGTCTTAATTTCATTTTCCATTGACACGTATTTTGCTTTTTCAGGAATTTGAACAACTGACAGATTTTGAAACAGGCTACCAACAGTATTTTTCACGATGAATGGGGTTGGAATGATAAACAAGTCAAGACGAAATAGTTAGTCGAAAGGAACAAAGAAAAATTCGCATCAAACGTGAATATATAGTCATGGTCTTAGTAGTATAACGGAAGAAAGTGAGCAATGCTTATTGCTGCTTGCACACGTAGTCTTACGGAGCTTGCGTTAGACAGATGTCATCTTTCAAACATTATACGAACTTATTGTTTTTCTACCCGCTTCACACAGCGACACGATAAAGCAAAGCATGCGGGAGGCATCTATAGTGACCAAGCTGAAAACCGAACACCGCGAGAAGTGCCATAATAGAAATGATTTCTCTGCAACCCTAACGTTTTTACGAGTGAACTCAAAAATCGGGTAAGCTGAAGCGTTCTTTCCTTCTCGCGTGTAACTTTCGCGATTTATGTCTGGATTTATTGACTATGCAACTGCTGAATGTTCACCTTCGGGTGTATAAAAGCGACCACTTAACTTGATTTGGTATTACAATAATATACATGTTTTGATGTATATTTATGCTGTAAATATGAGTATATGTTTTTAGGCAGACCCAGTACAGTATTTCTGAAAAATAAACATGCAACATCTCATAGTGACATTTACTGATTACTACACGGTATCAAAATATCAGTTTCAAACAAATACCAGGACAACCTATCTACAGTGCTATAACTTATTGAATTGTGCTCCCGTAAAATCAATGATGAGTCCACTCATCGACTGACCAGTTGATATTGTTAGAGAATTTCTCAAATGGTAATGAAATGACACCGTTTAAATTTGCGATCTAGCACATTACTAACGACAGCCATGGAGAACAAACTAAGATGAAGATAGCACATACAATTATTGAGTTGGTCCGAAACACGAAAAAACCCCGAACTTAGGAAAATTCTAATCCTGCCGCAAACGTCCTTCCCTTCTCCAGTACCCTACTCCAGTTCCACACGTACATAATCATCAAACTCGATAGTACCATAACGACATTGACTTCGGTGTGAAATACGGAAACCTTATCAAAACTCTGAACAGTTGACTGCTTGGTACCGTCGGTGATACGACGGGGCATTTTTCCAAATTTACGGTCCTATTCAACCCAATGTTTCTTTTTCATTTCTAATATCACCCAGTCATCTACTTCAACAAACGTATGCACATCTGTCACATTCTCACCACAAGTAACCTTTGTGACTGCTATTCACGGGCACAGTAGTTAAATTGGAACGGCGGAAATCGTTCGCTTATCATTGTAAGGGTTGGAGCTTTGTCACCAGCGACTTCTTTTTCATCCAACCACCTAGGAGAAAGTTGTACGAAACGAACGACCGGACGAGCTGTTTCTTCACATCTAACTTTTCTTCTTTACAAGAAGCTCAAAAGGTTTGATTGTAAGAGTAAAAATCTCTAATTGGAATAAAGAAAGATTCGATTGACTTTAAAAAGTGAATCGATCTACGTCCGCGACAATATCAAGCAATTGGCTATCAAGACTTCTGATGAAATCCTCGCCTGAGATACGGAATCCTTGATTTGTCCGTAAACGAGTTTCGTCCAAATGATTCATCAGTTGGTTTTCTGAACTTCTGACTACGGAACTTTTGAATCCCGTTGAATCGAACCAGTGGAAACGGACAGAGTGTATTTGGTTTTTGTTTTTCTCCACTCGCACACCGGACAAAGCCCGTCATATCACAATCATTACCCCTACCGTGGTGGTGCAAATAGTCGGGGGCAAAAATAGGACTACCTACCGGATAGATGGAGAAAGATCATGGGAGAAAATAACACGCGGACTGGCGCACGCGCGCCCGCACCACTCGCCAATCCGTGGGATATGAGTATGTCCATGAGCGAATTAAAGCTGACTAATACTGGGTCATAGCACGGGCAGATTTTCATCAGAATGATACTAAATTTAGTATCTGTTAAATGTTGTCCGATTTCCGTTTTTATTGGTCTATTAATCATGCATTACGTGGATGTTCGGTCGGTTTATTGTGAATGAGATTAGACGAGTCCCTAGTCGCCCCACACAACCAGTTTGGCGAAAAGTGGTACTTAATGAACCGCCTGACAACAGATTGTGAATTAGGTAAGGAATTTCCCATATTTCCGGAGTTAGACATGGCAGCTCAGGATCCAACTAATTAAATGAACCAAACACTGGAGGTAATCAGTCAAGTATTTGACTCGGTGCAGGCCTCTGCAAGGACAAGCCGATCGTTATGTATGTATGTGTGTGTGCGTGTGGATGACGATTTATGAACGGCCAGCATCGATGGTGGCCAGGCGCTAGGACTATGTGACATTCACAAGAAGCAATCTGCCGAAGCCCATTCTGGATGGTCTAACGGTTTAACTTGTGAAATTCGCAGTCCTTCACGGGGATCGCGGTCTGGTCCTCGATGGGATAATTGTTGTTTACTAGGATGAAACAGTTGGACAATGAAGGCTTGTTTGGAGTGTCAAAGGTGGCTTGAGGGTAGGCTTTGAAAAGTGAGTCAGTTGAAGATGAAAATCGTCAAATCTACTGTGTGGGTTTATCACCTTAATCTCACTCGCATCTTTAGGAGCGCGCATGAATGAAGAGTCCGTTAGACGACACGGACATACATTGAATGCTTGCACGAAATCTAAATGCCCAGTCGAATTTTGGCATTGCGTGATGGAGTACTTAAACCATTTCCACTATTTCGAAGTTATCCAAATGTTGAAAGTCATTGACTCAGGCGGGACTCGAACCCGCTCATGGACGCAACTGACGCGATGATACCGTACGTGATCTACCGGCTGGACCACGAGACTACTTTCATGGGTTTCGAACTATTCGCATATGCATCACACTGTGGCTCATAATTTATACTGTACTGTGAATCGAAGTCAGACTGGAAATAGTGCGAGTTCGGGAGTGGGGATGAGTAAATGCATGTGGACAGGAAAATGAAGTGCATAACATTGTACAGTAATCGGGGATCTGATTGTTTTAGTTATATTAGATAACATCATCATTGCATTTTGAAGCCCCATTGAAATATGTACAAGCATTCGATGACACAACTGTCTCTCTGTTCTGCCTCTGTTGAGCCTCCTCGTGAGAACTGATGGACACTTTTTAACTTGGAACAAGGTGGAAGTGGCCATTTTATCTACGGTATCTGTATGTGAGTGGTTCTTAATATGATGACTTGGTCGACTGCAAATTAAGTGCGCTTAAGTGCTGAATTCGTCATCTTTCATCGTTATTTGCAAGAACACTTTCGACTTTTGAGCACCTTAGCTCTTCTGAGTAGATGACTATGCGACGATTCAGAGGAAACTTCACGGGACGTCCATCAGAATTAAGTGTTTTGGTTAGCTTCTCATACTCATCATACAGTGCATCTCCCGCTCATATTTCACGTGTCATGTGAAACAGTGTTCGAAAGGGATCGGTCTTATATTGTATAGGCGCAAAACTAGCGAAATGTTGATATCGTCCGGACCAGGTATTTTCCGGTGGACAGATTTCCTAATCGGTTGGCGGGAGATATCTATGTCCACAAATGAGACGTGACTGTTTTCTACCCGGCAAAAAGTCATTTTGATTTTTTGATGGACTCTATTAAAGTGGTTAAATGATCCACCTTCGTCGCCATTGCTGTCACTGCTGTTCGACTATCCACTGTCCTGCAGGAAGAGGAACGTGACAATTGTTTGCCCTTGTTTCATATGTTTTGAATAACCTTGCATTCTGAAGGAACTTTGTAAATGAATGTTTACCGAGAAATAAATTTGAGAAAAATTCATTTGAAAATTTTCGAGCCCCACACCAGTGACTTACAAATATGTTCTAGTTCGAAATCTTTTTCCTCATAGTACAAACGTCTGAACCAAATGTCACATACAAAATGAAGAATTCCTCCTAAGAACGTTCAGTCGAACGGTGCATTAGCCAAAGTTTTCAGTTCCAAAATAATTAGTACAATCTCCGTTTACTTTAGGAATATAATGACTTATTATGCAGTAGCAACGGAAAACTCACCATTGTAGAGCATGAAAATACTGCACAGCTGTCCCATTCTTGGTAGGAGTCATCAGCATTGCACCTTCGCCTAACCCTCAATGGGACTCGAAAAGGTAGTGAAGGGTAGAAGTTCAAACATCTAATCACCAGGCTCTCAGGCGCTTATTAAGCCTCAGCATTATATGAAGCACCACTCTCCCGTCTCCGGCTTTGAACGGTATCAACGCGTTGCCAGCACAGCGATGGACTCTTAGGAGGGATGACTTCTATGTAGGTAACCAAGTAAAAAAAAGGCATTCCGTTATTAAGAACCTACAGAGCTTAACTAGTAGGAGAATAGATTTTACATAACAAGGTTCATGACCCAGTATCAACGCTCAACTTGACACTGAAAACCATAGAAGGGAGTCGATAATTCTTAGTAAGCAGGATAAACCAGCCGTACAGTGATTGCTTCCATGGTTTTGAACAGTGAGCTGCCCGTTGACGCAGCACGACGAATCATAGTACGGTTCATTCAGTCTTCTATTTCTTATACTTCGGAAATAACTCAATAGGCCAGCCAAAGTAGAGTTTGAACTTTCAGTCCATTCTACTCCAAATTGCTTTTGCACGTTTTCGTGTCAAATGAGATCTGATATATTTCGCGTATGTGATAAGAAAAGACAAGACCATATGATTGCTTCTCCCAATATTTGTCTGCCTTTTGTTTTGCACATGAATACCAAAGTGCACTCGATCGATAAAAGAACACAAATCGATGCAATTTTTTGCCACAGTCTTATATAAACCTTGAAGCATTTCACACCACGAATTCGTTTGTGGGTGCGAAGCAACCCTCATCGATAGAAGAAAGAGAGGCAGGTAATCAGTTGTCTGAATATGGTTCGAGTTCAATACAACGTGAGGCAATCAAAAGACGCGGACGGAACAAGACAAGTGCATCCTCGAGGATGCAGCAAACGCTGTCAACAAAACAGAAAGTCAAACTTTTCGTTGACTTGAAAGCGTGAACGTCAACCGACCCCGAGTTTCCTTACATTTGGCCGACTGTAATCCACGGAGCTGGTTTCGTTGTTATTCGTGCAGTTTCTGTGTAATACTTGTGACTGATTATCGAGAACTGCGTTGAAAATCACAAGTGGACGGTTGGCTTTTTTGGATTTTGCTACTCGCATCTCAACGACTACGAGAAGTCCGTTACACGTATGCTGATTGACTCCTTGTGATCAACACCTTTCCATTTGAAGCCTGACTTTATTGAAGGTATTGCAAACAGCTAGACAGTCAACTTATAGAAAGCGCAAG
>STRG.69012.1
AAAAACCAGGCAGAAATGATGTTACAAAACCCGGCTGTCGTTGGAATGAAAGACTAATGAGGGGCTATAATGTCGTCTCGTATTCATCTTTTATTGTCTTCTTCCTCCGTCGTTGCTTGTCTGTCTGGAAGTCAGCTCATGTATTACAAAGTTTCTAGTTTCTAAAAGGACTGTATGGAAACCTATAGCCATGCGTCAAGACTATTGGTTCACAGTGTAGCTGAAAATTTCAGAGAAAATGAAGCGACGACAAGCAAAACAACGAAGTAGTCAGTGAGCCAGTGATCGCGCCATCGGTTTCATCAATTAGTTGTCGTGTCTATGAAGCGTGGTTAGGGAGATGTGATACACGTTAAGTTGATCCTGAATACTGGCAGATCACACGCGGCACTAAAGCTTACGTGGTGTCCATACACCCCTTCGAATCCCGTCGGGGTCAATGACCATTATCATTTTCATCAGTTTCACCACTGTGCCTGTTTTTTACCTTTCGATAAAGCTACTCAATCTTGTGTCACCCCATACAGCCAGGTCAATGGTATCGTTGCACCGAGCCTAATGAATCTGTACAGGTAAAAGATCC
>STRG.51422.2
GTTCTGCGTCGTGTATCGTATTTTACTCCTCGCCTAACTTTGCAAGGTACCCTGGATTCAAGTGATGAAAATAATATTGTTATATTTTATTTCGGATGACCCCGAAGCATGCTGCATTGCAAGATCAAACAGTACAGTTGAAAGCTGAATGAAAGTTACAGTAGGACTGTACAATTATGCGAACGCGATTGAATATAAGAGAGGGCATTCAGGTCAATTGTTGCGATACCGCCCGGTGAATTTAAAATCAAGGTCAAATGGTCGATCCGGCTTGAGGTACGCGTAGTTATTCTGCCAAAAATGTGGGGTGGGTGGAGAATGGTACAAAATCACACAAATCCTACAGAAGGAAGACTGTCCTGTCGGAGAACTAAATTAGATTGACGGATACGTGGATATCGTGAAGAAGAAACATTCCTGAAGGAGACGTATTCAAGCAATAGACCTTTACAATGTATGAGAGGAGTTGCGATGAAAAATTAGACGATAAAATATTGTGGCATAATACATAGAGTCCAAGAAAATCGGTCGAGAATAGCAATTTTGGGGTACAGTGACCGTGTATCGGTTAAGCCCGTTGTAAAACGAAACGGACAACACAGTGGACTGTGGGTGTCAAATTGATGGTGAAAGAAGTGACCGGATAGAGCATATGGACTTTGACAAGAAACTGGTAACTGGCAAAAAAAATCGACGTGTGGTGCGTAGCTACGATAGTGGCAGAAACGTGGCTTGCAAGAGGGATGACCGGTTGAATGACAGGTAAGTATTTACACACTGATAATTCTCAGCGAAGACCTCACGTGGTGAAAAAAATGTACCAAGTATCGGAAGTGTCTGAGACGATCTATCGGAATGGAGCATAGGAAAGGGAATACACAGAACAACCGATGAATGGGTTTGCAAAGTTCGGCAGCCGGATATGGGCGGAGTGTGTGTGATAAACCAAATGGACTACACATCTGGACCGTGGTTGCTAGAGTGATGGTGAAGGAAGTGACCGGATAAAACATATGGACTTTGAGTGGATTGTTTTGCTTTCGGAAAAAAGAATGTAATGCATCAGCATGAACTAGGAATTATCGAGAGAATCGTTGCGTGGTGCTCAACTACAACAATAGGATGGACACAGCTGGCAAAAACGATGAAGTGATGGACAGAAGACTATCAGTTTATGTTTGATACAAGAGGTGGACCACTTTGTGGCGACAGAACAGAACTCTGCGGCACAAGAGCTTATCAGATGTGCAAAAGTGGGACACGATACCTTGCAAAATGAGGACATTGCGATGCAACAGCCCCAAGCTGGCAGAGAAAGCAAGCAAACACAGAGTCGTCGATTATTAGGAATCTCAAGAGATAAATTTCCCAGTGCCATATACTGTCTGGAGATTGTGGCACGGAAGTCAGTGACAGCAATAAATGCGTTATTTCTCGAGTATATCGGTAAAAGTAGCAAAAAGGGGTGGGCTTTATCTTAGAGAGTGGTTAAGTTTGCAAATAAGACTGGTGAGTAGTTTGGCATGAAACCACGGGAAGTGGACTGGGAATAATGAGCCAGAAGTGTTGATGGGTTTTTAAGTATACGATAATTGTGCACCAAAGTAAGCAACTTTTGCCGGACGAAAAAAGCGTTAGGTTATGAAGGCAAATTTGAAGCGAGCACGATGGAGATTCAACGTTGGCTGGAGGGGACAGCAACAATTTGAGTATGTGAACGGTATTCCTTTTGTTCTGTTTTATTGTTTTTTTTCAATCCGCAACCGGTGCTAGTGAGTGGGGCAGACCGTGCGCTGGACACCCAACCTGTAAACCATTTCTGGAGGCAGGAGGTGCGATCCACCTAGTTGAGCCCGCACATCGTTGCAGACGTCCCGCAAGCCCGATGTGCACCGGCCAAAGCGGGGGATCTGTTCGCGCCCCGCACCGGCGGGATTTGCACAGGTGATTTTGGTCGAGATCATACAGACGTAGAGACAGCGTAGTCTAGGAGATTGTGGGGGATCCAGATTTTAAAGCCAGACGTTTGAGCCAGATATTTCGCTGGTGTTATCTCCGGATCATTCCAAGACATCAAATGGGAGATGCGCGCCGGTTGGTGTCTGGAAGCATATAAGTAGAGAGACGCAGTCTGGGATGCTCCCAGCTGAAGACTAACGGTCAATGGTGAAAAGAGAGATCTAGTAATGTAGACACAGACTACTTTGGGAAGAATGAGGACTGTGAGCCATTGGGAGTGAATGAAAATACAAAAATAATGACCAAAACTAAGAATAAGAATGATGATTTAGAAGGTAAGTGATGGTCACTGAAACTGGATTAAGTGTTGGGGCGCTAGGGCAAAATAAAGGAGGGGAATCGGGTCAGTTCGAGCCCAGTAAAGCGAATTAAGTATGATAGAGATAATAGATAGGAGACGTTGGAGCGCGTGAATTGGGGAGAATCTAACAAGAGCAGTGTCAGTGATGTAAGTCGTTCTAAGGGGTACCAACATGCTGGCGATGGAGGAGGCATATGGGGTAGGTGATGTCGACGTTGGAAAGGATGTTAACCGGGTCGTGCTTTCTTTTTCTATTCAGAAATCTGGGTTACCCTCATAAGCCTGTTCCAACGTGGTGCACATATGGGTTAGTTGTAGTACTTTGGCGACATCTAAATATTTTGTAAGGAAAAATAGGCGTATATTTCTGTACCGCGGTCGAGATGCCGGCTAGAAGGGACCATTGGAAAGAGCACTAACGCTGAGAGCGATGAAGTACGCACACCTATGTTTGAAGGAATTGTCCGATACTTTTGGAAGAGCACAGTAAATTTGGGCATAGTTTGTATGGAGAAAAATGAGGACGAATTGCACTTAAAATATTAAAAGGCTGTGGACTGAGCCATGACAATATAGAGGAGTGGCTAGACATGAAAATACCGAAAGGAGTGTTATCCAATGAATATGCAATATATGCTGGGCCGAGGCGGAAAAATTGTCTGCAGGTGCTAACCCGGGACCGCTGGAAGAAGCAAGTCGCTACGGAGCAGGGGTGCTAGTGGAAACTCCATAGAAGCACCGGAGGGGACTTTGGTCAAAACAATAAGGAACACTGTCCCATAAAACGCAACTCGCTCGTGGTTCAGAAGGATTCCACCACCAGAACTCAATTTTTAGGGTCGTCGGGCCCCACTTTTGTGTCCTTCATTGTGTCCAACTAACCGCTCCGCATGCCCCCTTTCGTAGGCACATTTGTTTACACCATACCCAGAATATTTTACCACTTTCTGTTTGTCCCCTCTGATCATGGACTGGACAACCTTCGGAATTCCCGAGAATAAATTGCAGTCGTCACTTACCTAGAACTATATACTGTCATTCTGCAAGTTTCTTCAAAGTTTCCATCAACCCGGTAAAATTGGGATCCGCCACCTTACTAACCAGATCCTACTATTTACTATGGAGAGCACACGCTTTTGTTACTGACTGCTTCTTGTCAGTGCCCATCTCAGATTTTGCGTCCGACTTGCCACTGGACGAAAACTTCGTGGTGGAGTCCAGTTTTCGGTAGTTCAGAGGTCTGCACTGAGGTGCTCCATATTTTGCTTGTTGTACTTCTTTTCTCAACTATAATGTGCTAATCAGTCAGCTCCGTTTCCAAAACGGCATGAACGGTTGGCATCTCCTTTCTCCACACAGACTGGTCCGCGGTCTGGCTGTGGTTTTTGACAACCACGGCCTGGCTAGGTTCCATTACTCATGATCCCTCTACTTGTGAACCGACTGAGGGAAGTTGTATCAGGAGTTTGTTTGATACTGGAGGTTAACTGCGTTGCACTAATGTAGCTAATATTAAAATCGATTAGTCGTTGTAGCTGTACTTCGGTCGTAACACCTGCGGCGCTCTTCAATTAAAATTTATCGGCATTTGTCGCCAGGGCGAGAAACGCCTTCCCCCATGTGCCTTGGATATTCAGCTGCTGGGAGGAAAATTCTCCAACTGTGTGTTTTGAACAAGAATTTATTTGGGGCTGAAATCGGCTTAATTCGGTGCATCACTGGTGGTAACCAGTTTCGAAAGTGTTGAGCCATCAGGAGGGAAGCGCGACATACCCTGAGTGTCATCCTTCAAGCTTGTCCTTGAAAATATTTCGTCCGCCCAGAGAACCTTATAGAGAACTAAAAAAAGGTTTATCAGGTATTGGTTTCGTTCCTGGCCATAATCCTATACTATATGGTACTCGAGCATCGGCAAAATAGGAGGTGATTGGTTACGTATTGTAGTGATAATATACTCCATTGGTGGCTTATTTCAAGGAAAAACAGAGCACGCTCGGCCGCGTGATCACATGATACAAGTGAGTTCCCATTCGGGATTCTTTGAAAGTCGCCTGGATATGTGTGAACAAAGCAAAGCGTGAAAGTTTTAGTGGTCTCACGAAAGATTGTCCGAGGAACTGAATTTTGAGGTCGGATGGTGGCGCCGCTCAGTGGCGAACAAAATCGGCCTCGAGTTTGAGATACCTGTGCAGGTACAGCAGGTATAGGAGCAGGAAGCCCAGGAATTCGGAAATGATCGACAGGGTTGCAAGGGAGTGTATGCTGACAAAACTATTTTGAAAAAACACCCACGAAAGATTTGGAAAATTTTCGGTGATGACGGAGACTTAATCGGATCAGTAGTTCTAGTGACCGGTGAAAAAGTAGAAATGATATTCCAAAGAAGTCGCAAGATGTTCGCCGGGAAGAAAAAGTGCTCAGATAAAACACAGAGTCCGATCCACCACAAATTCAGTGCTTGATATCCAGCAAAAGATTGCGATAACCACACGTCGTTGGGTGTGGGGCAGGTGTCTTGTAATGGGAACATGATGGAGCAGAGTGATAAAGGTTGGCAGGTGAGTTAAACAGGATTAATGCGAATGGGTTGTTTGGGGTAATAATAATAGTGATAGCTTATTCCGGATGGGCCCAAAACATACAGCCATGCTTGTACATGTGGAACAGCTGACGACTGAATCGGAGTTCGAAATAGCATAACGAAGGTGGACGCAGAGGACTATAGGAGAAAATTGAAATGGAGCAGGATGATGATAACCCCCGACAAATGGAAGGCTCGTGGTCAGATGGCTAGTTCGGCTACTTTTGAGTGAAATCTGCGGAAAGCCTGGAGTACATGCAAACGTGGTGCAGTGAATAATTACATCTGGTGAAAATTTAAACAAATCCAAAGGATATATCGTCGACCTTTGTAGGGGGAGGAGTTTATCGAGTGAAGTATAAAGGGTTGCCTACAGGCTGCAGAATATGGAAGCCATATAGATAGAAATCTCGTCGATATACTACTGAAGCGAGTTGGGCGAATTATTCACCTTACAGCAGGTATGCCAAGGAGGTGGCTGGATACTGAAGGAATCAGATATATAGCAAGCATTTGACATATCTCAAAGAAGGGGGACTACCAGAGA
>STRG.10485.1
CAAGCTATCAACCTGTGCACTGGATAACCAGTACCTTTAACTTCGAACACGCTTTTGTAATGGAAAGCAAGTACGAGGAAAACAGCCTTCCGACTAGTGAAAAAATTATCTCTAGGAATTCCTACCAAGCCCCCAAGGCAGTCATAATAGCGCAGCTACGCCCGGGACTACGGAACAAAGTGAGCCAGAATAAGTTGAAATATGTTGCCAGTCACGGATAATACAGCCATACAGTTGCCTCTGGAAAGACGCCTTCCTAAAGCTCCAGCATTCTGAGAGTCAGTTTTGATTATTTCTTCATCGAAAAAGCCATTGAGTGACGGATCAACACCTAGATGACGTCAAAGTCCGCAACCAGCTGAATAACATCATGCGATCAACCAGTGAGAAGTATATCATAAGTTCGTACGCAACTTGATGCGTCCACTGATCAGTCCGTGTCTCGCGGACGCCATGGACTATTCCGATACTCGTGGAAAGATACGGGTTTTGTACATCTGCGCTGAATGGCTTCATTATTGACTACGTTTAACGAAGAACGTCATTTGCAGATATTAAACGGGACATCATTGTCCCTTTGTCCATTTGTGGCTGGTTGCACGACGTCGCTTCAAACTACCGAAGACTAGGAAATTATAATTCTCATTTCTTCTTGACCGCCGACGAAGCTCCAAGACAACTCAGCCTTGTGGACATGGAGGAATCCTA
>STRG.43064.1
AAACACAGTGCGGACAAAAGCGGAGGAAACCACCGACCTGTGGCATTGGGGCCGTAGATTCTCGGACAGCTTCTCATATGCATCTTATTCTTATCACCTTCAACAAAGTAGTTAATAAAAGTGTCTTAGCCTTCTGCTTTGTTTAATAATAGCTGTTGATCACCCCCATTTTCTCGAGTCATTCAACAATATCGTTGAAATTACTGGTTTTTTCTTGTTCCCCAACAAACGAGTGCTGTTGAGCCACTGTGTTTCGTGCGTTGAAATAGTAGGCGGTGGTTCGTTTTTCACAACCGTAACTGTCGCAGAATTCTGCGACTGTGAACCTTAGGTTTCGTGATCTTTTCCCGTTTTACTGCAAATTGTGAGTGGAAGTTCAACCATCCGGCTTGTCTTTTCTAATATTATCATCGAATGTTCATGAGGATAAAAGTGGCAACTAAGGAAGCCCGGTGATGCTGAAATTTTCCTCTGACTTACAGCTTGTAATGCTATTGCCCTTGTAGCACACAGCCCGTTGGAAGCATCAGTTTTCGAGCGGTTTCCGGCCGGTTTGTTTATTAGCCCTTCTTCCGTAGGTGAATAGTGAACTGATACAAGAGAAACCAACGACCGGAGTACCGAACTTTTTCTCACGAGTATTTTATTCTAATTTATTAATTTGAATGCTTTGAAATACTCTCCACTACCGAGTACAGGTAGTTCTACTTCATGCGTCTTAAAATGGGTACAATGGTTTAGGATTTATCTCAGTTAAGTCAGGACCCGCTCCCGTATAGAGTCTATAGCCCCTGGTCCTCGGTTTGTGACACGATAGCGAATATACTCGGCAGCGCGCAAAGCAGAACTCAAAACGCTGGAGCGGGACGTGTGTATTGGAGGAGCGCAACAGCGCGCAGACGACGTACACACGCGGAGCAAGTGGCGCCACCAAAAACGGTAATTGTTCAAATAAACAAATTTGTTAGTCTTCGTCATCGAGTGCTTTATTGGTAGCACTACAATGGGGATAAATAATAAGATTTCATTGTTTGGAAGCTAAGAGCGCTCAAGGGAAAACGTAGTTTAGGGAAAGCGACAGAAATTGATGGAATATACTCCGTATTTCACACGGTTGGTTTAAACCCGTTTTGGGACCGCTCCGAAATCGCTCGAAAACCGATCAAAGCAATAGCACAAACTGGCCAAAGATCGATTGGTTTCAGAGCGGCTTTGCCACATGGGTAACTGTTTATATGTTCTTCAAGCCAACCCGATTTACTGCGATTTCGCTAATTCATCCGGGTCCTCTCGTGAGGATCCTCACAAAAGGTGTCCGCACTTTGGCCACTAATACCGCTTGTACCCGCCTGGACGAAAATGGAGAAATTCACTCTTATTTTACCTGAAAACTAAAGGGAATTATACAGCTCCCTTTGGTCATCGCACTGCTCCAAAGTTGATCCATTTTTGTGTGACGTGTGATTAAGTATATTATATAT
>STRG.42751.1
AAACAAGCCGATCAGTGAGAACGATGATCTCTTTGTGGTGGTTTGTATGTGCAAACGATGCGAAGGGGCGGGATGCAGGGAAGAGTATAGTCATTCTGTGTTTCAAGATAGAAAAATTGTAAGCTAGAGGTAAGGTGTTCCAATTCTTGATACGAATGATGAATTGAATCGCACCGTTCGGGGTGTATGGGGTGTCTGAGAGGAGTAGCACTTCTGAGTTGGTTGACTGTCGTGTCCCTTGGGGCATCCTCCAACTCTTTGGTCTCCATCATTCACCCAACTCTCACCTGTGGCTCCACGAAGCTGAAGCATGCATCAGCGGCCACACCCCGGTAAACCGCTCGACAGGCGGGCTAAACCAGGTTGAGGGTTACCGAGGTCTAAAAACCTTCGGCGAGACGGTGTTCGGCATGTGAAGACANN
>STRG.64221.1
ATCATCGGATTCGTCATCATCATTTTCATCAACATCGAAGAGGACTGATACGTGAGGTATTTATATATACATATCATCATCATCATCATCATCATCATCATCATCATCATCATCATCATCATCATCATCATCATCATCATCATCATCATCATCATCATCATCATCATCATCATCATCTCCATCATCATCATCATCATCATCATCATCATCATCATCATCATCATCATCATCATCATCATCATCATCAACAACAACAACAATTATATCATGATCATCATCGTCATCAACATCATC
>STRG.19066.1
TGCCAGAATTAAAGATTTATTTACAGCCCTTTTTGTATTGCGCGGTGGTGACGTCCAAAAGGTGTGTGTTTTACATTAAAACGTCGGTACAACAAAGGAGTGTCGCACCAAGGGACGTTGAAAATCATGGAAAAAGTCGGAAATGTACAGATTCCTTCAACGGTAAGCGGCTCCTGGGGGATTGTTGGACTTAGAGGTGGCTATTGAGAGCTACACACTATATCGTGCGGACAGCCGTTAAATCAGAAGCGGAGGTTGTGTCTTCTTGTTCGTCAGGTTGGATATAACATCAATAAAACTTGATTCTTATTCAGACTCTGAAGACTATGGCGAGTCCTTATGGTGTCTGTTGAAGCTGGCCACGAGTCAGTATGAATGCGCTGGTGTCATTTACTTGAATCCAGCGATGGATCAATCAAGTACACTGTCGGGCATCGGACGGCCATTGTCTCGTTCTTGTCGACTTTATTCACCCAAATGTTGACTAGGCGAATCGGCAGTGCCCCCCAGATGCCAACATATTTACTTGAGAATTCGTTCTCATTTTCCAAGATCTATCCCTGTGCCAGCGTTTAACTCAGCGAAAGGGTACCCAAGAGGCACATGACTCCATTTTGGACCTGGTCATGCCTCTCGGAAGCTCTGATGTCAGAAATCTTGTTCAGGCTACGGCCTGGAGTTAGTGACTATTTGGTTCTGTTTATAAGCCGGAGACGAGGAGTGCAAGCGGCTCCCAGAGCACAGGGTGTACCTTTAAATTTGCGCATGCCGTTTGATGAAGTGAGCAAACCTGCGGAGTCCTTTATTTGGTACCCTGGTGGCCCGTGTGGCCCTGACCAGGCCCGGTAGTCAAACTTAGCAAGGGTGCTCCATTTGTGTCGAACATTTGCACCTCTTTCCCGGCATCGTCCAAATGCTAAGGGGCCTTCGTGGTTTGACCCGGCCTCAAAAACCCACTTCGGCGTAGCAATCGAGCAGGGCAATTCCTTAGTTTAGGATTAATCTCAGTTAAGTCAGGACCTGCTCCCGTATAGAGTCTATAGCCCGTGGTCCTCGGTATGTGACACGTTAGCGAATATACTCGGCAGCGCGCAAAGCAGAACTCAAAACGCTGGAGCGGGACAACGTGTGTATTGGAGGAGCGCAACGGCGTGCAGACGACGTACACAGGCGGAGCAAGTGGCGCCACCAAAAACGGTCATTGTTCAAATAAACAAATTTGTTAGTTTTCGTCATCGAGTGCTTCATTGGTAGCACTACAGGGGTCTCCCCCTAGAAGGCCGACGCAGTTGGGCTTCGACCTGTGATGGGTACGTCGGATTCGGTGGCGAGAGACGTTTTCCATGCCTCCCGCCGCGGTCGAACCCAACAGCGAAGCCAGCACAAGCCGTTCTTCATGACTGACTCCGGCCGCTGTGCGTCGATCGCAAAATGGCGTCCTCCTCAAAATGTTATCCGACCGGAGTAGACCCTGTTCGTGACCTGGCAGTGGTGGTTGTGTTGTAGGGTTTGTCGTTGTCGGCATATCCCAAAGTTCCGTGTCCCTGTGGTTGTCATTGCCTTCGTAAGCGAGCCAGCGTCCGGCGTCAAATGAGTCCAGTCGCGATCCGGTGAGCCTTGTGTTTAAGCCATGCGAGATCCTGGAATTCCATGTGGTTCTGTCTGACGGGACGAGCTGGAAGGAAAGAAACACAAGGAAGCTGCGCCTCGAGGCGCGATCGGATATTCGACTGAGGGGGACATACCGGCGCAATACAGGCTGCCGCCACCCTTGTCGTGATCACCACGTGGTCGTGCATTCATGTATAACAGGATTATGTACAAGTTGAATATGGAGAGTAAACTTAAATATATACAACTGTTACATNNN
>STRG.6368.1
TAGGACATTGAGGTAGTCGTTTCTTAGTGTAGTTTTCTGTGTGGAATTCAAGGAACATTCAGTACTAGGTGCTATGTAACGTTGGTCATTCGTTTTCTGTAACGGGAATCAGAGTACGGTGGTATACGTAAAGAGAGAACATGGGAGAGCTATTGAAGACACAAGAAGGTTCTCGGTATGAAGAAATGCCTCATTTTTGGCTAGATGACATTATGAGAGCACTGGCGTTTGTGGCCTGAATCACAGCCAATGAATATGCTAAGAAAAACCGAATGTTTCCAAGTATTTCTTTAACCTTAATTCGTAATAGATAGGTACTCCTGGTGTCCATGCTGGTAGAGTAAGGCTACAGGAATTGGGCCAGCAGTAGATTTGGGGTCTGTGAATCTTGAAAGCGGCAGTCTACTCAGTATCAACACATCGAAGTCGACCATCCGTGCAGGTAAGTATACTCGTAACATTTTAGTTTTTCGTCTGGTCGAGAAGTACCGCTTGGAGAAACATTGTGTGCCACTGGTTTGGCAGTGCGCAACAAAAAGCCGCTCAAAAATAGGCTCATTGTTTCCTTCAAGGGTAGGTCAATGAAGTTTGTTGTCTTTGACTAAACTCCAGACGCTGCTTGGCCTATCCCAAGGATAGCAGAAGAACCGGTTGTAGAGTGACGGTATGTTGAGTTCGAGCAGGACGATAAACTATGACGGACTCAATCAAGCTGCCTTTCCCTTGTGTTGCAGCTGGTCAAACCAACCTTTTGAATTAAGACCTGGACAAGATAACATCAGAAGACAAGAACAGTGAATTTTAAATGCCCAATACTGGTACATGTTAATATACTCTATTCTCGGATCCTATCTCTTCTGCTCACGAATCACGCGGTGTTTTTCGTTGAAAGACATAAAGCTTTCTTTTATCAATATTGGAAATCAAAAATATCCAAAATGAGAATGCGGGTACGTAACTTAACATCTTCTTGGAAATAAATCTCAGGCTACTTTTTCTATCAAAATTCTTTTATTCATTTAGTGTAATCAACGCCTCTTCGGACACTCGGAAGATCAGGTGGGCAAGTAACACAGGAATGATGGACATCCTTCAGAACATTCTGAATGAAGCAGTCTTCGAACTGCAAGATTTACAAGCTTTCAGTGCACCATTTTTGTAATAAACCTAGTGATTTTCACAAACAGAGTGTTTTTAATCAAAGATTCATTAGTGGTTTTGCTCTTAAGGAAGGA
>STRG.47597.1
CGTCCGTAAACATACACGGAGCTACGGTAAATGTTGCGGCCTTGAAAGCGCTTGACTGTGTTCCGTCTATGGCTTTTTGGGTGTGGGTAGTGCACACGGTAGTGCATGAGTGTACGTGTGTCCAAGTATGGATGAGCAGTGCATGAAACGAAAATCGACTTGTCCGGAAAAAAGGTTCTTTTTCCAGTCAACGGGACCGACCAAAGTGCATATTACCGACTTTTTGAGCTTGGTCCCATACGATTTTGAACCGGTCTTGAGAATTGTTAGCCGTGGTAACCAAAACGCCGTTGGATTACCAAAATTTCCGACAACGCTGGGTTAGTGAATATGGTCTTACACCGTTTGGTGCATATGCTTGCT
>STRG.18137.1
GGAATGTGTTTTCTCGATGTTCAAAATCAATCGGACAGTCTTCATAACATTTTTTTTAGAAGTGATTGGATTCGAAAACATTTTCTTGATCAACAAATACCATGAACAAATTGACTGAAGAAAACGAAACACACTTTGTCATATGTCGTGTGGTGCAAACTCTTCTGTTGATCATTGAAGAGAAATCGAATTAACAATATAGAACAAACAAAATCCAATTTGACGCCGAGTTATTCGAAACTAGTATTCCATTGAATCATTTGGCTTCACATTTCGTTGATTCGAGTTGAGTTGGCAAACTGCCTGACACATTATCTTGAGTAAAGAAAATGAAAAACAGAATCAACGGAATTTCGGTACCACAATTTCGATACAATCATAGTAAAGTCCTATCGAATCCAAAGCACCAGACATACATTTATGTCACAGAAACAATTTGATACTGGCCTCCTGGATCTGATCCGCGAAACGAAGCCGATGGTTGTG
>STRG.2205.3
ACGAACACACACACACACACACACACCTACACACACACACACGAACGAACGAACGAACGAACCAAAGATTTATCCACACGTCTGTGTTAATTCGTTGCATTTTCGCACCATCTTGGGCCTTCTTCACCGATGTCGTGCTACCTGTAATGCTTAGTATACCTTGACCACGCTGAACCGTCACAAACAAAATCTCAGTAAAATAATAATTGAACTTCTAATAGAAAGCGAGGAATTCCAAACTGTTTACGATTTATTGCATAGTTTCGTACTGTTTGCGATAACAAACGAGGAATCAAATTTGCAAGTGTGCACCAATGGAGCAACGTTATTGATTAAACTTGGACGTCGTTCAAACACTTGCCATAGATGGATCGATTATTGGCTGGGTTCTTCAGCTAAGCGTGCACATAAATCCAAATGTATCCTCGTGATGAGAACAGCGGGTCGAACATGCGATTACGTCAAAACACGGGGAGCGGTACCAGTTTATGATTTCCACATCTTATTTACATTCGGATTAAGGTAATGACTATGCGTAATTATATTAATGTATTCAAAATAAAATGCGGGAAATGTTCGTGGTTCAGTATTTCTCTATCCTCCAAAATTGTGAGCTGCGTGTTTCTGAATAAAAACTATTCGGTGATTTCGGCATACGAAGTAAACGCCCAACCTTGAGCAATATGAAGTTTATTTCGAACTGCACATTTATGGAGGTGATCATTTTCCAAGTGGAATAAAGCTTTTCCCAGCACTCATTCCCATGTTTCTTCAGCGAATACCGCAATTTTTACTTACTCTGATCGGCTCTCCACTCTCTGGTCCAGCTGGAAGATGTTGATTCGTGTAATAACGAAGAATACAAATGTCCCAGTAACTAAATTCCTTTCCTAACTTCCAAAAACGTCTTGTCAAACCTGTGGTAATCACACCGCACAACAGTTTGCACGGAACATTTGCGGTTGAACGATCCAGTACTCATGTGACAGCAGAACGAAGAAATTAGCAACTATAAACATCCGGTCGGAAAATGACCGCACGCGGAACAAATGTTCAGTTTAAACGAGTTGGTTCAGCTAACGTGTACCCACCCTCCACCCCTACCCAGCCCCTCGCCCCGGGGCTGTAAAAGGGGACTGTAGCAATAAACGGATAAAGCTACAAGTAGCCTAACTAAATTTCGGTCAAGCTCCTGTAAACTGTGATTCTGCAGCATTATAATTCAATACGAGTATTGAATGCTTGAAAAACAGGGAGGATACAAAACGTTTTAATTGTCCTTTATATGATTAAACAAAAGGAATAAAGTTCATGTTCAAACGATGAAAAATGTGATATCAATAACATGACGTTGTCCAAGCAAGATCATAATTAACCGACGTTTCGGTTACCGCGGAGAACCTTTCTCAAGAAGTTGCGAAAAACGAAACGTCTGGCAAATCGAAAGCCACCAAAACAAACGAGACTCGTGCTGAATGGTGTTGTCTCAGGGGACATCCTTCGACAAGCATCTAATTGTGGACGCAGAAGTGTAAGAAAACTGGCTACTGATTTTCAACTATAACATACATCCCAAACTGCCAAACATGTCCGTGGAAAAAATAGCATCGAAGAATTGGCCCCACAGTCTCCTGACTAATGGCCGATGAATTTCTTTCTCTGGACAGATCTCAAGACTGAAATCTACTTGCGGAAGCCAAAGCCATCGAATGATTAAAACCATACACTGTCCTTCGGCTAAGACAGGAAGATCGACCACCGAGTCCCACTCCAGCTTCACTAGAGATGTCCTGTTGGAAAGCTTGGCTTTTCATTCCCTTCTGTTATACGCAATTCTGATTCTCATCTGCCAAATTTACTCAACTGGAAATTCCCTACGGCTGATTTCATGAATTGAGTTTTTCGATGCATTCCGAATCTCGTTCGGTCTTGGCCTGCGGGAAGTACGTGTTTTTGTTTGTCGGAAATTCTTTTGGCTTACGATCTCGGAAGGCAAAATAACTAACGAGCAATCTTGAGTTCGAATCCCAGAGGGGACTCGATCGAAGTGCACCATTGAAGATATCTGAAAAGGATCAAATAGATGGACAACTGCACACAGCTTCCGTACTTTTCAATAGTGAGTTCAGCGTTGACACTACATGGTGAATCATACTATATACAGCCACTTGTTCATCGAGGAAAATTACCACGAAGTGGAATGTGACTACGCGGTAGATGACTAATTTTCTTTTCGGATCATCTCAGACGGAGATTCGGCCTAAGACATCCTCGGGTGCTGTTAAGCAGATATGAAGTTTGTCTAAGTGGTGCTACAGATTTTCAGTACGTTTCAATCCTAAGAGCCTGTTGAGTACTTCCCGATCAAGGTGCTCAACAAAATGGAAAATTCGAGGACTTCATGTGTTGTAGCCTCTTCTAGCCCCTAAAAATAGATGTTAGCTGTATATGGGGAACACCGTAGAGCGAGCTCATTTAGGCGCACAGTATGAAGGGCAGTCATCAAAAGTTGGTAAATATATGTGGGATTGAACTGAAGTAAAGTAAATTAAACACGTTATACCACAGGAGGCGATTATTTACCAGCTACATGATTCCCCTAACAAATGCACAATATACACATGCTACAGGCTACAAAGAAGTGTATGCTCTTCATAACCTATCCTTTAGCTTGCTGATGATTTTGTTTGGTTCTACAGTGAATTTGTCATGAAAGAGAACCGTAGAGGATTTGTGAGTGTTTCGACGGGAACACACATGCACATGTACAGAGATCTGGATAATGGGGATGTAACTTTTCACCTGACACCTTTGAAGAACCTTTAAACAGCATGTGCTGGGATCTTGTTTGTTGTGTGAGTTTACCGCAAGGAATCACACTGGGTTGGGAAAGATGGTTGAAGGATCTGATAATATGTTTGAGGTCTGTGGTGAGAAAACCAGGAAAATAACAAGGGAAACCTGGAACCACTCTGATAAGAGTCATGAAAATACAAATGGTCTAAGTGAATGAAATGTGCTGAGAAAGGAATTCATCTTTAGCATGTTCATTGAAATACATTCCACACATTACAGTTTTCAATTCCTGTAGTGATTCAGCCGCCATCATACGCGATATGGCCAGCTACAGCTTCGTAGTCACGCACGTGAATGAGCCCCAACCAATCAGGATCGCCAAGGACAAGTCCAACAAAAGCTCTCCATGATTGGTCATCTTCGAGTCTACCAATAATATTACCTAATTTAATGTAC
>STRG.71318.1
GGCTATACATCCGATCCGACTGATTCACCTCTCTACATTTGAAGCATTTACACCAAAAGAAGGAGCGAGCTTTCAAGACTAGAGAACATACTGCGAGCAGTATGCTATCCAATTCTATCAAAGTGGAACTACACAAGCCCAACGCCCTGTATACACGCCCCATAACTTCGACTAACTGCCGTGATATCCGAGAAACCACTATGCAGTTGAGTGGCTTAAAATCTTTTTTATCTACTTCCTTTCATTAGATAATAATGGCACACAATTTCAGGACGAAGGTCGCGGCCAACTTGAGGCTGCCAATTGGGGAATGACCGGCGGCGGAAGCGGGCGTCGAACCCGGGATTGAAGGGTTGAAAGCCCCGCCACGGTGAACTTTTGACCACCGCGTCTGTCGATGATGAAAAACGTAATCGATGCTTCACTGCTGCAGCCCAACCAGCAATAACAATGAATTCAATTGTGGACTCCCGATAAAACTGTCTCAGATTTTATTCCTCCCTCGGAAGTGTACAAAGAACTAGCGCAACTCTCGAAAAACAAAACAAGCGGTCGAGACGGTCTAGCTACTTTTACAATCGCAGACAATTCACCTGATTTAATGGGCAAACCTCTTCAAAGCTTCTTCCAGCCACAGGTGTTTCGCAGAGGGCTATTTTTTGACCCTTCCTTTTTTCTAATTATATCTCTTTCATGCATATATACGATGTCAGTTTACTTGTTAAGTACGCTGATGACGCAATCCTTGGTATGCCCCACTCCACTAGTTCTCATCAAATACTCATGCAGTAAATAGTCACTGAACTCAACAACTGGTCCTTTGGTCTTAATCTAAAAATGAACCCTTCTGTGTGTTCCCAATAGCACCAAATATCCCGATCTTCTTGCGTCCAATTCCGATCTACTCATAAACGGTGCTCACATTGATTGAACCTCATTTACTTAGTATGTTGGAATCACAATCAGCCGTGATCTTCCCCTGGTCCCATCATGTCACAGCAGTTTCCCAAAAAATAGACGTTTAACACTTTACGTCCTACGTCTGAAGTATTTTCCAACTCCACTCCATTTAATCAGACCTCTTATATTTGCATGTATCTTATGTCTTTGGCTGAAAGCTACTCCCGTTATTTTTCTAGGTTTGCTTTTGAAAGAATTCAAACCTATTGTCAGATTCGTCAAACACCTTTCGCGTTGTAGTGGGATCTCCTGTGGTCAGTTCTATCAACCTATAATATGTCGACACCAACATGATTCCTAAAAGTTTGCTTCGAAGATTACAGCTAACCAATCACACCCTCTTTATCCAGATCTTAGTAAATGTGCTTCTACATCTTCCACCAAATCCAGCTACAAACACTTGTTTGCCCGTACGACTACTTATAGATCATGATATGGCTCATCGTACAGTGTGAACGTTCAAGCCATTGAAAACCACGGAAACCCTGTGCAGCTGTTTTATCCTTGTTTGGAATTATCAGCAGTGCACATCCACCGAGCCCCAACTAGGACTCAAACCCGGTTTCGAACTGTATGCTGAATCATATCATGTGAAGCTCTAATCTCCTACTACTCATACTTATATTTACAAATCACCAACGGTTTCCTATCTCGCCAGATTCCTCACTAATCCTAACAGTCATAAACGAACTGAAAAACCGGTTGAGCTGAATATTTTTCACATTTTCCATGTATTTTTCTCCAATTATGCCTGCATTTAATGGTTATGTAGCTGCTGAATATTCACTTCCGGGTGCATAAAGCAAACACTTGACCTGATGCCCACAAAGATGAATGCCATCCACATCACCAGTGCGCAGCACAAGTTATGCAGAAATGATTAGAAAATAGTAGATGAG
>STRG.20594.1
CTTAGTGGACCAAACTCATCAAGTTGACAGTGTTGCATTGCACATTTAGGTTTCTGTGTTCTCCTACAATCAGGTTATTACCTTTTTTGCAATAAGAGGCAAATATCTAACGATTTAAAAACTGGAAAAATATTCCGGTGTAAATTAAAGTGTTAATTTTTTGTCTTGGTCATGAAAACGGCTGGCTGATTGATCCGTAAGACAGATTTCTGCAATCAATGTCTGGGTTTCGGTTCGGATATTCGCTGGCGAAACAGTGAGATATTGTGGAAAACATTAGCTTCCCTTGCCGCACTTATAAACTAGTACCCTACTCTAAAAAAATGAAATCAGTATATTCCCATACAGCTTGAATAAATGATTTTCTCCAAAAAA
>STRG.4901.1
GTTGAATTAGGATTTCTGACTGAGATACGTGAGTAATTCATTCTCAGTCCTACTGCGAGAAGAGAGTGGCACACGACAGTTTAGAACAGCAACAGAAACAACAGCAACCGCGTTGCACATCTAAATCCCAGTTACTTTTTTCACAAAACCGAATTATGAAATTTCACTCCCAAGTTTATATTCTCTTCGTTCAAACTACAATCAAAGGTTTCTAATTTGGATGCAAATTTTATTCCATTCTTCACAAATCATACGATGGTTTCGAAAACAAAAAAGTGACGAAATTTAATTTGGAGCCCTGAATGAGCTGAAAAATTGTCACTCTAGTGAATTAAATTCAGTCGAAAAACGGTACATTTTTGGGCAGCAAACCAATGATGGCTTGATTTCACCGAGTTTTTCCTGTGCAAACATTCAATGGACTATTTTGACGCTCATAAAGAAACGCCAGAGTGCAAGTTCTTTGTCTCCATAGCATTACAAACCAAAACACAAAAGTTGTGAGCGAGCACACAACATTATTGATAGACCCATTCTGTTGGCATAGCAGAATAGAGGCAGGAACCCTTGATCAGAGCTGATATTGATTATCGCTTTCGTGTATCCTTGTTTAAATGATCACACGCATTCAATAAAACCCCTTCTTATGATGAAAA
>STRG.78016.2
GAACTCCTGTGGAAAAAAACGAACCACGTAGCACTAGTAATGATCGAAAGCATGAGCAGGAATGTCAGATGCAGAAAATTGCGAGAGGATTCATTTCGGTCCGTATTGCGGTGAAATCCTTCTAGAAGTTCGATAATTACTATATGAATTATGAGTGAATAACCTCGATCGGATACGGTACCGATTGAGGCGAGGGAGTCGCATTACTTCTTACTGAGATCCAGTTTCATGTGGCGTTCAGCAAATTTCCATTGCTAATGAATACAAACACGGATGACAGTTGTCCAGTGATCTCGAAGACGTTCTGTGCTCACTCATACGTACTGTATGATAAATGAAGCCTTGAATCGGGGATCACCAGTTCTGCTTTCCCTGTCGAATTTAGTTGTTTTTCACTTCTATCACAATTTGTTCATCATGAAACCCCTGTGTACGAAACGGATACTTCACCTGGAGTAGTTCGACATATAACCAAGTGCATCGGATGCTACCAGGCATTGGGATCATTGGAACCGGACATTTTGTAGTCTCCTCAAAGCTTTTGGATCTACGAATCCCGATAAAGTAAACTTACTAATTTCGTATATTTCTGCGGTGGCTTTTGAGAATATCGTGGATTGCAGTATCAGGAAGTCGGAAATCTCTCTGAAAGCACGTCATTAGCGAGGCCGCCGTACGCTTTCCTCCAACCCATGAACAGGGTGCTTTGTTAACACCAACCAATGGAAAGGCTCGCATACTCTACATAGCAGTGCAGTCATGACACGTGTCCATGAACTGATTCGCCTATCACATGTCACTGTTCACATCGACCATTGAGTGACAACCTACTGCTTACCCTTCATACCAAACCGGCCAGTAATCAATCGCATGAAACACTGTGATCCGACTTAACCAATCATGTTTGCGCACCACACTGGGCAATCAATAACGTCTATCTGTCCATGTATTCCTTGCCTCATGCCATGTAAACTGTTGATTTTGGTTACATTGAATGTAGTTTCCGCACATTGTTCGTGGTTACTTTTCCGTGGGGATTGGATGATCGAGTAATCATTGACCGGGGATAATTCGGAGGTTTGGGCGCTGACACAGCATGCGGCACATTCGAAAACGCCATCGCGACGCTGACAGGTCTGAAAAATCGTCCTCGCAACGGAAGCCTTGTAGCACTTGTACAACTTACTCGTTCTGTCACATTTTTTCTTTCCATTGTAAATAAAG
>STRG.74771.1
CCTTGAACCGTTTCTGACTGTCGTTCTTGGGCCACGGGGCTTTGGACCTTTGGATTTTACTGTGAAGTCTATTTGGCCGCATACTTGAGTACCATAGAAACTACGAGTCAATCTGGTTCTGGTTTTGGGATTCGTTTGAATTGGTTACACGTTGCTCGATTTGCGAGAATTGACTTACAGCCACAGCCGTGTGTGGACGAGCCGCAGAACTGATGGGAAGATAGCGAAAGTTCTCAATATCGTTGATTGTTAAGATGCGCTGGAGGCAAATATTCCTCAGTGAAATGTACTGTATTCAGCGTTTGTTGGTGCTTTTTCATATCCGGTATTCTATCTTGGTAACTCCTCCCAGACAATTTTGATTCTTGCATTTCTCTGGTCTTCATTTTCGGCCCTTAGATAACGATAATCAAACGTAAATACTTACCTGCAATTTAAGTACTCATCTGCGCAAACCGTGTGTCTGCTACTATCACGGCTACGCATCACAAACTGATTTGTCGCCCAGTACCCATTTCTATTTTGGTGCATCACATTCCCCCCTCATGAACGTTATCAATGTGCGCAACGATTACATGCTTGCGTCCGGTCACTTCTTTTACCATCACCTAGGCAATCACTCTCTACAAATGAGTCCTTCACTGGGTATTTAACGGACTCAGCCGATATTTTGGTCGCTGAACGTTTCAAGGAAAATCTTCGAAAGATCTTGATTGTTTTTTGTCTGCAAATTCATTCCTCTCATCGTCTGATTTCCAATCCAAAGCCGTGCCATACTCCGCAGAGCGCTGTAGCTGGTTCATGTCTCCCTCGGAAACTTCTTTTCCCTCGAAGTGAACAAAACTTTCGTCAATTCTGTTTGATTCTCTTGTTGCATAGCACTTCTTTTTGTACTATTTCAGGAAGAGTCAGCTACCTCCGACCAGCTCGACCCTGACTTGGCCGGGTTGGCCACCCGACCTTAAGTTCAAATTTGCCGGGCGCCGCCTTAGAGAGTGACTTAAATACTTTCTCCTGTACAATATTGAGTGCATATACCTTAACCAACCTCCTGAAATGCGGACTCTTCGTCCATTTGTACAGTTTGATCTTGCGCTACAGCATGCCCCGGGTTATCCGAAATAAACCAATATTACTGTTTGGACTCTGTGGAACGTAAGTGTACGGCAATGTTATGTGACCTTTTTCAAATATATCGG
>STRG.9014.1
ATATACAAGGCCAAACGTGGTTCAGACATGCTTTGCGTATGCCTCAACCCTATTTACAGGTCCTGAACACGGCTAGAAGGGATATAGAGATCAGTAAGTAAATGGACATAAGAGCATTAAGAATCCGACTTCAGCACTACTCGCAGTGTGTCCTCACTTCCGATCGGAGCCCAAAATGACTGTCTTTGTTTGGATTCTCCAGGGAACACAGCTCAAAGACGCAATCGGTTGGGAAAATGCTGTGAGGCGTGCTTAATAGATTCCTGAGATAAACGTATCCCTTGGGAAGACTAAGAAATAATACATGCATAGAATAACGAAAGCAAAGTACCATTAATGTCCTAAGACCTATAT
>STRG.16889.1
GTTGCCCAATTCCTTCACAACCCGATTTCAGTGGTATTTGTAGATCAAATCGATCCCACGAGGACTTTTTTTGTTTCTACTGTTCTTTTTCCAGTTTTGTTTTCTTTTTTTGTTTCCTAACAGAGGGTTGGTTGAGCCCATATAGGAACTTTCCATGGCCCCTCCGCCCGATCGTAACTTTATGCGTAATTGCCTTTTTTCCGCAACTGCTGGGGGTGGTCTGTTTTTCCCACGTTCGGACGACGCTATGGTATGGGTGCCGTTGACATCAGGGGTTTCGCTAGCATTGGCTGGGAAAATGCAGAGTGGGACTATGCAAACGCACGGAGTAGGACAACGAACGTTGTAAAGCACAAGCTGGCATACGTGTGCCAGTCTCATACAGCGCCAGATCATGCGTAAGACCATCAGAAACCATTCCGGGCTAGCTGGTGTAGATGAGTTTAGCTCAGCTGATGGGAAATAGTGTGGTGTATAAGAGGGAATATGATAGTGGTTTGTGGATGGTAGATACAGAGATGAGACAAGAGGACAGGCCACCAAGTAGG
>STRG.74841.1
TCATCTCAGGCGTATAGTTCAGTCAAATCACATCCGCGACATAGATGTCATTTTGTTTGACTAACGTGTACATGAAATATTCAGCTTATACTGATAGTGATGAGATGATCGGATGCAGCTCACGTCCAAACTTCCGAATAAGTGCACGAATTTTAAGCTCAATTAGTCGGTCAGATATCAGGTCAACATTGCACCACATTGAATTCCTTCTCACAACAAATTTATCCAGTTAATTAGAT
>STRG.39316.1
ATCAGCCAGTGCGCCGAGCGGCTGTTCAGTCAGAGGTACAGTCATTTGGAACTTGACTAACTCCTACTTATGGACGAATGGATTGCAAACAAACATGTTCACCTCGCACATTCTAGCGAAGAAAAATGAGGACGTTTGACAATCATTTTGAGTAGGGAAAACCCAAGTGGACTGCACATCACTACCGTGAATTGGTCAGTCACCATCGATTCCTATTTTGCTACTCAGTGAAACAACAAATGATTTCATTATATAACAGGTGGCCTGGCTTGATTGAAGTCCGCTCTCTGTGTGTCCAGTTGATCAGCTGAGAGCTACTTCGCGGTACTACTGCTGGGCTGAAGATTTCAACTCCCGTGTACTTTGTCTTGATACCGATCGTGTATCGTGAGCCTGTGTAGGCCCAGGCGTCATGCATCCCGTGTTGCGTATCTACTGTGCCGTGCATCCTTCTTGTTGTGTGTGTTGTGTAACGAACACACAGTGTAATCTGTTCTATACAGTCCCACAATCAAAATCGCAACATTGGAAATACGAGGTTGTATATAAAACGAAAATACATCGACTAGCTTGTGTAATGACTGTCCGGGAATAACGAAAACCTGTACACCGAAGGACATACGTGGATTTCGTTTACTACTTGCTAAAAATGTACAATGCTACGCAACAACGTGTTGAAACCGATCCCTGGGGTAACTTGTTCCTTCGATTACCTCTTTGAGACCCACTGTAAAAGCTTGCATCATAAGGTCTTTAGATTCTTTGCTGTCAGTCTTCACTTCGTTCAACACCAGGACTTGAAAAACCCAAAGTTTCCCCCACAGATAAATGAAAACTC
>STRG.29208.6
TGGCCGCGTGTCGAAACGCCATCGTCGTGATCGTCGTCGTCGTTTTTGTGGTGCAGTGATCGTCGCTCGTTGTTATTACAGATTCACTTGTCTGATTGCTTGCACGCTTCACTGACGTGCTAATAAACGAATCTGTTGCATACTGTGTGTTTCTGTTAATCCCGAACACAACAACGACAACTAGTTCATTCTTGGTTTTTGTATTTGCCTCGCACCATAACCTAAATTCAATAATTGGATTGGCCAGCCGATGAATCTTAAAAGAAGAAACTGCCCAGATGCTGGTCGAGTGTGATTTGGGTAACGAGGATGATGGCGTGAGTGCCTCCAATGATGATTTTATTCCTCAAGGAGGAGCGTCAAAATTGGGAATCGATTTCTAAATGAATTCTGAATAAAGTGACATCGTCAATGCAGAATCTGATGTGGATTCACATGAAAATTGCATCTTTGCGAAATCAGGAAAAGCGTGAGCAAGTCCAAGCCACGAGCCGGATTCAAACCGGTGACTTTCCGCTCACCTGGAAGTTATTCTCCGTCAGCCGAGATATAGCGTAACGGCCAGTGGGACACGAATGACGCAAGTGAATATCCAATGACGAGCAACCGTTATCCCAGTGATACGCAGAAGTTGTCTTGGTTCTACTTACTGGATTAGCCTCGCTAGTTCCTTCTCAGTGAGACGAAAGCACATGGCTGAACAAGATCCAAAGAAAATTCTGACACATCCGTAAAACTCATCCGCGGCAACAGATGTCGGAATGATGAAACGAACTTCTTGGAGCCGGTAACCGTAATACCGCTCACTGATGCTTTCATCTCGAATCGCATGCGTATTACCACGGTGACACCTCAGATCAAGAAGCTGTAACTGTATCAGTGCCAATTCACTTTTGAGGAAACTAGATTATATTCCATAGATAGCAAAGTTGAGTCAAATTTGAGAAAAACTGTCATATCGTGTCTAATCACACTAGTGAGCTTTCGAATTAGTTTTCTTCCTACTTCCATCATGTATTTTGTACCCATGACCACCTAGTTACTGATCATGTATATACTGGCGTATATTGTTTCGAATTCCCGTGACTCATGACCCGTTTTGACACACCCGATCCCCCAAATGATATACACAGG
>STRG.46899.1
GATTTTGGTGCTCTTGATTGCTAGTGCACAGGAGTAACACACAGAGACCGAGATAGGGAACACGAAATATTCATCATCATGCGTAACTATTTCTGATCCACCACTTTTCAGATAATAAAAACATAACTCAAACAACAACGACCACACCTGATAATAACTCAACAACGACCACACCTGAAACTACAACAACAGCTCAAACAACAACGACCACACCTGAGAATGAAAACATCACTCAGACATCAACGACCACAACTGGTGGTACAAACAATATAAGGTGCTTTCGTGAA
>STRG.19505.5
CCGCATGTTGCACCCAACTCGGAGTGTGATCAGCCGTACGATTGCGGCATTCGCACTCGAGCCCTTTAAAAGGCTGTGTGTCATCTCTGGTCCACCACCGCTACAACTATTCTCACAGTCGTCTACCTCATGTTGCTGTCGTGTGAATATTCAGATTCATAGATAAACCTTTATCTAATCACGTCAATGGTAATCGGAGCGATCGCGTGACGAAGAGCAAAGGAGCCGGATGACAGACTGCTCATGATTGTACACTGCCAATATATATGACAGCATCCAGTATTGTATACAACAATATGCGTTCTGTATTTAACAAACTTCTGAACTCAACATATTTACTTATGACTCGTGTCTTACAAAATAACTGTGCAACGCATCTAACGAACTTGATTGAATGCTGCCGTGGACGAATCTACGGATGAAATTGAGCTTTTCTGATCCCATCGGGATGGTATGAGTTGGCTGTGGAAAACTGGTGGTGCTGCTGGTAACTATATCAAATCCAAGTGGTGGCCAAGTCTAGTGTGGTTTTATCCCACATATCTAACGGGAGTGATATTCGTTCGTCTCATGTCGTCTGAAATTTTCCCGTTTCGTGCAATCTCATGACATCGTCGTTCGCACATATCATTTGTCGAATTTACATTACTTTCTATTCACACCAGGCGAACGCTGTTTATCAAATTTCTATTTTCAGTTGTTA
>STRG.41743.1
AATGTGTCTATGCCGTCTGAGCTAAATGTACCTATTGTAACGTAGACATGCTGTTGCGCGTGTAAACATAAGCTTTGTTTCGTATTATGTCTGCTATATGTATGAGTGGCGCACTTTGGCTGTTATCTTGTCAAGCTGCAATACAAAACGTAGTACGGGGGCGGGTGTTCTGTACTGCAAAGTCAGTGTCCTAATCTCTAAAATCTTGAAGTATTTTTGGATCTGGCTAGATTTTCTAAAACCCCAGCAGCAGCAGTTGCTTGGTTGAAGTGAAAAGAAAAATATGGACAAAAAATTCTATGAAACTTTTTGGGATAATTCAGCGGCCATCACACGTGATGCGGGCAGGTACAACTTTGTAGCTGTGCACGTGGACGAACCTCAGCCAGTCAGGATCGCCGAGGACAAGTCCGACAAAAGTTCCCTGTGATTGGTCGTCTTCGAGTCTACCAGTTATCTTCTCTGATTTACCATGGTTGTATAGTTCAGTTCCACAATACAATGAACGTGTTATTCAGCAC
>STRG.54000.1
ATTCTGCAAAAATGTGGGGTGGGTGGAGAATGGTACAAAATCACACAAATCCTACAGAAGAAAGACTGTCCTGTCGGAGAACTAAACTGGATTGACGGATACGCAGATATCGTGAAGAAGAAACATTCCTGAAGGAGACGTATTCAAGCAATGGAGCTTTACAATGTATGAAAGGAGTTGCGGCAAAAAATTAGACGATGAAAAATGGTGGCATAATACATAAAGACCAAGAAAATCGGCCGAGGATAGCAATTTTGGGGTACAGTGACCGTATATCGGTTGAGCCAGTTGTAAAACGAAACGGACAACACACTGGACTGTGGGTATCAAATTGATGGTGAGAGAAGTGACCGGATAAAGCATATAGACTTTGAGTGGATTGTTTTGCTTTCAGGAAAAAGGAATGTAATGCTTCAGCAAGAAACTGGTAACTGACAAAAAAAATCGACGTGTGGTGCATAGCTATGATAGTGGCAGAAACGTGGCTTGCTAGAAGGATGACCGGTTGAATGACAGGTAAGTATTCACATACTGATAATTCTCAGCAAAGACTTCAAGTGGTGAAAAAAAAATGTATCAAGTATCGGAAGTGTCTGAGACGATCTATCGGAATGGAGCATGAGAAAGGAAATACACAGAACAACCGATGAATAGGTTTGCAAAGTTCGGCAGCCGGATATGGGCGGAGTGTGTGTGATAAACCAAATGGACTACACATCTGGACCGTGGTTGCTAGAGTGATGGTGAAGGAAGTGACCGGATAAAACATATGGACTTTGAGTGGATTGTTTTGCTTTCAGAAAAAAGGAATGTAACGCATCAGCATGAACTAGGAATTATCGAGAAAATCGTTGCGTGGTGCCCAACTTCAACAATAGGATGGACACAGCTGGAAAAAACGATGAAGTGATGGGCAGAAGACTATCAGTTTATGTTTGATACAAAAGGTGGACCACTTTGTGGCGACAGAACAGAACTCTGCGGCACAAGAGCTTATCAGATGTGCAAAAATGGGACACGATACCTTGCAAGATAAGGACATTGCAATGCAACAGCCTTAAGTGGGCAAACAGCGGATCTGGCANNNNNNNNNNAAAAAAGGAATGTAATGCATCAGCATGGACTAGGAATTATCGAGAAAATCGTTGCGTGGTGCTCAACTACAACAATAGGATGGACACAGTCGTCGATTATTGGGAATCTCAAGAGATAAATTTCGCAGTGTCATATACTGTCTGGAGATTGTGGTACGGAAGTTAGTGACAGCAATAAATGCGTTATTTCTGGAGTATATCGGTAAAAGTAGCAAAAAGGGGTGGGCTTTATCTTAGAGAGTGGTTAAGTTTGCAAATAAGACTGGTGAGTAGTTTGGCATGAAACCGCGGGAAGTGGACTGGGAATAGTGAGCCAGAAGTG
>STRG.55130.1
GTGGAAATCTGTATATGGGGTCTATTGGGCCCTCTGAAGACTCGCCTCAATTTTGTCATGGGTGACTCATAAACGGAGGCGAAAAATAGGTCTACGTCCCCAAACCGTTTGACACCTAACCCTAAGTGAGCCAATGTGTGGTCATTGTATGATAATTGCGATCGTGAATACAGATACTGAGGTTGATAAATAAATTTTGTTAACAGGCTACCTGCTCATGGAAAATATGCAGAGAAATAATCACTAAAACATGCGTACAAAATAATGGACCAGGTCAGAATGTTCCGATATGGTAGTCTAAATGAAACACGCTGCAAGTAAACTGGCTCCGTATAAAGTGCGAATAGCTGTGTTTCGGTGAATTTCGACCTCTCCAGATGGCATAACGACCCACATCTTCGCGCAAACCTACGTGGTTTCCTTTTGCGTAATTCATGATTAGATCCGATAGGCATTCTGCATCACGACGCCGTTATCCTTAGTCCATATCATCCTTCAACAGCAACATGATCTTACGGATAAAGTATACGAACACAAGATGCATAGGTTTGCAATGTGATACAGCTATCCTATCAACAGGCAATTCTTCAAAAGGTGAGCACGTCAACTGGTGGTGACCCTGATGTAAACGCATGCGAAACGATGCGTCCGTGCCAAGCGAACTGCACGTTCGACCCGCGACATAAACTTC
>STRG.759.1
GTTTCCTGAACGGTTTCGGAGCGGTTTGTGCCAATCGTTTGAAATACGTGGCATGCTCCGTTAATTTCCTCCACTAATCCAATTTGCATAATACAATGCTCATTTCTATCTCCTAATTTGTGAGTTCCCAATCAATTGTCCCCATTTTACCCATTTCGAGGTAGTAAAATGGGGCGGTCTATACCGAGGTCTTCAGGGTATTTCGACGAACTAAACTAATACATTCAAATACAACGCCAAATAAGCATTGCACATTACTCCGGTCGTCAATTTCCTTCGTATAAATTCAATGTTTATCCGTGTAAAATGGCTACTAAACAAACCGACCGAAAACCGATGTTACGAACGGGCTGGGTGCTACAAGGGAAGCTGTTGCTCACAACTAACATCTTGGATGTAGCAGAACCATCGGAACCATTGCTTAACGGAGGAACCCAAGATGTAACGGGGATACCGAATTAGACTGATTATCATTATCGACCTACACAGACCCGATTGTCCCAATCAACACACGCAGT
>STRG.67984.1
TTGCTCTCGTGTCTCCATTGGCGAAATTAATAAAGTATCTGAAAATAATCACATGGAAAAGATGTTATGTATCTTGTGGAGGGGGGGTTGCTGGTATTCCATCTGCAAAATACAATACACAAAATTGTTCCATGAGCACAAAGCTCGGTAAGTGTCTTATCGGGAACCAACACTATTGTTCGAACACGAATATGGCTACCAATGGCTTGCCCATTACAGTTACGATGAAGATTGTATTTTGTACGAAATATCTTGAAAATGGGTATTCAAAACCACGCTCAAATTTTTGCTTGACTGCATTTTGAGGAAATCCGATACAGTTTGTGGAAATACTTTCATAATCTGAATTCAGCGGATGCAAATCGGCAAACACCGGTCTGTCTTCTCAGTAGATCTAATCTGGCCAGTACAATACACACGCAAGGTTGTTGACGGACATCTGAACCACATTGGTAACTCAGACGCACAAAACTAAATCCTAATCCTGTTACAATAGGTCTTAGGTGGACAGATTACCTATGAAATTCCCCAGTCCTGCGTGTGTATTCTCCCGACATCAGGTTGACTTTTGGCCAAGGGAGCAGTAATTCCTTGAAAAACTGTTTTTATGAACACAGAAAAAGTCTGCGCAATTTCCTTTTGACCACATCCGTCGTAGAGACGGTTCATTGTTCGAACCCTTTAGAGCTGTTTGCTTACACGATAGTGGACTCCAAACCGTCCTTCCTGTGTTAGTGCAACCCGCATCGATTGCATTGGTCAGTATGAATTTGCTCACCGTGTTACCGATCCCTTCTGGTTGACAGAGCAGGACGCAATCCTTGAACCCGATCAGACAGACACCTAGTAGTTCTGTCGACATATTCCTGCTGATTTGAGATAATCGGGCTAACCATAATTTCCATTCTGCGTAAGCTGGTTTTCTCCGCCGAAATATAAGTAATAATCATGGTCAGTCCAATCCAGTTTGAGTCAAGTCATTCAGCGATTTGTTGCATCCCATAAAGGGTACATTTTTAGCACGTACGTAATTTACAAAGGAATCCGAAGATAAAGATTCGGTTGGGTTAAGTGGAGGGCGGAAGTAAGTGTCAAACAGATACTCCGCAGTGAAACCCACGGTGACTGGCGATAAAGACGGAGACCAAGATTGTTCAATGTCAGGTCAAGATCCAGAAGCAACACATTGCTTGTACTTTATACAATCGACAAGACTACATCTGTTGAAGCCGCTATAACAAGAAAAAAGCTTCATATATGTGGTAAGAACTGCAAAATGCTTTCCTCTTCCGAACCATAAAAGCTAGTCAAGGTCCAGCAAAGCCGGCGAGTCGGAATCTGAGTGGGTTGAAATTGGAACAGCTTGATCAAGTGAATTGCAGCAGTACTGCACGAAAGAGATGGAATTTTTCAGACCAGCCTAACTCCATGAAACAAAACAAGGAGATCTTTGGTGAGGAGTTTTGTGACAGGCCAATAAAACAGCTCCGTCCATCATCGTCATTCGAACAACAGTATTAGTAGTATAATAGTATTCACAGTTACAATTATAATAATCCGATTTATCATCATAAGAGTCGTACACTCTAGGCCCAAACTCAAGTGTGTGCTGGAAGAGCAAGTTAGCTTGGTAGCCGACCAGTTGTTACAGAGAATCCTGAGACCGACATCCGAGCATGGAATTGTTTGAGTCATTTTTCTTCCACATCACCACCGAAGTAGAATAACATGACTACCTGTTACTAATCGACTCAGCTGAAATCCACAAGGTTTTAGGTAGTTCTCAGATTTCACATTTTGTTAGCTTCAGGGAAAAAGATTCCACTACTCACTGTGCTTGAGAAATTTAAGAAGGACGCGGATCGATTCCATTGATTTTTATGGTATTATACTGATTCAAATATGCTATGATCTTCCAAAATCTTGTCACACCACATCTGCCTTTTTCCAACTGATCTGCTCACTTTTCTTATTCTGGAA
>STRG.30478.1
GATCAGTCATTGTGCACGTGCATCGTGTTAAAATGATACAGAAGTTCAGTTTTATCGGCTTCAAACCCAGTCTTCGGTACTTTGTAAGCTCTACCAGTTCAGTTATGAGACCATGGGAAACTGGTTTTGAGGAAAGTCTCTTCTGATTGGCTGGTGATATAGTCAAACATCGGTTGGTAGGTTTCCATTCTCAACTTCTCAGTCAACGACTCCGTCGATCTTCTGTCCCGTCAATCACAGCGACGCTCACGCACCACATGACTCAGAATGACAGTACTGATTGCTAACATAGATTGCGTGCTACAGACCAGTCAATCAGTATTTTCGTATGAAGTACTTTGGACATTTCCTAGACGGACTGTATATAATAGCCCGCTGGATCACACTAGCTGAGCACAAAGGCTTTGCTTTGCTGATGAAGTTCGCCTCACAACGTTTCTGAAAAGTGCTTATATTTTGAATTGATATACGCAAATATTCGAACCAATGAATGGTATTTGTCATCTTTTAGTCTTCCGGCATTCAGGATCTTTTTTCCGAAGGACTTTATGAATAACCGATGGCGAAGGTCTTGAACGAACCGAGCAACGCAGATGACTGTCAAGATGAAAATCCATCTAACTATAACTGACTATCAGTGTTGTTCCAATGAACCCTGGACATAATCGTTGACTGTTTCCCCTTGTGTTGTTCTGC
>STRG.11295.1
GCAAGAACCCATAAAGCAACTGGTGTCGGACAGCACTACATGAACAGGGAGTTGATGCAAGAATAAAACACAACTTGCCTTATGGATGCCGATAACTGTCTGCGACGGGTCCGGTAGTCCAGAATGGATCACGTCGATCTATGGAATTTGGTGTGCAGTCGATGAAGATAGGGAGAGAGCGGTGGAGTGAAAGAGATTCAAAGAAGAGTCGGGAAGTGTAAAAGGAGTCGCAGTGTGGCACCAACTGGATATTTGAGGAATCAATACTGAGAAATTGGTTGTTACCAAAAGAAGATTAAAAATTGCCCGTAGATTCCAGAACAAGAAGACATGAAAAGAAGTTGATAAAAGCCCGATCTAGGTTGATGGCTAGATCGCACTTCTTCAGCAACAGGGCTGTGAACAGTTGGAACG
>STRG.24163.1
CTTGGGCCTACGTACTTACGTGCGTTTTGCTCACTGGCCTCAGCCGCCATCACGCACGCAGGTTGTGCTTACCGATCAATGAATAAACGGAGAACAGCCGTCGCTTGTGCTGATTTTAAAACAGAACACAGCAGTCCTCAAACGGAATGGTCATAACACGAGATTTTAGGGTTTAAAATAGGTCGCAGTATTGGGATTTGGATATTTTTGTCATGATTAATTTTCACGTCTCTGCCGCTAAATTTTCTCCACCAAAAAGATTATTGACGGGACTGAGGCAACAAAAGTTATGGTGAGACTTTTATTTTTTCGTCAAAGATGAAATTCTTCTACGAAACATCAGCGTGTCAATGAAGAAATAAGGAAGTGGTGTCGGAAACTTTCTTCTCGGGTTGTATGCGCACATGCTATCGATCGCATCGTTGGAGTGATTCGACTTGGTCCACTTCCATGAGCATTCTGCCAACACAACATATCGGTTACTGGCTCCATTCTCTGCTTTGTTCCAGACATGACACAGACAATTAAAAAGAAACAGGCCCAAGAATTCATCGCCAAAAAACTGTCAAGTGCAGCTTACCTGTCTTGTGTGACTATAACCAATGTGTTTTATCACGGTGCATGGACAGTCCAACCTGTATTATTGCCTTTTTGTGACAGAAATGTCGATCACTTGACCTGATTTATTTTCTGATTCTATTTCTAGTATCTTGATCTGCATATTCATGGCTAAATGGACGACTGAGTAAAAATTCTAGAATTCTAAGGTAACGAGGTCTGCACTTCATACTAAGTCTCAGTTTTCAGGATTCCATGAAACTACGAAATTATGGTGATTAGGGAGATGAGTTGGTAAACATGATGATATAAATTGAAAACGGTTGAGTTTTCTTCCCCAAGGTCACGTGAGAGCTTATGGTTTTCATTCTTCAGTCCAATGTTCTGCACGCATGCAGTGGTTTAACTATTCACGGGTTCCAGCAAATGTGGCCTGAAGACCTGGAATGGAGAATTACAGAAAATCTCGGTGGTCAGGCCAAGCCAATAAAAGCTTTTATAAAAGAGGAACATTCGGTGCCTACATGAATGGTTCAATGCATAGACGAGAAAGTGAAATTTAGACTGAAATTGACGGTACACGTGTAGATTCACAAGTAGACGAACGAGAGATCTACTAAAGAGATCAAAATGTTTTTTCCGTTCAAATCTCGGATGCTACGCAGAGCGATGAAGCCAGTGAGTGGGAATGCAACAGGCCGCAGAATACACAAGTCACCCATTACACAACATCTGTGGAAGACAAAACACTCTGTTAACCTGAAAACGGCATTCACCGTCATTTAAGTCACAAACAATTGAAGATTATAATATTATAG
>STRG.69853.3
ACTAATTCAATCCACGTGCTCTCGTTCTACATTTGCTTCGTTTTGAACAGAAACAAAAGAAACAACCAGAGGAGAAACAGACAACAGTACCAGAAACTAGTACAACAGGAGGCACCTCGAAATTCACCAATCAAATGGCTCTCCTCGTATCGGCTCTTACGATTCTGGCGTTGATCCATTAATGAGTGCAATCCTATCTCGCAGATAATAAGCTTACACTCACCAACATTTTTATACTTATCATTTCCTAACCAATAAACAAGTTGTCGAACTTTTGCAC
>STRG.70534.1
GTTGCAATGCTTCGATAGGATCATGTGATACGATAAATGTGCAGAAGTACCAGAGCTATGTTCTGTTCACTAGCTCTAGTGAGAATATTTTTGTGCCCTCAAATTATCGTGTTTCATTAACAGGGAACAGACAGTTTATGTAGGATGCAAGAGTCAGCTAAGTCCTACCCCGCAATCCTAATGATCCACCTGGCATTCACAACCAGTTCTTCTGGGTGGTTAGTGTGTTTACAAACTCAATTGATTGATTCGGTCCAGACAACAGTTGTCATTTGGTTTGACCTTAGGTCCGCTTCGTTCGGTCTAAAATTGTCTTCCATTCAGGACAAGCGAGGACGTGTTGGCTGCTCATCAAACCAAAGTGCTGTCTACTAAACGAACCAAGCCATCTGTTGGCAGTGTGCCGGCCCATTCCCTCACAGGCTAATCACCGGTGCGACCTCTGGTGAAAGTGCATCACTGAGCCCGACAGTTGAATCGTTTTTAGCCGTGTAAACACACGAAATTTGCAATAATTTGTCATCAAGCCACTGGCCACTGGTCCTTGACTGTTTGCTTGGTGTCAGTGTTAAATCATCTACTGTTCATCCTGCACTGGTTTTTTTTTATCTATGTCATTGTTACACATAAGGATCGTCTAGTACGAGCGACTCCCTTTCCGAAGCTTCATAACAAGGCTTGCTAGTGCATGCAGAAATCCTCAGTCGACCGGATATCGGAAAAAACCTTATGGATTACTCGCCGTATTTATGACTAACAACGTGTCAGGAGCAATTAGGCTCCAGATACTAACAACTGCCGTGGCAATTATTATCCTCCTCCTCTTGAAGCGTGAGCTTTGTGCGCAGCGAAAATTAGTCCAAGCACTCCAACTCCCATGATCAACAGTCGATTGGGTTTCACAGCCGGGTGCAGCGGTGACGTAACCTAATTAGCCCCGGTTACATAATCCGGTCATCCACACGGGTTTCCGTCTCCCCTCACCCTCACTTCTCCTTACCAACTTAGTGAGACATTTTCCAACTCTTATTAATTCGTTTTCATATAAATGGGATTGTAATGGCTTGAGAATGTAAGCACCGGAAATATACGTTCGC
>STRG.68604.1
GCTAGTCAAGGTATCGAAACAATATAATGAGGGAAGTCAGATATTTGGAAATTACTGAATAAAACGTACGAATCGGAGAAAGTATTGATTTTTAGGGAGAAGAAAAACAACGGCAACAATAACACTAACAGCAATAGTTGGAGAAACAGCAGCAATAGCGGAAGCAACAACGATAACAACAACGACAACAGTAACAGCAACAATAACAACAAAGTTGCCATAATCACAACATGTGTCACAACATACAACCAAATGAGTACAAAAACCCGCTGACAAGAGACAAAGCGAAGGGACATCCTGGTTAAAATCTACAGTATCTGTCAGCTAATACATCATTCCAAATGTACGTGACAAAATCAGGACTTCAAATGGATCTGTGGTTATTCCAGTGCTTCCACAAGCGGCCCGGTGGGCTATGGCTCCTTTTGCTGGATTCAATTAATCGGGTGAAGCCGGACCTTGGCAGTCATATCATCCACTTACAGTGAGGTTGATTTATGAATGATCGATACATCATGTACCATAATACTAAGTAATTAGGATAGAATATATGCATGCTGTCCTCGTCTTATCAGTTCTCGATGCACGTAATCCGGGTAATAGTCACTCCACTGTGGTGATCAACCAGACAGATTGAATTTCCACGAGAAATCATGCTGTCGCTGCGTTCTTATCTCGATAAAATGTGGTGAATTCGGAAGCCGGCATAATCTGGAGGGGGAATACCGTTGAACCTATTGCTACTATCAGCTGAGGTATGATTGATTTGATGAATGCATTCTTTTCTATGAATTCCTGTTAACCAATCTGGTTCGCTGTGACCCGAGCGCCAACCCCGTAGGTCAGGGGCTTGGACCAACCGATGACGTAAACCTCGAACGCTATTGGATAGTCAGTGTCATCCAACAGGCTTTGATTTGAACGCTCTTTACGAAGTTCCGGCGAACTGATTCCAAGTCTCTTTCGAGGTCTCGCCAAAATCGCGAAGAAAGAAAATCAGATAGATATTTTTCACAACGTTGTCAAAATTTTAGAAGAAAGATAGCTGAAAATAGCGGTGCTTTCTAGCGAATTGATGAGGTAATTTTTTAAAGAAACAAACCGACTTAAAAGATCTTTCTGAAATATATTGAAGTCCATTTGTGAAGACAACTGTCTTTCGAAAAAACCAATTTTTTCTCGATTGCGAAAGAAAAGAAAATCAGATGCTTCATCAAGCCCAAAACTGGAGGTAATCCAGTCTTTTAGTAGCCACCGGCGATCATTTGGTAACCATTAGAGTTTTATTTAGCTACCATGGCCGGGGATACAGTGCTTAAACGTTTCCCCTCGTAACCATGCCGCACAAAGTCATATCGCATGTGCGTTTTCGCTCCCACTTAGAAACTCGGTAGGTTTTTGTTAGTCATATGAACACCTGCGTACTCGATACAGAATTAATCTCTATGAGGTTCCAAAACACCAGCAGAATGAAAGCATCAACATTCGCACAACTCCCCATCGTGGAAGAAATTGAGACAATATTTCCAAGCAAACAGGTGAACATAGAGTCACTCCGGAAGCGGAAAACACACAGTGATGAAGACTGAAGAACAATTATCCAATGTGGAAGGAAAGGTGACAAATTAGTTCATCTTCCTTGCCATCTTGGGATTAACATCGAGACCTGCTGAGTCATCTAAAAACGAGATATGTTGAACCTACAAAGAAGGTTCGCAAGAGGTGAATTTGCGCATCGTAGTGGAACTCGGTTTAGTGGTAGAGGAGAACCTTCTAATTGCTTTGAGGGGGATGAGGAAAAAAGGAAAACCTGATAGAGCAAAATCTATCAGTCCCTTTATCCTCCATTAGTCTTTTTCTTGATGTTTGTGATAGCATCACGAAGAATCTGTGGGCTCATCCAAATGAAACAGAACTGATCTCAAAAAGAGGCTAACTCAAAATTCGACGTGATTACGGCAACAAGGCAGCTCTGTGTTGCATTTTTACACACATGGAAACAAGATTGTACGGCACTCGCGGAAAGGGCGGTGAATAACGAAGGCCAAAAAGTACATTGAGAATCTGCCATCAAAGAAAGGTGCAGACCTAAATTTTGTTCTCTATTTTTCTACGATAAAAGTATGCTACAATAAGAATACCACCCCAGCATGAATACTGACATTCTTAACAGCTTCCTGGTAAAGCCTGGTCTGACTGGCAACCGAACAACCAAAAACTAAAACCGTATTTCTTTTCCACAATCCGTCAGTTCATAGATGGACTGATGAGGAAACATTGGATTAGGGGCGAGCTATTCCATATCATCTTACCTACCGCTCAGTCCGATCGAGGAGGTATTCAGTGCTTGAAGGATCTGTGCCAACAATTTTACAGGAAAAAGTGCATCTGATTCACCGCGTCCTTGAACGTCACACTGAAGGGACGGTCAGCTGACACTATGCACACACACACACACACACACACACACACACACACACACACACACACGTATGCCAGTGTACGCGCACTCGAACAGTGTTTCTACTGCCAGGTTATTCGGCAAGTCACAATCGCTCATTTGTATCGACTTCTTCTTAACGATCTATGCTGTTAGACTTACCTGTGAGTCGCGTTCATGTTCATACACCAAAAGATCCACTCAGTAATCCGTTGTTCTGTGTCTCCTAACGGTTGGTTTGTAACACAAACAGGTGTTGATATAGTGTGCAATTGATTGTGAGTCATACGTGTGACCACTAGGCAATCGGGGCTGACTGCCAATCCCGGGTTCGAGTCCCAGAGGGTCTCGGTCGATTTGAACTTCTAATAATTCCCAACAAAGACGAAACAGCTGAACAGTTCTTCTATGATTTTCGTAGTTG
>STRG.10931.1
CAAGGCCCCATATCCCACATAGAAGTGCAGTCACGACGAGTGTCCCCATGAACCAATCAGTCTATCATATATCACTATTCACATCGACCACTTACAGACAACCTACTGCCTACCCTTCACACCAACCCACCAACCGATCAGAATTATGATGTACTGTGACCCGACTTATCCAATCACATCTGCGCACCACGACGGGTAATTGATAACAACCATAACAATGCTTGTCCATGCGTTACTTGCCTCATGCTATATAAAATGTTCATTTTTGGTTACAGTGAATAAAGTTTCTGTACCTGTTTGTGGCTATTTTTCGTTGGGACTGGACCATCGAGGACTCACTGACCGGGGATAATTCAGAGGAAACCAATGCATAATGGATTCCGTATACATTGACCAAAAAAGCCTTCCTGAAAATACAGCCTGAACAAATTTTCTATTAGATCCAAGATTCAAAATAACATCAACGACAATACTGCTAGTTCTAACTCATATAAAATAATTTTAAAAGTGTAGACATTGTCAATAAAAAATGTGAACAATTTGTTGACTGATTTATCTTTTACGCTGGTGATGGTCTTGATCAC
>STRG.25571.1
AATCTGTATAAATGCACATATATATTCACATACTTCCTCCGCATCCTCCAGATCTCTTGCCACCACCCCACAGCTCCTCATGATATCCGTCCATTTTGTCCATATCCGTACCTCAAATTTACCATACCTCTATCCATCCAAACCACCGTTGCCACCTGACCCACTCTTTACGTCTTGCCTTGCCTGCTCCCTGTTTTCAAATTGACACCTTCTTTTATTGCTATGTAGCCTACTTCAAGGCTATCTTATCCTTTGCCATATGACTCAATGTATTTTGCTCCCCTTTTCTTTCTTTTTCTTTCTTCTCCAGCGCTCCTGGTCACCATCGTTTCTCATACCGATTTTCAATCGTCCTGAAATAAAACTTCTAGGTCCCAGACTCCTCCCCTTGGTTCAGCCAGCTCCTCCATTTGACCTTGACTTTCAAGTTCGACGGGAACATATGTGAATCCATCCCTGGGTTCACTCAATCTCCTTTCATTATCCCTTGGTGTTCTATGTCATTCCGGAGTTTTCATGCCAAGGTTGAGAAACTTGATGTGATACATGGATGGTGATCGACTTATGTCGGTGCCAAATGTAGAAAAACGAAGCGTCCGAACTTAAAGGAAAGACCTTAATTCCAGATAAATCATGGCGATCTTGACTCAAGAGAAAGATTTCATCAAAAGATTTATGGTTCGTTATGCGCCTCCGTTTTGTGTTAGATAGTGTTATAAGTATCCTGGCACATGCCTGTAGTTG
>STRG.47219.1
ATCATCTAACTGTCTTGGAGACTGGCTCTCAAAATTGTATTTATTTTGCCATTAGTTGACTAATTCTAAACTGAAGGAAAAGCTATGGTACGTCGCCTTAAAGTGATTTAATTCCCATTTCCGCCTTAATTCTGCGCGATAAAACGTCTCATAACAAACAGAACTTCCTCCTCCTTCTCCTCCCACTACTGCTATTACTACTATTACTACCGCTACTACTACTACTGCTACTACTACCACTACTACTACTACTAATACTACTACCACTACTGCTACTACTACCACTACTACTACTACTAATACTACTACCACTACTACTACTGCTACTACTACCACCACTACTACTAATACTACCACTACTACTACTGCTACTACTATTACTACTACTATTACTACTACTACCACTATTACTACTACCACTACTACTACTACTACTGCTACCACTACTACTAATACTACTACTGCTACTACTACTAATACTACTGCTACTACCACTACTACTACTAATACTACTACCACTACTACTACTGCTACTACCACCGCTGCTACTACTACTGCTACTGTTAAAATCCACAAGGCACGCCTGGGTGGATAGGTTGGTTATTGCCAATAGCTCGTTTGGACATCGACAAAACAAAACAAACGTTACAAACATCCTCATTTGCCAAGTGGCTGTCCCGTTCACTTGAAAACAGTCATCGTCCAACGGAGGAGCGGTCAGGTGGTTTGCTGATCGTCGCTCACCTTATTGCGCCTGGATCGCTGAACTTAGCTGTGTTCGTTAATCCACAATTGTCCATAGTTCTGTCTTCAGCAATCAACTACTTAATAAGTAGTATATACACCCACAACACT
>STRG.65540.1
GTGCACACTTCTGGTTTGAGCAAATCGAAATATATTGAGACTTTCCGTATGGGAGGCTTTTTGTTTCGTTGCACACGAAATTAGCTTCCGTAGGGTCAAAGGGGTTGCATTTTGATCTCAGGATGCTAGTATACAAGTTATCACTAATATACTAATGATTGGAAAATAAACGCTGTAGAACAACTTGACAACAACTCTGAGAGATCTGTCCAACGGGGTAATATTGTTGAATTGGAAACTACGTGAGCGAATTTGTCCTGTTTGTCAGATTCTGAGTAGGTTTTCGTCTAGTCAACTGCAGACTGGTCACTAGCAGAAACCAGAAATTTACGCTGAGGTGATGAAAAAGCTGCGATGGTTGGTGATCACTCTGTCTAGAACGAAGATACTCTTCCACTAGTTTGTTTGAATGTTTTTTCCTTGTTCCAGCTCAGAGAGCCTTGAAGCTCGCACCATCTCCCAGTCCCAATAAATGGAAGGCCTCTACTACTAATCAGACTTCAGAGCTTGAGTGAACTTCACGTACGGACCACGTGTACTCTGAAAGCTGACCAGTAACATATCCCAGAGCATCGAAAATGGGTCTTTATCGACGGAAGCCGTTGCGTCTGCATACCAGCTCGGTGCTTTACTATTCCACCGGGTGTCGGTTTACCAGCTTTTCGAGCCCACTCATGAGCACTTTTATGGATAGGTGGATTTTCTGTTTCAAGCTTCATATAATACGGATACTCAATATTGTAGTGGCCAGGTTGTAAACCACTATATTGTTATTCGAATAATGTGAGTGGTGATGCCCCTTGATACATTTACTGAGCTTCGCCTCATGCAATTTTCTTTCCTTGTGTTTTGTAGATCGAACACGCTCAGTCCCCTGGCGGAAGATCACTGCTACTTGCATGTTACAATATAGAGGAGGCTGACACATCAGCATGCCAAACGTTGTCAGTGATGTAAAGGGCTCTGACTGAATTGTTTTGAACAGATTTCTTGCAATATCTAATTAGCCCTGTCAGAGCCGTTTTACATCTTTGCGCTTCACAACGAAACTCAATAAATGTAAAGGTTTATTGTAACCGAAAAAAAGTTGATGCGCAAAAGACATTATTTCGGTCCAGCAGTGAGCAACAGAATAATCTGCAGTCCAAACTTCTGTGGTTTTTTAATCTTTGAATGCGAGTTAATCAACACTGCTACGGCGTATCGCATATTATAATAAGTCTTCCCTCTTATCTTTCTTATACTGTCGCAATAGGCAGCCTTTCAACTCAAGACGAATTTGCACTCAACCTGGCCTCAGGAGTGCAAACTTTCGGTGCTTGACTTAGAACTGCAATCGCGATCCGAAGTTTCAGCAAAATAAAGTCTTTAAAATGTGCCTAGTCCCTGATTTCACACCTCAAAAGTGTCACTTTAGAATTATTTTGCAATAATCTTTTATGATCAAGAACTTTTAAATGTTCCTAAATTATATTGCTAGGGAAAGTGCTTCTCTTCCGCAAACAGCTAATAAACGAGTTGTTCGAAATCCTACCTGAAGTAGAGAATTCCACTGAACTTTGATACATGACACAGCGTCGAAATTAATCAGTGTTAAGGATTTATGTGCGTGCACTTTACCTCATTTCTTCACTTCGAATAATGCAGCCCGATTATGAACGGGCTTTTCAACTTTGAATAATAAAGCAATACTGCGTGCAAAACTTCACGAATGCAAACCATTGCAGATGTGCTTGTCGCAGCTGTAAACGGGGGGACTTTCTCGTAATCAGCTAAGCCTACATTGTTGTTTCCAGACATCTGCCGCGGGACTATATTCTCATTAGAAAAAGTGTTTTCGACTGAGCACATTTCAAAAACAAAAAACAAAAACAAAACATTTCCATCTTTTAGAATAACTGATATTTATCCGATTGTTTTTCTCGGTTTTCACTGTTGCAGCTGCATTTCCAGCATTTGGTTTGCCTTCGGAGCCAACCGTGATCATCTGGAAATCATAGCCACCCCTAGGAGATGCTTCCACACAGCTCAACACTCCAATGGAAAATGTATTTGTCGGAAGAACTGATCAGTTTACTCACCAAATGATGATGTCATCAGTAAAACGTCGGTGTTTCATGGCTTTCTCGAACTTCTAGACAAACCGCTTGAAAACAAACTTGGAACACGCTCAGTTCATTTCCTTTTTTGCAGTCCATGAAAAAATTCATTATAAATATCCATTTTAAGGGTAATTCAATTTTGATACTAGCCCTATTATCAAGAAGAGGGCGAAAACAGTTGAAAGTTATTCCTCGACAAACTCAAAAACAGTCATTTGCGAATCCCAATAACAACCTGTGAATTGCTACTTTTCTCGCCATTTGGTTGATTTTTAAATGTGTTGTCGTGAACTAAAATTATTGCACCGAAAAATGCACATACTTTTGTGATTGTAAAAGTGAGAGGATCTTGAACAAATTCTACTACATCGAGGCAGTTTTGTGTCAGAAAACGCGTTTTCCCTATTTCAAAGAATAATACTTACCTGAGATTTCCCAAGATCAGGATTATTATTTCCACCCCATGTTTCTGCGGTGGTAGAACTTACTACCTTCAACCGCGTAACTCTCGTTTCTGATTTGTTAAAGTTCTGGGCATTTGATCTTTATAAATCACACTACCAACACGTTCTACTTTTCTAATAGTTCATTGAACACCTGTAATTATTCGAAGCTTCACTTCCAGTTACAGCTTTTGACATTATATATATATATAACATTATCAAATTTTTTACTTTGAAATCCAATACTCTTACTTGTCCTCCAAAGCGTACTCTGATATCCTTTCCGGCCATTCTGTCAAGAAAACTCCCTTCTGAAGCACAAAATTAAACTGGAGCTTATGTTCATATCCAACTACGGGCAACTCACGAAAAAGTGAAACTTAGTTACACGCTGTATCTTGGAAATGCTTTATCTCGAGAGTTTCTGCCATCCCTGACGCTTGTTTATAAAATTTAAAATTATGCTCATGGTGAAACGACAAAACAACATAAAACTTGGGGAAGTCGGTGGCATGAATTGCTGGATTAGGAAAGTTACTATTCTTTTACCCGTTTTCATTGTGTTCGTTGATGCACCCAGAGTAGCAGTTGTACAGTTTTACTTTAGTTTTGTGCAGCTGACACAAAATCAGTCCGTATTCATTCGTTGAATCAGTTTGGGCTCAATGAATCAGCGATATATACTATGGAATAAATAATTTTCAACCACTTTTCATACGTTGGAAGTGAGAAAACAGACTTCGTAGCAAGTGTCTTCATGATAAAATAAAACAAATTGAACAAAAATATCATTGTACATTTTCTGCATTTTGTTAGTGGAATTTGGCTTCTGTGACAAAATTAAGTGGAAATTCTTTTTAGTTCTGAAAGCAAAGACAAAATATCCGGTCGGTTTTATCTCTCTGAGGGTAGGAAAATTTTCCATTCACTGTCAAATTATTTCAATTATTGTGATGTATTACTTCTGTGTTTAGTGCTTACAGCTTCCTGAAGAAGACATACTTTATCTTAATGGCAGCGTGAACCTATGTCTTTGTCAGAAAAATATCCACTTTTTATCCACTAAAGCTCCATTTTTCGAGTATTCGGTTTTAGTAATAGAATTTTGAGTACTGTGTTTGATATTACTTGTAAGGCAACCGATGTTCATCCCAACGCACGAAATCAACTCGATTCTTTGACATGAAGCTCTGTCCCGGATTTATTGAAACCTTGTTGAATGAAAATGCTAACTGAAAGATATCTAACAATATCGGTCTGTCAGTATTAACCATGGAATTGGATGTAACTCCGAGAGCAAATGAGACTGAACGGAAGCCCTGTCTGAGGCTCTTATGTCTATTACACTCTCCCGTTTACTTTATACTGTCGGAAACATCATAATGAATACATTTTCGAATTACACTTTGCTTCATCTAGACCGGTAACACACAGAGTAGAAAGTGGAAGTATTGACAACAGAATACTGTCTTAATAAATTCTGCAGTTTGCCTGAAGGTTTACTTAAGTCGATGAAATTTGACGTCTTTTGTTTTTCAACCAAATGTCACTTTTGACAATCATATTTTTAAATCACCTTGGTTCACTTATATCGCATTCATTCGAACTTTGAATATAGGGTCCGGTAGACAACTTCGTGCGACTCAGAATTATTCTGTAAAAGCAATTATTTTATGATAAGCCAATTTTTGTTGCGTGATCCACTGAAGTTGTTTGATTTTTAGGTCATCCAGTAGGATAATCAGATGGAAGAAAACTTTTCAAGTCAGATTTTACCACCCATAGGGTGGTATAACCTTATTAGTGGTCATATATGCAACTGTACTCTTTGTAATAGGCTTCGAAATAAGTATATTGACATTTGAGCCACAGATTTGTCGTCACTGCTTGAAGTTACTCCATTATTGCGCAAAATTGGTCTCATTGTCTTCTGAAGAAATGTCTGTGGTATAGACAACAAACTCGGAAAAACATAGTTGAGGCATCCCATTTGTATGAGACAATCCGCACCCTAAGTTGAAAGTTGATCGTCTCAGCTAAATACGTAAACTTGGAAAGTGCCAGAACAGTGGTTATTCATAGGTCGTGATTTCATTCCATCTGGTGTGCCGCCCGATCATAGACGTTGAAGAGATCACTGGAATTTCTTTATTTTTTCGCAGTCCATCAAAATCCAGTGAGAATTTTTTTCTTTTTCTTCAACAGTTCATCAAATGGGCAAGAGCCAGTAAGTTGTGTGTAGCAACGACACACCTTTCGTGACGCGAGCTGATATTAATTTTATTAATTTTTGCAAATCAGTTTCATTCATGTGACATTACGTGTAAGATGATGGGGGTTTTTAGCCCCTGTCTACCGATTCTAAAAAAAATTAATATTAGTTATTAGCAATGAATCTTTCAGCGAAACATTCGGTGTTATTCTGCCGAAAAATCACACCCCAAAACATTTGGTAACTATAAATTGATTTCCTATACTTTGTGGGGCTTCATGTTCTCGTGATTTCAGAACCTTACCGTGTACATTTTGGATTGCACAAACGGAGCGAAAAGAGCCACGGCCAACAAATGGCAGTGTATACTGATCCAATGCTTTTTGCTGCTGTAATGTACTGGTTATCTGAAACGTTGCCCTCCACCTCCCCCCCCCCATTAGAGCACGAACCAGCACGTTTCGCATACCGAATTAAGAACAATAAAAGAAATGCT
>STRG.24230.1
ATGTAGTGAACCTCAGATGTTTAAAGTACCCGCCTTAATCATTGTACCTTATTTTCCTTCTACCTTTCAGAAGTGAACACACTGAACGAACCAAGAGCTCTGGACGACTGTCAAGACCAAGATTCCCATGGTCATGAATGAATGCCTACATTGTTAAAATGAACCCTGGACGTTTGTGACTTGTTGCCTTGCCTCCTGCCCCCTTGGATCCCACACACTGTACATTTTGCTCCCTGGCTTGTGGAACGGACTAACTCACCAATATACGTTATCTGTAGACTGTGCTTCTACTGTGTGTTCCTTGACGTGCAGGTTCATCAGTATTGTGTGTGTGGTGTCGCCAGGCGACGAGCGAATAACTATATTGCTGAGTGACTCACCGACACCGTTGTCCATTTCAGACGGTTAACATCCGGACTGTCGTGTCACTTGGATCCTCATCCCGTTGGACTTACTGGTAACGTGAGTGTCACTTCTGTGTTCCGTACGCATCAGGATACTACAGATAACTGATACTCACTTTGATGAATCATACAGCCAACGGTAGCTATACGGTAATGAATATAGAAAAAAGTTGAAGTTTCGCTTTGAAAAACCCGATAATCATTTTCAAAATGTGAACAACCCTTCCACGTAACGAGACTGAGCGAGAAAACGCCGCACAACCACTTACCAGAGCTGCACCCGCAGCACCAACAGCCATCGCGGCCGATGACGGTGCTGACCTTGATCACAGCGTTCACATACCCTTGTGGTGCGCGTTACAAAAAATAGTGTAATGGACTCGAAACTAACATGTGGTGTTTGAATTGGCGCTTACTAATGTACACTCGTTTCTATCATATTCCAGGTCCCGCACATAACCATTGGACGGGACCTGCCGAATCGTCACCGAAACCCTTTTGAAGTGTGTAACCCTTTTTCTCGGTGTATGTATGTTTTATCGAACTGGACCGAGTAGACGTTTCCCATAACAGTACACACGTGTGCTAGTGAACGTGACTGTTATTCGTGCCGCTCGGTTGGGACGCCGCCCTCCGAGAATACACAATAAACATTCATTCGACA
>STRG.24541.2
TCTCCCCCAATGGGCAGCTTTTAGTTATCCGCGGCCCCTTCCTGAAATAATTTACTACTTTTTCGTAGTGAAAGGAAGTAGATAAAACAGTAAAGCAGACATACAAATGTAGTAAAACAATCACTTTGACTGTTATACTCACGTGTATGTATGTGTTGAAATGGTTCAAGATACATTATGCAAACTCATGGATCATTCTGGCTTCTCTCTTCAGTCGGTTCTATTCAAATCTCTACGAACTACGTAAATCTACCTTTTTTTTGCTATTTCAAGATTGAGCACTGTAAACTTACGTCACACATGCAGTGCACTTGTATTGCAGTTCCCCCAAAACGCCCACTTCCCAGTATATAGAGATACCAGACCGTCACTTCGGTATATTTCGCGCAAGTCCAGCTTAGTTGTATTTTTCCGTAATAGTTTAACATTGCGCGATGAGTTACGAAGGTCAAACCCACGCTGATGTGAACAGTTTCCGTAGTGCAGTTCGGTTGCATTACAATCAGCAAAGCAGGAAATTTTTACCGTCACGAATCTATAAATCAATTACAAAAGTGCGAATTTGATTAGATCTGCAGTACGAGACAGAGTTATTAATAATTGGTTACATATAAGCTGGATCTGTGGGGCAACCGAGACCACGTGTCGAAACGAATGGACGAATTTGGCACCAGATCTGTTTATGCCATTAATGTGGGGTGAAAGGTGGTGGGGTGCATTGACGGAACCGTCAAGGTTGATAGTTCGGGCATCCGCATGGCTGTACAAGTAAAACACTCAGAAGGCTTATCCTACATTAGGAATCTCAACCTTTGAGGAAGCAAAGTCATGAATGAGTACGTGAACTGTTCATGTATTAGGCACCGTATAACTCGAGTATGAACTAAAACGGCACCTTAGAAGCAGAGAATACATTACAAATGTCCAAGGTTTACGACGTACGTTTTCACTACTTATGAGTAACTAAACACAAAAAGAAGAATAGACGGGTTACGAACAGAAATCAACACCCTCCGTGGGACTCATGGTTTTCGAGCATTTGTTTGCCACTTTAATTCAATTGGTTTCGGGCATCATTAAATACGGGAGCCAACTGACGAGTCAGATGACAATTTAATGCCGTATCTACAAATATTTGTGTTCTACTTTCGTTGATTGTTTTACCGAGCACCACCACCATTGTCCTCGTCAACTAACCTCTAGTTAAATTTGGCATGTCATCTTTAGTTTTAAGGATCCTATTTACGAGATGTATGCATTTCTAGTCATTTATATGACATTGTGAGGATGAACGATGTAAAATGAGAGTAGAAAAGTAATTCACTTCATTTTGCATTGCACAAAATCCATGCCGGGGTTGTAGCCTTTTACTGGAAATATTATTTCTTCGTTCGATATGGATCTTTTTTCTAACCAACCCAATTATGAATTCCGCAGATTTCGGCATCAAACCAATTCTCTCGGGGTATCCTTCGCGATACAGGACCGAGGTATTGCAACGTGGAAGTACCGGAGCATCGATATTTTCCTTTCAATGAAAAAATAAGATACACACTCCACTAACATATGCCACTGTGACTCCAGAACCCGTTCTCCCCACCATATTGTAGCGGCGAAGCTGGAACAACAGAACGATGTGAGTATCAAACCGATCGGACCAACCAGTCGAGAGCCACGAACCAAAGAACGGACGCTGAATATGTCGGAGGCATCCGGACTAGCAGAAACGACACCGTGGGATCTTTGGCAGCCAAGATAGCCCAGGTAAAGGGCTACCGATCAAGCCATCAACCGGAACAGTCGGCCCAGCCAAACGGAAATAATGCGCAAAAGAATCAAGCTAATGGCCATAGGCAACTGGCTAGAACGCAGCGAAAATGCTCGGACAGCCAGAGGGTCAACTTTGCTTTAGTGCGGTTTGGAAAACCGACTATGTAAACAATTGTACATGTCCCATGGACTTGACTTGTTTGGCAGCATAAATACAGGTGTCCTTACCCGTCTTTCCTTCTTTGTTACAATGTTATTCTCCCCTCAACAAACTTGCGAAAGAATCCTATGCACAACGATCCGGTCACCGCTGTGTTATGTGCAAATGATCTCTAGATTACAGTGTTTCTAAAGCATACGTAACTGTTACTTTATCTCCCTGTATTGCAGTCACCGAATCTTTTTATAATTGAAATATAAGCTAGACACTTGCGCAAGTCTGACAGTACAATGCACTATGAAGACCGTTTTTACAATTGACTTCGTCAGTTTGTGAAATTGAACCATTATTCGCACCTACCCTTCCAAGTAAGTAATCTGCTAACAAACAGTTAACCAAAGTATTTCAACATGGAAGTGCCGGAAAATTGATATTTGCCTGTTAATGAATGAATGTAACACATGTCTGCAACCCGAGCATCAACCAAATAGATTGATGTCATGTCTCATTCAAGACTTGGTCTTTATGCCGATACTCCTTGCTTCTATACATTGCATTCACGTCACTGTTTTTGCGCTTCAGCGCATGCACGCTTCTTGCTAGCTGAGTA
>STRG.8632.2
GATGGTATCCATTAAAGTGTCGATGTAAACTGTGCCACAGACCATACATGCAGTCTAACACTGGCTACTCTCATCGACATTGACAATACTGTTCACCCTCCGCAAATAAAAATTAACTTCCTTGATTGGGTCACTTTGAAGGCGTTGGACAATAACACTTGGCAGCTGATTGATGGAATAACTTCCATTTTGTCAAGACCTGATTCCGTAATTTGGCCCACATTGCTGACTACAGCATTTCTTCTGATTTCGGACACGTGATCGTGGGTTGACTGCTAGTGGAACTAGTCCATCTCTGGACAATTTGTCATTGAACAACCTCACACAATGTACTTGATATTGACCGTATTATTGAACACGAATGTGCAGAGAAACGAGACATAACAATGGGATAATTCCCATGGATACTACAAGCAGTAACTTATTTGTTAATTGATTCTCGTTAAGTATATCACTCAGTAATCAAAGTACAACCGGATATTCTTCAGTCGATTAATTTCTCCACATATTATTACCCATTTTCAATAACGGAACCAAATCGAATCGACTTCCGTTCGGTTTTCCTGTTCTTCCAATAAAACGAATTTCTCACTTCAGTGAAAGGCGTTTCTTTGTTCAACATGGGTAATACAGACACTGATGATTTGATGATAACCACATATTTATTCATACAATATGATAGCCCACATCTCTCCTACAATAGAAACGCACCACATGTGGACTTCATTTATCACGATTGAGCATAAACATGCAAATATTTGGTGATTCGATGTATTCAGCGATATTCGATTGCAAAGAGTAGATTCCGCAATATCCGAAATGACCAAACTCTAAGGAATCAGAATGGATGGCGTCAAATAGACGTAGAATACGAAGATGCTCATGAAATATTTTTCCTGATAGTGATCGAATACACGCAACACGCTCTGATGATGACGTTTTACAAAAACGGTGGATTATCGTGATTTATTTTGTTTCGATCAGTCGCCAGTGTTGGAACATTTATTTTGTCTTAGATTTCATGGAATATATTTTCTCTCACATTTGTTGGACATTTTTTCAAACCCACTTGATCCTCCAGATAAAGGAGGTGAGTTATATTGAGAAATATTTAGGAACAGGATTGTCGTTATCAATGAAGAGATCACGTTGATCACCCTCTTCTGATTATTCATGGATTACTTGTCAACGCGACTGCGAACCTACCGTTTGTTCGATTATATGATATCCAGTTTCGATCACAGTGACAATACTTGATGTGCCATGTAGAGTATCTTGGGTTATAGTGCGAAAATAAACAGGGTTCAAA
>STRG.54230.1
GGTTCGCGCGGCGGTTTTGAACCAGTTTTGAATCCGGGCTAGGCAGTGGTGCGTGGTGGAGATATCGAAAGATCGTTAACGCAATGCCAAGGAGGCATTATAAACAAGAATGATGCAAGCCAAGGAAACCGGAGGCCAGCTAAGATTCTGCAGATGGAGTAAATTTTGAGTAAGAAGAAAAGGGCGGAAATCGACGCATGCGGAGAGGATAGTTATCCATGAAGACAATGCAGACCCTGAATGACGGATTTACCGGAGTTCAATAAACGGAGCGAGTTTTGAAACAGGGGGACATGAGACCAATTTCATGAAAGTGAAAACCGGTGGATGTGGGAGAAACAGCAGTCCATAAAAAGGTGAGTTTAGATTCAGGATCAATAACATGCACCATTCAAACGTGAGAAAGAGCAACTGGAGGGTCCTCGAGAAGTGGAGAGTCGATTTCCAGCCGACTACGGTTCGGAGGAAAGATAACCTGTGGTAACGGATAATAAAGTGGGAAATCTCCGCATGGACTTCAGAGTTATTATGCTGTTTCGCTGAAAAATATATATGTACGTG
>STRG.25440.1
ATGGGTCTTGGCTAAAGGATTGTGGGTCGTGGCTAAAGAATTGCGGGTTTTGGCTAAAGCTTGACGAGAAAAGGTGTAGATGGAGAATCAATAAATTGGTTCTCTTGTGACTGAAAAACAGCGCCACCATTTCTGGGATGCATTTCGCACCTTCGATTTGACACGTACGGCCGAATGACTAGGTTGGCCCGACAATAAACCTCGTCCGAGGATTATAACCCACAACATTTGCCAGGTAGGAACGTCGTTCACTGGGAACAGCTCGTTCGAACGTCGACAAAATAAACCACAAATTACAAACATGCTACTCTGCAAAGTCGCTGTCCTGTCCACTTGAAGACAGACACCATCCAACGGAGAAGCAGTCGCGTGGTTTGCCCGTTGTCGTTCACCTCATTGCGATTAGTCTCTTGGGTATGGTGGCGTTAGAAATCGACAACTGTCCATAGTCCCGTTTTCAGTAATCGACTACTTGCCAAGTAGTATATACACTCACAACACTAGTAGTGTACGTGTTACCC
>STRG.33454.1
AGTGAGTACTCCACAATTTTGGGTGAATTTATTGAATAAATGACAAGATAAACAAGATTCTATTACGGGGTTTGTATTTTTCCCGCCCCAGCAAACACGAAAGAGCGCGTACTAGTCTGTTTGATAATCGTCAGTTACTATGACGTTCGCTATCCTGGTATGCTAGAAGCTGAATAAATTAGCAGAGAGACCACATACCAGCAGGTACTGCATCGAATATTGTGTACCCTTTCCGAAATTTCAATAGTGATTGATAGCGATAAGTTTCCATCCTCAAATAAATGTAAGGACTTGATTACAGCACCATCTGAAAGCCTTTTAGTAGAGCTTCGGTCTTAGTACAGCCAGAGAGTTTTATAATGAAGGTAAATAATTGGGTGGATTCGTGGCCATAACTTAAAAATACCTTTTCAAAACACCGGACGGCTCGTCATCTCTGCATGGTGCTGTTTTCCTTCAAAACTCCGGACTAGCATTTGACAGTCGGTTTCAATATTACTGTATTGATCCCCGGCCTTTTAGCAGGCTTCCAAAAGAGGTTCACTCTTAGAACTATCCACTTTATTCACAGCTCAACTGCTGAACACTCACCGACGGGTCAGATTTCCTAGGCTTTTTTTGCTAAAGGTCACTTGTTCATGCATTGTCGATTGCGTCTCACGCATCACACACTCAAAAGCCAGTAGTTTGACAGCTAAGAAATTTTTCATTCAGGCATCCCACAAGTGTTTCTTTCATCTTCTACCTCAAGACACACTTGGTTTCAGCTGTCAGATGATGAAATCCAAGGAAATTTATCACGTGTGCATTTCTCTGGAATCGTCACTGTTGAAGAAATCAATAAATGTTTTGAACTCTCTATGAAATTCCAATACTTTAATTGTGTGATTTGTTATCACTTGCACAGAAACGCTACACTGCATGTGCTTTTGCGGTTGGCATGACATAGGGTGTTTTGTGACGTCAAAATATTGCGCAGAGTCTCCAACTTTGAATAAGGATGGTTGTTGGATGTTAGCAGTCCAGTTTTAATATCTCTCAATGAATGGTGACCCCTAACATGCAAACAGGTGTAATTTTCTATACATTTCCGACCATTTCCATGATTATGAACGTCTCCTGATGCACCTACTATAATGTCTTAGCGCCATGAAAGAATGGTAGCAACTATTCCAAAACCGAATGAATTTTAAGCACTTTCTCACAGTACCGACGTTTTAATGTATACGACCGATACAAACATCGTCGAACACGTACAATACAGCGTAACACAAAATCTCTCAATAAATCATTCTTTACTGTCCA
>STRG.1387.1
CCGCAGTATAGTATAAATCAGAAAATGTTGACCTGATTAGTGCAAACCACTGCAAAGCTTGCTGGATGTTCATTACCAAACGAGATATTCGTGTTACACTTTGAAAATAACTTGTTTTGATCTTATTGAGGAGAAAGATTTTGACGGACTTTGTTAATCTTTACACGATTCGTCTCATTCTTAGGCCAGGTTGCGCCTAACACGTATCGAGATCAGTTTTCCTACATTCAGTCTATAAAACGCTGTCCTGTATGTCACGTCGCATGTGTTTTTGATTTACTGATCCGGTCAATAAATATTCTAAAT
>STRG.69830.1
AATAGACGAGGAGGCGGATGGATTTTCATCCGTTACAAATCTGTCACTATGTATCAAGCACATAGCTCTTCCAACGAACTATGCCATGCTCAGTACACACCATAAACTTCGCTGTGTTCATTCAGACAGTTGTTTCTCGTGTGACAAAAGCAAGTCACTCCAAGCACAAATAACACTAACAAATTCAGAAGTCAAGTTTGTTCGTCAATCGCTTGGTCGTCTGATATGGTAGTGAGCACAAAGATTTAATACCATTATTCTTACATGGACAGCGATGATTGTCAAGATTTATTAAAACTGGACGGGGAAATTCAGCTAGCTATATCAAGGAACTCCGTTAAACTGGGTTAGTCCAGTTTCTATGCTTTCCATCAGAATTTTATGTTGTATTCACCAAATAATTTGTTCGCTTTTCATGCACTTTCACCACTCCGTTCTATGCCGACCAGCTCTACTTGGCTTCGTCACCCGCAAGACACTTTGTTGTTCAGTCACATTGTGTCACCCAGCTCTTTCCAGTCTTATTTCTATCACAAGTGTCGATTGACCCCAATTTTCACGAGTCTAATTGTTGTTCTTATCGGTTCAATTCTATCGTACACGTAACCTTTCTCCCTGGTGTTGGAATAATCCACGTCGTAATTGCCCGAGTTACATGACTAAGCACACAAGTCCGGACGTAATTATCTCGTCCTCCCAATCTGCCTTATTCGTGGGAATGACTGAACCAGGCCATCGCTCCATGATCTTGAACTTCCTCATAACCATGTTATTCCACTTCTGCCTCACCCACACGTGTGTGTGTGTGTTNNNNNNNNNNNNNNNNNNNNNNNNNNNNNNNNNNNNNNNNNNNGAGTAGACGTCCGGCAATAGACGAGGAGGCGGATGGATTTTCAACAGTTACAAATCTGTCACTATGTATCAAGCACATAGCTCTTCCAACGAACTATGCCATGCTCAGTACACACCATAAACTTCGCTGTGTTCATTCAGACAGTTGTTTCTCGTGTGACAAAAGCAAGTCACTCCAAGCACAAATAACACTAACAAATTCAGAAGTCAAGTGTGTGCGTCAATCGCTTGGTCGTCTGATGTGGTAGTGAGCACAAAGATTTAATACCATTATTCTTACATGGACAGCGATGATTGTCAAGATTTATCAAAACTGGACGGGGAAATTCAGCTAGCCATATCAAGGAACTCCGTTAAACTGGGTTAGTCCAGTTTCTATGCTTTCCATCAGAGTTTTATGTTGTATTCACCAAATACTTTGTTCGCTTTTCATGCACTTTCACCACTACGTTCTATGCCGACCAGCTCTATTTGGCTTCGTCACCCGCATGACATTTTATTGTTCAGTCACATTGTGTCACCCAGCTCTTTCCAGTCTTATTTCTATCACAAGTGTCGACTGACCCCAAATTTCACGAGTCTAATCGTGGTTCTTATCGGTTCAATTCTATCGTTCACGTAACCTTTCTCCCTGGTGTTGGAATAATCCACGTCGTAGATGCCCGAGTTACATGACGACGCACAAAATTCCGGAAGTAATCATCTCGTCCTCCCAATCTGCCTTATTCGTGGGAATGACTGAATGACTGAACCGGGCCATCGCTCTATGATCTTGAACTTTCTCATAACCATGTTATTCCACTTCTTCCTCACCCACACGTGTGTGTGTGTGTGTTCCCTCGGACCATTATTTCTCCCTTCTGTCCATCGACTGGCGAGAATGCCACCCATTCTCCCATAAATAAGGACCTGTTTTGTAAAACCTTAGACTCGCACCTGCATTACTGTCTCGAATGGTTCCGGTCTATTATTTCTTGGGTGTCTTGAAGTCTACTCCGACTGTGTTGATTCCGTGGTCGGTTTGCTCACAAGTTGGGGTATGTTATTGTTTTTCTTTGATCATTTGTGCTGTAATATACGTAGTGAAGCGAAG
>STRG.5192.2
CAGCACTGGTGTTCCTGCTACTTCGGTTCGCGTAGCTGTGGGTTGGAGTGAGTTCAATACGCCCCCATCAGTTCGGGTATTATGGATACTACACGTCCTCAATGCAATCAGCTTTTATGATGATTCTTACCGAGCCAGATTAAACAGCTGTGCGGTGAGTGTGCGCTGATTCGACTGTCTCCACACGCCGTCCAGTGGGCCACAGCTTCATTTCCAGTATCCAACCAAATCACGTGAAGCCGGACTGTGACTGTTAGATTGTGTAGGTACAGTGAAATTGCTTTGTGATTGGTCGGCGCGTTACCTGCCAGTTAGTGCATACCCCCCTTATATACATAAACTAGTTAACATCAACCAAATGTGATAGAATACATTCTTGTTGTTCTTGTCTGATCTTGTCGTTCTCCCAGTGCGCGTAGTCAGGGTGCGAGTTATTTCACTACTTTTCATCAGTGAGCTGGACTTTGATACTGCACGACGATGAACCATTTGCTGATCAGTTTTCGGAAATGCCGTAATCGCCGAACTCATTTGACACCCAAAAACAAATGGGTATTTTCACTGAAAGCCACAGCGTTTTTTCACTAGATTATCCGATACGCTCAGTGATGACAAAGAACCAAGGTTCCCGCTTTCCGTTCGAATCTCGTACGACAGAACCACTAGCTGAGTAATAACAAACGCCGCTTGTATGAGTATTGGGAAATTCAGACTTATGTCACAGTCAGGGAAATCAATGGCCCATTCGTTCCATTATAACGCGCTCAGGCATAGATAGCCACGCCCATCTTCATTGGTGTAAGTGTTGACGCTTGTTTAAACACTCATTGAGTTCCGGCTCACCGAGTTTTCTTTCTGTGTCCTTGTAGACCGTGCGCGTGCAACCCCCACGGAAGAATACTGTATCCAGCACACTATACCATCCCGAACGTCTATCTGGGTCAAACGAGAGTGCTGTGTGTTCCGATTTGACCGTAGGAATGAGAATCACGCTCGGGCACGAGTACGTAGCTATCTCAAGCAGAAAGGGCACTTTATGATGCAGATTCCATGCCAACCCTTCTTTACTCCGTTTTGTTTGATGAATACAATGATGAGAAATTCCCATG
>STRG.24541.1
GGTGTCTAGGACTAGATAACGAGAGAGTGATGGCTCAATTGATTGTGTGTCACTAGTTGGGACCTTGACAAAATTGCCCGAAACGGAATCAGAGGTAAGGAACTAATGTACACTGGTACTGATAGTTAATGAACATGAATTTCGGGCACCAAATCACGAAACGCTCTCATGATGCGGAAGCATATCACGCTCGCGGAACAGGCGTACTGCATAATAAATATCCAGAGTTGCACTAAGATTAGTCATACGCACACGGTGTATTTGTTGGCGGCGGAAATGCATGGATGCGGACTGGAGTGTACGGTGAACAAATTAACGCTGATTGGTCCAGTTGGGGTTTTCTCGGATCATATATGAATGGGACAGAATCACCACACTTATTCACTGGATGCCGATGATCGAGTGAGAAATGTGATCAATAGTAAATACCGTCTGTTTATCACGGCGAGAACCAAGGCTGACTGTGAGTGAACGTCTACGTAAGTCTTGATAGGTGTCCTATTAACAGCGATCAACTCGATGTCCGACTAACTGAGACGGTCTGATGGGTTACGTTTAATGGAGCTTACCTGTGAATCAGTGTCTATTATGAAAGGTTTTCTCGATGTTTTTCCGATCATAAAGAATAAGCGACTGTGGCGCGAAGGCCTGGTTCGGTTTGTGCGTTTCCGTGGTACTTATGTGGACAGTTGCAGCCGTTGGTGCGGTTGTTCGCTTTACCGCCGTGGTTGCGGTGGTACCTACGTATGTCAGGGTTCTTAGAACTAAGCCACCTTGAACGGCTTGGACTGCCTGCTCTGGGAGACCCGGAATTTGATCGCGACGCGTGTGGCGCGTTAACCTAAAAGATTAGTAACTCCATCTGCTTAGCTATGCGTTCCGTTGCTCTAACGTGGATAGAGGGTAATATATGTGCGTGTATCCGATCAGCGGCTTCCGCTGATTCATCAAACATCGATTGATTTCCAATAACGGTTAAGATAACTTGAAAAGAATTGCAAATCGCTTGCATCCAAACATGGTATCATCCACCTTGAGCGTGGAGACCTGCCCCAACATAAAACGGAGAGAATGCGTCGGCTTCTGGATGCCATGGTCACCGAGCTTGACGCGCGATACCAAATGTGTATGCCGTGTTCTGCCTACACATCGAGTTTCACTAATATTGCGTTCCACTCTTTATCGCACGGACCCTCTTCCGATGGGTTGCATTCACTTCCCCTAACCAGGGTCGGCAGCACGTGCTCAGATATGTAAATTCGGCATATCGGCCGGTTATGCGGACCATCCAAAACTTTAGGTCCGCAGGTAGGAACTCGGGAATCCTCATGTGTGTTGATGATATGCTGAGATTTCCTGAGTCTTCTACTTTTTTACCGTCTAATACTGGTGCCTCTTGTAAATTGGCCAATTTGAGCAATAAAATAAGCTAGATAGGAAGTTTAGGTGTACTCAGGTAAATCAATGAGATCCTGAAATTATACTGTATGAAAAACCGCTTGCTAAAATACTGAAATTAGAATAATGGAACACACTAACGTCAGTGGCGAAAAATTCTAGGGCAGAAATTCAAAAACAGTGCCTGCGTGCTGGAATCACATCGGACTCGCCAATTTATCGTGTGGGACTGACGAGACAGATGGCGGATGGATGTGGTTCATAACCACGGTCACGAATCAAATGATGCTTCACTAGTAGTCATAAAACCAAAGTAAAGAGCCACGGTGAATTTACGGGAATCTGCAGAGCAAAGAGTACGGAGACAGAAACGATCAAGGAGGGCTCACAAGGAGATGTGACGTATTGGCGGTCGAACCAGGAACAATTTGTTTCGGAGTGATAAAAATAAAGTTTTTACACTGGTTGGTAATAGAGATGATAAATTCCAGCAATGGATGTGTGCCACTGCGCTATCAATCGCGCTAGCTGTGACTCTTTCATTTTAAAAAATTCGAAATCTCAGGGAACTTCAGGTTAAATCCATAGTTACATTTTCAATAAATAGAATACTGTTTTTATCTCCTTTTTTACTTATTATACAACAATTCAGCGAAAGGATACCAAACGGGGAAGTGCCCTCAATGGGTTTCAACAATCTTACTCTATTTCTAACCTGTGATCGCTCCCGAATTGCTGAATAATGAGTTCAGAGTGACGTGTCGAATTATCCTTTCTATGAGTTGCGTCACTTCCATCCCGCGCTTTTCCAATATTGCAATATGTGACTGACACATGGATCCCCGTGAAAAATATCAATGGTCCCACCCACCCTCTCCATAACGATCCTTCTAGATGCCACTGTGACTCCAGAACCCGTTCTCCCCACCATATTGTAGCGGCGAAGCTGGAACAACAGAACGATGTGAGTATCAAACCGATCGGACCAACCAGTCGAGAGCCACGAACCAAAGAACGGACGCTGAATATGTCGGAGGCATCCGGACTAGCAGAAACGACACCGTGGGATCTTTGGCAGCCAAGATAGCCCAGGTAAAGGGCTACCGATCAAGCCATCAACCGGAACAGTCGGCCCAGCCAAACGGAAATAATGCGCAAAAGAATCAAGCTAATGGCCATAGGCAACTGGCTAGAACGCAGCGAAAATGCTCGGACAGCCAGAGGGTCAACTTTGCTTTAGTGCGGTTTGGAAAACCGACTATGTAAACAATTGTACATGTCCCATGGACTTGACTTGTTTGGCAGCATAAATACAGGTGTCCTTACCCGTCTTTCCTTCTTTGTTACAATGTTATTCTCCCCTCAACAAACTTGCGAAAGAATCCTATGCACAACGATCCGGTCACCGCTGTGTTATGTGCAAATGATCTCTAGATTACAGTGTTTCTAAAGCATACGTAACTGTTACTTTATCTCCCTGTATTGCAGTCACCGAATCTTTTTATAATTGAAATATAAGCTAGACACTTGCGCAAGTCTGACAGTACAATGCACTATGAAGACCGTTTTTACAATTGACTTCGTCAGTTTGTGAAATTGAACCATTATTCGCACCTACCCTTCCAAGTAAGTAATCTGCTAACAAACAGTTAACCAAAGTATTTCAACATGGAAGTGCCGGAAAATTGATATTTGCCTGTTAATGAATGAATGTAACACATGTCTGCAACCCGAGCATCAACCAAATAGATTGATGTCATGTCTCATTCAAGACTTGGTCTTTATGCCGATACTCCTTGCTTCTATACATTGCATTCACGTCACTGTTTTTGCGCTTCAGCGCATGCACGCTTCTTGCTAGCTGAGTA
>STRG.25183.3
GATGATGATGATGAGAATGTTGCACATTTCGCGGGATGTACATAAATGGCCGTGAGCAAGACACTTGTTCCAAATTCGTCGATGGTAGAAAATCTTAAAGTTGGGAAACACATATGAATGTGATAATTATTGAGATAAATACTTTGTAAGATGATTCATGAAGAGTTGTTTGACTGTTCAAGCTAAATTGACGCTGTTATTGAGATGATATTCAATTGATCGGTTTTCCCCAAAATTATTCTCAAATGCAACTACTCATTCTCACGATGTGAGAGTCCTGAATCTGCGTGATTGTCACGTTGACTTTTATGGCTCAGGAATGTTTATCTTATTGTTCTGTTGTATTCCGTTCCCTTTATTAGGAATTTATGGGACAATCTTTCAGAATGGATATTCCCGCCAAAAAACGCATACATAAACAGTGAAGTCTAACTGGGACCTTGTGTTCTCAGTCCGAGGAAAGGCAACAACCTCCCTGTCACGTGACGTTTCCCTTAGTATTTCTGTGGTCTGAATTTGGAGGACGTCGAATAACAAGCAAGTATGTTTTTCTTGATTCTCATCGGGCCAGTACAGAACACATGCAGAGTTTGTTTACCAGTGCCTATAAATATGATCCCCTAAGAAGTAAAATATTGAGTATCTGTCCTGTTGGGGCAGATTTTGTGTGTATCGACTAATCACCGGGTTCATCAGTTCAGTGTGACTGCCCTACCATCTGGTTGAATTTCGGCACCTTGCCCAATTGAGTTTTCTCTCTCAGGACTGCTTTGAGTAACCGGATTGCAATCATTTGGGCCACAGAAGAGGTTCGCTGTCTGACCCTTTGAGAGTGATTTCCCGACACACGACAGTTGACGCCTAAATGTCCCTCCCGTGTTACGGTATCACCCGTATCGATTTAATAGGTCAGCACTGCGCTGGCTTACGTCTTGTTGATCCATTTGGTCACGATGTAGGGCAGTGCTACTTAACTCGATGGGACAGGCATCTGGTTGTTCTTCCGATGTACTTCACTCCACAGGAGTATAATTAGGAATATACACAACATATGATCGATTAATCCTGCAGCTAATCTTTGAGTTTCCGTTGCAAGCCGTGGATTACCTTTCTCAGTACTGTAAAAGGAAGGTGCATATCAACTGCAATGGCCTGATGAGAAGTAACGAAATTACACATGTTCAGCTCAGTTTCCACAGCACTTCGTGTGCCTAGAATCAATCGTGTCTCCAGATAATTGTTTTGTTCTTTGGTCGCCTTAGTTTCCAATTCTACGTGGTCTCTTGTTCTTCAGAAAAATAGGAATTCTGTACAGTATCTGTTCTGGCAGAGAGAGGGAGAAACTAATGGGTACGTTTTCCGGACCCCATATATACATGACACACCCCGAGGGATAGAGCCTGCAACATTCGTCGACTTGTTTCTGAAACACATTCACGGTCGTGGTAGTGACTACTGCCTTTGGAAGCTTGCTCTAATGTGGTATAACACTGTTGGTAAAGCACTTGGCCGCAATCTGGAGCCTTGAGTGCCATGTCGCAGTGTATGCTTCTGGGATGAGAGAAGAGCACTTCTCGATTTATATCTGTCAATTTCTCTATCTTGAATCTTTCTATCAAATCTTCCACTCCAATGCTTCCCTCTCAAAGAAAGCTGGCCTTGAAATCGAACACGCCCTGTGTGTGTATTTCTCTTTTTGACCCTTCACTATTCTAGTCCGTACACATCATTCCGGTAGCACATTGCTCAGGCTTGCATGTAATGCAATGTGTGCAGTCTAATTAGGAATTAGTAGGGTAGCACAAAAACATACGTCTTCCTAAATGACATGGCACCTAGACTTCTACACTCGAGCATTGTTCAGATGGTTTGATCCCACTGACTATCACTAAACCCGGGTCCCTGATTTGTGAGAACAATGGCAACAAAATTACTCTACTCTCGCCTGCCTTCATATCTGTGGCCAGGTCCTGGCATTTGACCATGTACGAGACAACTTTTGGAGGGCTAATATATCTCCTTCCATTTATATTACAGTTATCTTCCCGTCATCCGCAAACAAATCTCGCGTCACAGAGTTTGGGTGACAGGACAACCGATCGATGAAATGGATCGATAGATGAGAGATGAATAGTGTCAGCGTTGTTTAAGCCTCAAGGCTTGGTCGCCCACACCAGTCGAACTAATGCTCTGTGTGCAACGAGTGACTACATGGGACAGCAACCTATGTTTTCCGTTTTTTGCTAATAAACAACGATTCTTTGATTTTCCCCAAAAGCAGACACGATTCGAAGGCAGATGAGTTTTTTCATTGGAGCTTGTGGGGCGGAGCAGAATACTTTTGACCTATATATTACCTTATATGGTTTTCCACTCCAAGTTTCTGGGTTTAGTTGCCACCTATCTATGATGGTGAAGTGAGCCTTTGTCGCTATGTTGTATACCACTTCCACTGTATTCAAGCGCAAGAATGTAATGAAAAAACAAAAATAAGCCTTACCAATGAATTTTTCGATTTCATATGAAGCTTTCAATTTATTGTTTTGTCTCATCAACAAACCCCATAGACTACAGCTTGACATCTAGGAAACTATTGTGAGGGTAGTAGTTATTTCATCTTCGACAGACAGCTAAGTCTCATTAGCAGTCAAGGTTTAGATGAATGGAATGACGAACAATAGGACAATAGATTGAAAAGATGATGAAGGATTCCCGACTGATGGCAGCTTGGCAAATCAACAATCAATCAACCAGTCAATCAATCAGAAACGACACTACCCGATACCAGTTTGGAACAGTTAGTTTGTGGTGCGAATATTGGTGACAATGAGTCTTGTATCCTATATAAACTGTCTTTTTATTCTGTCAATAAAAG
>STRG.26373.1
TATATATATAAAGGTGTATCCGTGGGTGTGATTATAGGACGGGTCATGGGAAAGCGGTCGGAAGCAAAAGACTGGCGCATTGGTGTGTAATGCTAATCACGTGGAGGCGAGTACCTATTACTGAAGGAGGAAAGAGCTTTTTATCTATTTATTACATGTATGCAAATTATGGTGAAAAATTGCACGACTTATGAGGAGGGAGGAGAGAAGTGAGTGAAGCGTACCCAAGGTATATATATATATATCTGCATACGTGGGTGCGATCATCAGACGGGTCATGGGAAAGCGGTCGGACGCAAAAGGCTGTGGCAAGGGAAATGAGATAGAGAGACGCAGTCTGGGTTTAGCCCAGCTGATGATCGCTCTCACGAAGCCTTATATGTCTTTTGATAGAGCTTATGAGGAAAACGCTGGATACTAACCTGAACCCTTGAGAATCTAGGATGTGCCACACCATACGCCGCAGTTGCCATCACCTAAGCGTAAACCTAACAGTTTACAATGCCTAAACAGAATAATTACCTCTAATCTATAACCACTGTCACCCCAATAGTTCCTTCTACTTGGACTCCTCAGAAACTACTCAGTATAGAACAACCACTATACCGAAAGAGACAGCAACAGCGTAGCGCCACGCAAACAGTATGATAGCCCTACTCGCTCTGTCTGTTATTTCAAACCTATCTTATCGCCTCGTGCCAAACTGCGTTCTGCGTAAGCAAACG
>STRG.36798.1
AAAAGAGATTTAACCGTAAAACAAGGAAGAACGTCCAGAAGGAAACCATTATTCGAGGTTCGGTTTACTTACGAGAGCGATATTCGGGCTATAGGAAACCCTTTGCTGCGTATCCAGTTCCGCCAACATAGGACAACTACGGCCAACCAACTCCGAGTAGCAAACAAGAAACGAAAACCGGACGGGCCGGCGCCTCCAATCAACAAGGACGTTTGGGGCGTTTGCCGGAGAGGAGGATCCAACGGTTTACCTGGACGAGGACGTTCAATGAGTTCAATGCGAAACGTGTGACCGATGGGCACATTATCAATGGGCAGGTTTCACCAACGAGGACGACTACACTTGTGTGGATTATCTAGCGAGGTAAACGCGGTCCCAAGAGATTGACAGAAAGCCCAATTCAGGGCCGCCGCATCATGATTCCTGCCATATTGGCATTGGTGTCTTCCTTATTGATTTTTTAATTGGGCCAGCACAACGAGGTTGTTGTGGCACGTGTTCAGTTCATGAGTCTTCTTTCGAGCTAGTGAATACTGGATGGTT
>STRG.76163.1
CATAAATGTGTCTTTTTCAGCTTGACATTTCTAGATTACATATCTGTTTTTGAGAGTGACAGCAGACGGATTCTGCTGGGCAAGGAGTTGCGATAACCGGCTTATGCTTTGGAAGAAAGCAACAAAAGGCTTTTCAAAACACAGGCTCATTGTTGCCGTCAGGGATGCTGTTTGCTCCATCCCAAAAATCGTTGAAAGACGTAAATCATTAGTTTATGAAGGCTAGAAATCAAGGCCAAATAAGGCGAGAAAGCAGATGACCTGTGACATATGGGTAACTCTCATCGGTCATCCATTATGGTAAGTAACCGTTGAAATAGACATTTTCCAGTCTCTTTGACAAGTTAAAAAATCAGCCTGTTTGTTTATTTCAATCTGGTGCCACATTGCAGTGGATCATATTTTTGCCTCTAAATGATTCTGGAACCTTGGCTCAAATTGGCTTATAGGCTCCGGCTGTTATCTCGTTTGCTTTCTGATACCTTGTCAGTCCAATAGGGAAAATAGTATAATTAATAAATACTTGAATGTCTCCCGTTTTTTCTCATTTCATTCCTGGGACGAGAATCGTATCTGAAGAAATGGCTGAAGCATCCAAGATGTATAATTATGACTACGTTGGAGATAGCCTGTTCCAGTTTGACGAAAGCGGAAAGAGCAGTACAAGAGTCGCTAAAGGCTTCACTTTACTGATTCGCAAAAACACCTGTGGCTCTCGACTTTGGTCTTCTGACTATTAGCGAGGCATCATTTGATTTGTGACCGTAGTCTGCAACGGCATCCAGAGATCACGTCACATCGTTGGAAGTGACCCACACCAGTTATCATTTAGTATTCTGTTTGATTTTAACCGGACTATATGCACGAAATTCTTCTACCATTTTTCCACGAAATGCTGTCTATACTGGGTTAAAGATAATCACGTTCAACAGACACAACGTCAAAGTTTTGTTCGGTTTTTTGTGAAACAAGTGGGCAGAAAGGTGAAGCGCAGCGATAGAGATTATCGTGAAAAGTATCAGGTTTTTGTCTCAAAGTTCTGCTGCGCTTTGATTAGGAATTTCTAAATTTGCCCTGAAGATGATTTATTTCAATGACTTTAGAGCTTTCGGCCCTTTTGCAACTTTCCAATAGTGAATGAAGC
>STRG.11010.1
ACACGCTGATTCTTTGTCCAGAGGATAGTCACGGCCTGAGAAACACATTGGCACAAGAGAAATTCCAGTAGGACTAACGGAAATGGGTGAAATGATCAAACTGGGCTTAAACGGCGTCCTACGGGCACGCTGATTCTTTGTCCAGAGGATAGTCACGGCCTGAGAAACACATTGGCACAAGAGAAATTCCAGTAGGACTAGCGGAAATAGGTGAATTGATCAAACTGGGCTTAAACGGCGTCCTACGGGCACGCTGATTCTTTGTCCAGAGGATAGTCACGGCCTGAGAAACACATTGGCACAAGA
>STRG.1594.1
CAAAGATTTCCCCAAGAACCGTTACAATTGGGCTCAAAGACTCGAACCCGTGTAGTACTTCAAGGCCGCGCGCGGCGCGCGGACCGAAAGCCTCGCTGTTTGATGTCCGACAGATTTCCCACGCTTGAATCTTCCGTGTCACTCAAGTTGAACGAACTTCAGCAAAGCTGAAATTCTCCCACAGTCCAAAGGTCCATCTTCCAGATCCCCGGCAGTTCGAGACGCAAGATGCAGTCAAGACTCGTGTCCTTAACAATCTCGCATTGTCCAGCGGTCTATCTTCCAGTTCGCCGGCAATAACAGATGCAAGATACTGTCAAAATTTGTATTCTGAACCCTTTCCGTTTTACCACTTCCCCACTATCTAGTGAACTATCTTACAGCTCACTGGTGACATTCAGATGACAAGATAATCACAAGATCCGGGAACATTTGGGCTTTAGCCTCGTACCCGTGTATTACTTCAAGACTACAAGACAACTGAACTGAACTGAACTGACTTCAAGGCTGCGTTCAAGCAGGACTGCGTTACGCCAGGATGGTCGTTTTGGTGGTCTGGGTGTTCTCTGCTTTAGTAGTCCTATCGTTCGTGACTTTATCCCTCCGGACGTAGAGCTGAATCTGTACCGTTTCATGTGCTTCCTTGCTTGCCTTTTTCACCGGTTGTATAGCCTGTTTTGTTCGTTTTTTCGCAATATTTACT
>STRG.48217.2
ACAAAATACCCTGCTATCTGATAGTGGGTTCATGTACATCTTGACCGCTGGCCTCAGACAAACGAAACCTTGAACTATGGACGGCCCCGTGTCCCGAATTCAATAGGTAGAAGGGAGGCACGCCTGCACGGGTGAGCGTGTATACAGGAGTAACGTATGGCAAGTGTGAGTACAGGCAAGTAACGGAAAACATGCACGCATACAAGTGCGTGAGTCAAAGATGTACGCAATTGAAATGATCCGACAGCTGTACAATCGGATAAGGTTGAGCAAGGTCGTGCAGCACCTGGTACAATCTGATTGGTCGGTGCTGCCCGGGTTGAAGCACGACAAACGCCAACCGTGTACGTGTGTGTACGACCGCAGGTGTGTGCCCATGATTGCACGGGATTCAGATCAAGCGTGCGTGTGCGCGTGTGTGAGGGCATGACTGTTGAAGACGAACACAACAGGCATAAGGAACGGGGACCAGCAGAGTGACTGGAAGCACGTTGTCAATACCGTCCGCTTCAGTGAAGCGCGGTTGGAGTGAACCGGGAACAACTTAAGTGGATAATGGTTCTCGGATTACATCGTCTGTAACTCAGTTATGGACGCTGAGATGTAAATTTATGGCGATACCGTCGGTAGTTTACGGTACATGGGACGATACTGCTTCGCGGTCACACAGTGGGGAGCCTCAACCAATCAGAATAACTGTGATCAGGATCTAAAAAGCTGACTGTGATTGGTTAACCCGTGATCTACCAATTGGTGCCTTCTAAAGTGCAAATGTTGTGCGCGTGCGGATACAACATTTTGGTGCCGTGGCCACTGAACTCGGGCTATAACCACCTGCTAACTATTGGTACGATCCAACTGCTCAACCGACAGAACGTGCTTGGAACCGGTGGAAAATATCCCATACTCGGATTTTGTTCTCAGTCAAGAACTGCGAAGAAAACTAGAAGCTGAAGCTGTTGCAGCATCTTGGAGATACGGACATCGTTGAGACCGCATCCGAAATTCGTGGGAACTCTAGGAACGTAACCGCGCGGATCTTTTTTGGGTCGGCGGTAATTGAACTGTGACGTTATGAAAAACCCGATGCCAAAGTGAAGATGAGCAATCTTTGGTCACCTCACCCACGGTCGTCTACCAGTTCATGTGCAACTGTGGTGCTACTAACGCAAATCGATCGATAAGGCTACACAAAATGCGGCTCAACGAGAATCATGCAATGATGCATCAAGTTCGATTGTTGCACTATCCATCGATATCCAGCCAACCTTCACACTATCTACTGGACCTTACAACACGCATCAAGAGCAATTAAGCTTCGGGCAATAACAGCTGCCATGGCAATTGGCATTTGTCTCCTGAAGCTAGACCCATGTGCACAATCAAAATCGATCCAAACACTCATCAGGCTGGAAACTGACTCTGTCACACATGAATATAGCGGTAAGTTGCAAGTGTATCTCTGTTCAATCTGACTGATCCACCTTCTGCTTTCACTCATCATTTTACGTGAAACGAAAGAGAGCGAGAGACTTTCTACAGGATATGCGTTCCAGAATACTGAGATTAATGCCGCGAATGAAGCAGACATTCAGAGGTCAATATTACCCTAACTTCGATCTTTTGCATGTCGGGGTCTAAACGGGGCATACTGGACTCGGTACCCTGCATCTAGTTCACGTACTTTACTCATCACCTTCCCCGATGTGTGTCCAATAATCGGTCAGTCAATAATATACTTATCGGACGTTAAGGGTACGTCCTATCGAAATGCGCTTTTATCTGATGCGGTGTTTACCAAGGTTTTTCGTCCATAATATGACAAATAATTGTTGGATGTTGATGCCATGGTGATGGGGTAGCAATCTCTTCGACCTCATTACCCGATTCTCATCCTGTCCTCATCACGGGTTCTCCTGCATTGCTTTTGGGTTTGTTCCAGTGGACAATGACTACGGACTGCAGATTCATTCCTGTGTGAATTCGCGTCTTGGCCGTAATAATTGGCCAATTTCGTTTTCTGGAAATGATTAACGCTTGAGATGTTTATTCATTCCGTAACGCAACATCATGCGCATTTCCTAAAGGGAATAGTTTTTTGACGAGCTCCCCAATAGTGCCATAATCAGCCCCCTTCCTGATCGATGTTGCGACCTTACCGTGGTGATCGGATTTGCGTGCTACGGTTCAGAAGGTGTCATGTTCGTTTCAAGCAGACAGGTGCGCAGTCAGACAGTCTTGCGTGCACAAACACAGTGGGCCATTGATCTTCATCCCACGCATAATGGACACGTGCACTTAAACACAGATACAGGTTGACGCTAGTCACGCTCCATCCCGGACTGCGTTGACCAATCAGATG
>STRG.42337.1
TTTCGGTGAACGGCTTAGAGTCTGCTGTTTTGTATGCACCCATTCAAACTGTTGCGTTTAAAGGCCTGCTTCTTTCTGTCAATTTGTTACGGGTAGGTATCCCTATCTTGCTTACATTTTTTTACTATTTTTATCAAACGCGTGTCAGTGCTTTCCATAATATTCGCACTATTACCTTTCGTGTTTCTATGTTTCACTTTTCCTAAATGATTTA
>STRG.58123.2
GATATGAATGCCAATCAAAGTGGCGTTTGAAAAAAGACCAAACACTACGGCAGGACAAGGTGCTAGCAAATACGGCGAACGTATTCTCAATCTGACTGATGAATACAGTGTATTAAATATGACGAATTAGGACGAAGATGTACCAGCTGTTGGAAGAGGATCGGTAAATGGTATGCCCTAAAAGATGGACATCCACAGGAGCAGGACGAGATTACATTGTAAATCCCATGAAAATGATAAAGCTCATGAAACAAACCATATTGAGTTAAACAGTTGAACTGTATCTAGAATTTATGATTGAAGTGAGAAGCGTGAATCTCGTAGATGATGAAGATCTACTTGCAGTTCTCGCATCTAACAATTCACGTCGCTAACCGGAATCGAACAGACGACCAGTCGCTCAATGTGTGGAGCTGCCGCCGTAAGGCTAACAAACCACGGATTACACATCTGATTATCCATAATATTGCAAAACCGCTATCCAGTGATACATAGCGACTGTTCTGGTTTTAGTCATTGGACCAGCCTTGTTGGTCACTTCCCAGTGGAATGAATAGTACACAGCTGAAGCAAACTGAGAATTTCACCAATAACTTTTTATCTTCCACAGCACACGTTCGGCCTGAGTTTCGTTCATCCACTCCGATACTAAAACAGCTGACTTCTGGAAATCAGGCAACAGAGCATCATGTTGATATTTAGTGTAAGGGTGGGATCCTGTCCATACATTTACTGAACCTCTGCTCATGGAGTATTTTTCTTGTCGTGCTTTCATAGATTGCACACTTGCAACATTCTTCGGAAGAAAACTATCCTGATGCGTTACAAATTATTTTATTACTTTTGTGAACTGTTCCATCACCCCGTCTATCATCTTTTAGTACAGTTCTTTATCTTATGTGATGAGAAATGTCACTCCATTGCATCTGATTTGCACCGATTTACTCCGTGGAATTTGTACAGGAAAATCCAGAACAGCCCAAGCGAAGGGGAAGAATCTAGATTGCTTGAAAAGCATCTACATGGATTTTGAAACCCTGACGCTATTCTGATGAGAAACTGTTATCCGATAAGATTAATGTATATCAAGGTACGGAATAGTCTCATCATTCGAACTAAAAGTGCAGCTTTGAAGGAAACGTTTTCAGGTATTCGTTCATCAGAAAATAGCATCAGTCCTGTTTACCGTACAGGTTGAGCAAATGTTTTTGTGCATTCGTGAATGAACTCCGAGGTTAGGAGAGTAAATCGCCCTGTTGGTAATTCAGTCGATCGGCTGATCAAGAATGGAAGATAGGAGCCGGTTGTGTTGACTGTGATCGCGTCACCATCTTTTCCGCCCATGGGCTTCATGAGCCTTCGATATGCATAGACATGTTTGGAAGCATGGCTTACTATTGAGAATTCTTATATTGATCACGTTGACATTCGTCAATGATTTACATCTGAGAGCCTTCAATTCATCTTATATAACTTGATACCAACGAGACTGCACTCATCAATCCTATCGAATGCCATCATCCCAGTAAATATGCAGTTATCGAACAGCAAGCCGCCATCTAATCACCTTGGTGTAATCTGCAAGGCTGGTACTCATCCATTGTTTCAACAAAACTGATATATAATCAGTGCGAAGGCAGGAAAACAAAGACAATTTACATTCGCCTTCATATGTTGGCCAGTATGGACATCCGGTAGGAAAATACCACAATTCGGTGCGAATATCCATGGTTCTACGCATTGTAAACAGTACAACATAGTTTTCCACTAGCCATAATTGTGTGTTGCGTTCGCTCTACCTCACCCTTGAGGCTATCGGTTGTACATAGTTCCCTCACGTGGTCATACGGGCTTCCCATCTGTTCTTGTTTTCTGGAATAAATCCAAAGCACTGGAATATGAATCTATTGTTACCGAAAATGGCATTCTTCAGTCGATTGTGTGATAGAGTCTAGAAGAGGCTGTCATAGAGTCTTTGATCTAGGCTTCCTAGAAAGTTTGTTCGTAGAATTTTATTGACACGGGAAACCTGGATTTTATAGACAGTAGAAAATTCAATTGTATTTTTCGCTTTTGAGAGCCCAACGCGGGGACCCGGAAATGACCCAATGAGCTTCTGCTTATCGGGCAGATTCTGTACTGGCTGAGCTATGGGGATACAGCTAGTCGGGTGTTGGCGACGTAGGTGGATATTCGATGATATGCAAAGCACTAATCCAATGATACAGAGTAGCCGTTCCGATTTTATTCACTTCCCACTTCCCCACTCACCAATGAGATAAACTGTACATGGTTGAACGCTATCCAATGGACAATGAAATATATTCGCCGGCACAATTCAGGCTCACGGTGCTGAACTTTCAAAGGCACAAAAATGTAGATGGACTTTCCGTTATCTGTACCGATGTTTTACATTGCGCATAATGTACAATTCACGGATGTGTTATCTGAATGACGGAAAGTTCAGTTAGACATTCTATAGGCACGACAAAATTACTGTCATTTCCGTCAGTGGAATTCGTGGGTTGACACTTTCCGTATGCTAATAATGGAAAATTTACAGGTCACAGACGTTGGTGAAGAGTTGAGCCACTTTCACGTTTTCTAAATATTTATCTTCTGCAACCTTTGCAATGTCATTTCATCTAACAGTATTGTACTGCCATCCCTATTTAACAACTAGAGAACCTTATTATTTTACGTGAAGAAATATCCGTTTAAAGTTTGAAGGAAAAGCTAACAGGCTGACTGATGGTTTGGCCATGAGGAGCACATTTTCTCCTGCACTAGCAGATATTTTCCTGGGAATAATCGAAAACTAGCTGACCAGACAAATTACCCAGTTTCATTTGTACGAAAGTTACGCTGACGATATCTTATTGATTTCGAATGCGGACGATGTTATCCAGTTCTATAGTATTTTCAATTTTATACATACGAATCTTTCTGTGTCTTAGGGAAAAGGAACACAGCTTGGATATACTATTCCCAGACATTTTAATCTCAAGGATACCGGGTGGCACACTACAACGAAGTATTCACAGAATGGCAAACTGGAGAGGACGTTATATGAGATTCTCTAATTTTGACTTAGTTTGCTTGCAAATGTGGTTTTGATCAATACACTTTCCCCCAAATTCCGATAAATTTGTACTCCTGATCAACTTCGAAAGGAACATTTTATCAAGGAAACCCTTTTGGCCAAAGTTTATCTGGAAAAGTTTGTTAAACACCACAGTAAGCTACAATGCAAAAACGGCACCCATTTGAGCAGCTTAACCAAAAACTGGTTCTATCAAATACACTGGCGTTCCCGTCTGCACCAATTTACAATGGTCTTCTCATATTCTTATTTGTGTTAAAAACTTCCTAGACGGTGTTTTCAAGCTCATAGGCTAAGACAGTTTTGTGTCTTGCAAGCTGGTAATTCTTCTTTTCATCAACGTATTCCCCAGTTTTACTCTAATGCCCTCCCGTGATCTTTCCTGGTTTAATTAAGAAAGATTTTATCACACTACACCGCAGTCTGGTCATTAACAGTATTGTTTCTTTGATTCCCATGGTTTCTCTCGTCTCCAGAGTTTGTGATTCACGTATAATGGCGCGTGAAACACTTGCCATGAAGGTTCTTGTGGACCTCACCCATCCCTGTACCATGACCTACGTGCAAGCCGTTCGAATTCACTCAAATGTTCCGCTTTTTGACTCATCGCCTGTGGTTTGAGAATCTTTTGCAACTCTACAGTGCCTCATTTAGCACATGTTCTGGTTAAAAGTATGACAATGACAGAGGAACTTTGTATGAACCCGTTTTCTATGCAGTTTTCATTTGTTACGGTTACTTCAAGGTGACAGTGATCGTTTTCTTACCTGTTGGCTGAAATGTAAACACGTTAACTTGCTGAAGTCCTCAACACAACGTAACACGATGTAAAACTTTGT
>STRG.18584.1
AAGTGATATAAACAGATTGACCCAAGAGTGGAGGCTGGAATTATTGTTAAAAATTCTACCTCTTCTATCGCCCATCATGACTTCCTTACCGAGAAACAGAGAAGAATCTGAACGAGCAACACATCATTGACGAATGCACAGTAAACCATCCTCATCGAAAATCACAATCAAAACGTCGGTGGTGGAAGTGAAAAACATCTGATAACTCAGTGACCAGCTGACTGTGTAAATCAGATGAGTGCCTGTGCATATGCGGCATGAAGCCACTGTCTTTGGGCTCGTTACCACACCTGGCCTTTATGAGACCTCATGAGCTTCCCCACACGAAGTCTCGGGATTTGGTTGCGTGCTAGCCCCAGCGGTTATGGGAGGTACAAAAATGCCAAGGACAAGGGATAAATGCATCATCACGGATTTCATCCCAGGAATTAGTATCCCAGGCAAAATCTTTCAATGGGGAATATTATGGTATTCCCTGGTAATTATGAGTCCCATTACCTTGAGGTAGTACGGAACCTTCCATTTAAATCTAGTATACATGTGCCTGTGGATCCGGTTATGTGAAAACTAGTTCCAACTGGAAGAAAAACGAAAATTCTCGTACTTCATAGGTACCAAGTATTTCAAGAAATGTAAGTCAACTCAAATACTTTTCTTGTCCAAATTGAAAAGGATATTTTGCCCCCTTATCTTCATTGTTACTGTAAACATGCTTTAAAATGGGTTACCCACGGTGACCGAAAGGTCGGCTAATTAGGATTTCTACAGAAAACGCTGTTTTTGACAATAAACTATTTTATAAACCACAACACGTCACGTCTATTCCTCCGTACACTCCGAACTTCTTTCGATGCTGATGTACTT
>STRG.37216.1
ATAACCTATCTGGAATGTTGAATTATATTGCATTGTTGGTTTTTTTTGATGCGTCTAAAGATTTCGGAGGCAACGGTATTGATGAACTTCGTGGCCGAGATTAGGTTTGCCTGAGTGTGGTGTACAGATGGGTCGAGCAGGAGTGGTAGTGGAGCTAACCGGTTAATGGTTTGGTCAAAAGCGTCAAGCCGGGAAGGGAATCTATTCACGGTTTTGATTGCTTCGAGGGTTGC
>STRG.61639.7
ATATATATATATATATATGCTCTGGTCTGAAATCAAGCATAGTAGCAAGGCAAAGACAACAACTACAGAAACGAGAGGAAGGTGTAACAGAATTTAAGAAGAACTTTACAAAAGGAAAATGTGATGTGATTTTTTCTCTTTTTCACTTTCTGATGGTCATTCTGTCAACTTTTTTGTCTTAAAGACATTTCTGTATTAATGGGACAGAAGAGTTTAACAGACAGGCCACACAGCGGCCGCGCTACGGACTTCTATTCTGAGCCATATTCCTCAACGACAGTCGTCATCCTTTTTGCCCCAGCCATAGTAGCATTACTAACTAATGGGAATTTCAGCGGAATAATGTGATTCATTTCTACCTCATTCTGATCTTCCTACTTTACTTTACTAAAAAGTTCTGTTTAATTTTCACCAACTTGAAAAACCTATGATTCGAGCTGCGAACACCTAAAGGATTAATCAGAATTCAACAGATAATATTCGGTATTCTAGTTGAACGACGATTGAATAACTCATATGCCTGATCAGTTGATTAGTTGATTTCCGTGAGACTTAATGTTTGTGCTGTCTTCACCATGGAGAATGACGGATCCGTGACTGCTTTGGTGCCATCAGTTATTAATTTATCAATATTTCTAATATTTTGGGCTATTTAAGTTCCACCGTCGCTTTGACAGTTGGAAGTTTCAGACGAAAATCAATCACAATCAATAACTGGATTGATATATAAGAGTATTCAGTGAAACCGAAGGCGTCCTTGCGACACTTGCATCAAAGCCAAAGTTGACAGTATCGATTTTGTCAGGGTGTAACCGGTAAGTGTTTCGGATGAAAAACGGCGAAAATTTTCACGTGGGTGAAATGACTTTCTGTCAGTTCAGTAGCCCGCGTTATTATGAAAAAAGTAACACAGACTATTCTTGTTCATTCTTTTATATTATCTTCAAAACCTAGAAGTTAAAGTAAGCTTATTCACAATGCATTTAAAATAATATACTCATTATAACGATAAACTTTGTCGGTATTTCTCATTCTAATTACCAAACGATAAGAGCCTAAATAGAAAAGCCTCACAATACAGTGATCTACTGGAATCCACACTTAGGGACATCAGAATCCACCTTACGAGGTCTTAGGAGCATCCCATTTTGTGAAACTAATCACCAGACTGAAAGGAAACAAATATCTGAATACTAGTCCCCTTTTCGTTATCTGTTTAATTCGAAGTGGGTCATTTTTGAAGATAAAGAGTGGAATACGTGATCAAGTACGGTATGTAGAAAAGGAAATCGGTCGAACTGGGTTCAGTGTTACCTCCGGTAAACGGCCACCATTTTGTCTTGGAAACCGCTAGTTTCGGCCAGGTTGCACAGCATAAATAATGTAATGCTCAGTAATTTAATCTTCGGCTCAGTTTAGTGCGCTCATAGGATTATTTTGGTCGGTTCGATAGCAAAAACGATTAGGCAAAGTATGTCTGCTGGCACCGGTGAAAATTCACTGCTTCCTGGTTTAAGATGGACAGGAAATGATCAGTGGCACATTCCAGTGGCTGGAGTCCTCATTAATTGAGTAGATTCCACGAACGAAGTGATTTCTGGCTTGGTTTTCCTGAGGTGCAGGAAAGTGACTGTCCACGTTGCCGCGCCTATACTGTTGCAGTTGAAACCTCGTTTCATAGGTTGATGGTGGAAAACCAGATCGTCGCACCACTGTTTTGATCCTAACATTCACCATTTTGGTAATATCATCTCAACTCCCACAACCGAGCGGGTCTCTCCAACTTTACCGGTCTCATTCACATCGTTTTACTGTGATATAAAGCTGTAAACTTGGTAACCATTCTTTCAGCTTTGGGAAATTTTTAATGACGTGAAGCCTGACTATCTAGGATACACCTGCGAATGAAAGAAACCGGGGGCTTCGCATTCTGATCATAGATGTGAGCTCAATTTCCTCGAGGATCAGCCACCTTGCCACACTAATTTCCTTTATAAATATTCACACCTAATGAAAACAATTTTAAGGTAAACGTCCACTCTTGTAGCATAAAATTACTCTTGGGATTTCGGACTTCACTTTCGAAGTTGTTCCACGTTAACCGGACATAAATCATCAAACCTGTCTCCGAGCAGGTGGTTAACGCTGACGCTAGACTTTTCTAGTTCATCAGAATATCCATTTGTTCTTTTGTACTGCATTTGTTCGTTTCCTTCAGCGGAACTTTCGAGCCCTTAATTTTATTGGATTTCTGTATATCATTATTAATAAAATTCGGCATGTTCTCATCACGAAATTAAATCACGTATTTTTCGGTCTTTTGTTTCACACTAATGTTAACCAGTGTTCTCTTAGACGGTACTTTACTGTTCTTGTTGTTTTCGGTTCACACCAAAGAGGGCTGTGTTTTTGTTTGTTTGTTTGTCTGTTTCTGACATTCGTGTTCTATTTGCGTACCAGAAGGTCCCCACTGTGTGCGGGAAGCCGCTGATACTCGGCCGACACTGGCCAAATCTGTATAAATCTATACCACTAGCAGATGACCGGAAAGTAACGTGTCTCGCTGACAGTTTACCAGACTGCGAAGTGAATTCGTAAACTCGGCAACCAAGTGAAGGAAATGTCCACCCGGAGTAGATTTTCAAACAGGTTATCGAAGGCAGTATTGTCAATGCACTGTAATATCATAATTCACATAATATCCCTTAGACGGGAAATTTAACTCCCATATTTCACGGTTATTCAGTACTTTAGAAGCTCACCCATTCTAGGGCGGCACATACACATTCAAGCACGAAGTGATTCCATTCCACCTCGAGTTTATAGGTACATTGTAGCAATGAGCCATCCAATACAGTGTTTATCATCTCAAATATCTTTCCATTCAGTCAACACAAAGTGACTATTAGATATCTCACTACTAAAGCAGTCGAAAGAAATGGGAAAAATGTCGTTGCGGGCTCACAGATGACAAAAATTCAAGGATGAACTGATGGTATTCATCTGGAATAGATTATTCAGATTATTCGGCATCAAATCGTCTGCTTTGAACAGTGTCGTAAATTTGACAAATTCCAGTATGACTTAGAGGACTCGAACTCTGACTGGGAAAAATCATTTCGTCATTAGAAAACCCACTCAGATACGACAAATACCAGATTCATTTACAACCGGTACGACTGAAGTATCCTCGTTCAGTCTGGCGAAGTTTACCTATCTCAACATAAAACTAACCACAGTTTTGCTTTATTTTGATTGTGACGGAAAATTGCATCACCTTTCTATAACCGAATTCATATTATGTATATTATTACCTTGTACGTATTCTTCGATTATAGCCTGAAAGGCATGGTTCAATAATGTTGTCTCGCCCTTTTATTATTCTTCTGTAAGCGGTCAAATTTGTTAATGACATTTCCTTAATTACCTGGTACTTGATGTGGATTTTTCTGCCTGCATCCATATCGTAGCTCTCCTCAGGTAAAATGTCCAGGATGAAAATTCCCGACTGCCATGTCAATTTTCTTCTGTTTTGTGAAAGCTATACTCAAACCATTTCTTCACACGAATTTTAAAGTAACAGAAACCCCAATTAATCCAGTACACTGAACAGTGATGGACTATTTAGTCGATTCTATTTAGCTTGTTTTTCGGAGGACCCGATTTACTCTGGTCCTTCTACAGGATCTTTAGAGAACCCCTTAGCGGACAGTCCGACCGGCTGACAAATAGATTGACATTCTCCATCAACTCTGTATCGATGCCAACATTAGAGCAGAAAAATTTCATAAGCAAATTCTCCTTGCCCGTTTTTGCATTAAGAGTCCCCACCGGGAACCGCAGTGGAACTGGCGAACATTTGACTACCCAAATATTTGTTCCACTAGTTAGCTTACCGTGTGATATATTCTTTTGTGATTAAGTCACTCGAATAAACTTTCAGTGAAATGTAACCAAAGTCAGTCTTGGCCATTGCTATCTGTTAGGCAATCGGACTAAAAGCATGGATAAAAGAGACCAAAAATATTTGTTATAATATGCAAAAATTGAACAACGTCTGGAAACCTGGACAACGTGGTTCATGAAAATCCGTGTGTTGTTCTTCAATAGTCGTTACTGTTCCTAGTCATTCACCTGAACGGAAAATGGCAACCCAAATGGAATGAATTCAGCGAGGGGCACATGTCAACGCCACATTGTGATCGGTCTCATATGAATCTCGTACAAAACTATAATCAGTCTGTAACAACCACAAAATGACAAATATAGCAAGTGGGCCAATGACATTATTTGAATGGGTCCAGAAAACCCATTCATCATCCACCCCATCAGAAAACAGTCATTAACAATGTGATAAACACCACCTGTATCGCACTAAAAGCAAAATGCCTTGCAGACCGAACTCTCATTTTTGGACCCTGCAAACGTGTGTGTGTGTGTGTGTGTGTGTGTGTGTGTGTCAGTGTCTCGGAAACAAAAGCTTCACCATACTTTTGTGTTGATTTGTACTGGGTGCGATTATTCAGACAGGCAAAGGCTCATCATTTAATCTCGAAACTGTAAACCAAGACCCCGGACGACAACACACACACACACACACACAAGCACACATACACAAACGTTATCGACACAAAACGTTCTTGTTCATCTCTTTCTGTGTGTATGTGTGTGTGCATATGCTTTTCGAATTCCCCCCCCCCTCTCCTTACCCAGAGGTTATCTGTGGTGACTTTGTTTCGATATCTGTTTTTCTGACTCGAATGGCAGTTGACAAGTCATGTAAACTGAACAAAAATAACCACAGACTAATATCAAAGCGTCGGGCGCCAGATTGATGAAAGTTTGTTTACATGATCTGTGGCGAACATGAGGTAGTGTGACCTTCATTCAAAATCACAGTACTCTACAGCTGAGCATCCAACAGGTGGAATTAACTCGCTTTGATGGTAGGACAAGTCTTCAGTTGGTCCGGGGTGGTATTGGGGGAGTATGGCTGATGTCTTGTCATTAGGCTAAGTAAAGGCTTTCATATTTGTCACACACGGTATAAAAAATGCAGTTGAGAAATGACAATCAAGTGTAGTGGGTTTATCTGTTTCATAATTACTAAAGTGAACATCAACACTGTCGTTCATCCATGACAATAACGCCATTCCACGGTGTAACAGTTACCCGTAATTTGTTCATTGACCGAATTATTGCACTGAGGCCGAAATGACTCAATGGTGCCACGGCTAATCAGGCAGTGAGAAAAAACAGTGAACGGCAATTTTCCGGTGAGAGAGGTGAGAGTGAGACTGATTTTGTCTAAGGAATATCTTAATCACATGAAACGTCTTCCCTGGGGGATTCGATGTTTGAGAATTCAAAGCAAGGCACCACCACCGTCATCACGAATGAAATTATACAGAAGAGTTACTCAGCTATTTCCTGTGGTTTGTTTCGAAATGTCCATGGTGCGCTATCCCTAGAGTTGGGAACTAGAATTGACCAAACCCAGTATGTTTGATTATGAGTTCCATAAATTAATTAGACGAGGCTACACCAGTCACTGTACGTTGTCCCTCTCACATCGACCAACGTAATTTGAGAATCTCTAATCAAGAAACTACCTCAAGGACGTGTTTGTTGCTGAGTTGCTTACAGCAAATTGCCATGAAGTTTACAATTAGGCTTGGATACTAACCTCCCGTAGCAGGCCTTCATTCTCACGTATTCCTCTCGGTGTTTTGAAAAAGCTCTAAGGATGTAAAGTTGCACAAGAAGAATGATCGTAACACTGTGCTTTGGCCACCGTTTCTTCGTTTTAGTTCAGTTTCACCCGTCAAGTCCATCGAGCTTAAATTTCTCAGCTTACACTAAGCAACGGGAATTTATTCAAAATGACTCTTCCGAATTTATCTGTTCAATTCAGTTTTGTGTTAAAGGACATTTCACGAAATGGAGGCTTGTTCCGAGAAAATTAATTTGATAAACCTAGCCTGCTTACTTAAATTCTATTCTCATGTTTGAGCAGATTCATGAACTCATTTAATGCAGGGGATCACTTTCCTTTGCTGAAAAAGCAAAGAACTACCGTGAGAAGATAAAACGTCCCACCGTGACCATAAGATTCATTTCATAGAACACCCGGTTCATTGTTTAAGAAAATCTCCTTCATTGTAAATGTTTCTGAATGGAGAGAGCGCTCACGTAACCGATTCCACACTTAAAACTTGTGCACCACTTTCATTCCGTAAAAACTTCTGCGCGAGCATGTGTACGTTTGATTGATCTATTAGAAACAGCAGATTGATGAAAAAGTCGTGAGAATGCAAAATAACGAACTATTTGGAAAATATCCGATGACAGTGTTCAAAATATTCAATAAACTTGATGCCTACTGAGTATAATTGTTGGTTACTGAAAAAAAGATTCACTTCGTAAAAGAAGATTGAAATTTGTTTTGCAATACCATTTTCAGGATTAGGTCTTCTACTCTGGTCAACTTTTGAATCATTTCGGCATGAATTTTGAATAACAGTATCGTGTAAAACACTGATGATCTTCCATCTGTATCCTGAGGGAAAGAACTGTTTTTGTTTTTCTTCTAAATTAACAATGCCAGTCAGTGAATGAACCAATGAGGTGCCTTCATTGAAATAAGTGGATAGAAGGGCCACTACCAAATGACTGCTTTACTAGGAG
>STRG.57550.1
TGACAATGTTCGATGTATTGGCTCTGCCGAAACACGTACAAACTGGGAACTAAAAACAGCGAGACGTAAACGGGTTTAGAGACCCTTTTCAACCGAAGTTGAATAAGGTCTAGTCCGACAGTTGTTGTCTTCGAATCACAACTCGAAGGTAGAACTTCCCCTGTACGTAAAATAAGTCTTTTTTAAATCGAGTAAGAAGAAAAGAGGGAGGACAAGCGTCTGCTCTCAACTACCTAGGCGATTCTTCGAGGCATCATCCTTTGGAATACTGGAACAGCCAAAATTGGACCTCGTGTGGAACTCCGGAGAGATAAAGCATTGCTGCTTATGAGGCAATGCACATTGTCAAATTTGCCCTCAGAAAACTCCATCATTGTGAAAAGAGAACCGGGATTAATTCACTGGATCCGGGAAGTAGATGGGAGAGTTTGCTTAGTTGGATATTTGGTTTGATTTCCCTTTTCCCTCTAGAGACATAAACACCTTCAGTCGTCAAACATTTTTTAAACAAGTCCCTATCTGGTATCACTATGAGGTGGGCTGCAAGTGTGTTGCGTTTATGGTATCCGACTGTATTTAACTTTTGCACCACTATTTCACACAGTAAACGATTGGTCCACTCTTTACTTCTCTTTTCCACTCACTGGTTGGCACACGAGCTTATTCAATCCTTTTTTCCCTTTTGTTTCAGAAGGCCTCACTCTTTTCTATGACTATTCTAATGGATGATAATAATGAAGATGCGCGCATCTTCTGTCGCTGATTGCTGAAAACGGGACTATGAAAAGTTTTGGATTACCAACTCCCTTGTGCCCAGAAGACTAACTGCAGTGAGGTGAACGACGACGGGCGAACCACAACTGGGATATCTCCCAGACTGCGATCCTCCATTTTTCAATTTCAGAACCACCCGGCCGTCAAGTTGCCTGGCTGTAGTATATGATGCAGACAGCGTATCTTTTTCTCTGGCCGTCTACAACCGCACCAAAGGCTGGCTACCGCGAATATGATCTAG
>STRG.81001.1
AGTTAATGCCAGATCGCCTAGTCCTGTCAGTGCTAGTTCATGTGTTAATGGGAGCAATATAGATCGTAAGGATGTTGATCTATATAGGCTGAGAATACTAGACCTAATAATAATAATAATAATTGTATATTTCGGATGCGCCCGAAGCATGCTTGAATGCATGATCAGATGATTATAGTGATGCCGGAATGACAATTCACAAAAGGGTACAACAAGTGCATGCATAGTATCAGAGAGAGTGTTACAGTGAACTAAAACTGTAGTAATGCCCGGCAAATTTGAAGGTCAAGGTCGAATGATGTCAGTTGGTCTGGAGTACATGCATAAGTGTTATATGAAATAATTACACTAGTGGAAATTCGAACATATTGAGAGGAAATGTTTTTGGTGCGGTACAGAATATGAGAGGCATATGGATAAAAATGTCGTCGAAGCGTTCGGTGAATTATTCCCTTCACTACAGGCATGTCAAGAAGTATTAACATGGAAATATTTCAGTCTGAAAAGATGGTA
>STRG.77224.1
CACGTGCTTACCAGGTTTTATCAAAAACCATCCCCTGGGCGCACCTTTTGGGGACACAAGTTTGTGCGGCTAGAGGGGTAATTGGTGACTCCTACACTTAATTTATCAATTTTTCCTGCCATATTAAAAAAGGCAAGCTTTAGTAAAGCCAAGATGTAAGTTCAACATTATTTAGGAAAATGGAATTGGATGTCCCTTTTGGTGACACTAATTGGACAGTAAAGTACTCCTGTGTTGCTTGGGGTAAAATACAAATAGGACAGACGGTCTCCTATCGTGACAGGGATTAATTAGTGCTTACTAGTTTTTGTCGATGAAGTGCTGAATGTTTCGATGAGAAAACCTAATCCTGTCTCAGTCTTAAACCAATAAGAAACCCTTGTAAAAAACCGATCCAAAACAGCATAGAAACCAAACGGCTTCTGGTCGGTTTAATAGCCGTTTCATTGATCAGGTTTCCAGCTGTTTTCAAACGGTTTTCTAAGTGGTCTAAACAGATCTCGTGGGATGCGTGATATGACCCCACTAACTTCCATCATTTTTCCCGAAAATTAGGTTTACTTTAACCTTTCAGAACTACGAATTCTGGATAATTATCTCTGTTTTATCCATTTTACGGCGCATGGAACACAATGCTCTCCATAATCAATCTGAGATACCCACGGAGCTCAGCAATTTTTCTCCTAAAGCAGAATGAAATACGCAAAATGTAGAATTTATCGGGCTTGAGCCTTGAACACGCGAAACAACTCAAGGACTTCAAGGAACGATCCGTAACTTGGTATCAAAGAGCCCTTCAAGGTATTCAAATTCTTGTGACACAGAGCCCGTTGGTAATGTCGGTATTTGAACAGTTTTCGGCTGATTTGTTTTGTAACCACTTTGCACGGATAAAAAAACGATTTGATCTGAAGAAAATTG
>STRG.30785.1
CTCAGTATAGAACAACCACTATACCGAAAGAGACAGTAACAGCGTAGCGCCACGCAAACAGTATGATAGTCCTACTCGCTCTGTCTGTTATTTCAAACCTATCTTATCGCCTCGTGCCAAACTGCGTTCTGCGTAAGCAAACGGTATTGAAGGTTATCATTACTAACCACGGGCAAATCATAAATCCTTTGAAATGCATACAGCTACCAAGCCTGTGTACGCAACTTCATCAGCCTGCAGCAGTATAGCTCAAATCCACTGCGAGCCTATTTTACCCATGCCCCACTCACATAGACCTAACCAATCCATTATTTATTGTCTTCACATATTATCATAACCCACAGCTGGAACCACGTCCAGACTGCAATCTCCCTTTATTTCAGGTCGTTGTTTCCCACTATCTCAGTCGCCAAATTGGCTAACCAAGTATGCCGCTTTGACTCGTACGGACAGAGACTCAAGTGGAACCTACCATAGCAACTGGGACAGAAATCCAACCACACAACAGGAGATACCCTCAATTGCTTATCAGATCGTTCAGCATTTTCTAACGCAACCAACACGAATTCCAGCTCACGCGCACGCCGCTAACATACAGCCACACTCGGCTGATTGACTGACACATACTTTGCCCTGCCAGATGAAAGTTACGCATTCGATGTAGTACGTTACCAGAATAACACTGAAGGCAAATGCGTCATCACATACATATATATTTGTCATTGAAGCAGCATAACGCTGAAGTCCATGCAAAGATTTTCCCACTTTATTATCCGTTAACACAGGTTATCTTTTCTCCGAACCGTAGCCGGCTGGAATTTGACTCTCCATTTCTCGAAGACCCTCCAGTTGCGCCTTCTCATTTCTGAATAGTACATGTTACTGGCCCTGAATCTAAACTCACCTTTTTATGGACTGCTGTTTCTCCCACATCCACCGGTGTTCACTTTCACGAAACTGGCCTCAGGTCCCCCTGCTTCAAATCTCATTCCGTTTACAGAACTCCGGTAAATCCGTCATTCAGGGTCTGCATTGTCTTCATGGGTCGCTATCCTCNAATATACCAATATTATCATAGTCTCTAGGGGTTGGTTACACCTCCATTGACCCTCAAGGATGGTACGACCACCAGAGAGCACTTGCTGAGTTTGGAGAAAAAGTTTTGAGTCACCTCAGGGGGAATTCCTTTGTCATTGGAGCTGTAAACGGTTGAAACCGGCCTCTGGCGGACGAAGTAACCGCTGAAACGGTTGTGGAATTTAAACTACGGCTTGAAAGCTGCTGAGACAGTGCGTTTGCCGAAAGCAGCAGACAGACAGATGACCAGTCTGTCCTTCCCTTTCACTTCTACTGTCCTTATTACCAGTGGTGTTGCTGCACTTCCTCTGCCGACCTTTGACTATTGTCTTTTTTTCCACTGTAAATATTGGTTATAAAAAATCCTTCGAAGGCAGTATAATGCCATGACTTCGTGAAATTACTCACCTGCATGTTATATTTGCGTTTCGCACAACTAACTCTTCTATGAGCTAGCCTTTGTTTATTCGCGTC
>STRG.18546.1
GATACCTCTAACTTCCATCCACTCCACACCGGTTCTTCTCTTCAGACTCCCCCACTCATCTGTAGCGGTGGCCATCTTCGTTCATACTTTTACCACGTTTATTGTTTAACTGAACGCTGACTGCCAAGCTCGGTTTCCATTTGACCGTTGCTCTTGCGCACGCTCTCACGCACGCTCCCAAATACACGCTAACCACTATCTCTCCCAATCGCATTCTCATTCTCACGGGTAGTGGAGAATACTGTTCTGGATAAATATTTGTGCAGTGCCACACATTAGAGTAA
>STRG.31874.1
GTTTCGTAGCATATCAAAACATAAGAATGGAATATAAAACTCCATTGAGATTCATGTCAGTCGGATCAGTTATGTTGCGATCCGTTGACGTAAAAATTTGTGTGACTTCTAGTCACCGTGATACCTTTGTCTGAAGTTCATAGATATCATAGGCGATTTTTCGCACTCAGAAATCAATCTGCCTTCAAGATATAAGCCGAGAGGAGGCGAATATAACTGTTGAATACTATTTTGTTTAGCAGTTATGCAGAAAACGCGGTAATTATTATGTTTACCGCAAGAAAACTGGAATTCATATTAGCGCTAACCTGAATTTCATGTTCGAATGAGCTCGGACCAGCAAATAAACATTTTGTCTACCGCGCCGTTGAAAGACATTTTGTGAAAACCGGAAAATACCGATACTTCATTGAAAAGCAGAGAAACAACGTTGTGCGAACCTGTCGAACGCTTGATACTAAGATGCAAATCTCCTTTCTCTTTTGAGATTGACATATAGGTGCCTCAGACACGAACTCCCACTGGCAAATGCAACTGGTTTGAGTGTGTAAAGGCAAGGGGTTCGCTCACCAACGGAGATTTCATCCGAGAAGTCATATAGTGAGTGGTGATCATTGAGTTGACCTGTGAGTCCATATAGATGGTCTGTTTTAATGGAGAACCATAGATGAAACCATGCGATAACGCCATCATTTGCAGCTTTTCAGTTGGTATGAAAACAGATTTCTTTTGACGCGTGTTTTCGTATATTTGGGACGTGACAGCAAATCATATTTTGATTTCATTATTCATTCAGTCACTTAAATTTGTACCCACGCGTTTCGCCGGTCTCATCGGCCGTGCTTTCATGAGTATACTCCAACTAACCGAGAAGAGTTAGTCAATGGCCAGCAATGCTTTCAGTAACCCAGCGGTAATTGTCTGATATTAGCATTACATTCCTCAACATAACAATTCCCTAAGGGCTCCGGACATTTTGCCGTTCGGAAATTTTGCAAGCATGCAGACGAATACAGTTTGTCAGCGAATGAAAGCTAGTCGATAGGAAATTGTGACCAAACAATAGCACTATACTTTGTGTTATGACCTATTTGTACTGTATAAAAATATCCTCAATGTCTTTATCATCCCGTGAGCGACACGAGAGCTGAATAATTAGGAACAAAATTATCCGTGTCTCCATTTGGCTGGTACACCCTATAAGCCCATGTTGTGATAGTGTAAGAGTCAGCAGTTCTGGTTCACTTTGCCTATTGCATTTCACACAGCTGACCCCACATGTCAGTTTATCACTGGGTCATCCACAAACTGAGCGAAATCTGTCTTGGTTTCTCCAATATATATCCAAGATAAGGACACCAACTGAAGACTTTTGGAAAAAGGATGCCAGAAGTACGATATTTGTGATTCAATATGTCTAACATTCCATTCCGAAATAAGTTATGGTTCTGAGAGCATAATATACACGTGGTCACACTGCCAAATGATGTCACCAAATGCACCTTGTACTTCTCATTCAGAATGCCGAACAGATAGTTCCCCGTCATGTTTGAGCTGATCATGCAGATCAATCAGTGAACGGTAAATTCTACTAGATTGTATCACTGTTATGAACAACTGCTTTCTGGTTTGACTACTTGATTCAACTTAGTCACAGTACGGTGAGACAATGACCTTGCATGTGATAGGGTCCCGCGGAATCTCTGGCACCGTACGACAAAAAGATTAGCTGGTACTGTAAATATGACATTATGACTAGTTTTACTGATGAATGCCCGAACAGATACGCGTAAGCCGTGCTCGGTAAACCCAAGTGCATGGAACAAGCTATAAAAATAATACTGGTAATACAGAGCTCCTCAACTGATGAGCATGATATTTAGATGTATCCAATCCGCCAAGCTTCACAACTTGAAAGCTGGAAGCCTATTATAGTTTGAAATAGCTGCCGAAAGAAAAGGCAGGTAGACTGACCAAACCTGGTGTCACTGATACTCACTCAGTTGGTGTGTTGCACTACCTCGTTAAGATACCGTCACGTAATCAGCAAAAGCAATAAATTGG
>STRG.12444.1
CAGAAATTGGTCTTTTACAATTCTCCTTCCCTTGTTTTATGAAAGCAAGACCCAGTTTCTTTCAAGAAAAACTTTTTTTGTTCTCAATGAAAAAAATTGTAGCCACATAGCAAACTAACTAGAATAAGACGATACCTTGAAAGTGTAACCCAAGGTGATTAAATTACACCTTGTCTCTGGCGAAGAAAGCTCCTTGATGTTTTGCTCCGTCAGATTTTAATGGTAAGTTTATGCTTGGCTTTTGACGAGAACAGAAGGTGAATGGCAGGGTCTGGGATTCCTGACTTTCTACTTACAACTATGATTAACTGGTTACAACCTACGGTGCACGTATACGTTGTTCAAACTGATAGTTTATGGACCACAATTTCATCTGAGTCAGCTGATTGCGCGGCTTGAGTAGGGGTCTTTCTTTTGATCGCGGCAAAGCTTGTACATGAACTTAACTAGTCCAATCCCTCAGAATATCCTAACAGCAGTTTGCTCTTCATTACTCGCCTTATCTAACCTCCTAAATATGCAAATTATTTGGTTTAAACTAATCCTATTGGCATGCGCGACTTGCTTATCGCGTGTTTAGCCGCAGGATAAGGGAAAATCGTTCTGAGTGAACTGAATCCTAGTACTAATGGTGAGTTTGGCCTTGTTGAGAGGAGATGCAACTATATCCATTTATGCCCCTTGTCGTCCCCGGGGCTTTTAACTAAATGAAATAGGGAGCAGTTGCCATTAAATATTTGAGTACATTGATATCAACAGAATAAAACGTTATGTGATTAAGTGAAGCTCGTTTACAGATAGTTCGATTAGATTAGATTACATAAATGGAAAGAAGAATGGATGCACAAAGAGATAAATAATGAGATAGGTAGACACAGACAGACAGGCAAATAGACAGACAACCAGACGGATAGACAGACAGACAGAGAGACAGACAGAATTTCTGTTATTCATTGAGCAGTACATCACATTATATTCAAAGATTTGCTTGCATGGTTTGGCGTTTGCGCCTAATTTTATTCCGGTGAAAGTAACTGTCAATGAGTCACCGTAATGTGAATTTTGTGCGATCGTTCATCATTATGTGCTTCTTTTTACTGAAGAAAAGAAAAACACCTACACTTGGTTCCCGGTAAGCCATTTGGACAGCGGTAACACGGGAGAAATTCGTAATTACATATCTGGATTTCGTTCCCACACTCTTGAGAACGATTGGAGGAAGAAACCTTTCAATGTTAGTCATCGTCACTGTACCATAGTAAATTTTTTACTGTCGATTAAAAAGCGAAATTTGACTCGGTTCAGTTCTGCTCAGTTTTTAAAATCACTTCCATGATTCCCCCCGGGGTTCCAAAACTTACACAGCAAAATGTGAGTGCCCATCTGATATATAAACTGCGTCTTAGCAGATAAAGCGTACTACGCATTTCTAAAGATTGTGTACTTTGACGTCGTCAGGATATTGCGTTAAAAATTAGTAATCTGAAAGATGGCAATGAGTTCTTGACCCCAGTACTTTACTTTGAAGGCTTTCTAGCTGAATTTAAAGGAAGCAGTTGAGTAACATCTTGATAAACAGTTTTCTAAGTGATTTCTCTGAATGATTCATGTTTTTAGAGAAGCCACTTATTTTTAATAAGTTGAGATGTTGAGACTTTGGAGTTTATGCAGTGTTCTTGTCAGTCCATTAACAAAGTATCTCCGTCTAAGATGACGGAATGGTTCAAAGCCGTCAATTTATATCTTAATCCCAAAAATGCATAAAAGTACCGCTTTCGTTTGACCCCAAATCCATATCGTAGTCAAACAATCCCATACTCACCATAGAAGTTTTAAAAGTGGAAACAACCCAGTGCTATAAATAAAATGGCTGGAGTTTTACATCTCCCGTCGATCGCAGTGCTTTCTAAACCGCAGCAAACCTATGGTCGTGCACGTCCAGATAGTCAAAATATAAGCACAACAACCATGGAGAACAAAAACATATTTTTCAGTGATTTTTAACCGTACAATTACGCAATATATTAGTGACATATTAGTACCTTCCTGTGATAGTCCATTGGTTTAAAGCGATCGTTTGCTGCCTCGGGAGAGAGGTGTACGAATCCCGTGACTGCCGGTCTCTTTATTGGTAAGCAGTAATCCATTGTCGTCCAGATCGTTACTACTTCTAAAATATCAGGTCCTTTGTGGTTCTCTGTTCAAAGTCTCAGAGTCTAGTTGCCGGTTATTTCTAATAGAGCAGCAGACCTTTGTGGCTATGGGGTTTACCCTTTCCACTCCACTGGTGCACATGAATATAATGAAAAATCAGGTTTCACCCCCTACCAGGTTGCCTTTCCTCCGGGAAACAGTCTTCTATCATCTACCTAACACAAAAAAGTGAATGGACCCATTCTGTCAACTTCTTTTACATTGAGAAAAGGGCGCTGAATCAGTCACAATTTTGGAAAATTAAACATTAATTACATATTAGTATTGTACTTAAGAAACCGCATTTTCCTGAGGTAAACTTCTGCAAAAATGTGTTTCCTTCATTCATCTCAGAAGATAAAATCTGATTCCTCATTTATTCCTTAATATGTAAAGTCTGGTTAGATTTTTCAACTACGTTTAAGCCGCCATACTTGATTACTAAATCTGGCTGAATCTCAGTAGATTTGCTCCATAGGACAAATATTTTACCTCACCAAAATAAATACGGTGAATTGTAGCCACATAGGCTGTGCCAACGTTTATTAGCCATTTATTTTACACTTTTTATCCGGCTCTAGGGTACGGTTTAGGTTTCGTCTGTATCACTGGTAGATTTTGCAAGAGTTGTGAACTAGTATAAGGAACCTGTCAAATATTTCGCACTCCTCTAAAATGACGGGAACTGCTTGCGTCTGATGATAACACAAAGGGGAAAAACGATCAGAAAGTTTAATGTTGACCTAAGAGTTGAATAGTTCTCGTTGTGTAAAACTCAATGACAAACAGCGAGTTGAGCATCTGTTGGTATAGCAATATGAGAGAGGTCATTTTGAGGCTATTTACCAAAGCAGCAAATTGTGTTTTGAAAGAGCATCTAATGTGATGCGAAATTCCAATGGGAAAACAATAAATTAGTGGTATCATGCATTTACCAGCAGTTAGCTGGTGAGACGAGGACACTTTTTTGTCACGTGCTACTAAAACCCGTATCTAATCTGAAATTACTAGTTAGAGAATTAAAACTTAGGGATATTCTAAATTCTGAGAAATATTGCCAGCATTATTGCTGAACGATTAGCAAATTACACGAGCCGAGTCCTTCAACGGAAAAACAAAACAGAGTGTGTTGTTGAAATAGCTTACAACACGAAGATTTTTCAACGTATTACTTTGTGCATCCATGAATTCCAACAAAAATACAGTCGTGTTTTTCAACTCTCATCTTTTTTTAGACATACAGTGGTTGACAAACCTTCAAGTGCAACTGAAAACGTTTTTGAATCGCCTTGTCACTTGCACTCCCGCTGAGAGTCTTAATTACGTTTGGTAATTTACCGTCAAATCCAGAATTGTTCTGTTTCCCGTCTGTGATTTGGCTTCTAACTTTTACACTGGGATGAAAGATTACAAGCTACAGCATCAAGAGGGGCGCAGTAAAACAAAAGGGCACAGAGTTACTTTGTCACGCTTATTGCCACAAGAAAAATGAATACTGGCAGGAACGATGCTGATCACACAGTATGTAGAAAACACTCCACTTGCCATTCGGGCGATTAAGTGTGTCAGCTATTTGGTAATGATGGAACAATCTATTCAGAAAAATTTCCCAACAGGGTCCATGTAACTGGACACACAGACAGACCGATATATCTACACAAAAGGACAAGCGGACAATTGCTTGGAGGTAAATTGTGGTAACAAACATTTCCACCATGAGTGCCAAATATGGTTCTAGGTTATCCCAATGAACTATTGCTTAATATAAAAAGTCGGTGGTTTTCCGACGGTTGAAATTTGAAATACGTGGATTTTGCTGGTTTGGAACCATCTAATCTACAGATACGTGCTCACTGTTGCCAGTATTACGGTTTGAGAG
>STRG.26899.5
AAATGGCGTGACTAGTATCATCAAAAACCCCTAGTTTGTTCCGAGGTGGGGACGAGTGGAGAAATCTTCAGTGCCTGCATGAACAATTTTGACTGCTTAAAGGGATGATCCACTGAGTTCAAGAGACAAATCAAGGTGACCTATTCCATAATGCTACTGCACTGTCCTATCATCCCAAGGAGTTACCCACTGGCAACAAAATTCCCATCACTCAAACGTGTTAGTGCACATTGCATTCTTAACCCCGTACTCATCTTACCCAATTTTCTGAACAGGACAAATTGCAACTTTTGTTACGAGAGTTACGCAGTGCAATAAATGTCCTGACTGCTTCATAAATGTGATGAATGGATTCGGACAAGACCTGCCCCGGAGCACGTTTAAGTCTGTTTTGGAGGGTTCATCAAACTCCTGACATCTAGCGATGATACGAACAAACCGCGAGAATGGGAAACGAAGTTCATGGACGAAATCACCAGATAGCTTAGGTTTTTCTTGTAGTAGCAGCTGGATTTCAGCAGAACAGTTACAGACTCTACCCCGATTAACCAGAATGCTCGAATGAAAGTGAAATTCCTTGCGGAAAGTCCACGCTTCGTTGGTGACAGATGGCACTGAAAGGTTTATTCACATCACAGATGAACCAATAGTTCAGCACAAGATGATATTCTGCCGTAGAAATCTACCTTGAAGAATATTCTGCCGCAAACTGAATGGATAAAAAAATATCCACCGACGAAGGGCAAAACAGTGAGAAAATTGTGCACTAGAAGTGCTCTCTACCTGAAAGCGTAAGCCTTTTGCCAAGTAGTTTCTCTTTTTTTGTGGTAGTAGAGTTCATTAAATTTCTTTACCCCGACGAATAATACACTACGTCAAAATAAATGTTCTGAAGAGCGCAATCATATAAACAAATAGAAAATGCAATGAAGTTGTTTAAAGCTTTTCGCCGGTACGTTTTTCTGCACACGTTATCTAATCGCTACGGAAATATTGTTCATTCAAACGCATTAAAAGTATCATTCTAGTTGAAATATTAATGTAATTCACGGGAGGTCGATGAGTACATCCGGAAATCCTAGAGAATTCGATACACGCCTTCATTTAGGATAAACCTCGGTGATAAAAACATGCCGAACTATAACTTTTTTATTTAGTTGACAGATTCTAGCTGATTTTCACAATGTGGGTTCATAATCACTCAATACTATACACCAGTCTGATACCACTACGCAAGGAGATATGCGAACGAAAATTCATTTTGAGATTATCTTGACATTGCAATCGAGTCCACTGCCACTGAACTCCAAAGGGCTGAATTTTTAACCTGAAATCTGTGGTCTAGAGCTTGATGAAATGAGCAACAGAGCAAAATGATCAGCTACCAAAACCACGAATGTGAACCTTAATTCGATTGGTAATTTTTCTATGCCTGCCTTGGTCAAGATTATTCAGATACGTTTGCCCCGCAAAAAATCATCAGTTTGCAATGTGTGAGTGAAAGTGGTAGCAATTTTAGAAAAAGTGCTCCTTCATTGAGTACGAAAGACATGAAATCTCGTATAGAGCTTCATCTTTGCTTCCGATGACTCTACTGAAGATTAGAATTGAGTCCAAAGGAACCAAATTACAAGCAAATATTTTGTGGAGTAAGACACATTGAATAACAGTGCGATAAAACAGGACAGTGCTGAAATAATGAGCCATACTATGTACGAATGAAATCAAAATAGTCCAATCTGACCACTGTACGATTAGCTCTGCAACCT
>STRG.55998.1
AGAAACATACGCTTGTTATTGATGGGCCGGTCATATTTAAGCCTGAGTACACAGCATATTCATCACTCCACCAGTGCGTTGGGAGCTGTGCGGTTGGCGAGTGAGGCACGTGCCTGCTGATGATTCACCATTGTTCCGGCTTGTGACGAGAAGGTCTACCTGGATCTAATAACGTGATAGTTGTTCGTCATTCTTTGTTTCGACTCTGTAACTTCGCAAATCGCAGCCAAATATAGACTAAGGTGATATGTTGGATTATTCGAACCAGTTGCAAATATTGAACGACCTCTTGAATAGGTGGGGAATTGACATTACCTCAGATAGGAATTGTATTCACATATATTTCGAATGTATTTATATCTATTTACACACAGTCAAATGACGATATTTATTATTTCAGATGTACATTCTGCACTTAAAAAGCATTGAACACATCAAAGAATGTCAAATACTTTGTATTGTACTACCAAATTGATTGTCCTTGCCGCGGCAATAGATTGGCCAAACGGAAGCAGACTATTTCAAAATACCCGTCGTAGGTAAATCTTAGCATCTTTAGAAACGGCCGCACTTCAAAACGCTTCGGCACATTATTTACACCCTACACTGGGCAACGTATCCACCTGACTTTTAAATTCAACCTTGCTCGACATTCGTTCATGCAACCATTTTAACCTCTACACTCATTTGTGCCGTATATACCCAACTGAATGTCGAAGAATCCTTTTTGTGAGCCCACACGTACCATTTGATTTTGCAACCAAGGAAGCTTCGAGTGCCCCAAAACTGAACCAATATCATTACTTTCATTGCTATTAATTCACTTGAGTTGGTGCGTTTCGATCGGCTCATCTATCATATGTAAACGTTTTTGAGCCGCAGTTCCGTCGCTCCTTTGCCACTTGCTGTGCGGTCCGTCGTACATTCGAGCGGTGCACTGATGGGACTCATATAGTGGTTTTTCAGTGATTAGGCTTGAACAGATGGAGAATATTATACTAATATACTGAGCAACTGAACGAAATTGGGATTGTTGGCCAGAAGGAAGTAACCGGTGTCCGCGATTTTTTGGATGCTTTGAGCATACCCAACCCTAACCCTTCTTGGTAAAGTTTAACATCTTTACGTGGCATTCGATGCGAAATAATAATGTCTCTGACATG
>STRG.42916.1
GTACAGCGTTACTCAGTAAAATGAAATATTTACAAACTTCAGGTATAAAAGTCAAAAATTCCTGCTGCAGAGAAACAGCCAGCGTTAGTTTATATGGATCACTCTAGTAATGGTTTCCGCCAACTTTGAACTGGTTTCGATTTCGCGCTGGGCGGTGGCCCACCGCGGGGATATCGAGTAGGTCGTTTACTTGTACTGCTACAGGTGCATTATCAACGAAAACGATGCAAGCCATGAAAAAAGGCGGTTTACCGGGTAGCTGCGAACAGCGAGGTTTTAAATAGGAAGAAAAAGAGATTGTATGGAAGTACACTCGGGGAAACTGATGCATGCGAAGAGAATAGCGAACCACGAGGCTGATGCAAACCCTGAGTGTCAGTTCTACCGGAGTTCAATAAAAGGAATGAGTTATGAAACAAGGAAACATGAAGCAATTCTATGAGTTTACATTTCTTTACTTTGGTGAGTGTGGAAGTAACATAGATCCATATGAGGGTGAGTTAAATTTCAGGATCGGTAACTTGTACCATTCAGAAATGTGAAAGTGCAACTAAAGGGCCCTGGAAAAGTGGAGGATCAATTTCCAGCCGGACACGGATCGGGGGAAAAACGGACTGTTGCAACAGATACTAAAGTGGAAAATCTCCGCATTGACTTAGGCATTATTATGCTGTTTCACTGACAAATATATATATATATATATATGTACGTTGATGCATTGAGCCTCAGTGTTATTCGGCGTCATTACTGGTAATGTACTACATTCTATGGGTATAGTTCATTTGGCGGGGTGAAGGATATGTGCCGGTCAATCAGTCTAGTGTGGCGAGATATGATGGAAGCGAATGACTACTGGTATATTAGCAGGTTGCGATTGAGCTGTTACTTGTGTTGGCTGTAATGTTGAAATCCGCCGGAGAGGTTTTGTGTTAGAAAACCCTAATTAATAAGACAGGCAGTTGGGGGTATTTTCTGCTGCGTGGCTTGCTAGCAGTCCCGGATGCTATGAAAGGTCCAACTTGGGTTCCCGTCGGTACGAGACAAAGTGGCATCTTTGGTTATCCAGTTTAGCGACTGAGATAGCGGGAGGCGACGAACCTGAAACAAATAGGGATTGCAGTCTGGAAGTGGTTGCAGCTGTAGGTGAGGGTGATTTGTGATGACAACAGTAAGGAACTGGTTAGGTTTATGTGAATGGGGCAAAGATAAAGTTCATTTAAGCGGTCAGTGGCACCTACTCCAAGTTATGGGTGGAGTGGGCTTGCCGGGGACTGAGCTATGATGCTGCGGCTTAGCAGAGTTGCGTCCAACGGTTGGGCTTGAGCGTGCTATCATTGTTGCCCGTATCATTCCGCCTTTGAAGATCCGGTAAATACCTTCTACTCTAAACATGAAACAATTTGCGCAAGCTCCTTACATTCAGTCACCACCACCAGTTGCTGGCAACATATGGTGGCCTATACAGTCAGTTTAGCCAGTTTGCCACATTGCCTTTCACCTGCGCTTCATAAAGTTTGCACCTGGCTAACCACCTGTACCATTTGTAAT
>STRG.79404.1
TATCAGTGAGGGGACGATCCCCAAAACTCCTCAAGTTACAAATATTTCCTTCGAGTCACGAAATGATTTTCAATACTGTTATTTGTATTTCCATCACTCCCCACTCGAAGTGTTTATTCCCAATCACACATTCTCGATCAACCTCCTGGTAATCAACAGTGATTTGTTATCTGATCACATGCACACACGCGCCTGTAGATCTTTTGTATTGTGGTAATTCTGTTTCTTCCAATCCGTTTGACCTATCGGTCCACCGATAACTGTGCTTGTCCGATCTTGGTGTGTCTGTTCTCATTTCCACTTGTTTGTACTATTCGCACTTTTTCAACCACACATTTTCGTCACTCATATTCTCGTTTGACCTTGCGTATGATTGGTGCGTTATTCTTTGCTGGTTGTCGAACTCCTTTGATGAGTTCGATTTAATTTCATCCATCCGTCGTCCGTAGGACCATGATTTTGTTTCAGATCAGTTGCACTGAAGAAATCCTCGTAGATTTTTGCACATTTTCTGTCGTCAGCTGTACTTTAGGTTGTCGCCCTCTAGATTGATTCAATAAACGCTTCTGCTGGTTGTGCATTACCAAAACAAATCGAAA
>STRG.16669.1
AGTGTGCATGATCGTGTTCGTGTTAATAGTTTGATTTGGTCATATAGTATTTGATGTGTGTTATTGATTTTAGTTTGTAATAAGTTGGTGTAATTGTGTTATTTGATGAAATAGCCGCTCAGCACAGGCCAGTTCCTCCAGGCCGAATCGGGTGTATGAGATACGCATAACTGCGTACCCCATTCCCGATCGGGCCGGANNN
>STRG.77655.1
GGAGGAATGTTTATTGTATGAGAATGAGCTCGACGGAAATAAGTTAAGCACTTCGGGTTCGGGGTCACCACGTTCCTCAGGAAAAGCGGTGCGCCTCCTTGTCCGAATCTCCTTACCAGTATTCGTCCGATCCGGAGGCCCGATGGAAGCACCTGTAACAGATCAACAACAACGGATCAGCGAGTTAATACACCCTTCAATATGGCAGCCTCGATCTTCTATTTACGATGACTGAGTTTGAATGTGTTAATTCATAAGCAAAAAGTTACTGTGGACGAGAAGAACCAATTAGCACTTAGCCCTAAGCGTTTTGTATGTTGTTCGATGTCACAGAGCTCTGCGTTGTTTATCTCCTTTTTGTAAGGACAGTTGGTTTCCGCCAATTGGAAAACACACTTTTGACTGCTCTGCTTGTGGGCGGTTGGACCTTTAGCTCCCTCAGCTAGTATGGCTTCCAGTGTCACTCCCGAACTTAGACGTGAAAGATATTGTTTCAATACAAACTGTCCTCCAAATATTCCACTGACTTTTACCGTCTTTGGCACACGTCGGAACTTCTGGCATGTTGCCCGTTCCATAAGCCATTCTCAAGATCTAGTTAGTACCTGGTATCCGGAGTAATAAATTAGTGAGCACTTCCACTTTTCTTTTTTCTTTGTAGATCCTCCGGTACCGGTACACAATTTCATCAATTTTGGTCGGAGGTAACTCAGTATTTTTTAACCAGTTTCTGCATTTTTCTCTCTGCTTCGGTTTTTTACTTTCCGAATAAATTCAATCTATTATACGATCAACAATATGAATGACCTTGAATTTTTTGACGCTGAGGCAACTGCACTCGCCTTTCTGTTCTCACTGTTCGGGAAAGCAACCATAGGGCTTGTTTCGCACTGTTAGAATCAAATTTTGTCCTGCGCAACGTGAAAAACGGAATGCAGTAGGTTCCACTAATCGGTTTCAG
>STRG.2424.1
CAGTGCTCTCTCAATCGTTCAACGGGATAATCTGAAATTCATACGCAATATAGAATTGAAAATGTTTTTGACTGTGGAAAACAAATGTGACGAGACAGAGAAATATTGTTGGAATGATGTGATGCTCTGATGTTCAAATTGATAATATCACAACGGGATAACAAATGCAAGCGTAAAGGAAGCTTTGGAAAACTGCACCGACTATGCTCGTAAACTGGTCATTCTTGACATTCCTCTGGCAAATACTCCTTACGTCGCAGATTTCAGAGTGAACAATGAACTTGTGGAGAACACATACGGAATAGACATTTCGAACCTGG
>STRG.79784.3
ATTTGTATATGTATAAATTGCCTTTGTTATTATGGTTAGCATGGAAACCAGGATTTTTATGTACCTCCGAAGTTTTTCCCTCCAACCACATATGGCAACGGTTTCTGTCTTGAGCATATTTGCTCCATTCATTCAGCGTCACTGTATGTGAGGTCTCACATGAGCTTTTCATTTCGAATGCCATTCTTGAACATGCACAGCCGAAGTCAATAAATCTTGCACAGTGTGACTGGTTGGTGAGGTCACATGCAATGTAAGTAATGTGCCATCGTATTGTGGACCAACCAACGTATCAACTTGTTACGTCATCAGTTCGTCTACAACGTTCAGTCGTGATGTAACTTGTGATTTATGTTTCAAAAACTATTGAGAATCGAAAACTAACCACCTACTGTAATCAAGGATGGAAAGTCATGATTTAGCACTTGAATTACACAGACGAAGATCAGAAATGTATATTGGATAATGTATTCAGAAAAACGATGAAACAGCCTCGTGGATGAGTTTGAACAAAGAACACGTTAAGATGTTTATCTTGTGATTTGGTGAGCGGAACTGGCGCCCGTGGAGTACCAGGAGGTCAACACACCTGATTGGGATCTGTTCTGTCCTCCTCGGTCATCACTCAGATCAGCCGTCTTCTTCTGTCAATCGGCTCTCACCTATTGCAGCGGGAACTATCGCATATCGAAGATGATACTGAAAAAGAAAAAGAAGAAATGTCATCTTCATAGCCTCCCGAGACAGACCAAACGAATTCTACTGGCATGCAGGCGCATCTTCATTTGCAAGTCAGCAGGCAGCAAAGTGGCCTATTAGGAAACTAATTGCTGCATTCAGGTCAACACAGTGAGCATGGTGCGCACGAAAACTACAGACACCCGGGCAAAATGGAGCTGAAATACGCCGGCACCGAGCTGATCGGTTTTGATGCAGTGTGGGCGTACAAAGGAACCACATGTAGGTTTGTCTTACCCGTTGCATCTTCCCGCCACATTATGAATCCAAGAAGCTGATTCTCGACACGGTCACCATTTCCAGGTGAACTGCTCAATAAGTGGACCAAACCCGATGTATGCTGGCAAGATAGTGCTCTCTGAGCACTTGATTCTGAGTCGATCCGTATTGAAATCTGCTTGACATTAGTACGATGCCTTCATAAAGTCTCAGAGTATATGGACTGTCATCTTCCCCCTCCCCCCCCCCCATAAAGCCTTGCCTGTTGTACAAAAGCCATAGCTGCAGTTCCGAACAGATAGGTTTGATGGTGTTCAGTCGGTCGTCCCTCCCCCCTTCTTGACGGCGCCATTGGTAAGTGAAACAACTTGTTGTGAGTTATCTCTACGGTAGCCCAGTACTAATAAGCCGCCTATTGTGCAACAGAAAATATGTGAAGTTGTGGTTGTTCATTTAAACATTCGGTTAGTCTAAAATAAAAGGATATAATCCAAAAATACCTTATTCTTTGCATCCGTTTTGCCTCATCGTGATTAATACATGTCTCGGAAATCGTTCTGTTAATGAATCAATCTTAATCGCAAACATCCATCCAACATTTTAAAGTACGGTTGTTTCGGATCGATGATTGATTACACTGCACTTGAACCAAGGTCAGGCACATAACTCATGTGACAGTTTGTTTGATTTTTTGTTTTCCTGATTGGTTGAAACCGATTTGTAGATATTTCCTTGCACATTCGCAGTAACTGGAAACAAGATTTGTCCTTACTTTTGCGCAAGCAGCCACGCATTATTAGATAGGACCTCTAACAGTTTTTCCCCGTCAGACAATTCCAGTTTACTCGGCAGGCCATTTAGGGTGGATCGATCATGACTGTGCTTAGATTTGGGCTGATGACGAACGCAAAAATTCATCGAGAAGTACGTACCCCAACCATTAATTGACTTTCAAATACTACATTATAGTTCATAGAATATAAGGATTGTCACAATTCATGCTGATCAGCCCAACCTTAGTTTATCCAGTAAGGAAACTGTTTTGGTCAGAAGAACTTCGTTCACAAACTGGTGTTGCAGCAAAACTGGCGACGAATCAACTGGCCTCTGTGAAGTTGGAAATAGGTTCAAGCAGCTTGTTTTGCCATATCGAAACCGTTTGTTGCTCGTTGGTTAGGTCCCTTGGTAACTATTCTGGTCTACTCGAATGACACAATATTTACCTTTTTGCTTGTTGACAGCTGAACACTGACGTTGTTTCGTTATCTTGGGTCACGGCATTACACGAATTCCAAACGTCACCAATGATTGTCAAAGTTGCTCTATTTCTCGAGGTTCTCGGGAACATAATTCTAGCTCTTCTTTCCATTTTATGGTGTTCACAAAACACTATAGTTATCGGTTTCAGGAGTACCGTGTGCCCAGATCCATGTCATTTCAAATTCAAGTGGGATCGTCATAACTTCAAATGAATCGTACGTAAATTCACGTGAGACAAATAATCCCACATCTCTCCTAACACAGTAATGTGACTGGCTTCTTAGTGGCTGCTCATTATCACACGTCCTGCAAAATCACTAAAGCCCAATCCCATATTCGGTCTCTCGTCAGCGAACCGAATG
>STRG.18803.2
AAATGAAGTACGGTAGACCGATAGACATCCGCCGACCGCCTACGCACGAATGAAGTACAACAATTTGATGAAAGCAGCCTAATACAAAGCTGCACTAGCATTAGTTGTCGTCGAAATGATTACATATGTGCTTTCTGATTCAGTGAATGAATCAACGGATCGTCCAGTACATCCTGCTTTCAGCATTCTATAAAGACAGAAACACAATTTACCACTTGAACAAAGGCACTGTTCCACTCATGCAAAACGAAGAATTCACATAGCCTTTTTCGTAGCTATTTGAAACACCTTGAAGATTCCTCACAAGAGAAATGCAGTAGAAGGTTGTGAAGTTACGAAACTTTTAGGAAGAAATGTTTTTACGAAAAGAGCTGTACGATCTTACCTAGACCTCTTCAAAACAATACAAAATAAAATGGAGTTTCATTTATCTACCTTACTGTGCGATGCTCTAAAGAAGTAGATGGCAAATTTGTGGAATGGGGAGAAGGAGCCTCGGTGCTATCGAGTGTTCTGAATGCACCCCGGAGGATATTATGAGGGCATCGTCTTTCTTGTCCTTTTGCGGGACCTACAGTAAAGGATGATGACGTCACTGTTTTTGAACCAGTACCACGGGAGACAGATACCGTGGCAAATTTCCGTTAACTTCACAGGAGATTATTCATCCAAGTAAGTGTTTCTGACCGGGCTTATAAATGCCTGCTATGGTATTGTCGAAGCTAGTACGTGGAAGATGTAGCATAAAAACCCTCGGCATGGATCCAACGTTGATGCATGACCGATAACAGAATCATCGACGTCCTCTCCGCCGATATTAGAACCATCGGTTGAGGTGCCAATTCTACTACGTTTATGCGCTTTTGCTCATTCCCTTCAGTTCGTCTCGCGTACCTACGTCACACTGAGGGAAATTCACCGACAATTTACTGCGTTTTCAGTAGCATGCCTACCTACATGCATTTACTATGAAACTGTATACACCAAACAGCAGTGAAACCCTGGAGCTTTCCGCTTTGACACCTGGAAGGATGTGTTTTATGCCAATCGTGACGTACTACGTAAGTTTTCATTCCATTACGGTCTCGGTTCTAGTGGCCATCGAACAACTCCGCCAAGAAATTGCTGATTATCGGTGAGCTGTTGATGCATTGACGGTTCCCGTGGGGTCTTTACCCGCCCATCCGAAGTCATTTGAGTTTACACAATTTTCTAACGCCAAAGACCCAGCCAAGATACAAGACCTGTTGCGACCCACGAATTTCTATTCCAAATTAGTAATGTTCACCGTTTAATACAGATAATAATCTGTCCGAGACTGTGTGACGAATGTTGTCGATGGTCATTACTGAAAAATTTGAGTAACTCCGCTTCTGGCAAGGTAGCAGTGACGAAGAATGTGCTGTGAATCATTTGGAAACCAAGTTTAGGCCATTCAAAACGATCACCTTACAGATAGTCAGATGCAGTTCACACTTCTCACGCGCTCGCCAATCAGTCAGGTAATGTTGTAGAAAAACACTAAATATTGGTTCCACAACGTCGGAGATCCTGGTGAGGGTCACCGTTTGTTCAGGTCGTGCTGTGGACTGCCAAACGGAATAAGAGATCAGGGTTAACTAAACCGAAAATGAACTCGGTTATTCAGCTAAAATGCGCGGACTGGTGATCAAAAGTATTCATAACAAACTGGACACGAAAACAACACAGCTCAGGTGAATCATGCGCCTCGGAGAAGTTTTGTCGTAACACGCACACGCGTATACTCTCTCACTTACTCACTCACTCACTCACTCGCTCTCTGAGCAAACCAACTCACGCTTTTGTCATCAAAAGCGATAACACACGGGTGTTTTCTTTTGGCCGAGCAGCATGGATCATCCGCATTGTTCTCGTGGTTTTCTGGAAATCTTTCCAGAGTTTGAGCCACTTAATTCGAAACAACTACGAAAGTGACAATGGGATGTTGGTGGAATGGTGTGAGACAACAAAAGCGCACTTAAAAACAGTCAACTGTGATGAATAAAAATTG
>STRG.56674.1
GGATAAGTGTATGCACACCATAGAGATTGTAGGGAGTTTAAATGAACTCAAGGGCGGAGTTAAATGGATGCCCGGTGTAATAGAAACTTCGGGAAGGTCGCACGAGTATGGCGAATTGAAGTAATGAATTTTCTCTTCCGTTTCAGTTGGTCGTATCAACCTTGTACAAACAAAGGGGAAACTGGAAGAAGGTGAAGGAACCACCAATCTGGAAGACGGGGCAACAATTCAAGAGGACTGATTCGTAATGTGTTTATATTTGTATTTTTACATTAATGACAGTGTGCCACATATTTCAGATAAATCCTTACATTACTGAAGTTCGTCTTTTCGCCTTGGCTGACTGTTACAAAATTTGGTGCCGCGACCCGGGATTG
>STRG.63980.1
GGTGCCGTACTCGTTTTCTTCATTCCCTGCTGATTGCATGTGCTGTTCGGTTTTTATACGCAGAAAAGTGATTCACCATTCATACAGATAACTAATGCACATTTTTAGAGTTCATTTTACTCTGGTTATCTGCTTATCTCTTCGCATACATAATTCCATCTATAATCATATGCATATATATACACACATGCAAATATATCCTCGGATAGTGAGGTAGTCGTTTTGTAGTGTTGTTTGTCTTGTGATGCATGCAATATTGAGTACTAATATCTATGGTACTTTGGTCATTCACATCCAGATTCTGGGAATCACAATACATTGTTATGCCTGAAGAGACGACTTGGGAGAGTTACTGGAGACGCAAGAAGGCCGCACTATGGGTATATCGGCATTCGTGGTGTAAATCACAGTCAGAAGATATGCTGTGAAAAACTGAATGTTATCAATTATTTCTCTAATCTTAATTCATAATAAATTCAGCTACTCCCGGTGTCCATGCTGTTGAAGTAGAGTTACAAGAGTTTGGCCAACAGCAGATTTGGGGTCTGTGGATCTTTCTGGCACCGGTCCACTCACTATTAGCACATCGAAGTCGATCATCCAAACAGGTTAGTATATTCGTGTTATTTTAAATTTCTCGACCGGTCGAGAACTGTGTGTGCCGAAGTCAACGTGGATACTCCTTTACAGTCCTTGTCAGATGATTTTATAACCACCATGCTAACCACGAGGCAATGTCGTGACATGTTGCACACTCTGAACTATCATTCGTCAGGTGTTTCGCGTTATCCAAGGACAATATCTCGTATACTATGGTTGTGAGATGCAGCTATCGGCTT
>STRG.77420.1
CAAGACTGTCTAAGAAGGACACCACAGATTCTCCAGTTGCAAAGACGCATATGATGTTACAACTGAGCTGTTCATTTATCAAGATAAAGGACGGAAAGTAAGACGAACACAGTTACCTATTCGGTTACTGAACAAACATTTCACAAGTCTGGAAAAGTGCCTGGAGGGTGCAAGGGTCCTCTCCAGCTGGAGGTACATCTTTACTTGGCCGTAAAGTCATGTGAATCGTGTGTGGTCTATGAAACGGAACATTTCAACCATGAAGCTCTGCCGATAATTGGGGTGGTATCCGTGGAGGAAACATTGTAAACGGACTTTCTATCATCCATATCATTCAGTCTCCTCTTAGCCTCGATGAATCCCTAATCTGGATCAAAATGTGCTTTTGCTCTCATTTAGTCGTGTGCTGTCCTTTTCATTGTTAAGTGACGGAGAAGGCTAGTCCAGTGAATAAAAACAGAACAGCTACTGCGTATCACTGGAATAGTGGTTTACGCAACACTGAATATTCACTTTTGTTATTCGTGTCCTTCTATCCGTACACCGATAACTCAATTGGCAGAGCAGCTTCTCGGTAAGCGGAGGGTGGTCGCTTCAATTCCACTGGTGTTTAAATACCGACTTATGAACAGTATTACTCAAATCTGGAGAGGAAGCCGAATCAATAATGTAGAAGTAAGGGGTGGAGTACTGAATGAGAAGAACCGGTAGCGAATGGAAATAAAATTTATGCCAACTATTCCGAGTGAGACAGGCTTTCTCGGAGGTGGTGGTCAAAAGGGTGATCAGTTCATAATATCAAAGAAAAGTGGAACTCCTTGGCCGTGTACGACTTGTTAGACCTTTAGTTGCCATTTAGTTCAAATCTTTCAACCACGAATTCACACAATAATCCCCTCGTTCTTGCTACTACTGCCAGTGTCACGGAATCAAAGCGCAAGGAACATAAAATATTGCTAAGATTAAGTGGACAAGGCAGATCTAGACTGATAGATGAGGTGATGATCAGCCTCAAATGAACCCGCGGTGAACTCGGCGATTGGACCTGATATACAAATACTGAACCGTTGTTCAATAGCTCACGGACTCAACGCACACCAGAGAGGAGACGAAGGTTGCAGGACAAAGGGTAGCTGGCAAGAGTCAGTATTCATCCTGGGCGCAGGAAGTCGCAGGGACAGACAAACATGAAACATGGGGAACGGAAGGATACGAAGGTATCGATAGTCTTTTTTCAGTCCTTGGACATCATCGTTGGTGGCGTTCAGACCTTCAGTATCAAACCGGTTAGTACCACTGCGGAATCCTGATTCGGCCAGTACGCACTAAACTTTCCATCGATATTTTATCCCCCGGGATAGGTCACATGACAATGCACATCAAAAGTACTTCCCGTATCTGCTTTATCCGAAACTGTTCACAGCTGGCGCATATAATATTATGATTTGTATTCGATTAACAAACTGATTTTGAGATGTTTATTGTTCTTTTTTTACTGAGTTCTAGGCATTATTTCTATATAGCTCACAAATCGAAGGGCCGGTACATGCGTCCACCTTAGAAATGCCAACTTT
>STRG.28513.1
ATAGTGGAAACGAGCACTACATGAGGGGGTTATTCCGATGCGGGAGAATTTGGCCTCATTACTGTTATCTGGCTGAGTTCACAGGTTAAAAAATGCAAGATTTGAGTCATCCGAGAATCGTTCGACAGTTTTGTTTTGTCCGCAAGACCAGTGTGGGTCACTTGGTTTAAGTCAAGCTGAAATACTTTCACCGAATAGAGACTATATGGAACGATGGATTTTTCCGATTTTGGGGCAATAATCGTTTGGTACTGAAATGCCCCATCATATAAATAGAACGTTACGTAATGCATACGGCGACATGTTCCTCCTGTCATCAATGAGCTAGCCGTTTTTAAAAGGTGATGATTTGGCGATCATCAAGGTGGCCGGAGGAAGAACCAAGAAGGTTCCCAGTTCAAATCTCATAGCCACCGGTCAAAGTGCTCGTGAGCCAGCCTCCGACCGGCCATATCCACCCCCCCCCCCCAGTCATATATGACGTGTGATTCATAAATCTCCGTCCCTATGTATTGGGAGGTTGATCTCACTTGTTTATGTGCATAGTTATCTGATATACTGAAGGGAATTCAC
>STRG.48951.1
TTTCCCATTCGGTCTATTTGGATAAACAACGACAGATCAAAAAAGATTATCATTCCGATCAAGAGTCGTACTTCATTGTATCTGAGAAATCATAGGACAGGTGAAATAACCATGCTACTTAGGGGACAGGAGTAATCAAGCTTATTCAAGCGGACCACAGTCTCTCGCTTCCTTGACATCCTGTAATCGCATGATTGAAAGAGCCACATTTCAAACCACAGCTGGGAAAATGGCCTTTTGCTGCTTTCTCTGAAAAATCGTGTTTCAGAACAGAATTCGTCAGTCACATCAGACAAAAACTTAATTTCCGAATAAACGCAGCGTTTAAACTGCCGTGTACCGCTCTGTCTCCTGGGAATATGCGAAAACACAGCGTAGTGATACGAGGCACCACTAAACACACAATCACAGATTTTAGTCGACTAATTAAATTAGACCTAAAACGGTTTCACATGCCTAAACACCCAAAACGCGAATAGAAAAACGCCTAAAACCATGACAGAAGCAAAAGTTATCAAAACGACAATTGATAAAATTGTATCGAGAGCATAAATTTTGCTGCTTCTATTTTATTCAAAAATGTTTACATAAACTCTCGACACTTACCTGGCCTTTCACGATCACGTTTTACTTCGTGCAGACTTGTTGTATTGTTCGGAATTAAGAGGACAACATATAGCTCATTTTTCATCTTTTTATTTGCTAAATATTTATTAGGTATGGGTGTAATGACGGTTCGATACCTCAGGAGGAGGTTCGTGGCCAACTGGTAAGCGATAAGCTGCGAAAAGAAGATTTGAACCCCGGACAGAAAGGTTTACGGCCCACTATATTGACCGTTCGACCAATGCATTGGTAGTTTTACCACCGAACACTGGAAGAGGTTCAAGTTTCACGATTTTCGGACTAATTTTGCTTGTGACCAGAGCACTTCCACATGTAAACCAATGCCTAAGTAGCACACAGCGGTCGGCCGACTGATCGTAAAGTGACACGTTGTTGTCAGATAACTATACCCTACGTGGTAAGCCTAATTCATTAGCTGAAAACGTGTGACGTTAGTGATGATACATGCAAAAAGGATATTACTGCCGTTTCCGATGTGTTTCAATATAAAGTGGTACTATCCCCTTATTAGACTGTCTTCTTTGATTTGGTTCTCCGGTTTTTTTGTGCGATCTTTGTGTGACGTATCGTGGATGACTGTTCCGACAAGGCATCATAAAAACAATTCTCTTATTGTATAGCCATTTCTACTGTACCGCAGGGTGATTTTACTCAGTTAGTGCAAGTTTGGATTCAGCAACTTGTGTAACTTTTTGAATGACTAAAGTTGAAACTCATCACTTGATCTCTAGATATTACCTTTTAGGTCACGATGAATTTTTCTGATCCACAAATTTAGAAACACTGATTACACTGGGTAATCCCGTTGCATTATATAAAAAGGCACGATAGCAAACAAGCTCGTTTCCGGTAACTTCATTCTCCGGCTAATACAGTTACATATA
>STRG.51959.1
TTAGAAGCTTCAACGGCGTCTCTTGGCACTTCGCTCAATACCATCCTGTTCTGTCCAACGGATGGCTGTCAGACCGAACTGAACTGAAGACATTGGCGGATATTGACTCTTCGGCACTCATCTCCTGATCACAAGAACATTGAACAACTGGTTGTCATGAAAAACTACCCAAGTGGCTGAAGCTTTTGATTCTGGACATCCTCTGGTCATGGTCTTACGTTGGTGTGGAGGTGATTCGAAAGGAAAAGAACTGAACTGATCCATCCCGCCATGGTGGCTTACGTCGCTGGCAATATGAGTTGGGCAATGGACACTCCTTGATATTTCTTCTATACAATGAAACCCCTCTTGCATTTGAAAAAAGGTCAGTAACACTGGAGGGCTCACCTAGGCCGTATAAAAGCCGGTCGTGGAAAATCCCCCTTTAACCCTCGCGATTCAGTGTTTTTTCCTAACATCACTCATTTGCCCACACTATTGACTTGTCTTTACGAACTGGTTGTTTTTATGGACCAATTGTTGTTTGTTCGCGCCCAGAGCGCTACTTTGGCACATCCTTGTTCAGGACCTGCGTGACGCACGTGCTGTTTGCTCACACGCTGCTATTCGGTTTCTCGTTGTTGGGTCCCTGTGATCGGATTATTGACGTTTGTATATTTTTTAAGTCATTGTTCATGTAATAATCTAGTATCGTAGAATATCGCGGATAATCGTCTTTTGATTTCGGGATCCGTTGCGAATTTGTCTACGCATTGCTCAAACGTTCGTTACAATACTCAATAGATCAATTTGGAACGAGGAAAAACACGCAAAATGCCAAGAAAATGATCGAAAACATTGAAATCCGG
>STRG.67579.1
AAGGTCATTCTGCTAGCACGCTTTTGGTTTGTATTTGCGCTACAAACAAAACAAGTGCAACACGGGGACGGTATCCCTCACGCTGTATTACCACTTCAATAAGCATATGACTTGCTTTTATTTGGCACTCAATGCAGTCATATTTAACTCATGAATATTCCTATTCTTATTGTAAGAGTGTTCTTGACGCAACACTATAAAATACGATCGCTAAGGTAGGAGTTATGATGATTGTGATGCAAAAGCTAGAGGTTCTATTTTGAAAGTGGACCAATCTGCAGCCAGACGGCAGCACATGCACGGTTTAATTGGCAAATGATCAGTACTAATGATGAGGCACGTGTTTCATCTCTGGTGGTTTCATGAATGCATAGACGTTTGATAATTTTCAAAAAGTACATCTCACCGGTCGGTTGTGATGACTGGTGAAGGTCATCGGCTAGTGAAAGGTTTTGTCGAACTTAGGTTCTCGGAAGTTCGACCAAACTTCCGGTAAGTTTCCTGCTGAAGAGCTTTGAGGTCTTCCCATCGAACTCTTTTGGGCTGGGTAGATGCTGATACCTTTCCGATACTGCTTCAGGAGTACTTCTGTGGTAGTGGTAGGCGGACGTCCATTCCACTGTCTATCTTCTTTGGTCCTCTAAACAGATTACCCAGTCAGCACAATGGTCCCCAAATAGTCACGAAATAGTCCCTAGGTCGACCCCGTTTGATCCCGAAAACGACCCATAAGTGACCCCACTGAAATAAAAAAGGGTCGGTTTGGGGGCGTTTTTCGGCCGATATTTGTGTACCTTCTGCATTACATTATAAACTCAATTTCCCGTATCTTTTTTATAGCACTGCATAAACGACCCCAGAACGAACGATACTAGTCCGGTGCGTCAAATAACTAAACGGAAAAGTCCCATTTGTTCGCTTTCATTTCTCACTTCCCAAGTAACTGCGAGCTGCATTTCCATTACTGATTTCGGAAGAAGAAACATGTATTGATGGGTAAATTGTACAGTGGTAGAAGGGA
>STRG.39274.1
GTCGGTTAGGTTCTTTTTTTATCAGCTGCCGCCAGGTATAAGAGCATTTATAATGCTAGAAAATACATAGCAGCATATATAATATGGTCCTCAAGGTACCAGTCTCATCCACGCTTCAACTACTTACTCATTGAGACCCTATTTCAACACACGAGATTCCAGGCCTCGTTCTGATGAACGAATCGCCACAATCGATGTGGTCTTCCATAAACCATTCGTCGAACTACACATAAGTATTTGCCCCCAGTGTCGCCTATTCTCGCTTCCTTGCTTTTTTGGTAACTCTCACTAAGCCTCACAAGAATTAGTCGCTAGTACCGGTCTTCTTCGCTTTCCGTATGTTGTTTAATCCAAAAAACAAGACCTCAACGTCGCGACCACCCATTTCTGTTACTGGCATGATATTGGTGTTCTGTCTTTCTCCCCTAACCCACAGCTGGTAGAATTGCCAGACTGCAGCCCTCTCCGTTTTGTTTTCAGAACCTGTACCCTAAGGACGATTGTCGCCTTCCACTTCCCAGGAATAACTTGGACCCTCTCTTGCTGGACAGGACAAACGAGATTTACACACAACTTCATTTTCGCCCGTCTCACGATCGCTTTCCCCAAGATTCCCACCAGACTTATTGAACCTGGACTACTCGATCTCACTGCATTCATACAACTCATTTTAATCCCATATGTCATTATGCCCGTTCCGTGTTAGAAGCCGCTAATACTGTTCAAACACTGGCACCTTTATTGTCACTGTTCATTGATTCATCGGTCACCAAAAAAAACAACGTCCTGCGCTGACATATCTTTCAGTAGTCCCCCAGTGGGTAGCGAAGTAATTAGTAACTACCTGCACTCTTCATCGGTCCATCCGACCCCAGCCGCAATGCTGTTGCATCGAGTGTTCGGGCTCTGCAGATCACTCCACGATTAGACATCTTCGATACACTTCCCATGCTGCATCGCCGCTCCGTTCCCATCATTTCTTACACCTGTCAAATTGGTCATTAGAAATGTGACACTCATCGTCTACTTACCATACCATCACCGTTATCGAGACCTTTGATCTTCCAGATGTTGCATTCGTGTTATATTACCGAAACTGACCCCGTATGCAGCCTCTAAATCACACCACTATCTGCACCGGCTGATACATTTTATTTCTATATTCGTTGATCCACGGCCGCTTCCAGCGATATACCTGGGCAGTTTTATTGATCTGTCATTTTTGCATGGTACATACCACACAGCATTCATCTATTGACGTACACTTATCTGTGGATTACTTTACCTTTCCTCTCGCAGAACTGAACACCTGTATAATGGATGTAACCACACGGTCACTATTGNTTCATACCAACCCTACATAAAGTTAACAATTTGCCGCACGCTCACCTGTTTTCCTCCGGCCGTTCCCTGCCACCATCACTCTGGTAGTATCCCTCCCAAGAAATACGCAATTGTTTGCAACATAAATGATTCCTCCAGTATAAAGCCACCACTTTATATACTACCATCTTTGCAGACTGAAATATTTCCATGTTAATACTTCTTGACATACCTGTAGTAAAGTGAATAATTCACCGAACGCTTCAACGAGATTTCTATCCATATGCCTCTCATATTCTGTAGCGCACCAAAAACATTTCCTTTGAATATGTTCGAATTTCCACTAGTGGTAATTATTTCATATACCACTTATGCATGTACTCCAGGCCAACTGACATCATTCGACCTTGACCTTCAAATTTGACGGGCATTACTAGAGTTTTAGTTCACTGTAACACTCTCTCTGATACTCTGCATGCACTTGTTGTACCCTTTTGTG
>STRG.27379.1
GTGCGAGTGCCAATGGCACATGGGCTGGCGACACAACAGTGTGCTATACAGCGTGTCACGTGAAATAAGTGAACTGCTTGCTCCGCGCCTCGAACTGGACGAACGCGTCTGACCGGGTGTACAATGCGGTCGAAAGCAATGCTGGAAAAACAGCTTAATCCGTCGTCAAAGGCCCTAATGCACACGTATATAGTGGGCGGTTAAGTGGGGAAGAAATCCCTCTTCCGTCGTTTAATACGGTTCAGCATCTGATGCTCCCAAACTATAACCAAGAACACAAAATTAGTTTTTGTATTACTTCATCGGCGTTCACGTCAATATGCTGCATCTCTCCTTCAGGAGGAAAGTCGTTAAATGCATCGGCGAAACTGCATACGAGTTCCGGGGAAATTTCAATATCCCTTGTTGCATACCACACCTTATGAAAGATCTTGATGACGGTGTCAGGATGCAGCTCTGTCCAAGTTCACC
>STRG.8447.1
AGTTCAACATGGTTATCAGGGTATACTTTGAACAATAAATAGCAGGCTTCCTTGCTTCAAATCACCGGCATCTCAAGTGGTTGAATCACACAGTAATTAAATTTAACTAATTTAGAGGTGATGGCATGCACTAGTTTGAAGAGGTTACCAAATTCATGTGATATCTGTGTATACGAAAAACAGGGCACTGAAGAGTACCTCTGATTGTGACAACCTAATACGCCGGCTGCCACAAACATACAACAGTTTCTCACAATATCGAGCTTATCTGTTCAAATATGAAATGCTTGGGGGATGGAATTTAAAAAAAAAACAAATCTATAGAAAAGGTCAATCTAAACTGTTCTTCGTTTAGTCTGTTTGCCCACGAATTCATAAATCAGCGAATCAGCTAGTTTCCTGTTGTTTGGGGATTTACGCATCCAGACGGGTGTGCACTGCGGCCATAGCTCAGTCCTATTGACTAATCCCGGCCAGTCTGAAAAAATCAGACCAGTAACAATCAGCACTTTTCAAGATTCCATTGCGACATATCTGACTAACAGTCCGGGTATATTTTAACTCTTATATTATATTCTTTCCCATGAGTGCCATGCAAGGGGTTTACCTCATAGCCATAACGACACACTACACTGTTAGACATAACCAGCAACTGGACCCTGATAACTGGAGTGGAGAATCACATAATCTCCCAGTAGGTCAGATGTGGTAACAAGCCGGACGACAGTGGACTACTAGCTTCCCTATTTTACCCTTATAGCTTATTAACTCTGCCTCTACTATTCCAGTTGTCCATTCAGAATCTGGTCTGATCAGTCCTCGCTCTTCTGCGCATCCTATATTTAGACGTAAACTAATATGTTACACGATAGCTTATATGTCATCTCTTAGTTGAATTTTCGACCATGAGAGAGGGAAAACAAAGGTAAGATTTTTACAAAAGATCCGGAACTCATGACAGTTGGTAGTCTGACAACTGGCAAGGAGTCGAACAGAATTCGGTGTCGCTTAGAAATGACATATGCGATCACTTTGTAAACGCCGGTTATCTACACAACTACAACCACGTCAACTTTTGAGGGAACACCGTTAAACGGCAGAACATTGAATCCAAATCAAGCTGGGCGAATCTACTTTGAAAAGCGAGTCGGTAAATTATAGTCAACGACAGCTGGTTTTGAAGCAAGACAATCACATATTCTGATCCACAAGGCACACGCGCTGATCCGAAAGTTGAATGTTTTATCTTAATAATGAATAAAAAAATTGTACTAAGGAATCTTTCGCCTCCTTTATTTATTGTACGACAAAGTTCACTATTTCTCAATCGAAGGCCACCAAATGGGGAAGTGATTGGCGCTGGCGGGAATCGAACACGGGACGTCGTGATCCAAATTCCACGATGATGACTGCTTGATCGGCGCCGATCCTCAAAGAGGTAAAACTCCCAACGGATTTCTCTCGGATTTATTTTGTTCAATCTTCACTGCTGACCTGTGGTGAACTTAGCTTACAGCAATAGCCCCAATACTGCACGTGAACACTTAATTGCAATATATCTCAATTCAATGTTTAACTGTTCGGATTGTTCATCCAGCCAAACTGGATCGCAATTGTTTAAAACCGAATCCTGACAGTCCTCCCAGCCCAGGTCACCCGATAGCAGTATAAGGATAAAAAGTCCTTGATTCACGCATCCTAAGGGGCCTTTCTGGCGTACACTGGTGATGACTACTGAAAAGAATTACACGGTTGATTAAGATAAGAGTAAGTGCCGAATTTAATTTGACGATAAATACGTTCAAATTCCACCTGCGC
>STRG.54350.1
AAGTTTCGTCAGTGGTGAGTGAACGCGGAGCGCGAACAACACTGTTGACATCACTCGTCTGTGTGAATCATCCATGATATCGAATAACGGTTTGAAGTGCGCACTTTCACGAAATCAGTTGATGCCTGGGAACTATTACAATAAAACGCTCTGAGTGTGACGGAAGACCCTTGAGGCGAAAATACATTTCACTCATTGGAAAGAAGCGTAGTCAAAGGATCGTACTTTGATCAACTTTCGCACACGTATACTCACGGAAAAAAGTATACGAACTGTTCATCTACTTGGATTGGAAACTCACGAACAGCAGGAAAGTTTCCTTACTAATTATCTGCCAACCAAATAATTCACCTATTTTAATGGGAGTTTGTGAAGTGCTGTCGACTATTGGAGCGTGATAGCCTCTCTCCGTTGACTGGGAACTTTCTTTGTTGTCGTACGTCTCGAGCTGAACCCTCAGCGGAAAGAGAAGCGGAGTGTTGATTCTTCCTATTTTTTCTGTCTCCCCCTAGCTTTTTACTCTTCAGTATGAATTAGACTAATCGTAGAGTTCAGTATGTCCCAGACAAATCCATTTTGGCTTAATTGGATAAAACGTTCTCGTTGTGACCTATCATTTGAAAGTGTGTACCTGAAAATATTTACAACAGTGTCAGGCTAATGTCCCCTTAGTTGTGCTAAAACTGCCCTAAGATTATCAAGCTGAGGTGACACGGGGTTATCGAATGATGCATCGCCAACATGAATTCTATCTTTACTAGCAGATGAGCGCCATCATTGTGAGTCATGTGATGCGTAAGCCTCGCTTGTCCAAAGTCGAAGTCAAGGCTGTGACCAACGCCTTCACGATCGACAGGATAGTGACTCGATAACGTTGGCCAGCAAGTTGGGAAGGGAAACTTGTCAAGCTGTGCGTGGCCGCACCACCAGCCAATCAAAAGAAACGGTCCCAAGACTAGCTGAACCAATAAATCGTGTGCAATAATTGATTACTTCTATCCAGCCTCCTATATAAACTTTATGTTCGACACTAGTAAACAGAAACTGTCCAGACGCGGAGAAGTCTTCTTCTCACAAGCGGCGGGCCGGCACACAGCACTCCGTAGATAGGATAAGATGGAATAGCAGGGAGGAAAGCAGAAGTTCAAGGAACTTGAGAAAAGCTTCGATACAGTCTTTCAGAAAATCATCATATGAATCGGAGAATCTAAATGAGTGTTCTGAGAGAGAATGCCGAACCATACAATCTATAAGAACGTCTCAATACACGACCGCATGTTGGTGTCCGCTTCAGGAATCTTTCTGATGTGTTGCTCTTCCAGAAACAAGAGAAAGAACGGGTTCAAAGTAGCAGTATAGAC
>STRG.40409.1
GGTCCTGACGTGTTTCTGGCTTATCCTTTTCCACCAGTAGACTGATACACACCAGCGCATTGCCAATGGAAATCGCTCGAGGATTATTCCTGGACCAAATTTTGGATAACCGGATGTTGCAGATGGAAGGCTGGAAGATATGTGCATATCCATGTGCAACTGGCTGAACCCCATCTCGCTATATTTGAATGAATAACTGCCGAACAAGGGCGTGTAATACATTGATAAACAGCTCATTTTCTGCAAGAATCATCTTGGCTGACGGACACACCCAGCGACGCCAGGAAGTGATCCTCAAGGAGAGTTTATCCCCCTCTCGTGTCTCTATTGGAGCCCATGCAACGGCAGACCATGCACCAAATCTTACCGCGCCATCATAAAATGCCCATCATTTTCAACCGACATGCCCCGCCAGCTCCGTTGGCCACTTCGTCCAGCAAATGATAGCCCTGCTGCCTAGACAACGTATTCAATGCCCCGTCAGATGACATACATTACCAATTACATTCGCCCACCGACACATTACACCTAGCCGAAACCTTGCTAGGCCCATTTCGATTTGTCAGCTACCATGACAGGGCACCTATCTCAATCACGAGTTTGTGATGCCCTGCCTCCCAAGAGATCTCAGCGCGGTGAATGAACGAATCCAAAGTTATTTAGCCCACTGTCATCTATAATGTCGGATATGGATGCTAAAAGCCCTAGGGGACTCAATAACTGAGAAGTCAGGTGAAGTCCAGGCACACACCTCCACTTTTTTCTCCATTCCAATATTTTGGTTCCTCCTCGGAGGTTTTTCGCTAAGCAATTCATTTTCTATACCCCGGGGCTCCATCCTCATTTCACCGGTTGCGGGTTCTCATCACTAGACGATACCCATGAGCCTTAATAATCACCTCACATTGTTCACTGCACCTTGGTTTCTTCCATATTCATAAGCATTCTCTTGCGTACCCGTTTGCAGTTTTTCCCTATTTGCTTCGTTCAGTAAATGAGAAGCATCCGAGAGTACTTGCGCGTGATCCCTGTGTGTATTGTAGATTCTGCATTCTGAGAACACGTTAGCTTCACCAGTTTCATGTTTTGCTGATTCCTCAGTACCACCCACTGTAAAAAGGTAACGAAAACTCCCACGATGCAACGAGAACAACGACGACAACGACGACAGCCACAACGAAGGCGGTTCAATACGGATGCACAAGCCGGGCTTCCGGATGTGCTGGAAACAGCGCTCTTCCCTGAGGGTAAGAATGAAAACCCCATGTGCTAAAGCCCAGTAAATGTATAAGCAAGCACCAACACTTACGTAAGGGACAGTGACACCGGCGGTCTCTGCCAGTGCATTACTACACAGTCGAATAGAAACTGACCAGTGTTTGCCGCGTAAGTCGAAATCACCG
>STRG.45937.1
ATAAAAGATTTATTTACAGCCTTTTTTTGTATCGCGTGATGATGACGACCAAAAGGTGTGTGTGTTTTACATTAAAAGGTCGATACAACAAAGGAGTGTTACACCAAGGGACGTTGAAAATCATGGAAAAAGTCGGAAATGTACAGCCTATGCTCCCATAATGTAGCCTTGCCACAAATGAGGCATTTCTCCTCACTGCGGACCTTCGTGCGCCTTCAGCACCTCTTCCACTTCGTCTCCAGGCCTAACAAGGTTTTCTGACTTCGAGAACCTGAAGACGAATAACCACTGTTACATAGCGCTTAGTACTCAATATGGCATGAATTTCACACAAAAAACTATGAAACGACCACCTCAACCTCCGAAGACATGTACGCATGTATACATGGATATGAATATTTATGGATGGAATTATATATATGGAGAGAAAATGTAGTGATCTCGATAGTTCTGAGAAAATGACCGTTTTATGTACAACATTTTGGATTTATTCTCTCTACGATCTTTTCCGACGTTTCACATCGACCTCATAGTGTTGTCCGGTTGCGTACGTTTTACTGGATTGACTTTTCCGAGGTTTCAGTCGACCTCATTTTGAATCACTTTCACTTTCGGTTCTTCGCCGATTGTACACGCTCGCGGTTTGCTTTCTGCACAGCCGTTGCGTTCATTTTCGTTCGGTGTATCTCTCGTATCGGTACTGTTTCGGTTCCACGATTTATGGAATACACCTCGCATCTGTCAACCGACTTGCATCTTCTCTATTCGTCCGATAGAGGGGATTACGTTGGTGTTTCGCT
>STRG.22842.2
CTCCAGGTAATTTATCCACTCAGAGACCACAAAGTGATGATCAAAAGCACAGCCAAAGCTATCCTTGAACTACCTAGTTAGATAGTGAAGAAAATGTATCGCACTCGTGGACGAAATGCTTTCGGAATGTCCAACCAGAAGTTCTTCTGGGAAGGTTTTCGTTTTGCGAGATAATGTTTCGTATCATGTCTTACAGGTGATTGACGTAGGATCTTTGTGCGCAGTTCCATTCTCATCTTGTTATTGTTTTGGCTATTGAAACCGTGGGCCTTTCCATGCTTCAGTTTTACAGTTGACTTCTAACAGTCTCCAATTTGAATGTGCTTGAGAATTCTTCTGCAGAACAAGGAAAGAAGTCAGTGAATACTGCCCACACTACAATTTCGAGGTCGATAAAACTAACGAATCTCTTGCCTAAAGGCTGGGAGAAGTAATCATGGATCAAAGGTGACCAACGGATCAATACCCGGGCGATATTATGTGATTTGGCAGTATGGTGCTATTTTTATGCACATTGTTTTCGGGAAATGTTTTCATTCCCTCCGATTGGCTTTGACATCTTTCAACGTGACATTCCCAGACGCACAAATAGTCGAGGGAAAATCCGACTGGCTATATCATAAAGAGCAGTTCTATTCGAGCGAAACCGATTGAATACTTTTACTCAAGTAAAAGTACCCAAGCAGGTAAACCTGTCTGATATGTAAATCAAACTGATTTATTACATGATTCATTTTCTCCTGTCATTTAAGCTAAACTTAAGATTATGCATAATGACCAATCTCTGAAGCGTTCTTGTGCACCGTATGTTCTATTGTTGAGTATGACTGCCCACCACTACGGGTATAAAAACCATACCAGACTTTAAGCTCGCAAATATTTTATTGAAAATCAATTTTCCCCTAAAGACAACATCATTTTCGAAGTCAAGTGTCACGCTCTATGGGAACTTTACTCGACGTCTAACCACGTAGAAGAACCATACAACTGATTCGCCTGCACCACGATCAGTGCACCATTCAGTCACTAATCTCTCACGTTGTGTTCAAGATGCGAACCAAGCATTGGGAAGGTAAATTCTTACACATATATACTCAAGGGTGGGAACTTGAGTAATTGGAACGTGTTTTTTTGGGTGAGAATAGCGGGAAAACATGTTGTCGCACAATGGGTGTGTCTCTTGGGTTAAGTCAAACGATCATTTCTTCAATGTGAAATAGGGAAACACGAATGATTAAGGATTTCAAAAGAGGTTTTAGAATATCAGAGACTATTTACAGGATGTAGGAATTAGACAGGCTTAGGGGATTATTCATCCACATATTAGCTGTACAGGATTTATTGGGGCATTAGGAACTGCCTGATGGTGCGAATGTGACAAGACTGACGTCGTGCGGTAACAACACTGAAGTGAATATGAAATGACCACCTGGAAATCTGAGACTTTTATTTGTAGAAATGAAACCTGCATAAAGGAGGGGATTTTGGCAATGTTAAAGTAAATACACACTGCGAACATTTGAATTGGTTCAAAGTAAGACCAGGAAAAGTGCGAGAGAGTTCAGTCTTCGAAGATATTTTACCGTAATCTACAGTAATCCGAAGAATGATTATCGGATGATGTATTCTGTTATTTCTCTTGAATATCTTAGCATGACATCAGCATGACTGACCAATAAATTGTGTTTGGCTTGTGTTCATTTTTCGCTAATCGCATATACTACTCTTACTTTAAACTACTAAGAAGGAACTAGTCTTGCTAAGCATACCATCGATACTGAAACCAACGCAGGCGGTAGAACTGGTATGAAATTATTTCAGAAGTTGCCACATCCCATGACGAGTTAGTGGTTACAAAGAATACGCATGACAAATATTGTGTAGACCTATCTTGAGGTTAAGCTTGTGAAACACTTTCTCTGTGTAACGGATATATGCTTAGAACTGTAATGGTCAAACTGTAGGCCGCCATATCTGAATTAAACTATTATAAGTGTGAAAACCTGATGAGACAACTGCTGAACTTTGGACTCGTAATGTGTTCTGTATTTTTTGTAGTTGGAGATCAAGCACGTGCAACCCTCGGAAGATTGGAAGATCCTTGATCCAGCATACTGCTTAACTGACCACCCTACGAACAAGACCGAGTAGAATTTGGATACCTTGGTAATTGAACAGTTTTGCGTCCTGTGACTGGTAGCGGTTTTCTGAAATGGCCCGCCCGATGTGGTCCCAGTGAACTGAGTACTCTTGGAGTGTGTGTGTGTGT
>STRG.27380.3
CGCTTGTCTACTTAGATGCGCGTTTACTGATTTACAAATACACGGATCTGTTACGTACTGTGTTCTATGAATTCTGAACACAACACACACGAGTGACGAGACAGGAAAGCGCCTCACAGAACGACGAGGTATTTAAATGTGCTAAACAAACCAGTGTGATCGCACTCAAATGGTGCTGTTGAGGTCTTTTCGGTGGCATCAATCTTAGAGGAAATGAAGTGCAACTATATCTGTTGTCCGTCAACATTACGGCAATGAAATAACTCAAAAACTATACACTACATTACTCAGAGTAATGAATTTACTTCTGAAAAATGTCAAAACATCGCTCACATCCAAGGGTGCATACATGGGGTAGAAAGATTCGCACAGTGAAGTAGCACATGAACAGCAAATAACACTGACTTTATTGCGGCATCCCGATTTGTTAAATCTCTTCCGTTTCATTTCTAGCACGTGTTGTTCCAGTGTGAGTACTTTCGGCATGAACCTACCCCCAATGACGCTGATCACATCACTTACTGACATTGAAGGCGACGACTACAGTGAGCATATTTTTAGCATACGCCTCCCGTCGTCCTGGTTGAACCCTTGACACGTTTCCCACGGTGTCAATTCCGCAGCTGAGTTTATTCATGCAATAAAATTACACGAGGATTCCGGTTCAAATCCTCCGTTCTCCTTCCACAGAAGCGTTAGCCGCATAGGTTCCTGTCGAGTCACAATCCATGCTGATATCAAGAAACGGAATGAATCGAACTGAATGCGTTCTCGAATGAGTCATCAGGATGAAAGGATTTTTGCACGTTGCCTGGATCAGCAACAACTTACAACGTTGCACCGGAGGAAAGCCCAATTGCCATATCAGAAACTTAATTGCGTCACACAATGAATCGGTACAATTGGTTGACCAAAAAAGCCCGAGGCTTACTTGTCTACCTGTATGAGAACGGGTCAGGTAAGCCAGTTTTTGTGCCCGACGGAAACCTCTTCGATGGCAAAAAGGCTGTACAAGCCGATCCGATGAATTGTGAGCACATGCTCATCGAGAGCCCTTGGGACCACGATTATAGATGATACAATCTACTTGAACCGACAACCATGGGAATAACTGCAGTTCTTTATTGTAACCATACATTTTAC
>STRG.29381.1
AGGACCCACACCTAAGGTTATTTTTGAAAGGTGAAGAAACTTGAATACTTCTTCTGTAGAGAACGGCTTTATTTGCGCACCATCTTCTGGAATGAATGCAACCGAAAATTCATTTGATGGGTCGATGAGTGCACTGTTGATACTGTCAAAAAGCCGAACGCCTTGCCATAGTCAGTTACCGTTGTGGCTACATAGGAGCTGACTAGCATGCAGCGAGTCAGTATGTTTGATTTCTTTCTTTATCAGAAACAAAATGTATCTCACTTTATAATTATCCCGGGCTTTATAGAAATATTCCTTCCGTCTTCTCAAAGATTTC
>STRG.22379.4
AGCTGTTTGAGGCCTGCATTACAATAAGCCAGGTCGGAACTTACCCCACTCTCCTCGGCAGTGGTGGGTGCATAACTGGTGTGCATTGCCATCGAAGGAATTCTGGACGCTCGATTGGCCGCTGCCATTATCCATTCTGCGCAAACTGAATTGAACTGAACTGAACGGAACAGCCGCCCACGGCGAACACAGTAACCGCCTTAGAAACGGCGGTTGCTCAAAGTTTTCTGTTGGACTGATTGGACGCTACCCAATTGGCACTTAAGTGATTTTCGAGTATATTCACAGATCCTGTTTTTTCTGGTGAAAATTGATGAAAGTTCATTAACTAGTACCTCAAGATAAACCCGTAGGCCGCTGCATTCTCGATGTGTTCAAAAATAGCCCAAAAAATGTCCCCGGGGTGTTTCAAACGGGACTAAATTGGGACGAATTTGGGACTATTTTGCTGACTGTGCCACTTGTCTGCAGCTGCTCATTACTAGTCATGTTTCAGACGATTAATTCTCGAGTGCCTTTGTGGACTTGATCGATCAAGTCCAATATACTATGTGATCACTTAGTATATTTATCTATTTGATCACTGCTGTACAACGTTGATAATATAAAATTGTACTGTGTTCCTACCCATTCTAACTCTGACGGCACAATTGTGCTGACACCACTAAGGTGGTGTCGATTCTCAAATGATGCACGATTTCTTAACAATAGNNNNN
>STRG.49295.1
TGACTGTAACTCTTTGGAACTCCTAAGATTTAACCAACTCGTACACTGAAACTACCGCAGTTCTTTTGCGGTTTCGGTCGTAATCCTGCTTGCGGTTCCTGACTTTCTGCTGGTCTGTTGGAAAGACCAACCCCGTGGACGGAATATTCCACTAGAGACAAAAGTAACTCGATTTTTGAAATCCCGTTTTTTTATCAGAGACTTGTTGTCAAAAGGTCTGAGTTGCTGCAAGATATCCGACTATCTATCTCCATCGGTCGTATGGGATATAACTTACACGCATCTGTCAAAACTGACCCGCGTACTTTGATCGCGTTCAAAATCAGTGCTGTCGATCACGTGGCATGCTTGATTTTACGACTGATAGTCTACCCGGAGAAGATGACGAAATTGCAAACATCTTGTGGATAATTTTTCAAACAACGGTTGCAGTAGAACAATCCTGGTTGGCTAATGTGCAAGTCGTGCTTGTCTTCTAAATCCGTTATTGGCCGAATTTCGTAGGCTAATTTGAAAGAGATTTATTGCATAGAAATGAACAAAATTTCATAACAGTTTAAACGGAATTGAGAAAAACCAGTACACTGTGTAATTTGTAATATGCCTTTCTTTCAATTGTCCAGAAGAGTTGCCGAAGGTAAATAAAACCTTTGTTTGGTTGACTGACCTTTGGACTTCACGTTTTATGTGCAAACCTCAGGCCATCCGACCAACCTGCACTCGGAAGCACCAGACTCGAGTTTCGCTCTTGTTAGAGCTCATCAGTGGTGCATATCT
>STRG.25232.2
TAGCACCGCTCAGTGACGGGCAAAATCGGCTTTGTGGTCGAGATAAGTAACCAAGTAAGCAGGAATGTGAAAATGTGCCCAAGATCCCGGATATTATCGACATCAAATACCATGGGCGAGTGCGCTGGCAAAAAAACTTTTCGAAAGCACGGATGGAAAAAATTGGAAGAGTTATTGGGGATGGCGTGTACGCACTTGAACCGGTAGCTCTAGTGACCGGTGAGAAAGGAGAAATGTTATTCTGAAGGGTTCGAAAGGTGTTCTTTGAGGGTTGGATATACAGAGGTGATACAGAAAATCCGATCCACTACAACGTGAGTAATTTGTATCCGGCCAGGGGTTGAGGAGGCAACACGCATAATGTGGTGTGGCGTAGGTGCCGAGTCAAGAGACTTTTGGTGACGCAGAGCGATGAATATTTACATCCGGAGTAAACAGGATTCAAGTAAATGGTTTTTCAGGTCATTATTAGTAAAAATAATGCATTTCGAATGGGCCCGACAAGTTGCAACGCTTACACAATGGGTACAACTGTTACCAGAATCACAGTTTACAATAGGATAAAATAAGTGCACCCAGAGGACTACGGGAGAACATTGAAATGGGCTATAATGATGATAACGCCTGGCAAATAGAAGACTCGTGTTCAGGTAGTCGGCCCAGCTACTTTTTAATGGGGTCGACCAAAAGTCTGGAGCACATGGAAAATGGTATAGGAAATAATTACCACTGGAGGAAATTCAAACATATCCTAAGGATATTTTGTTGATCTTTAAAATAAGAGGAGTTTATCGAGCGGAATACGGAGAGTTACTCGCGGGCTACATAATATGAAGGGCACATGGATAGAAATCTAGCCGATGTACTGGAGAAAAGCGTTCGGCGAATTAATCGCCTTACAACAGAGATGGAGGTATACGTTGGTAGCTGGATACCGGAGGAATCAGGTATATAGAAAACAATTGACATAACTCGGGTAAGGGAGACTAGCTGAGGGATGGTGCGAGGAAACGGCCGCGGGAAAACAGGTAAGCTTACAGTGAATTGTTAACTTTATATTGGTTCGGGCTAGAAATGTCAAAGCGGAAACGGAAGACAAATCAGTATGGACTGCTTGGCCAAGGCCATCACACCGGCATTTCGCTTCGCAAGAAAAATGGCAGGGTAGTTCACAGGTAAATGTACGTTATTAGATGAACGCCGTATAATGAGAGCCACGCGGAAATGACGGGCAAATAAAGCCGCTCTACTTACGTCGCGGAAGGCGGCAGTGGATTGAAGGCTTTAGAAAAAAATACTTCGGCTGGTGTAGATAGTGGTGAAAGTTAGAGGCTGGATGCAGGGTCAGTTTCCGTAGCCTACCATACGAATGCAACATGTGAAGGGGGGGGGGGGAGAAACTGCCCTATTAAAAGTGTAAGAAAGGTGATGGTATAGTAGACGGATGACAAGTGCAACATTTCTAACGACCATTTTGACAGAAGTGGCAGGTGATGGTGATGTAGTGGAAAAAGGTGTATGAGAAGCCCATCGGAGAAGCTCAAACATAAGGAAGTAGTAGTGACCTGTGAAATCAGGGCGACTCAATAGAATAGCGCTACTGAGGTGATCGGATGGACAGATGAAGAGGGCAGATAACTGCTGTTCGCTCCACTGACTACTGAAGGACTACGGAGAAATATTTTGGCACAGGACGTTTACTGGTGACCGGACTGTTAATGAACAGCGACAATAAATGTGCCAATGATTGAACGGCATCAGCGAGTTTTTATCTGGGGAACGGATATGGTTACGCATGAGGCAGGAGAGCAGCTGGAAGTGCAACTAAGGGAAGATAGGCAATAAAGTAACTGCCAATATCGGTGAGTATTTGCAACCACTGTGTGCAGAGGACAAGATGGATAGTAGGAGAAGGTAAAAGACATTCACTGTTGCGCACATAGTGATAACTTGTTCCGGGCAAGAAAGAGGCAGGATATGCTGTCTATGTGGAAAGCAAACTTGAAGGGAAGCCGATGATAGCTGGAGAGGACCAGGGTGAGCTATATGTTGGGAACATTACTGCGAGAATGGGGATGGAAATTTGTAGTCCGTAAGCTGTACTAGTGAGTGTGATTTACCTTAAGCTAGACACCCAACCTAAAAACCACTTCTGGAGACAGTAGGTGCAACCTGCAAGTCCAGTTGCCCCCGCAAATGGTTGCAGACTACCTGCAAGCCCGATGTACGGCGGCCAAAGAGATGGATCTGACCGCGTCCCACACCGCTAGGATTTGAATGAGTTGTGCGAATGCAGTGAAATCAAGTAGTCCATGTTCCAGTATCGGATTGTGAGAATTCTGGGGAAATCTGTCGTGTAAAGGAAGGAAATCCGACCATGTTTAAATCTCAGTTGTTTCTCAAGAGATGAGGCGGACGACAATCGTCTTAAGCGGGGTAGGTTCTAAGAGTCCAATGAAAAAGGCTGCCGTCTGGTAATTCCACCCGCTGTGGGTCAAGCGAGAGACACAGAACAACAACTTCAGGCCAGAAAAGTAGCGATAGCAGAAATCAGCCGTCATAACGTTAGGGTCTGGTTTTTGTATTAAAAGACATACGGAAAGCAAAACAGAACATTACTGGCAAGATATTATCTGGAGACTCAGTGAGAATTACCGATAAGACAGGGAGGCGGAAATAGGTGACACTTGATGTGAGTACTTAAACGTAGTCCGAAGGGTGATGATTGGAAGACCACAAGAATTGTGGCTGTGCATTCACCGTAAAGAGGCCCGAAATCTCAAGTAGTGAAATTGGGGTATCAGCGAGTGAATATTTTCTGCGTGAACAAGGATGTTACCTTGAGGACACAATTCGGGGTATACTGCCACTCAATGCTGGTCTACTGCTTTCCAGTGAACCTTAACCGTTGTGGCATTTATGACCTCCTCTGGGAGCTTATTACAGTAGGATATCACCTTAATCAAAAAAATTTC
>STRG.25233.1
AGAGCTAGTTTTGATCGACCGAAATTATAAAGGTTCGCGCGGCAAATACGGTTCAGTTTCGAATCCAGGTTGCCTGGTGGTTGCTCGTGGGAATGCGAAATATGTCGTGAAAATATAGCGCTAAAGATGCGTTATAAACCAATATGGTGCAAGCTGTGGATAACGGAGGCCTGTTGGGGTTCCATGAACGGAATAAGTTATGAACATGAAGAGATGAAAGAAATGAATGGGAGTACACTCGTGAACTTTGGTGNNNNNNNNNNAGTCGACTAGGAAACGTTGATGAATGTGAAGGAAACAGCAATCCATATAAAAGAAAAAAAGGAGTGCAACTTGAAGGCCTTGAATTAGTGAGGAATCAATTTCAAGCCGGGTAACGATCAAAAGAAAAGTGAAATCTTGCAAAAGAAAACAGTGAAAAACCTCCGCGTAGGCTCGCGCCTTATTGTTCTGTTACGCAGACAAAATTATATTGACTTATTGATTCTCAG
>STRG.33133.2
GCAACAGTCAACTAGTTTATGAATGCAACTATGTACAGGATGGACCGGCTGCTGACCGTCCGCAATACGGAAACGAAAAATGAACAAAATTATGAATTGGAAGATGACATAAAGAGCAATTCCCCGAAATTCGCACGTTAACCTTTGGGCAGTTTAACTGGTCTGCGAGTAGCTGTAACTGCGTCAATCGAACGAAAAAGCAAACACGTTCAACCATCCAATGGAAGACCGCTGGTCTGTGCATGCTACAATGTCACAAAACGTCCGCCTTTGGTCGTGAATTTCCAGTAGCACAACCAACAGTTTATTCTAACGACAGCGCCATTGAATTCGGGGCACGTGCATGGGCGTAAGTCCGTCAGCTCACAAACTGTTCGTGTTTCCAGCTTTGGATGGTGTTTTCGGAGGAGTTCCTTTATTTATTCTTTCTAGGTTCAAATCCATTGAGGTGAAGAGGGCCGTGACATCAAAGGAGACCATGGCTTCATCGTCCTCTACTTCGGTTTTTTCAATAAGTCCGCCAACTGTTCGGCGTTGAGTCTGAATTAATTTGATCCACATATCAATCGTTTGAGACGTCTCTATTATTCCTTGGCCAAATTGTACGTTGGGGTTCCAGATGACATCTTCCAAACCTGAAAAACCAATTACTGCAATCCTTTTTCATCATCATCAATTGGAATCTTTGCTCGAAATCCTCCCACTCCCACCTAAACGTGCCTAGACTGAAACGTGTTCTCACTGATCCTGCTTTCACACATACCTTTGTTTTCCGCCATAAACATACCACCTCCCGCTGCAAAAATCAAACAGATGAATGCCTGCTTGCTTTTTGTGAATAAGTTTTATTTTCATCTCTGTTACATCATATAAACGAATGTCGTATTCAAGCCTATAAACACTGTATACCTTTCGAGCGAATATAATGATAACCCAATAAACCAAACGAGCGATAGGCCATTCTGCTGTCTCCGAATGGTCACAATTCAAAAAGCTTGCTTTACAGTCTACCACGGTGTACACGTTTGTTTGATCTTTCTGAAAATCCGAAACACTGATTTTCGTTCAGCTTGTTTGAGAAGAACAAATCAACGCTCGTGCATCTCCATCTTTTCCTGATAATTTGCAAACCAGTTTGCCTTTTTCTATACCATCCCCGTAAGTTCACTTTTGTTACACCAATTTGTTCCACTTTATTTGCTTGCAAAATTGGTTTTTGTGTAATACAGTCTGCACTAACTGCGGCATTAGCATCATTTATCTGATGCGGAGCGGTTTCCTTGAATGACCCTTACGTGTGACTTTTGTTAAGTTCACCGAGCACATTATTGGATGATTTATCTTACCCCATTTTTCCTTTTACCAATCTTTCCCCTCTTGCCGCCTAGTTTCTG
>STRG.45115.1
GGGGGGTTCTTATAGCTACATAGATAAACACAACTAAGTAGTACCAGGATGTAGACAGTTCGTATGTTGTTCGGAACCACTGGGCTGTTTGTTGTTTAGTTTCCGTCAATAAAAAAACACTTTTGGCTACTCATCTTGTAGACGGTTGAACCTTAGCTCCCTAAGCTAGCCTTGTGTTCGGAGTTGCTCCAACACAAGACGTAATCGATAAACTACAGTTTCAATACAAATCGTCCTTCACGTATCCCACCAACTATCACCTTCTTATAGCAATTTTTGGGACACTTTGCTTATCGCCCGTTCCCTAGATCATTCTCGGGATCTAGTAAGTACTTGGTAATCCAGAGTACAAAAAGTCCTCGTACTATGATGCGCACGAAACTCACGTACACACGGCAACTATGTGTGGTCTCGTTGGCGCGTTGTCGCCTTGGGAAATCACTTTGGTATCTGTACTCAAAGGCGGCACGATGTGCCAGATCAGGACAGTTAGTCAAACTTGAACATTGGTGACGTCGTCCAGAAATACCAGTTCAGTCCGATCTTCCCTCCGTTTTTCTGCATTGTTTTTGACATTATATTACTTTTATTAATTTCAGAGACGCTTTCAAACGCGCCTCGGACAAGCATACTCGAATAAAGTAAACACGAATTTATCGGTTCTGCCAACTGATTTTCATTGTTCGTCCTTCCAAACACACACCTACTCATTGCCCACGGCAAACGCAACTTTCGATGACTTTCAGTCCATTGAGGAACGGGAAAGTACCTCCCGGATTGGAATCCATATTCATTGAATCGACGATTCATAATTAAGATGGAAGCGATATAGCGTGATGGGTTACCGAACCTAGTTACTGAACAGGACACTATTAGACTAGAGGTCCCCAAATAAGAGTCTGTGAGCTCTAACATCACCTTAGCGGGGTCTCTCAATTCATGGAAGTCGTCCATAGTCATCTGAGCTTTTGAACCGTTCGACCCATCCGCTCACTGACCGTCTTGAAAGACTAAAATACTCAGTGGTCTGGTGGCGTGACTTCCCTGATTCCCGCATCCCATTGAGCTCCAGACGACCTTCCATTTTGTGAGCATCTCTCGAACTCAAAATCATATTAAACGTGCAGACCGTCAAACTAGAAAGGACATTTATAAGTGCTCCCATGGTTCTCAATGGTTTGAACGTGATGACGAATCTCATCATGTAAAATCCAATCTCTTGATACTCATATATCTATGAGTGTCTGACATTCATAACAAACATCATGACTTTCTCTCTGGCAATGGCAGACTGTATGACGTAAAAGCGCTCCTTTGTTCAGCTTCTTTGAAATATTCCGAATTAACGGTGTTTAGCCTCGGGACCATGGTTTTTAGGCTGGGGTGGGGCATTTTTGGCGAACAGTTTACGCATTCTGTCCAGTATGTACCGCTTGAAAGGTCACCGCTCACAAGCT
>STRG.80530.1
GCATACTTGCTTGGTTGCATCAGCAGCGTGTCACCAAGTGTTCCCTCGAAGGCTTGTTGAAACTCCCAGTTGTGTCCACCCACCATTCACGCTCCTTAAAAGCACACTGCATTCCTGGTGAGAGCTTCTGCCTCCATGTGGCTTTCTATATAATATCGGAATTACCTATACAGAAAGACCAATCTGGATATTCCATTCGACTCACTTGCATTTGTATCACAGGCAACCCCCACAATGAGTTATCCAATGGAGGATCAATCTTCTCTATTTCCTGTAGGCATCTCAAACTGCATTTTGATAACACCATGCTAACTCTATTTTTAATCTTCTTTTGGTAACGACCAATTTCTCAGTATTGATTCCTCAAATATCCAGTTGGTGCCACACTGCGACTCCTTTTACACTTCTCGACTCTTCTTTGAATCTCTTTCAATCCACCGCTCTCTCCCTATCTTCATCGACTGCACACCAAATTCCATAGATCGCCGTGATCCATTCTGGACTACCGGACCCGTCGCAGACAGTTATCGGCATCCATAAGGCAAGTTGTGTTTTATTCTTGCATCAACTCCCTGTTCATGTAGTGCTGTCCGACACCAGTTGCTTTATGGGTTCTTGCAAACACTGCACTTTCACCCTTTTTCAGTATCGCTTTTCCTTCATTCCCACGTCCATCCCGCTAACCGCACCGTCCCCGTCCCGAATTCGAAACCGATTCGCAATAGCCGCGCTAACCGTCCTCTCTTTAGCTCACTTAAACACCGTCCAAGCTGATCGTTCTATTACTGCAATTGTGTGAACCA
>STRG.8284.1
TTCTCACTTTATTATCCGTTACCACAGTCCACCTTTCCCCCGAACCGCAGCCGGTTGAAAATTGACTCTCCACTTCTCGAGGACCCTCCAGTTGCGCTTTCTCATTTCTCATTTCTGAATGGTACATGTTACTGATCCTGAATCTAAACTCACCTTTTTATGGACTGCTGTTTCTCCCACATCCACCAATGTTCACTTTCACGAAATTGGTCTCGGCACCGTTTTGACACTCATTCCGTTTATTGAACTCCGGTAAATCCGACATTCAGGGTCTACATCGTCTTCATGGATCGCTATCCTCTCCGCATCCACCGACTTTCCCGAGGACACTTCTTTACAAATGTTTTTTTTCTTTTTTTCTTTTTTTATTCCTTTTTTCTTGTCAAAAATGTACTCCATCTGCAGAACCTCAGTAGGCCTCCGTTTCCCCAGCTTGCATCATTCTCGTTCATAATGCGTCTTTGACACTGCGCTCACGGTTTTTCGATATCTCC
>STRG.31189.1
CAGACGGGTCATGGGAAAGCGGTCGGACGCAAAAGACTGTGGCACATTGTGGTCTAATAATCAAGGCGGTCTTCATATGCTTCGTCTATTTTAATGTTATCGCTTGTCATGTTGATTGCAGAAGATGCGTCTAGGATTCTGCTTAGTGCTTCTCTAAGTTGTTCTAGCGCGCGACACGATCACAGCGAGTCAGAAAGCTTATTCCAGAGGCTGGAGTAGATAACCCAGAAGCATCCAGTGTACGCAACTTCGTCGGCCTGCAGCAGTATAGCTCAAATCCACTGCAAGTCTATTTTACCCATGCCTTACTCACATAGGCATAGCCAATCCATTGTTTATTGTCTTCATATATTATCATAACCCACAGCTGGAACCACGTCCAGACTGCAATCTCCCTTTATTTCAGGTTGGTTGTCTCTCACCATCTCAGTCGCCAAATTGGCTAACCAAGGATGCCGCTTTGACCCGCACGGACAGACTCAAGTGAAACCTACCATAGCAACTGAGACTGAAATCAAACCGCACAACAGGAGATACCCCTAATTGCTTATCAGATCGTTCAGCGTTTTCTAACGCAACCAACACGAATTCCAGTTCACGCGCATGCCGCTAATATACAGCCACAATCGGCTGATTGACCGACACATACTGTGCCCTGCCAGAAGAAACTTATGCATTCGAAGCCGTACATTACCGGAATTGACGGTAAATAACACTGAAGGCAAATGCGTCAATACATACATATATATTTGTCAGTGAAACAGCATAATAACGCTGAAGTCCATGCGGAGATTTTCCCACTTTATTATCCGTTACCACAGTTTATCCTTCCTCCGAACCGTAGCCGGCTGGAAATTGACTCTCCACTTCTCGAGAACCCTCCAGTTGCGCCTTCTTATTTCTGAATAGTACATGTTACTGGCCTTGAATCTAAACTAACCTTCTTATGGACTGCTGTTTCTCCCACATCCACCAGTTCACTTTCACGAAATTGGCCTCATGTCCCCTTGATTCAAAACTCATTCCGTTTTTCGAACTCCGGTAAATCCGTCATTCAGGGTCTGCATTGTCTTTATGGATCGCTATCCTCTTCGCATGCATCGATTTTCCCCCCTTTTCTTCTTGCTCAAAGTTCACTCCATCGGCAGAAGAGTTGGCTTCCTGTTTCCTTGGCTTGCATCATTCTTGTTCATAATGCCTCCTTAGCACTGCGTTAACGATTTCTTCGACATCTCCACCGCGCACCACTGCCTAGCCCGGATTCGAAACTGGTTCAAAACTGCCGCGCGAACCATAATCAGAATGATCCATTCAAACTGTTGCTGTCTATGTTTTTCCATCTCTGATACTCTCGACTTTCATACTTAGAATTTTGTGAATATTTCATCTTATTGAGTAACGTGTTACATCATGATCATGCGTTAGCGAGTGCGTCTCGACCATGGCCGAGAAATATACCAATATTAT
>STRG.721.9
AGCCATCCACATTGAAAGGGTTTATCCGTGGTGATAGGTCTTTGATTTGGAATATATTATGATGAGAGACCATTTCTTTTAGAACAGTTGCATGTTGGCTTCTTGAACCCACGTGACTATCATACATATTTCATCGGTCATTAAATCCGTCTCCCCCCCCAAACTTTGTGTAGAACCACACTGAAACATCAATCGACGTCTTGAGACCCAGTTGCCGAGGTTGATATGGAGTAACTGAAGGTGGATTACACGTGATACAAAGAACCAAGACCAATATTGTTTTCAGCTTAAGAAAAAGGCTGTTTGGACTTATTTGGCATTGAGAGGAAAGGTGTGATGGCAGCTGACGATAGCGTGCCTGGAACATAGTCACAAAAATTCAAGCACAGTGACGAACAAAAATTGTTTCAGGAACTGAAGAATAATAGTTGGCGTCCTCAAGGTTCCAACATTTCGAACTGTGACATCCAGGGTTGCACAGCTAATATGTGCTATTTGTTATGTGAGAACGCAAACGAGATCGAACCACACAAGGCTTAGTGACCGGGAAGAAAATTCCCCTATGTTCTGGGAACTTCATGTAATCTTGCATAAGGCGCGTTGATAGCAGATTGCGAGCAATTCAAGTGGAGGACCAATAACAATTCTGTTCAGACTGATCTTCATAAACCACTGAAATCCATCGAACATCTCTGTTTGCCTAGCGTGCTTACTCCCGACTGTGAGTGAACTGAGACACGAAGAATATGTGATGCCTACTGGATGATAACCAACAGTGTTCTCTGGTCATATGCTCACCTTAACCAGGCACGATTTTTCTTACTATTTACGGTGCACGATTTGTAAGAGACCAGTTGACCGTTGGACAATGAGCATTTGTTGCATCGTGTAGGCTACACGATTGCAGAACTGAATTGAACCTTGCGCCCTGGGAACTCACTCATTCACACAAACACACACACACAAACAAACAAACAAACAAAGTATACACAAACAGACACACAAAAGCTCTGGGCCAATGTCGTCGAAAGAAAAACAATTCCACTATGCGTTTACAATCGAACTCTGAAACTGGATTTTCGATAGTGTATGTAAATGAATACACAAGCTTTTATTGGCACAATGGTTATCGGTCACATTTTCGGGAGGAAAAAACTATAGCTAAAGCGGGAACACGTTGAATCACTTGATAGTCCAGCTTTTGGACCGAGCGCCCACCGGCACGATAGTTTACCGTGAAGGTGGTGACGAGCAACGAAAACAAATACGAGGATGTGCTATTTTCCAGCACTTCATCACATCGTCGGTTACCATGGCTGGCTGAAATCGATTGACCTTTCAAGCACATCACAGGTGTTGCACGGATTATTTCACTGTGTTTATAAGCGCTTTGTTATGCAAATCGCTTCTTATGATTTTCACATGATTTCCTTGGTCTGCGGATGTATTTATTGATTAAAATTTGCTGTAGGGCAAACTGTTGATAAATCACTGAGAAATAAAGTTTTCACTCCCGCGGTGCGTCGGATTCTCCCAAGAAAGTCATGTTCATCGTAGAATCATTACTAATGGCTAAGGCGTCTTGTTGATCAGTCGAGAACAAAGTCGACAATTTCAGTCAGAGGCTATATAAATCGAGGCAAAATAGCAGTCTAAAATGGTTATGTCGCTCATTTCAAAGAGATGCATTACACATATCGCGTTTTCCGTGTTAATGCATTTACTGACACTAATATCATTCTTGTTACGTATAAACTTATCAAGAGTCCGTTCCAACAGGTTCACTGACAGATATGCAGAAGAAATGAATAGGTAGGGGGTTAGATAGATAGATGGATATACAGATAGATAAATAGGTGGATAGATCGATAGATAGATAGATAGATAGATAGATAGATAGATGGACATGGATATGTGAAAATATAAAAGGAAAAATTTCCTTCCAACCCTGGTTTCGACGACAGTATTTAAGATATTTCAGTGCGCACCAGAATTAAAATGTGTCACTGACTCAAGCTTAGTATGCAACCGATAGATAATTTGATTAGTTAATCAACCTGCAATGTTAACAGTCAATCAGTCCATCAAACATTTAGTAAAATTTTACTCACGCAATAATTCTTACGTTCAGTCATCTCATTTAAGTTAAGTATCAAATAGAATAATTCGAATCCGTGATAACCAATAGCAGCACCTTTTCATCCGCACGTGAATATATCGTAGTTGTCGAATATCTAATTTACTCCGAATTTTCAAAATAGTTAACATCAAAAAAATTGATCCAACGATATTGATTACAGATGGGAATTCGGATTCCTACAGTCCACCTGGGGTGAACTTGAATGGAACGACTGCATGCTAATGCGTACCTTTGTGCAACTCAACAAATTCCAAAGTTGAAGATAGTTGTTTTTTCACTTAACACCTAGACCCATCTAAATCTCCGGCTCATAGATCATCAACCCATACCGATCACCAGCCTGAGCTACAAAGAACGCCAATATTTAAAGTCTTTTGCTTGACTTAAGCCTACTGTTTTTTGCAAAGCAAACATGACCACGTTTAAGTGAGAAACGTGCCCATTGCACCGTCGGTCTTAACCAAGTCTATGAATTCAGTTAAAAAAGTTCGTTTTTTGACCGGATAGATAACGTCGGTTTTCCTGATAGAGTAACTACGGAAGTTTTGTTTTTTAAGTCGTGATAATCTTCGGGGACTTGTCTAACCCCTTTCAAACTGCAGTCCACACTGGAATATTTTAATGTTTGTCTTACGGAGCATATATTGCTGACTTTAGAAAATCTTATGGTTGCCATTACTTACAGTGTTGTTCCTGTACTCAGCATAATAGAAAAAGTTCTTTTGAAAGAAGAGCCTATATGACAAACTCAGTGTTGACGTCACGTGTGGTCTGGTGGCTGTACAGATTACCGACATCTAAGGGACTAACTACACTAGAAGCACGTCGATAAAATCGATTCGTATAGTTTTTGGTCATGGAAGAACCGGATAAAACACAACCTGGTCCCCATTCCTTTAATTACTTCAACTGACCAAGTTAGAGTTTATTGTTGCTGGTGCCTTGCAGAAGCCATAGAATATGAGAAAAAAGCGCAAGATGTGCGTCTGATTTCACTAGATCGAGCCATACTGTTTGATTTGATTTTGGATAGAAGTATAATTTAGCTCACATTCCAAAGTTGAGAACGTGTTTATAATCACCACCGCGTCATCTAGTCTGTCAAGGAGTTGGAAATCTCCCTGAAAACATGTCATCTCCAAGGCTGCAGTCCGCGTTATTTCGATCCACAAACAGGGTGCTTTGTGAATATTAACCAATGACAAGGCCCACATATCCTACACAGCAGTGCACCCATGACGCGTGTGCCCATGAATCAACAGTCTATCACACGTCATTGTTCACACCGACCACTGAAGGACAACCCGCTGCCTACTTTTCACATCAGTCCCCCAACCATTCAGGCTTCTGACATACTGTGATTCGATTTAGCCAATCATATCTGCACATTAACCTGGGTAACCAATGAAGACACCATATGTGTCCACGCATCCCCTGCCTCATCCTATAAAATGGGTTCGTTTTTGGTTACAACTGAATACTGTTCCTGCACTTGTTCATGGTTAATTCTTCGTTGGGATTAGACCATCTGGGGATAATCCAGAGGTTTTCACACCTAAGCAAGATAATCTTTTTGGGCAGTTCATAGATAGTGATGGGAAAAGTTAAATACAAAGAAAACAGCCATATCTGAACTTCTTTTGTCCACTCTATCAGCATTTGGTGCTTCATATTACTTTTTGAGGATCACTTTTTCCTGGATGGAAGAATAATAGTTATGCTTTCCAGGTCCGAGTTCCTTTTCACTATATAGAGACGACTCCTGACATGGCTGGTTACTACGATTGACCTATGAAGAGTCATGCGGTCCTCTAGCTCGACTTTCAGTGGTAGGTGTATCTGTATCCTCATATAATACACTAGGTCCTACGTGTTTTATCACACTACACGGCTCTCAAATACTTTCCACCACGAAACTCAGCAGTCTTATTTGCTATTGGATTTCCCATTGTTCTCATTTTCTCCAAGGACATTCTACTATTGATCCGACCCGGCGGCGGTCAAACTGTCATCATGGTGAACTTCAGGCCCGTCTGTCCTGGGTTCGAGTCACGCACCACTGACGCAAGTCACTACTCAGTGGGTGGCCACTAACTTGCTTGGCGTCCCTTTCTTCAAATCTTAAACTTTTCTCCCGCCGTCGGTCAGATGCAGCCCTCTCTCCCTTCTACCGATGAGACAATGAATGTTGTTCTTTTGAGGTTGCATGTTTTATTCCTCTTCCAGTGGTTTACCCTGGCGGATCCTGTCCACAAAGAACACTCATACAATCTCGCCTTTATGCTCAAATAAACAGTACTTCAGAATACA
>STRG.12362.1
AAAATTGACAGTCTGATTCAGGACTACAAGTCACGCGGTCTCACGTGACACCAGGTAGAACACCATCCAACACGCAACTGGTGCACAGCTTTCTGATTATCGATCGATGATTGTTTTGCCGCACCATTCGATCTTCCAAGCCATTGTCACGAAGAGAATGATGATTCCCTTGAGCCAGCTGCACACCTTTTATGATTCACTTGTTTAACCTCTTTAATCTCATTTCAAAAGGACCTTTCAGTTACTTAGCGAATTCTACGCTGATATTATCTTCAGACAGAAATATAAATTGTGAATTGTAGCAAAACAGTCTTCCGGATAAGGTACCCATATGCCTTGAGAATTTGATGCTTATCTACCGAAACAGAAGTTCACGACAGTCTAACTTTCCACTGTTCCGGATTTTGATGTGGCCAGCTGGACTTCAGAAAACACCAGAATGACTTTTGTTATCAGTATTTTCATCTGGAGCCTCAAGTACAATAATTTTCTAAAATTTTGTTTTTGCATTCATAACTACAGTTCAATAAGAATGTTGTTTGATGTTTTACGTGGTGTCTACTGCTGAGAAACCCCGGGACACGATGGGGTTTGGCGAAATTGTGTCAGACCAGCGTCATATCACGGCTTCAATCTGAACATGAAAAAAAGAACCGTATCCACTGTCTACGACTTTGAAAGGGACGGGGTGTTGCACGCATGTTTGACCCAGATGGAAACAAACTTCGCTGAAATGTGAGATTTCAATCAACTAACTATGAATGATTCAAATGTTGTAGTTGTTGCCACAGCAACGGCATTTGATCACGCAAACAGAGATGTATGTTTTCAGCAAGGAGGACAAAAATATTTGTTTATAACAAAAAAATCGGTCAAAATACTCTTACGAAAGTAGCTGCCCTTTGTTTGTATTTTCTCATTCTTGCTGATTTAAACTTGTCTGAATAAAAGACCTTTTCGGTGACATGCAATTCGTCTAAGGAACTTCGGAAACGTTGTTTTCGGTCTTTCCACAGAAAATTTTTCGAAAGAAACTTTGACTGGAAAAGTTGGTCTGTTGTTGTCTATATATCTGGCGAGAAAATGACCAGCTGCCCCAAACTGAAAACTCACACACGTGTGATGTCACACTTGAGAAGATACGCGGACATACTTTTGTTCTTTGTGAGAAAGACATTATATAGACTTCTATATGGTACCAGAAATGTCACTTTTATTGCCCCATAAATGGTTACGTGGTTGAAAAGATGCATAAACGTGTTCACATTTCTTGCACTTTGTTTCACTGCAGTGTTCCTCACCTTTTTTTCCTGAAATTCAAGCAAAACTTATCGTGACTGACTCAAGGAAATTTTGTTTCATGGTCAAAATCTTTGGGAAGCTGAATGCTTTCGTAGAACGGCTTTCTTGGAAGAACGCGTTAGAGAACCGTAAGAACAGAATTCAGCATTCTCTAGAAAAAGTTCATGCTTCTGGCCGTTTGAATGAAAATATTTTTGAGGATAACTCTGCGAGATGAAATGCTGTCCCGTTTTGAAGTTTTCGTTATCATAATAACAGTACAGAGCTATGTACATTTACCTCGTTTGATTCAAATAATTTGTGTCATCGCTTTTCTTGAACCAAAAGTGCCATGATATTACAGTTACGCATCCGCTACGGCGACTGAGGTTCCTTTTTTCTCATATTCTTTTATTTACTTCATTTTAGTTGTGTAATAATGCACAGTATTTAATGAAAGGGGTCGCAGTCAGTTCAAAGCTGCTAGTTAGTGATTAGCCCGAGGGCGGTTCGGAGATCCGAACACGTGACCTGGGGGTTCAAAGCCCACCGTGATAATGACTTGACCACCACCGGTTCAAGAAACGAATGACGAGTTGTACATTGTAAAG
>STRG.77837.4
NNAGGCTTGGAAGTACCGCAACACTAGGAGTAATATCAATTCATTTTCAGTCAACCAACTTTCACAAATGTATCTGCTTAGCAGCACCGAGAAAGCTTGACTGATATGACAAATGCCCGTGTTGATTTTTGAATGTGAAAATCGGTGGTGGATTTTCCAATACGTACATTTATAAATGCATTGGAAGATGGGATATGATGTGCATCAAATCGGGTTATTTTTGAACAGTTTCTCGAACGAAAATCAAAGTGATGCAAGTAAAGTATTTTCCGTTGAGGTTTTCTCCACCTCACATGTATAACAATCATATGGATTGCTGTGCATCTGAAAAGTGTCCGAAAATCAGAAAATATGTTACAGTGGGAAGGTAACAGGTGAACAACACCGTTTTATTGACCGAACCGGAATAGTCAAGTGACCAGACAAGTGCGATAGTTCCAATCACAGTTTTCCAAATCCACAACCAACCTTCATCGAATTTCATTTTGTATTCACATTCCGACTAATGGTATTCTATTTTGGTCTTTGGTGCTTAGGGTATTTTAAAATCCGGGCTTCTTATCCAGTTTGTAAGTTTACCGACGGGGATAGGTCTTCACTATTCAAGGATCAACCATATGGGCTGATCATGGTGAACGACTACGAAAACCAGTGTGATTACGACTAACGAATTCCTCTCATAATGAAATCAATGACTGACCAGATTGGCTGGAGTTCAGAATAATGCAGTCGTTTGGAACAATCCGTGAACCACAACAGTTCCCTCTTGCTTTCATTGCCTGCAACTTCATTGGCCATTTATGAGATTTATTGATAAAGTTTCGATCTTT
>STRG.45943.1
CAATTCTATTTTAAATATTATGTGCAACCCGAATATGTTGGTGTTCTGAACCAATGTTTTTTATTGAATTGTAAACACACGAGGTTACAAAATTCACACAAATACTAGACGCAAAAACAAAAAATAACCCGTCGTGAGGTTTTGCTCAGCTCATCACCAGCCCCTGGATGGCAAGAGCATCAGCAAAACTCAGCACATTCCATTTTTGTTCACACATTCTCAAGCACTCTTCAAGAATAACAGATCAGTTGGACTTTTAGAAGCAGTTGTTAGATCTGTTGGAACTTGGGAGGGGAAGGAATGCTCGACACATGTCCTAGTGGTAGGAATTTTGCTACATGCAAGATGTTTTTCCACGTTGTGATTCGGAAACAAGTGCACAAAGCAGGTGGTCCACCGTCAAATGCGAATTACTCGGATTCGATTTGCACGCAGAAATCAATGCCACCCTTGACTGATTCCATCACAAAACATTCCCTGATAATTTGTTGATCATCGTCCACGCAATGTGTTTGTCCTCAATATAGAACTTATTTTTCATGTTATTCACTTCTTTTCTTTACAAGAATAAGAATAAATGGTCAAGTAATTCCAACCGATCTAAATGTTCTTTCAGAACACATGTCATGGTAAAACGGGAGAGATATCGTCAAGCAGTAATGAGACGTCATATATTTTACACTTGAATAGTCTACCTTTCTGGAAGAGAGGACTGGAAAACAATTTTTCCAAA
>STRG.7170.2
AGTCGGAAAATGAACCAGTACGATGAGAGCATGTGACACCGGCCAATCACACAGTTCTTTCATTCGATCATTTGTCCTGTACCAGTGCGCACAGGTCCTGATGGAGTGGGTCTACAGATTGATGCAGAAAGGCAGATGAAACGAGACAGCTAGCACCAAATTTTTAACCGAGTACCGACTGGTTCACCTGGACTGCGTGTTGGCCATCAAATTGATACAACACATCAGTACGCCAACCGAATATCAAGGTCTTTAAGCCTTCAGATTCCGGTCTACGAAAATATTTGTTGCGAAATTTGATCACGCAACAATGAACACTAAGAAAGTTGAGGCGAAATGTATTGCATTTTCATGTCCTACAAATAATTAATCTCAACGATCTCCTCCAATTTGTGTTATTTGTGCTATGGTAGTTAATACTGCTCTAATCAGTAGAAGACGTGCTGATTTTGATCATCAATATCTTCGGTCATGCCAGGACGTTTGATTCACCCTGTAAAGCAATGAAATAGCGAATTCTGAACTACACTTCAGTATTTTCCGTAGCTTAAGAGTTTTGCTTCACAGATTAGCAGCCTTGCCCCATTGTTAAAGATTCATGTGTAACTGGCTTGTTAAATAGATGCGATAATAGG
>STRG.65384.1
GCGAAATCTTACTTCTTCGGGTACGAAATGAGTTTAGTGTGACCATATGGTGTTCGATATAATCCAGTTCTTTCGACAATTATTTGCACAATTCTGTGCTCTGGTTTCGGTTTACTCGCAGCATCGTTGATTCCGGGGTAGAAAGAATGGAAGCACAAGCGAAAAAAACGAATGGCAAAGAAAGGCTGAAGTGAAAATCACGTAGAGGACGGGGAAACCGGTCGAATACAACTATGCCACAGACAGCAGGATCGATCTATGCTACGTACTGTTTCTAATCATCTGGTAGGCGTATCTTGTGGACAGCAAACAGGAAGCCAAACACATCCTACTCGGCTAAGTCTACGGGTTTAGGTTTTCCCACCGTTTTGTTCTGAAGTGAGCTGTTCTCCTCGATCCATTGTTCAACCTTTACTCGCATCCGAGAACAAAGTATGCCCGGAAATTATATCTATGAGCATGCGTATTACACCTTCGCGCCAACTTAACCTGGACAAACCAACCAGATTTGGCTGGACTGTCATCATCGTGAACTTTAAACCTTGACGAATCTTTCCAGTGAAGGTCAGTCTCAGATTCTGTAGCTCTTACTTGACCCCCTTTCCGGAAATGTTGTTTTCTGTGGTGTGCTGGACAAAGAATACATAAAGATTATTTATTTATTCAAACTGATCTCAACCGAATTGGAAGAAACAAGTTCAAGATCTCAAACAGTAACCTTTTCAGTAAACACTGAAGCATAGGGACCATCTTTACTACCATGTCGTCTTTCTGTCTCTCAAATTCCACACTGAGCCGCATATACAAGCATCGGACGGCACTCCGTTTCAGCTTCTACAGTCACGTTCATCAAGAAGGTCGGCGAGAAAAGACCGTGGAGTACCGATAACATGAACTCTCACTGGGCCTAGGTACAAAGACCCCACGCTGGCTTGTGCCGAGGACGTGTGGGAGGTAACCCTAGCCGTTACTAAGTGCGATAAATGTACCGTC
>STRG.1451.1
AGATAAACGGATTGTTTTTTCAGATACTACTCGAAAGTAAAATAGGGGGTCAACAAGAGCTATGGATACTGAAGAGAATCCGAATGTGATGAAGTTACGTTGACAGATCACAATTGGATAAAAGAGGAAATGCAAGCCTACGCAATGTGTTTGCACTCTTCTACCAAACGAGGACTTCATTGTATTCTATGATATATAATGCCTCCGCAATCATCAACAACCATAAATTCGTTTCCACTGAGTCCCAGGTGAAAATCGAAACAAACGTTCAAGATTGAGCCGTGGGTTTCCCCCTGGAGTGCTGGTTCGACAGGAGCTGCAAAGTGAAGAACGTGTACCAAGGCCGCTCGTGGTGAACGGCAGACAGTTTCCGAAGGTTTATGACAGATGCAACTACATTTCACTGATACATCCATCATTTGCTTCATATTCCTAACGTTCATTGCCATCAGTATTACATCCTGACAAACTGACGTAATCAGTCTTCACGTCATCGATCTTTTGGACAGACATTTTACTCTCTCCTCCACATGTCTGAATAGCGAAAGACCATGCGACTTTTTATTTCACACACATTGCGCAACGATTTTCTGTTCTTCTTAAGGAAGTACGAATGTGTCGTTACGAAATTCGTCGTATGTGACGAAATTGTTCAACTGGTGGGCAATATTTGATCCCTGCTCGCTGGGCTTGCCGGTTTAAAGCGTTCGTCTTCGCAGTAAGGAGTCCAGAAGACCTGCATACTCATTAGCTAGATACACTGGTAGATCTGTACGGAAGTCGCAACCGACTGCGTTCTACAATGTCACCAGTCATATGATACTATTTACACTATTTTCATAC
>STRG.78865.1
AGGTCGCTGTTCGCCAATGGCTATCGATCGATATTTCACTATAGTCAATGTAACTCAGTTCTTATCCACGGAAGGAGAAATCACCAAACCGAATGCGAATTAATTACTACTCCGTTTCGATAGTGAAAAAGTATTTTACCAGTGGAACTGGTGTGTATCACGAGGATGTTAAGTATTATCATCGCTTCGCACAGCTGTGATTTCCCGACATGGCTACTGTAAGCACTGCATTCACAGAGATCTCAGAAAAAGATATCTGATGAAGCAGTCGAACCCACTGACCACTTTTCATTTCAAGAGAGTACGGATCGAGGAATCAAGAACAAATTCTGCTCTCCGTAGTCGCAACTGGGCTGTCTTGTAGCACTCAATCGATCATCATTAATTATTTTCAGAAGAATTGATTAGCACCGAGTTCAACCTTTTGAAAGTGTACATTTATTCAAAAAAATTAAACTGGAAACTTGATTGGAGTGCGGAATTGCGATGCCCTCTAACAACGCGAGATTAAGTATAGAAAACAAAAAGAATATTTAACTGGCCGAGCTCACTCGACCTTGAAATGCAGGTCTCACGTTCAAGATAAAGCAAACGTTTTCCTCCGGTGTGGCTACCATTCACCATCGAACATGTGCAATGCCCCACGGAAGATTACTCACCCAGGTTACTCGTCATGCGGCCATAACCATTTGACCTTCCCGCATCCATTTGTAAACTCAGTGAATCGACATTTTGTAATGCCTTCTAAATTGAGAAACTTGACCTCTTGGCCATCATGCTATCGATTCTAATTTCAGAATCTTGGTTCAC
>STRG.18844.1
AAGCCATCCTTTGTATGCATACGAATGCAAGTGCTATCAAACGTTGTGTGAATCACGGGGTACATCGAGGCCACATGCGCATTTATCGTACGAGCTGCATTTAGTCGACGTTCGAAAGTTGACAGTCTGACTGCAGTGACTCATGGCAGTCAGAAATGGATGTCCAAATCAAAACATGAAATTCAAACAATCATTCAAAATATTGGCAACACATAAGGTGTAATACATTTGGCGGAAATCAGACAGCAAACAAAAACTACTAGTTTGTGCGCCATTTGGTACACTTCATCGGACTGTATTGCGTAAACCAAATAGTGCCCAAAAGAATTTGGGCATAATCGTGGAGAGTCTCATGCAATATTACGGACTGAATGATTCCATATCTAACTGACTGACCGAGTGACAAACTAATTGATTGATTAACTGAATGAATATACAAACAACTCAAGTCAGCCCCATGCAACATACGCGCACAATCGAAGTTAGTAGTTATACCCTCAATTTCTGTTCCTGCGTGTACCTGGTTTATTTTGCACATTCTAGACCGGCTCCGAACGACTTAAAGCCTCGGCGTCGAAGGTCGAGAACAAAAAGCGTAACGTGGTAGGTCAGGCAAGACAATCAGGCCTGAGAAAAATCCAAATCATACAACTACAGCTCATGTTCTTGGGAATTTTTCATGAACCGTGTAAAGACTGCACAGCAATTCCGTGTCCTTGATTCTCAGATCACGAGTATGTTTCATCAGATTTATCCCCTCATCCATGGTGGTTACTTCAAGTTCGGCTACTGGAAGTTGAGTAGTAAAAGCTGAAATTCGACTGGTGTGAAGTGGATACGGAACTATTTTATAAGTTAGAGCGAACGTATTTTTTGAGTTACCTGATCTGCGGCAAAACAATAATAATAATTAAACAGAGTGAAAGAAAAGCCGCATCTATGATCTAGGGCACTATAAGGCTCAGTTTAACTGCATCCCATCTGTATTGATCTGATTATTAATGCGCTAGCTTACATGATTGATTGGGCCGGAGGTCCAGGACGACGTTTCCATTATATGGAAAAAACAAGAAGCCGTGACTAGTGGAATTAATCATGTACGGCTTCCTGAGTAGAGCCCAAGAGATCCATCCATCCAGTGGTTAAACAAGTTGAAAGAATTTTTGGTGCGGCGAACAGTGTCACTCTTGTATTCACTGACTTTCATCTGCTTGATATCATTTGTAGTCCTCTTCTAAATTTTCACTTTATTGACCAGTTCGACCTCCACGGTTGAGCGAACTGAACTGAACTGGAATTT
>STRG.68235.1
CCCGGCTCGGTTGAACACTGGAACGATCAAGACAACTGCGAGTGCTGGATGTGCTCACCTTGCTGAGTCAAATCATTCAATAGAGGTAATAAACGCCTTTAGCAGCGTTGACAAGTCTGGGCAAACAATGAAGAATTGTCAAGTGTCCCATCTTAGTCACAGCCGAAGCCGTGAGTATTGAACTCTACAATCCTCCCCTGTGAGCTCAGAAACAATCTGTGTAAACACTTAAACTTCCTTGGCTCACTTTTTGTTCCCGAACACGTGTGCAAACACTCGTACACTCTTCATTGTGATCAGTTCCACACACACACACACACACACACACACACACACACACACACACACACACACACACACACACACACACACACACACACACACACACACACACACACACACACACACACACACACACACACACACACANNN
>STRG.17364.1
GAACAGTTTCCAGGCGGTTTGTGCCAACTGTTTGAAATACGTGATATGCTTCGTTAATTTCTTTCACTAATTCAAATTACATATTACGAAGCCCATTTCTATCTCCTAATTTATGATTTTCCGATTGACTGTCCTTATTTTACCCATTTCGAGGGAATAAAATAGAGCGATCTATACCGAGATTTTCAGGACATTTTGATGAATTAAGCCAACACATTTAAATAAGACGCCAACCAAGCATTTCACATTATTTCAGTTGTCGATTTCCTTCATATCATTTCCATGTTGATCCGTGTAAAATAGCTACTTATCAAACCGCCCGACTACTGATCGGCCACTCCGACTTCTCCAATCATCTCGCCTGTACGTGTTTGGTATAACCGTTT
>STRG.64795.1
GTTACGCCATTTAGTGATACCATCTCGGATAGAACGACATCAAAATACAATGGGAAAACATGTGACAATTTCACTTTTGAAGCAGGAGTAAGTCCCACTCCCTGTCCGGTTCAATCACACAGCTAACCAAGGTCCCTGGAGTGACAAAAGGGGCTCTTGGTAAGCTGCTTGTGGATTAGGATCTGATATTTTTGGAACTCCAGTTACCATCCAATGAACTTCGTGAACTACTGAATGAAAATATCGATTCTTTTGGTGACTATAGAGATTCTTGGACAAATTTCGTCATCCAAATGGGAGAAACCAGTGGTTACTCCGGTAACGTCCCATTTGTAGAACTCCAACGTGATGTACTGATTATCGAGTCACTTTGAATACCGGGCCTCGCAAACAGTCATGTACCTCTTCAGAACCAGGGGAAATACTGTCACACTTCCATGGTTCCGTTCACTTCTCCCATTCTGACTGGAAGGAACTCATCACATGAAATCGATTATATATGGATCCCCATTATTGCATTGTTATGAACACTCCCTTCCGTCTCTACACATACAAGTTTACACACTTTGGACTCAGTGATGCTTCTGTCACCCACAGTCCGTAATTAATTCTCTCACTGAGGGCCTTGACGTTGTGCAATGAGATTGCTATTCATGCAGCCACAAAGATTGTACAAGATGGCAGACTTAGAGAGATAAAGAAATATTTTTAATG
>STRG.15563.1
ACACTGAACAAATAAACCGTGATTGGTCCAAATGGGATTTCTTGTACTGCATGCGAGTAAGACACAAAATCACCACAATGCCCTTTAAAGGTCTAGTTTTTTCTGACGACAGACCTTTGAGTGAGCTCTCTTGTTGGTAACTCATAGCGAGTACGTAACAGCTGTAGAATGATTTCGTGGTTTGTGAATGTTTGCCAGAATGTTGATGTCGAACGGAAAATCATTGCAGGGCATCCATTAGTGAATAATGTGAAATCTCCGTGCAAACCAGAGTTTCTAAATCAGCAGGTACACACTATCTGTGACGAAGAATACTTAGATAAAAGAGTAAATCGAATCTTCTCCTATCGACCTGAAGACCATAAATAATGGCTCACTTTATTTGCATTTAGGTGATAGGCGTTCGAAAGCAACATGTATGCATTTCAGCCAAAAAGCTCTGACAAAATGGGGGTAAAATAAACACAATATATAACCAGGGGTCCTAAAGGTATATCAGAGTTAAAAGAAAACAAATCTAGGAAATAATTCCGTTTCAGTCTTGCCCTTGTTTGTCAGTATCCGCGAGCGATAGGGAGAACGAGAGTTTTGTATACTTTAATTCTCGGAGGAAGGTATCGAGATTCAGATCCGGTGAATGAGTGAGAACAACAAAGAGATAAGTCAGCGTGTAATGAATGCGTTAGATTCTGTAATATCTTGCAGGCTAGGACTACACAAGATCCAATGTGTTGGCTGACAAGTTCAGTCAAGAAAATCAAAAGGTAGGGATGAAACGCAGCTAATAAGTACCAGTCTACGGCGAACAGCTCTCAACTCTTGTTTCAGAAGGCCCGGCGAAATTGCGGGCGAACAACACTATAAGACC
>STRG.38206.1
ACCCATATGTGGTCCTTTCCAAGTTGGACTTTGATTACAGTATACTTCAACCAGTTTTATCGTAGCATTCGATCAAACTATATCGTGCAACATCATCTGACACACTGAGTACGATTGCTCGGTGCATTTGCCACTCAACTACCGACCGCCCTTCTACTTTTATTTTCCTCACGGAATAAAGAACTGCTACAATTTTCAGGCCAAATAAATGAACATGTGTCGATGCTGTTTCGCTTGTCTTCTTTTTCAGTTAACGCGATTTCATCCCTACGAATGTCGTTCACGAGATATACCGAGACACGTTTACATGGGTTGATTACTTCGACAAAGTCTGGAATGCACATGACCGTATCTGTCATTGTCAATGCACTACTTCGATCCGGAAGCTACCTGCAAACTGTATAGTTCTAATTACTCGTGTCTGTCAGTAATATTCTGCAAACTTTTCGCTGGCCCTTCAACCATATATCTTCACTGAACAATCTGACCCAGTGAACAATAAAAATGACAGAATGCAACACAAAAAGCCTCTTCCATGTTTCACGACATTACCTCCACATCAATTCAAGCGACAAACAATGCGATCAATCCAATGTGCCGTCCTCAACTCCAGATCAACCTAATTTCATCCGCTTTCCAATGTGCCCCACTGAAACCCCTTCTAGTTGCCCGAATGCGGTTGGCTGCAATTGATTCTATGATAAATCCAGTGAGGGGTATTGGTGATCAAGCTCTGAGGAACACCACCATCTAATGATTTCGGCTACCATCAAAATCGTCAACCGGAGAGGCAAGCTTTACGTTTGACTTGTATTTGTCTAATTTTCAACTACGACCACTCAGCGATCTTTACCTAATGAAAATATGAATGATGTGGGATCGCAGAACCAATTTGCGCTACAACATTCTGAATGGAGCCACCCATTTATCCATGATTTGGCATTCTATTGGAAATATTCAATTACCGGCGCACACCGCTTATTTTTCTCCTACAGCATTATATAAAATTGAATAACGTTTCTCTCGGATTCTTCCATAGATGAGTGATTTTTCACTCGGCCGACTGAGATATTCCGAAAAAGAAATCCCAGTGCATGGACCTCCACTTTTGAGTAAACCAATCCTAAATACGCACAAAACTGACGCATCAACCAGTTAGCAGAATATTTATTTTCACACAACCGTAACCATCACCCATATGTGGTCCTTTCCAAGTTGGACTTTGATTACAGTATACTTCAACCAGTTTTATCGTAGCATTCGATCAAACTATATCGTGCAACATCATCTGACACACTGAGTACGATTGCTCGGTGCATTTGCCACTCAACTACCGACCGCCCTTCTACTTTTATTTTCCTCACGGAATAAAGAACTGCTACAATTTTCAGGCCAAATAAATGAACATGTGTCGATGCTGTTTCGCTTGTCTTCTTTTTCTGTTTCGCTTGTCTTCTTTTTCAGTTAACGCGATTTCATCCCTACGAATGTCGTTCACGAGATATACCGAGACACGTTTACATGGGTTGATTACTTCGACAAAGTCTGGAATGCACATGACCGTATCTGTCATTGTCAATGCACTACTTCGATCCGGAAGCTACCTGCAAACTGTATAGTTCTAATTACTCGTGTCTGTCAGTAATATTCTGCAAACTTTTCGCTGGCCCTTCAACCATATATCTTCACTGAACAATCTGACCCAGTGAACAATAAAAATGACAGAATGCAACACGAAAAGCCTCTCAGACAAATATGCGTCAAATCTAATTTATATAATCCTTGGCTTTTCAATGTGTTTTACAAAACCTACATTTTGTTCCATCACGCGGTTTCTGCTCAGTGCAGCATATACATAGTGAGAATAAACG
>STRG.10209.1
CCGGTGTCTGTTACTGAGCGAACATAATTCAAGAGTTCTTCATTTTCCCCTTAAGGTAACGCAAAAGCACATGCTATACGATAAAAGGAATACAAACAAATTCGAGGCAACGTTTTTGAACTGGAAATTTTCATAACACCTGTGGATTTTCGTTTCCAGTTACGGGGCTCGGTAGCCTTGTGCGGCTCAGTTTAGCAGCCATATGCTCAATCCAGAACCCCATTCAATCCTGTCCCATTTCACCAGCAAAATGAGTGCATCAACATTCGTAGAAATTGATATAATTGACCTGTGAGTGTAGTGTAAGGTACGTCTATAAACGACCTGTTTCGGTGGTCAGACACCGTGCCATCGCCTTTCCAGAATAAAAGACAAAATTGGAGACAGTGAAGTAGACAGCACGTGATCGGCTGTCCAGAATCGCAGACGAGAATGGAATCAATCACGCGATCAGTGGGTCAATCAGCGGATAACATTTGTTTAAGCCAACCAGACCCGAGTCAACCAATTTGGGCGCAAACAGATAAACCAGGCAGATGGGCAGTTTAAGTTTATCAGTAGACCAATAAACTTTCATGCAAGGTTTTGATTATGTTCAGCACAGTTTATATGAATGATTTATTTGGTATTAATAAATCAAGATGATTCAAAGCCAGGTAGACTCTTCTCATCAGATCTGGTGAGTGACCACAAAAAGCGACCTAAACGATCAAGTGAATATAAACTCGTATCACAGGAAGAAGGAAATCAGTGATGAAGACCGAAGAAGAATTGTTTGGTGTACAAGGAAAAGTAACGATTTCAAACATCTTTCTCACCATCTAAGAACCAACATCAAAACCTACAGAGTAACTACAAATCGGGGAAAAGAGTCAAGCCTATATTTTCCGATGAGCTTGCAATGGAATTGGGATAATTGATAGAACAGAATCCTACTATCATTTTGAATGGGACTGAAGGTAGAATTGACACACTCAGTGTGTTTAACTGTGTTTAACTGTTGAGCAACTTCTACCAAAAAACAAGGATCTCATTCATAGTGTTCCGGAAGATCAAGTCACCAGAGAGTGTGAGTAAATTGAGGTTGTTGGTGTATTTGGGCAAACAAGCAGTAGATCAAATTTCGTTCGGTTCATGCACTTCGTTTGACAGCACTGCTCTAACTTTTGTTGAACCTGCCGAAAATCGTTCAGATTTATAAACCTATATAACTTTGATGATTTTTGTGATGATTAGTTTCTATTTTATCACCTAGTGATTTTACCTTGCACTCCAAGCACATCCAAGTTAGTGACTGGAATTAAGCTACCAAACCACGTAACTGGGAACGAAATCTTACAGTTGATGTGATCTTGTGCTGTATGTATGCACGTCTAAAGGGTTTGGCTTGTGAACCCTAGGTCCTGATAGCTGGGCAGCCATCACCAACTTCCGAATGATCAACAGAGTTTAGTAAATGATCGCTTTAGGCTACTAAACGATAGAAATCTGTGGAGGCGTGACTTAAATACCGAACAACGCATCGTCGAACCACAGACAGGCAGCCAACAGAGCTCATGTTTGGACAGTATATTCGGACAAATATGAACTCTATACATTCATTTGTACAGACCAGTGACCCAGTCCAATGTGAATGATGATACAGTAGCAAGACTCAGCGTTGTTTATTCTTTGAACACATGGTTGTTTAACTGAAGGTTGGCTTCCAAGCGCGGTTGCCATCTGATCGTTGTTCTCGCCCGCTCTCGTAAATGCACACCAACCACGTACTCCCCCAATCGAACTTTAATTTCTCAAAGATCGTTAGAAATATCGTTCCGATTATGGTGTTCACA
>STRG.51886.1
AAATGTGGAAAAGGCGGCCCGTTTGACTGCGGTGCGCGATAACTCATAACCAATTTGGACAGTTGTTTAAGTCGCGATAACTGCCAAAAGTACAACTGGTGTATCTGCTGTTGGAACAGCTGACTGTATTAAATTTTAGCTTTTTTTCTTCATTGGTACTACTTAGCTGTGAAAGATGATAAAAGATGAAGACGTGTAAGCAAATTTTTGGCTTACTTGATAAGTGCACTTAAAGGTCACGTGTGGACGCGTCTACTTACAGAACGGGACTGTATTTTAAGGGTTAATAATAACTGGAAATACATCGAAAGGCACATTAAGCGTTGGTTTATCAACGCTGGGGATCAAGGCGAAGGAAGACGGCTACGCCGGTATGTTGTTTTTTATTTTTTTGTTTTTCACTGATTCATGGTTTCTGCGTAACCATCGCTTCGTTTCCAACTGATTGTGCAGAATGTCATCCACGGATATGCGTATTGAACTATGAATTGGTTTCACAATTTATCTATTACAAGCGGACACCTCCTCGTGTAATGGTAAATAACAGCAAAAGGATAATTTTCTGTGCAGTATATACGTTTTTGAGATAAAATTACAAAAGAAAATTACGGATGGAGGCGAATGAAGACGGCTAAGACGATCCTGTGAGCATTAAGAAGAATAGCCAGGAACATCTTTGCGTGGGTTGGATTGATCGAAAGCGGCATCTGTGTCAAA
>STRG.71212.1
AAGAATCATAAATTACTAATCCTAGTTTCAAGTTCAAATCGAGGCACGTGCAGTGAATTACAACGGTTGATCAGTTACTCGGACAAACGAAACACGGAAAATAGCCACTTTCGAGATCAGAAGTCAGAAATACCACTTGCACGACAAAGTCTGGATCATTTCTCTGCAATTTCACGAGGTGCATACTTCAGTCAAAATGATTTGTGTTTTTCACTTGTGATTTTCAAAATTTTTAACGGAGGAAAAATGTTTCTTGTTCATCAGTAACTTCCCACTAATGCCCTGGATATACGCTTATTCTGGTCTTTTCGTTATCCATATTACCATCAATCAATGATTGGTTTCAATTTCTAGGTTCGAATAAACCCCGATCAAGAGAGACAATACGATCTGAGTTTGTGCAATAACAATTGCTTCACTAATTCATTCACAGAAGAAAATCAAAGGAGTCTCGTTATAAATCTGAAGGCTGAAACATGGTTAATAACTTGGTACTGGAATGAGAATACGGACAAAAACAGTAGAACAATCGCGACAAAAGCATCCTGCTTAAAATTCGAAACAATACGTTTAGCCCATTCTGTTCGTTTTTTGTACTATTTTCGGGACCGATTTCATTATACTGACTCTAATACACTGAAATGCCCCGTGTGAAGTCTGAAAACACTACAGACGTAAGAAGAATAAACCG
>STRG.14530.5
GCAGGTAGGTCGTGGTCAATTATAGGCCGTCGATTGGGGAAACTGACCGGCCGTGGAAGCGGGATTCGAACCCAGGACGGAAGGGCTAAAAGCCCACCATGCTGTTTACTTGACCACCGTCGGTCAATGCAGACTGATCAATCAAGAAAGTTTTAACCGCAACAGCTACCTTCGTTCCTCTATTTGATTGATTGAGGTGATCGGGAGTGAGAATTGTGGTCGAATTGATTTCTTCGAAGAACGCATTTCACAGGCCTTTACAGTGGATCAGAGGATGGCTTCAGATTTTTAGAGTTGAACAAAACCAGTGATCGGTTACTGACAGCTCATCTTGATATTGCTTAAATCGAAGTTTCATGGATATGAAGGTGCCTTACTGAAGTAAGAGTGGTCTCTGTTGCAACCCTGAGCAGCTGATATCAGTAATCAACACGCCTCGCAACAGTATTTCAAGCAGATTATCAAAATTCCATTCCAAAGCGTACGTCTGCGATTGAAAATCAAATCCACGTTGGCTGGTTGGTATCTCGCATTGCTGGATAAAATTCCACCTGTTCAACATCCTCGAGATTCACTGCTTGAGAATACTACCGAAGTCACTTCCTCAAGAATTTGTATGACGGAGACATTGGAAGCTTCGGAAAAGGAACTATCAGAAAACGTGCAGCTTACTTCTCCAAAGCCCTGAGTCTATGAGTTAAAAGCCAGACTTCGAAATACTCGATGTAATTTTCAACCTCTTGTGTAGTGTTGTGAACATCAGAAACCACCAGATATCCATGATGTTGAGTCGACCTCGAAGGCAGATGTAAGAACTTGAAATTCAATCGAGATCTTAGACTATTGGCAACGAAGACAGAAAACTATACATCGCGAAATAAACGCACGGAAATGGCGAGAACACCAACTGGATTGACAAGTAACTGGAATAGTACATTGTATAGTAATAATCTGCAAGCATTCACAGATGTGGTGTAACACGAAGTACTGTTAAATAATAATCATCACAGTATCTCACTTCCGAACACTGTGGCGTAACAAAGTGGGTTAAAGGTTATCTCATTCTTCGCTCATCAGTCATTGTGAGATACATTTTCGACTATGAGGAGATTTTGATTCCCCTTCGATTACCACCCCGATGCGAACCAACTTGTTTTGTCTTGAACAGAAACCCCACCATACAAACAGGAAGAGAAGTGACTGAACTGGCGAATGCCGTGAAAATCCTGTTCGTACGCACAACCATTGTATCTTTTGTGATTTAGGAGG
>STRG.19068.5
CTTTGTTTGTATCGACTGGGCGACCTTGGAACTTCGGAAGTTCCGGCTGGGTCAGGTTTCGCTCTCAGCTGCTGAGTTCCGGGTTGGCTTTCGATTGTTGTTACTAAGCTGGACTCATGGCTTGGGACCTGGACGTACGGCTGTTTGTGTTGCAGCAGCGTGTGACTCTGGGATCGCAAAGGGCTACAACGTAGACGAGGACAGCGCATCATACGTGCCCTGTGCTCCGAGAGGTAGCGAGATCTCCGAAAGCCTTGCACGGGATCTGCTAGCGAGAAGTCAAGTTGGCCCGACGTCATCGGAACGGAAGCTACGTCATCGTGTGCGAAGCCAAATCGCATGACGTAGAACAAATGGTAGTCGTGTGTGGATAATTAGTGTCAATCAGTGAATTCACAGTTCCGGTGTAATGCGGTGCAGTGCAGCTGATCAGTCAGTCAGTCAGTCAGTCAGTCAATGAAGTTAGTCGGTCAGTGATTCAGTGAGGAAATAGCACACTCGTTGGATTTTGCCCGTTTCTTTGATCTCCTTTTAGAGGGTTGAATGGAAATGTGGTTGTAGATGCGACGTAGAACAAATGGTAGTCGTGTGTGGATAATTAGTGTCAATCAGTGAATTCACAGTTCCGGTGTAATGCGGTGCAGTGCAGCTGAGTTGAGTACAGTCGGATGAGATGAATAAATGGCGTGATGTAATAATACTCTTACTTGGAGGAGGACGAGGAGCAGAAACAGAGAAGCAAAGCAATGGGTGCAAATGTAGCTGGATTGTTTTGTAACAGAGCTTTTTCCCACTGGATTTGCATCATATGTTCGGTGAACTTGAGTCTGTGTGGGAATACAGACGAGATGTACGAGAGGACTGTCAGTTGGTGCTGCTAAGTGACACGGTGGATTTTGTTCGATTTTGACCATGTTTTGATCTATATGGTTACCTGGATTTTGAAATGGTTCGGTCTGGTCCGAATGTGAATGTTGTCGTTTGGTCATGCTCGGACTGGTTTTTCGTGATGGGTTTGCCAATGTGGCACGAATTTGGACGTGGCGTTTGTGAAGAGCGAAATGGGACCATTTGAGGCATCATGTTACGAACGGCTTATGAATTGTACACATTTTCTGTATCCGTGTTTACATCTGTCTGTCGCGTGTCTACTCGGTCGTTTGTTCGTTTTGCGTCTTTCTCGGTTAGTCTAATCGGCGACTGGCTCGTGGAGTATGATTTTTGTATAGTGTTTGCGAGGCCCCACATTCACTCATCGGTCGACTAGTTGGTAAATACATGAAC
>STRG.61739.5
GTAGATTTGAAGCTATTGGCAAAAGTTGGATGATTATCTGATTGATCTGAACTGCGTCCTTTTTGTCACTAATTGGGGAGTCTTGCGTTATGCAGACCGTCAGGTTTTACCAAGGGCGATAAATTGCCAGTGTGGAAATCCTATGTACCTGCCCGGAGAAGACAAGAGCGTTAGTATTTTACTGCATAACAATGAGGACTTAAGAAAGTTACCAAATTTACATTCCAGCCAAAAAGAGGGAAACGGGCTTTAGTCACTTTGAAATAAGCGGGAAGAAATACTGGAGAAAAGAAAAGCTGATTCCGCCGCAAAGACATAATGAATATTGAGTCGGGAGGTTCAATGCAGCAATTACTAGAAGAACAGTGAAAGAGAGACTGGAACAATCCTTACACAAACTATTACAAGAAAAATCTTTGATTAGAGGACATCTTGAAAACGTCAACAACGAATACTATTCACTAATTGATCTGTGTGAAAAACTGGAAAATGAGAAAAAACTATTGATACACAAAATGAATATTAGTGAACAAAGGTGGAATCGATTGATGAAAGAACTGTCCGAGGAGAAAAATCGAAATGCGGTTTGGATTGATCTACTGGATAAAGAGAAGCAAAGTTCTAAGATGGACAGCATTCCCCACTACAATGCCGCAGCGACAACAGCGTGTCGACTTCAAGGACTTGCGTGGAGTTATGGATCTTCTTAGCAAAGCTA
>STRG.21508.1
GTGAAATATTCCACATATGTACATCATAAAATCGATTTTTATTCGATCATCTGCTTTCAAAAAGGTATAGTTTGTGTAATACGAGTGAACGTTTCAGCACAGGGACGAAAATATTGGTAGATGAATTTACTATATTTTCAAAAGTTGGTATTTTAGGAATTTCTCATTGCAATTTATCTAGTTCCAAAAAGGTATGCATTTTATAACGAACATGAAACGTTTAGCAGATGTGAACGAAAACGTTGGTGGACCAATTTTGTCATTTTTAATTCAAACATTACGGGGTTATGTCACCAGTGACGTGTGTTCAAATGCCATTGTAGTAGTTTCGTTCATCATTGCTGAGAATCCCATACTGCGCACGAATTGCGCGGGGTCACAATAACGTGATAAAATAAACAATCGCTGAGGTGTGTGCGATATTGACAGACAGAGTCATAGGTCAGGAAACAAAGTGGTGCAGTGAAAATATGGGAACAACACTAGTTAGGCACAAATATTCATTCGCAAGTTCGATAGATACTACAGAGGCAATGAGGTGTTTCGCAACTGTACAGTATAGGTTGCTTACCACTGTCGAGCGTGTGGTTGGTCTGTCCACTTGGGAATATGATCCGTCTTTCTACGAGTTAGGCATTGGTCCCTTTCGTCACTAAGTATCCTTACGAATGCCTGAGATACATACGAACCAATAAACATACCATTCAGAAAATTAAAATACTCAGATTTTGCAGTGCGTATGTTCTATCTGCTGTTATTCAACCATATACAAAGCTTAATTTATTGCAAGTACTGGAAGCTTCCATTAAGGCGCATTGGAGCAGAATAAATTACCATCGGGAGTGGTTTGCTGTGGCCGATTCTCCTTGATCTTCTCAGCGCGACGTCACGATTCGCATGTTGCCACACTCTTGCCTTAGATGATGCAGCGAGTGATGGGTGTTCGTTTCTACTTAACATCGATTTGCATAACCACTTTTGACTCGAAACTGGGAGAGAAAATCTGAAACCGAATAGGATGAACGAGATTCACGCTCTCTCCACGTTGGGTTTATATTTGGATCTGAGAGAAAACGGAGGAATCCGAGCTAACCAGACACGTTGTGACGAAGGCAAGACGGGTGAGGACAACTGTATTTGGGCGGGCAAACAGGTCAAGTCGGTGGAACATATACAATCGTTTGTATAGTCCTTTTACCGGACCGCACCGCAGCAACATTGATCTTTCGACTGCCTGAGCATTCTGGCCAGTTGGTTGTGGCCATTAGCTTGATTATTTTGCGCACTATTTCCGTTATGCTGGTCCGATTGTTCTGGTTGGCGGCTTGATGGGTAGCCCCCCACATGGGCTATCTTGGCTGCCTGAGCTGCTGCAGCATCCCATTTGCTAGTCAACAGGCCTCTTTTTGTTTGCTTCGGGATGCATCCGATATATCCACCATTTGTTCTTTGATCTGTGGCTCTCAATCGGTTTGATATACGCATTGTTCTGTTGTCCCGGCATTACCCGCTGCAATGTGTTCGATGTGAAACCTCACTGAGGAGAGCTGCTTGTTACATGTATCGGTCAGCATAAATAACCTGACCTGTAACTTTGGTAGTTTATAGTAGTCCACTGTCGTCCTGTATCGTTACCACACCAGATCTCTCGGGACCTTATGTAGTTTTCTGCCACTCCAAGTCTTAGGGTCTGGTTACCGATTGTTCATAGTTGTGCAGTAGGCCTTTGTGGCTACGGAGTACACCCCTTCCACTACACTCATACACAAGCGTGTGATAAAAAAAATTATTGATTATTGAGAACACGCATTTCACTTTCTTCAGTTCACGAACGATCGACTCTTCTCAGTGTCAGTCACATGTATTTCAGAAGTACATGAGTAAGGTTGCGATAAGCACTTCAAGAGGCTGATGAAGGAAATCACTAAGAAGCAAACTGCCAATGGTTTTTACGACATTGAACGTTTCTGAATAGCTCATTGCATAGTGCCTGATCTGATCTTACCTACGTGTAAAATAAGACTTACGCGCTGTAAAAAGAAGAGTGGCTTGAAGTCGGCATATCATAGTATGATGGTCGGAATTGGGTTCCGAAACAGTGTTTCTTCAATGGGCTGACTCGCTTTATTTCATCCTCATGCACGATTGCAGTCGAAGAAAAAGAAAAAAATTCGCATAGGCTCAAGTTCTTGATGCACAATCAAGGGGAATAGGAGACCTTGACACTAACTTGGAGTAGTGAAACGCAGCAGGCTCTATTAGGTCAAAGCAGCACAGCCACGGACATGTCAGCAAACACGCTGTAGCAAGTTTACACACGCTAATATCATTTTATTAGTGAGTTGCTCACGGTTGATTCATTTCATGCACTTTTGGTATTGTTATTCAGCCGAGCACCAGATCCACTATGTAATTTCTGGGTCTGTAGGATTGATATTGGTGCAACCGGCATCATTTATTTTCACCAGACACA
>STRG.35148.1
AGATACTGTTGAAGCTGTGTAACACACCAATGAATCTACAATGGTACAAAACAGCAGCAAACCAAACCATGTAATTACGAAGTTAGTGACTGAACTTCACTGAAATGTCGGTCACAAATCTTGCACCCCAGCGCCTCCTTTTGTAGTGTTACTCAGTCGGAAGCGACAAATGAAAGCATAAGAAGCAAGTAAATAAAAACGGCACACATACGAATAACGTAGAAGAGGGAGTTAAAGGGAAACTACGCGACTGACGGCGACATTTGACAAGTGTTTAGTGTACTCAGCTTTAGTGTATGAATCCCGATGACCATGATCTAGAAGTCAAACATATCCCACGAGGAGAATTATATCGGTTTCCGTGATTCTTTATACCATTTTGTCAGGTCACGACCTGGTTATCTGAGTTGTACTTCTAACTGCTATCTGCTTCTGGTTATATATTTATGGTACAATATTTCAGGAAGGGGGGCGCTGCCAATTATAGGCTGCCTGCGGGGGTGACTGGCGCCGGAAGCAGGATTCGAACCCAGGACGGAAGGGTTGAAAGCCCATCATGACGACCGTTTCACCAACGCCGTAAAACTCTACCCCTAATCTCAGCAGCAGTGGTCGTCTCTTGGCTGCAGATATTTCTTTCCAAGGCACAGTTCGGACCGTTAACAGTGCATCCTAAAGATACTTGAATGATGGCGGATACTAGGCCGGTTCGGTGACATCTTTTAAACCGGTCCTCACAAATCCTAGAATTCATACCAAGGGATTACGTAGGCGGTTGTCATGGCGGCTGAAACCATAGCAATTCGAAGGTTGGACGCACGAATGTATAAACACAACATCCTGCCACCGCTGTCACTGCCTTGACAGGTCAAGAGAAGGATTCTGACAAATAAAACATCTCGTGACGAACTCGGGCGAAGAACAGTCCAAAACCGTTTAAATGCGGAAACTGAATAAAACTCGAAGTTTCCTGTTAAACCTTCTAAGAACAGGTAGCGCCGGAAAATTACGGCAACGAACTGAGATCAAGAAAAACCCTGATAGTGGGTCAACGGAAGGCGTGTTTGCGTTCCAGGGTCTATTGAAAAGTGGAAATGTGCTTGATACAACTCTGGGTCTGATGCGGATCTGATCTACACATGGATGTTGCTTATGAGAACGATGAAGACCGACCGGATATTTCTTGCAATGAGGATATGTAGACGTATTTACGGTCAATAAAATTTTCACGCGTACATATACTTCTCATTTTTGGTTTGTTCTATGCCCGTACTTATGTCCGGAGAAATGCGATGAAGTACGAAAGTGCGTTACTAGTATAACTGGGATAGGGCCTATATATAAATTCAGGCGTAACAGCAGTATTGGACATACTTATTTTGAAATAACGACGGGATGTCGTTGAATAGCTATATAAGTATTATTTATTAGTTGAGAGTGTAACTAGAATAAGCTCCATGGGCGTTTTCCGGGTTTCTCGCTGACCGACCTCTGAGTGTCCCTTTCCTTGTTTCATTGGGGGTCACTCAGTGGTACGGTCAA
>STRG.10285.1
GAGACTTTATATCTGAAATACTTCGGTCTAGAACAGCTGTTCTTTCCGTCGCCAAGCCTACAAAGTCACAGAGGTCAACCGAACATTGTTTTAAGGCCACGGGAGTTTGAAGAAGCCTATTTTTCCTAGTGACCGGGGTATGAGTGGACGGGGTAGTATTGGAAGTCTTCTTTGCTACACGTGGCATTTTGGAATATCAAAAAGATGCTGTGAATGAGGTGGAAGAGTAACGGAAACTAGAGCTGGGTTGGAATTTACCACTGGGGAAAAAAATACCTGAATTTCTATGGGTTAAAGGAATACTCTAAGAAAATATAATTTTTTAGTATTTCCTAAGACAGATGAATGAAAACTATATCGATAACAGCACGCAAAACGACCTGGTGTAGCGCAAGCCGAAACAGATCCTAGGACACCGAGTTCCGCCGTCTACCACCTTACCTGATCATCTACTCCTTTCCCGTTCCTTTTGGCTGCCACCACCAGCCCGGGTTTTATGTCCGGCCTCATTTCCCCTTTTTTAATCATCTCATTTCAGAATCTTTTATCCCAGAAGCACACCTGCTAGTACCTACTTGGTGGCCTGTCATCTCGTCTCATCTCTGTATCTACCATCCACCAACCACTATCATATTCCCTCTTATACACCACACTATTTCCCATCAGCTGAGCTAGACTTATCTACACCAGCTAGACAGGAATGGTCTCTGATTGTCTTAGGCATGGTCTGACGCTTTGTGAGACTGATACGCGTATGCCAGCTTGTGCTTTACAACGTTCGTTGTCCTACCCCGTGTGTTTGCATAGTCCCACTCTGCATGATTACCATTTTTTTTCTCTAGCGGATCACCACCGATGCCCCAGTGGTTCTTTCTGCATTCTTATTTAATTGCTCTTCAGAACTTCTAATTGCGTGCAAACCATTTATCCTTTAAAATGCAGACGCAGCAGCCCACCCGGTCTACGCTATCTTGCAAGCCTGAAGTAGTACTTATCAACCCTACGTTATTTAAACTCTCGAATTGAAACTCAGACCAAAATATGAAGCGTGCCACTGACCGTTCATATAAACCCAACCAGTTCATTATTAACTGTCGCCATTTATTATTATCACTCAGCTGGAACCACATCCAGACTGCTCACATCATTTATTTCAGGTTTGTCGTCGTCCACTCTCTCGGGCTCCACTTTCCGTGACCAAGGTCCACACCTCGACCCGTACTGACAAAGACCTAAACGGAATGTTTTATACCAAACGGGATTTCAGTCGAGCCACACGACCTAAAACACTCCCAACTGCTTACCAGCAGATTGATAGGCGTCTTCTAACGCAACATCTCTGCTGCTGATGTCACTGCTGGAGTCTTCACAAATAACAGTTCACAAGCTACCTTCTACTGATTGACTGACACGTCCCTTACCCCGCGTGATGAACCATACCCACGGGATGCTGCACATCACATTGGTCTCATATGAAACAATCCAATGTCAGAGCCAGAATACGCAACACAGGAATTTTCTACTCATTAAATTTCGGTACGCCATCCGAAAGCATGTTCACTTATCCCCTTCATCCGTGGTTCCCAATAATGACGCCGAATATCACTGAAAATCAATAAGTCAATATATTTTTGTCAGCTTAACAGAACAATAAGGTGCGAGCCTACGCGGAGGTTTTTCACTCAGTTTTCTTTTGCAGGATTTCATTTTTCTTTTGATCGTTACCCGGCTTGAAATTGATTCTTCACCAATTCAAGGCCTTCAAGTTGCACTCCTTTTTTCTGAATGATACGGGTTATTGATCCTGAACCTAAACTCACCTTTTATATGGATTGCTGTTTCCTCCACATTCATCAACGTTTCCTAGTCCACTTCCACGCAGTCTGTTCATGTCTCCCCTTTTCATGATGCCCCCCGTTTATTGAGACCGGGAATATCCGTCATTCCGGGCCATCATCGTCTTCATAGAGAGCCATTCTCCTCATATTCACCAAAGTTCACGAGTGTACTCCCATTCATTTCTTTCATCTCTTCATGTTCATAACGTATACCGTTCATGGAACCCCATTAAGCTTTTGTAATCCACAGCTTGCACTATTTTGGTTTATAACGCATCCTTAGCGCAACATTTTCACGACATATTTCGCATTCCCACGGGCCACCACCAACCAACCCGGATTCGAAGCGAAACCGTATTTGCAGCGCGAACCATTATAATTCCGGTTGAATAAAACTAGCTCTATCTGTGCTGCTTTGCCTCTGACGATTTTGACCAGCTTTCTTGAAATTCATGTATAGTTCATTGTTTTGAGTAATGTTGTACACCATGATCATGCGCTTGCGCGTGCGTCTCGACCATGGTCGAGAAATATACCATTGTTATAGCTACCTTTTGGCCTCAATTTCCTCCTTTTATATTTCCCGACATGAAAGCTTGTCTGTTTCGCCAAAATTTATGAATCCA
>STRG.47137.1
CTTTGAACCGGTCTCGGTTCCGCGCTGGGCGGTGGCGCACAGTGGGGATATCGAATAGGAAGTTCTTTCGTGCTGCTAAAGTTGCGTTATCAACGGAAGTGAGGCAAGCCATGAATAGGGCGGTTTACCAGGTATCTGCGAACAGCGGAATTTCACATAGGAAAAAAGAGATTATATGGAAGTACACTCAGGGAAATTGATGCATGCGAAGAGAATAACAAACCATAAAGCTGATGCAAACTCTGAATGTCGGCTCAAGAAAATGAATGAGTTATGAAACAAGGAGACATGAAACCAATTTTATGAATGAACATTTGTTTTGCTTTGGTGAACGTGGAAGTAACCAAGGTCCATATGAGGAAATGTGAAAGTGCAACTGGAGTGCCCTGGAAAAGTAGAGGATCATTTTCCAGCCGGACGCGAATCGAGCGAAAAGCGGACTGTTGCAACAGATACTAAAGTGGAAAATCTCCGCCTTGACTTGGGCAATGTTATGCTCTTTTATTGACAAATATATACATATATATACACATATAGATGTGCATTAACGCATTGAGCCTCAGTGTTA
>STRG.10668.3
TAATAATAATAATTGTATATTTTGGGTGCGCCCGAAGCATGCTAGAATGCATGATCAGATGATTACAGTGATGCTGGAATGACAATTCACAAAAGGGTACAACACGAGCATGCAGAGTATCAAAGCGAGTGTTACACTGAACTAAAACTGTAGTAATGGCCGGCAAATTTGAAGGTCAGGGTCGAATGATGTCAGTTGGTCTGGAGTACATGCATAAGTGGTATATGAAATAATTACCACTGGTGGAAATTCGAACGTATTCAAAGGATATGTTTTTGGTGCGCTACAGAATATGAGAGGCATATGAATAGAAATCTCGTCGAAGCGTTCGGTGAATTATTCACTTTACGACAGGTGGTAGTATATAAAGTGGTGGCTGTATACTGGAGGAATCATGTACGTATCAAACAATTGCGTATTTCTTGGGAGGGAGACTACCAGAGTGATGGTGGCAGGGAACGGCCGGAGGAAAACAGGTGAGCGTGCGGCAAATTGTTAACTTTATGTAGGGTTGGTATGAAATGTCAAAGCGGAAGTGGAAGACTAATCAATATTGACCGTGTGGTTACATCCATTATGCAGGTGTTCAGTTCTGCGGAAGGGAAGGTAAAGTAATTCACAGGTAAGTGTACGTCAATAGATGAACGCCGTGGGGAGTGTACCATGCAAAAATGACAGATCAATAAAACTGCCCAAGTATATCGCGGAAAGCCGCAGTGGATCAACGAATATAGAAATAAAATGTATCAGCCGGTGCAGACAGTGGTGTGATTTAGAGGCTGGATACGGGGTCAGTTTTGGTAATATAACACGAATGCAACATCTGGAAGATCAAAGGTGTCGATAATGGTGATGATATAGTGTAACAAATGATGGGAACGAAGCGGCGATGCTGCACGGGAAGTGTATCGAAGACGTTCAATCGTGAAGGGAACGCAGTGATCTGCAGAGCCCGAACACTCGATGCAACAGCATTGCGGATGCGATCGGATGGACCGATGAAGAGTGCAGTGATCTCCAATGCTGGTCAACCACCTCGGGCAATATAATGATCATCGCCCTGGCTCATGCACCTAGACAATAATGCCGCATGGCCGTCTATCACCAGATGTTCCCGCTGGATTTGTTCCCCAATTTCTCAAAACTTGACTAATTGATCCCGGGCCAATCAGCCTTATTGTGGCTCCTCGGCCCTTTGTACAACCACCAATGGTCACTCACGCCAATCCCAACGGTGCTGGGCGCGGTTAGATC
>STRG.54537.1
CTCGGTGAGTCCGACAGAAGATCAAAGACTTCATCGAGAACCGGGACTATTTGACTCAAAGTCTCGAACCCGTGTATTACATCAAGACTTCAAGACAACTGAATTGGGAGCGCGCTGTCCAATCCGAGTTCGGCCTTTCCGCTTATGTCCTTGGGTGGTGGTTGTGTCTGTGGTGCTTTTGAGTGCGATCGTTTCACCGGTCATTTCTTCCCCAACTCAGCCGGTTTTGGCAGAATTCGCTTTTTACGAAGCCCTTTCTGTGTAGTTTGGTTTTTGTTAAACTCATGGCACAGTTTATATTCCATGTGGGGGATGATAGGTTCAGGTGTGTTTTAAACTGTGTTCATATTGGAAGGTTATTCGTGTAACAAAGATTAGGTCCCTCGGGTTAAATGACGTTCGAAAATAAAAGCAAACAAACTTGAGCGGTCATCACATCAATTATGGAACATTAGTCATAGACCATTAGGGTCGGATCAGGTCGTAGAACTTGTTGTTTTGGCCTATTTGGTAAGTCCAGTTTCTTTTTGAATCAACGAGTTTCAGACGGATTCCGCTGCACTGAAACAACGAGTAGTACGGTGAAATTGTTTAGACTGGATGCCTGGTCGCCTGCAGGAGGCACAAAAGACGAAGCTAACCGTCGGAAGATGTTTCATAATTAGCTTACATGGTCTTAACCCCCGTGTCTCATCTAGTAGATGGTCTTCCTAATGTCAGCTAGGTAGAAATAATAATCGCAGTAGCAGTGGTAAAGTGTAATCATAAGCATAACTACACCACATCCTCTAGGAGACGGTTCCGGGCGTTCACCATATGATGTGCGAAGGACTATACATTGAAACTGCGATATGCTGGTGGTTTGGTGAGCGTAAGATCATGATCTCTAAAGACCGTGTTATGACTGAGAGACAAGAGCAAAGCTCCGGTTTGACAG
>STRG.63464.1
GTGCAGAACATTACCGCGTACGCATACGTGATCAGCGGCAACAACCACGAAACCAATGGTCTTGTTTTGGACAAATTTCTTACTATCATCCACATAAAATGACACACATACTAGTGTCGTAGTACAGAACACGTGCGTCGTGGTATACAAGTTGTGTACTGGAAAAGACTCGTTCAAACGTTTTTTCCCCCACCTGCTGAGGTGTGGCTTTGCCAGTTTCCTCCTCAAAATAATGCAATTTTTTTGTATCGCAAATTAACCCCCGTCTTTTTTGTGAATTGTTTCGAGGCCTTCCATTATCGTGCATCTTTTTTTGCGCTGTATTTGAGCATTCTTCTTTCTACAATTCGCCCTCCACGTGATTGACGAATT
>STRG.72013.2
AGCTGCGCCCGGCAAATTTGAACTCAAGGTCGGGTGGCCAGCTCGGCCAAGTCGGGGTGGAGCTGGTCGGAGGTAGTGGACTCTCCCTAAAATAGTACAAAAAGAGGGGCTATGCAACGAGAGAATCAAACAGAATTGACGAAAGTTTTGTTCACCTTAAGGAAAAAAGAAGTTTCCAAGTGAGACATGAACCAGCTATAGCGCTCCGAGGAGTATGGAACGGCTTCGGATTGAAATCAGACGATAAAAGGAATAAATTTTCAGACAAAGAACAATCAAAATGTTCCAAAGATTTTTCTTGTAACTTTCAGCGACCAAATATCGGCTAAGTCCGTTAAATCGTTGCGCACATAGTTCACTTTCATAAAGGCGGAATGTGACGCCCCAAAACGGGAATGGGAACCGGGCGACCAATCAATTTGTGATGCGCAGCCATGATAGTCGCAGATACACGGTTTGCACATATGAGTATTTAAATGACAGACCAGAGAGATGCAAGAATCCAAATTGTCTGAGAGGATTTACCGAGATAGAATACCGGATATGAAAAAGCTTCAAACAACCGATGAATACAGCTGCGAAGTTGGACGTTGAAGTATTTAACAGGCGAAATGCTATCTGCTGGTATTCTTTGTAAGAAATGGATCCTGTGATGGCAAAAAATCAAAAAGCTGCGAAAGGCATGAATCTCTGCAAGTCCACTTGAAAAAGAAAGGATCATATTACTTCACGGCTTGTTTGCTGTCAGTCGTCTCTCTGAGCCTCGTAGAAACGTTTATTGCTATGGCATGCGGTTAGCACAGTGCAGACGGTGAAAAAATTGCCATACAGGTTTTTGTGGATTCCAAAAATGCCCTCAGCCATGACGTACCTGTTTGTTGTTTACATCACCCGTACCGTCTGCATT
>STRG.69524.1
GGTCGGCTTGCGTCAGCCACCACCATCCTTGCGCAAGCTGAACCGGTATTTTCAGCAAAGAACTTGCGTCCGTGAAGGTGATACCATTTCAAAGGTTCTGACTTTCAGACCCAACATATGACGCGCAGAGTTGCGAGGCGAGGAGGCTCGCCGACTGCACAACTATCTGGGGGCACTATTGGCATTGACATTTTTCGCCCTATACAAACTGTGCCGAATTGAACGGAATTGGACTGAGCCGTTCCGTTTTAAAAGCTCTACGCTGAACTCATACTGCTGTGTAAAGAGCAGCGTAATGGGGTGAAAACCCATTGGAAGCTTAAAACGGTCGCGCTTATGACATCCCTCTCCCTCTTCCTTTCCAAGTCCTGGTCGGCTTGTACTGCTGGAGGAATGCGCAACTAACGAACGAAGACGGTGGACCTAACCTGTGACACCTTACTATACCCTCTTATTATGGAACGTTGTACGTTGAAAGGGCAGGATGGAGTGTGCGTGACAACATTCGTGTCCTCTAGTCTACTTTCGTTTCTGTTATCGTTTTTGTGGTGTTTAGCTTTTGTTTGCATACTGTTGACCTGGACAGCTCTACTCCTGAGAGTATTTTGAAGAGATAGTTAAAAATAA
>STRG.2693.9
CAGTTGGTATCTGAAATAATTACCACTGGTGGAAATTCGAACATATTCAAAGGATATGTTTTTGGTGCGTTACAGAATATGAGAGGCATATGGATAGAAATCTCATCGAAGCGTTCGGTGAATTATTCACTTTACGACAGATGGTAGTATATAAAGTGGTGGCTGTATGCTGGAGAAATCATATTTGTGGCAAACAATTGCGTATTTCCTGGGAGGGAGACTACCAGAGTGACGGTGGCAGGGAACGGCCGGAGGAAAACAGGTGAGCGTGCGGCAAATTGTTAGCTTTGTGCAGGGTTGCTATGAAATGTTAAAGCGGAAGTGGAAGACTAATCAATATTGACCGTGTGGTTACATCCATTATGCAGGTGTTCAGTTCTGCGGGAGGGAAGGTAAAGTAATTCACAGATAAGTGTACGTCAATAGATGAACGCTGTGTGGAGTGTACCATGCAAAAATGACAGATCAATAAAACTGCCCAAGTATATCGCGGAAAGCGGCAGTGGATCAACGAATATAGAAATAATATGTATCGGCCGGTGCAGGTAGTGGTGTGATTTAGAGGCTGGATACGGGGTCAGTTCCAATAATATAACACAAATGCAACATCTGGGAGATCAAAGGTGTCGATAACGGTGATGGTATAGTGTAACAAATGATGGGAACGGAGCGGCGATGCAGCATGGGAAGTGTGTCGAAGACGTTCAATCGTGGAGGGAACGCAGTGATCTGCAGAGCCCGAACACTCGATGCTACAGCATTGCGGATGCGATCGGATGGACCGATGAAGAGTGCAGGTAGTTACTAATTACTTCGCTGCCCACTGGAGGACTACTGAAAGATATGTCAGCGCTGGACGTTTTTTGGTGACCGATGAAGCAATGAACAGTGACAATAAAGGTGCCAGTGTTTGAACAGTATTAGTGGGTTCTAACACGGAACGGGCA
>STRG.69475.1
CACAGAACCGTGCGCAGTCTGCAGCCCTCTGTGAGTCTTTTCTGTTTTCTCATTTACATGTATTTTCTTACAATTATCCACCTATTCATTGCGCCAGCTGTCTGTTTCCGGCCAAGACTACCGTTCTATTCCAACTGATCGTACGTTCTACTTGAAATTACGTAAATATTTACATTCAGTACCAGTTCCAAGTGATATAACTGTCCATTGAAATCTACCACCCCAATCTACTATAATTATATTTTTTCCGTATTTTTGCCGTTCTTGAAAATATTCATTTCGTTTTCACTGTTTCTAGTTGATCGTCTTCATATTGGGACTGCGTAAAATCGAGTGACTAATACCTGTAGGGTTCATATACTTTGGAGATCTTACAAATTAACTGCAAACGGCAATCAAAATAGAGGCTAAGCGACTCGCTATATGGAAGTTTTTCATTTCATTCCTGAATAATTAGATTTGTCTTTGTCCCAGTGTTGTACGGGGCATTGGAGTATGGTGCTAATTTCTTCCACTATCCTTCCTCTATATTTCGTCTCCATTGTCACGGTGCAGTTCTCCAAAATTTGTGATTCAACATGACTTTTGGATGATGAACCCAATTACACGGTGATAAATTATGTGCAATGAAGGCAACAGATTACGTCATCCTCCTTTGCATTGGGCCAGTAAAGTTATCCGGAATTGCAGCATTTTACTGGAAATACACGAATGCCATTCTACAGGATTACATGTTATGGAATACCATTTCCAACCGACATTATTTCCTCCGTTTATGATATTAAACCATTTCTCTCTGGAATCCTTCGTACATAAGTAATTCGGTACCGAGGTATTTTACCATAGAAGTGCTGAGTATCGACATTCTGCTGTTAGTGAATGATCGATGGTGGTCAACCGGCAGTCATCATGGACTTTGGACTATAACAGCCCGAATTCGACTCCCGCCACCACCAGTCACTTTCCCATTTGGCTCTCTTTCACTGACCGATGCACCCTTCCTGAATTGTTTTACCGAATGCGCCTGTTAGTCTTAACCGATCTGTAACTCCACACACATCCACTACAATAAATACATTGACCCTCAGTAAGGGACTGACTGTTTGAGTGATGTTTGTTTAAGTGAACCTGAGGTTTTCTTGGTATGGTTCATGGCCAAATCTCGTTCTGTTCGCTCTGGAATCGTGGCGCATCACCAACTCACGAGTTCGACTCTAGCTAGCTAGCCTCCCCAGATCTGTCAGTTCAGTTGGACTGACAATCTATCTCCTCAAATTCTTCTAACTTGTCAACTGAATTCGGGGGTCCACCGTTAGGATAGGAAGGCCCAGAAAATCGTAAAATTGGTGAGCCCGATTTGATCCTAGTCGCTGGGAGGTCGCAAGTACTGGTGGTGACCGATTACCCGATGCTGAATCTAGATGAGCTCTTGAGGAGCATCTACGCTTCAAAGTCGATCAAGACTCCCTGGCTCGAAGGAATGATTTAAAGGTTTTGGTCTTCTTGCTACACTATGCGGGTAACCGAAGGAACGAAGCCTTTATAGCAAGAGTGGTTGTAAAAGTCCCTTTGATTGTTCAAGCTCCCACACAAAACTTGTTACTGATGCCTGGTCCGTTTTTCCTCCTTCGTGATCTGTGTTGTGGTCTCCTTGTTTGAGCACCTTTCAGCTGACCTTTGCTGAAGTGGTTACACCCACTAAAGCCCATATCCTGATGACATTCGCCGTTCGGTCCGTTAGTCACCTTTGCTTTCTTTACCTAGTGTCTGCCGACGAACGTTGCTCCAACAATCTAGGCAGTGACGCCTGTGTACTTTTCTCGCATTTTCCTTGTTTCTTGGTCCATCTCGTTATTCCCTCCTGACTTTTGCACTATACCGATGCTCTTTCTCTGATTCTTTTCTCTGTCCAAACATTGACCTTCAGCCTAGGCCCCTCACCCCAGTCCTTGTCATTCTCTCTTGAATGTCATCATGCCTCAGCTTCACGATTTTGTGTATGCCTCCATTATGATTGCAGATTGGCTTTCCGAGTGCA
>STRG.57232.2
TTGCGCGGCAACCTTGAACCGGTTTGAGCTGCGAGAACCGGGCTTAAAAGCAACCGCAGACAAGGCTAATGTGCAACTCGCAAACCATCCACCGGAGCTCAAGGGGGAAAAGGAGCACTCCGGCCGGAGAAAAACGGATTTCCAACAATCGAAAACAATCTCATCTCAACTGAAGAAGCCAAGGAAGGCGAATGGACACAGAATTATCAAGAGCAGAAGCGACTGGGTTCTCAACCTCTGACTCATGAAGTGCTCCCGGACTTTGAGACGACTTGCACTCCACCTGGGGTGTTCAGCGACGCACAAATCACTGGTTCCTCTGGCAAGTCCACCTGCTGATCACTGCTTTCTCCATCGAGAGGCCAGGCTGTAAACCCAGAACACACCGCGTTTTATATGAGCCGATCAATTCTGCCATGTCAATTTCCCCAGATGATGGCCAAGGACTACCTTTTGGTTCGCATCGGCCGAGGCCTTACTTGAAACCCTGTAGTGCTACCTGTACGAAAGTCGGACATACGCGTTTACACTCTCACTCAAGTTTGTCCATCTAAACAAGTTTCCTTATTTGGTGACCCCGTTTGCTCCGGCCGCGTACGATAATCTTGCGTTCCTAAAATACACGAGCTATCCTCCCCGAAGTTGTGAGCCCCTCGCACGTTGCCGAGCATGTACTTGCTTTTGTGTGACGATTCGGGGACCAAAGGCTGTATTTGATGCAGGAGCAGGTTTTGACTACACCCAGGAGGATCCCGTAGACTTGCTGCCGCTGGCTCAATTTACTGCAATCGGGCCACTGGGGACAAAACTCACGAAAGCTTCGCAGCAGACCCATTGGTGTCTTCTAGCATACCGTTTACCTCATTGATGCCACAGTCCACATCTATGCAACGAGAGATCATAGGCTAACCATTGATACCCCAGCCACCAATATCCATCACCCTCACCCGAAGGCCTCGCCAGATTCCGATGACAGCTTCGTCCAACAGAGGATGATTCCCTCTGTTTGATAACGTATTCTTCAATGTGCTGGCAGGCCACACCCAGTGAATGAAACACTACCCCAGTGACAATTGCCTTCTGGTTATTTCTGGGTTCTAATCAGAATAATCCGATGTCTTAGCGTTGAAGCTGAAAGAGAGGCAAGCCCACTTTGCCAATCTCGGCGTCTCATTTAATACGCGAGGGCTTCCACTTTGGTAGGGAATGGTCCATGTTCTGTGATGTTCCCATTTTCCCAGGGTTTGACTACCGTGAACTACCAAACTCAAAGCAAGGTAAGCCCTTCCTACCTCTAATGCCCAGATAGGGCGCAGGGAACCCCAGAGTCCCAGTTACGTAGTACTTTCTATCCAAACGGCGTAACAGGCCCAAAACCCAGGCGAATATCTTACGTCTTTATTTTGAATGCAACATTTCATTTCCCCTTGACAAGTTATTCTGCTTGGCATTCACTCCATTTCCTCTTCGTACTCCACTCTCCCTCCATCAGCTGCGGTCCTTATCTGTGAATGATAACTGCCATTCATTCTTGTAGCTATCCCGTCTTTTAGGGGGATACTAACTCTTTCCATATCCAGAAATGTCACCCTGAGTACTCTTATACAATTCTTACCCCTGTCCTTGCTTCATTGTCAAATGCTTGTTTCGGAGTGCCTGAGCATGCATTGTCGACCTGTTTCTGCAATAATGTTGCATACGCGGTTTCTTCTTTCCAAAAGGTGGTCCGTTTCAAGGGTTACTTCTCTGGCCGACTCATAACCATAGCCTGAAGTTTATTCTTAACCAAATGGTATTTGCCACATAACCCTTGCCAGTTTATTTCATTTAAGCTATTTCTGGCTTCATCCTCCTTTCGTCAACTTACGCTACCC
>STRG.62205.2
CTCTACTGATACATAAGGAATTTCGCTACTTCCTTCATTAATCATAATACATTTTCAGGGTCACCTGAACTTTCAAGGTTAAAGCAAATCAAGTTGTTCCATATTAATACAGACGAAAGCAATTATCCTTCTCGTGCGTACAGTTGATATCACCTCTCCTGGTCAGGAAGAGTATAGTTCTTAACACCGAAACCAGCAATCATATACTTCTAGGCACGGCGAAAGAGAACTGCGAACATCAATAATGTTCAGCGCTTGTCATGGTGAAAGACAGATTGACCAAGCAGAACAAAACACAGGGACTGGTGAATTCGTGCACACGTGACGTCTCGTACGCTTTACATACAGATCAATAAAGCATGCGGAAGTACCGGTTCTCGGCTCCATCCGTCAAACTATATGCATTCCTATGATCTTCGTTACTTGGCTCCGTAATTGTTGAGTAACTGTCACGAGCACTGACGCAGTTCATTGGAGCAGTGCACTAGTCTAGACAACTAATCTCAATGTTGATGTGAGCTGATCATTCAACCGAGAGCTAGGACAGCCAAATACCTATACTGTTGTTCTTTGCTAGCTTAAAGATTGTCTCACGTTACATTTATCAACCGCCCTCATGTCTTTATTTAATTCTGAACCGGGTTTCCCCCGGCAATACATCCCTCGCCGTCTTCATCCACTGCACTGGGTGAGTCTCCGCTTCGAAAGGTTTGAATTTTCCGCTCATAATATTCAGTATGCTTGGTAGTATTTTTCACTGATTTCACGCTTTTGAGCATTGTCCAACAAGTACCATGCTAGTCCTCAACTATATTCTACAATCTCCATAGAGTAGAGAGAGACAAAGAGTGAACAGATCAATCCTAAATGGTCTTGCTATTTGAATTTTCCAGTTAACACTGAACTTCCATCATTTTGGTTGATTGGGCCTGATTCATCATGATCCATATTTTGACGATACGTCTTTCGTTTAGTTAGTCAAAAAATCCAACTAAAAAGTTTCTTGTCAAACGGTCGAATAGGCCCATCCTGTATATAGCAACCCACAAGTTTAGCACGTCTTATAAGACGAAGTTCGCTGATTGTGGATTTCGTACCATTTCACCATGCCATGGACTAACCACCTCCGTTTATCTTCCACCAACTACCTTGCTCGGAGCATAAATGATACCGGAAGAGTCTATCTGTAATCATACGCAACATGTGCCACGACCGACATAACACGTACAGAATAAGCACTCAGTTTTGAGATAGACCTCTAGTCCCAAAAACCGGCAACTCAACTTGACGTTATTGCAATGTTGTTCCCAACAGATTCGAGCAGTACTGCTCAAACACTGATTGTCTTCGTGTATCTTCTATTTCTCACGGCTACTTTTTCCACAAAATGCACAGCCAACTCTTGATAAACAATCGGATATCAAATAAAAATCAAGGGTGAATCAGACTCGCTAAAGCTAAACGGGCCTTCTATACACGAGTCGATCATTCATCTATAGGTGAATTGCAACTGTCCACGCAAAAAAATCGTCTAATTTATCTGACATTCTGTGCAATAATCGGATTTTAGCTTGAGACTTAGCCAAACCGGGAGCAGCAGCTGTAGCTACTACCTCGAGTGAGAGAATTTCTAACATTTTAACATTTGGCCGCTTCTATTCTGCTTATCTAGGAATGATAGTAAATCAGATTTAGTTTTCGATCAAAAAGAAGTGCAACGGAGTCCGCACATTCTACACCGGACGTTCATCTGTTTGAACAAAAATCAGAGCCGCTTTTCTTACTCGAGGATGGGTCCACTGCCAAAATAATCGCAGTCAGAAAGAAGCTGAAGACAAATGTTGATGAAGAATGTCATTTCTCGTTGGTGAACTCGAGGAAAAGATTGTCGTGTGACTGCTTCAGAGGCCTGTGTGGTCGAGTAAGTCAATGCCGCATTTCCATGAAAAGCCCTTCCGCGTTCATGTTTCTAAGTCACATTTTTTACGTACACTACGGCTCGAAACACAGACAAACCGTACTAATGTCAGTAGTATGGCACTGTATCTGGATGACAGGAGAAAAAACTGCCCATAAAGCACACGACGGGTTTCGCTGCTGCTGCTGCTGCTTATCTGGCGTGCGTACTAGGTAGTCTCCTGTTCAGTCCTTCCTGTACTTTTGCACTCCACGGTAGGATTATAGTCTGAATCTTTTTTGAATCGAAACCGCTCGTGTGCTTCCGGGGAAGGTTTGACCTGCCATTTGGATACAATACCGACAAAAATAGAAACTTGGGGTCATGTGTTTTCTTTCTGAAACCTAGCTTTGTTAACGGACGAAATGATTTAAGGAGAATCACAACGCGATTCAGAAAAACGCATAAGCTTCACCTTTGTCCCTCTCTTATTCTTGGTGACTGGACATGAATTACTGGTTATTTTGTGTGATATCGAGACGGTACCATTTGTCAGAACTTACTTATCGTGGATTTTCATCTGCTTACTATCACCTCTGTTTATTTCCTTATTTCCAGAAGCCTATCATATCACGTTTTTGTTATTCGATTTTCTGAGTACATATTCTAGTGAATCACCCAATTATGGGTAACAGTTTGATTATCGAGATCTCACCTCGACCAGTTAGTTCAAGGATACCTACGAAAGCTTTCCACATGCAAGTACTGTCAAAATTTCTTAGACATCAGATTTTTCGAAAAAGCCAACGTCAAAAGTACAAGGTTGCACCTTTTTGAAAGTTTCTTAGTTATATGGGAACCTTGCACATAAGGAATAACTTTCGAATCTCAATCAAATTGTGACTCTTAGGAAAAAATTTTAAGATTTGAGTCACTGAGTTATCCAGTGGATTTGCCACTCCCAAACTGTATAATGAATAGATAGATTTGTCAAGTCTGATATGTGCTCTCTCGTGTTAGAGATGACCTGGTACACCATTTATCAATAAACAGTTTTCCTCGGGTAGCTTCTGAAATGACAGACAGGGAACATTCATCTTTGAGCACAGTGAATTCCACATTGCTCAAGGTCTCTTTAATAATGCCCCATTAACAAAGTTGGCCGTAATTTTTTGCAGCTGGAGTCAGCGGGCATGGTGAGTTGTTCGAAGACAAAGACACTGAGATGAGATTCTTCGAAAATTCCTCCTTAAGATGGAGGTACTCCTGAGTCCCCTGAATCTCACCGCAGTTCGTTCGAAGTAAATCGATTGTCAAAACGATTCACGATGCAATTCGGATATTTTCTGGTTACAACATGTAGCCACGGTTGTCTTTCATGTAATTCTGTCTTTCGATCGGCCAAAGACTTAAGGGGCTCATTTATCTCCATCCTTGTTTGCAAAAACACATGGGAACATTTTTGTCAAATCCTCCTTCAGATTAAGCACTCAGTGCTCCTCGGTTGTTATTTTTATCCCAGTGCAGCCAACATCATTGTCCAAGCCGGATACGTTCGTTTTTAGCACACTACATCTTCCTATGACACCTCTTTTTGCATTCAATAATGAGAAAAAGCTTGCTGTCATTCGAAAGAAGAACTGAAAATATTTTTGCCGTAGGCACTAGTATCCGATAGGCCCTCACGATTTCTTTCTTCTCCTCCTTATTGCGACAACTGATTCCTTCGGTTTTCCGTAAATATTTCTTCAAAGTAGCGAAAACAAAAAGGGCATTTAACAGGCCGTGCTCATATGACCTTGAAATCCGGGTCACGCGTTCAGTATAGACCAAGCTTGTACTTTCAGTGAGGCTGCCGTCTACGGTAGTTGGCCATTGAACTGTTAGACAACACAGTATTCCCCATTTATGTTTGCTCCGATTTTACCTATTTTTGTTGGACAGAAACAAGGTGGACAACTGGAAAAAAGAAGACATTTCCAATGGGATCAGAATTTATTTTCCAATGGTCAAAAACACCCACAATGAATTTCACTTTCATCAGTTTAACAATGAGCCATATCTAACATTTACCTTATTTTGGACTTTGAACTTCAGACTAATTTATCATGGTAACCATAGTCACACAGTTTGAACCGTCAACGGATTGCAGCATGACTAAAGTGATTGATATCAAGTTTCAATAAATCTTATACTTTAGGCTTGTGTGGTGATATGCCAGAAGTTTGGGAAAGAGGGGTGGATTGCGAATATAGAGGTTCGTCTCGTGAATTTAAACCAAACCTGTACAAGCGCCTTTTCGAAGCAATAGAGTTTAGCCACTTTTGTATTCTCTTACGCTTGGAAGTACTTTAGATTTCAAGGACATAGTATACTAATTCGACCTCCTTCGTAGTTTGCTGACGTTAGACCCATATGCTCTAGGAACACGGTCTCGCCGGAATTCTAATGTTTTACCTCACCACCAACAGATTTTCGCAACCTTCGAAAAATTGAGCATGGATTAGCTACCATCCGGTCAAGCACATTTTTGGAGCTGTAAAGAAAATCTGGACACGAGAGCGGAGCCAAGGAATGAATAGATTTAATTTGAGAGTAAAACAACCTCACTGTTAGAACTGGCATTGTCTTACCCAATGAGCCATACATTCATGGCTTAGGCCAATAGACTACCAGTTCTCTAATTAGTTTAGAGGAGGTGAATGTTAGCATGGAACATCAAATCCCCGTTTTCTATTCAGCGGTCGAGCCTAAGACGCATATCTATTTACAATGGGTGATGGGTACCCAGAGCATGACGATGAAATATAATCGGTTGAATACTCACTTCTGAACCGTCATTAGTCTCGAAGTACAAATTTCTTATAAGCCATTTTTTATCAGTCATGTTCTAACCCCACCGCCTACAGTCCACGTTACGGGAAGGCAGCGTGTGGTCTCTAAGCTGCTGAGGCTTTATGACTCATCGCGTCAATTATCAAGGTCATTATTACCGATTCTCCTACGTAGTATGTAGTCAGAATGTTCTTTCTTTCGTGATCCAGTATATTTTGAAGGAACAATGCAGTCGTGGTAATTCTACAGCACCGTAGCACTGTAAATTTAAGCTTACACAACATTTTGTCTTTATAATGAGATGGCTCAGCCCGTCTTGTTCTGCTTCACTCAGTGAAAGCTATACCACTCCTTTATCAAAATCAGTAGAACCAGAAGAAGCCTAATATTTGGAAGATACGAACATAAAATTAACCAGTACATGGAATGTCACACACAGCAGTAGGCTGAATTAAAAGTTTATTCACTGGGTCAGATCCGGGGACGAATTCTATCAGGTTAGTGTTATAATAAACACAAATTTTACTTCAGACGCACAAAAAATTGAATAGGCGCAGCTCCTCGCTGAAAGCCTACAACCTCTCCGGATTAGATTGCACAGCGTCGTCTTAAAATATTTGATCAGGTCCATTAGCTGTTTTGCCATCAGAGAAACCGAGAATGGAGCATTCTTCTGCTTGTTAGCAGCGTACAGCATCGGCAGTATCATCAACGAGTTTGGGGTTAGTGTTTCATCACTCTCATACATCATGCACGTCTGTGCATCCCCCGATGAACCGAACCTAAGTGATAAATAGTACGATATACTTGGATCAACGACACTACGGTCAGTGGTTCTCGTCGCGTATCTCTGATTGTCAACTGTTTCTCACAGGCAACTGTTCCATCAATGTGTTCGTTTGTAAGCATGTATTTGCAATCCCGGAGAGCTATCTGATCACGGTGAAAAATGTGAATGAGCGCCCGAGTGCGATATTCTATCTGTGGACACTACCTCGAACCGAAAACTCGATCAGTTCCGGAGTATCGATTATGAAGAAGAGAAATTAGCGGATCCAATTTGAATTGCATCGTTGTGTTTTACATTTCACTTGTACCTCAGTTGATCTTTGGGAACTGTACTGAGAAGCAGATTTCAATCGCTCCATTCACAGTTCATAACCAAGGAACCATTGTACACCTCCCAACTCTGTGTAGTACTACGAAGGTATTCATCTCATAAAATCAACACTCAACTCACGATTGGTAATCTCTCTGGGTGGGATGAAGGGGTGGACAGATTGTTCAGTTGTATCAGCTGACCTGTTACAAGTCATGAACTGTAGAGCGTAGTCAGCGAGTCTATGAGAAGGGTTGTGGGTCCCAAAAGAACTACCGCTGGGCTCTTCGGACAGAGCTTGCTTCACGTCAACACTACAGGATACGGCACCCAACTATCGTTAAAAATCGTCGCCTGTAAAGTGATCGACTGCCATGATGGATGTAGTCTCAGTAGGATATTTTGTGTAGTGTCCATCCGGAAGCAAGAAGTATTACGTAGACTTCTGATCATATAACAATAGCAACAGCATAGACAAATCATCAAACTAGATGGCCACTGAGGCAGACCGTGCAACCTGTTCTCTCAAGTGGCTGTGGTCAAACGATTATCGTCGTGGACTTTGAAAAACATCGACCCGGGTTCGATCCTCGCCATTCCCGGTCACTTCCCTATTTGACAGCTTCTTGTTGTCGGCAGTCCCCACTCCCCCC
>STRG.73579.3
AATCTGATTGTTCATTGCAAGTAAAATATTGCGTGATAACGTCAGTTGGCGAGAACTGACGTTATGCCGTACGACACTACCCAGTTTTACTATCTCATCTATTTAAAACGGTTTACCACATGACTGGGTTGCATTTCCTCGTCGCGCTCGTCGGTTTCGTTTGACTTAAATTCTGTTTTAGGAATCGCCACACGCTTCCTGCCTTTTGTTTTTGTATCGTAGAGCAATTACAGGACTTGCGGCTTCGTAAGAATGTCCCGAAGCGTTCGGGCCACTGGATTCAATGATGGATTCACAGGATAAGGGATGTGGGCACTGAAAATGTTTGATTCGACCAGAAGTATGGTACATCGCCTTGGGTGGAGTCCCACCTCATTTTCGTTGTTTCGTGAAAGTAATTCGAAGGACCTTGTGCAGTCTGTGATCAGATGATGTCATTAATGAGAAGCTGGAAAAAGTTGGACGCTTTCTCTTGATTCAAATTTAAACCGTGGTGTTCTGTCACATCCACGGTCTGCTTGTACTGAAAGACCAGTGCTTTTCTGTTACTATCTTCTGCCCGAAGCCAATGAGGTATATAC
>STRG.17146.5
GGGGAGTTGCCTTTCAACTTATACTGAAGACAGGATGCATTGTGCGAACATTTTCAAAGTCATGACTATCCAAGTGTAACATGCAACCCGAGCCGAAGACGAATTCCTTGTACTCATGATCGATGGTATCGCAAGGATAATAAGGTTTCGCTTACTCAGCTGCGGTACTCTTTTCCTTGCTCACCTGCGTACCTGCTCACTTATTTGCTTATGTATGGCTAATTTCTTACGTGTTGCGTACTCCTTTTATTAGCAAATACAATATTTTTGGCTCCGAGAACAGCTTATGGCCTC
>STRG.47337.1
TCCACCCACAAGAATGCGCCTTCATTCTGCTGCCGAATTCGTTGATATAACAGTACTCTTTGATCCTTTGCGACGGTTGCCGTGTTATTTTACTTAGATGGCTTACCAAACGAGCAAAAACGTGATTAAGATGAAGGACTCAAGGGAAGCTAACTTGTCTTGTTGGTTCATTGGTATGACTTGTTCGGTGAAGATCTGAATCGATATTTGTGCATCAGGTGCAGATCTGCAGAAACGAAAGTGGTTATGGATATTCTATGCAATTACATTGAAAGAAATGAATTTCTAAAGACCTACACTGAAAGTCTGTGAGACCCACCCTAATGAGGATGGATTTAATCACGCTGAAATGTCATGCGAGAAACCAACTGGATGCTTTATGAATAAACAAACGCAGTTTGAATGAAACATCACTGGTTTTGTGCGTCAACAGATCGTCACCCATACAGCAATTGATTCACACTGATGCTGAGGTGTTTCCAGTGCTGATGCACATCTTTGTTAGAAGTCTTCATTCCGACTGATCTTTTGATCTTATGCATTCTTGTATGAAAGTAGGCCAAGCTGCTTCCAGCGATATCTGGGCCACACTACATCATCATCCATTGGATATTACGTCATAGTAGTTAATGCGTGGTCAGAAGCAGAATTAGCGGAGTTATTCTGAGTGACTGAAAAGAAATTTCAAGCAATCCAGTGTTGTCTTGCGACAAGAAATTCTTCGTCTCGCGTTCTGTTATCCATAGTGCTAATTGCATTGTGCCGAGCCTCAG
>STRG.76234.1
GAGCCGACGGCATGCACCGAGACGAATGCTTGGCAACCAAGGTTGGGGTATCTGCAAACAGTTAATATTGGGACAGGTATGGAAACAAACTACCTTCTTCCAGAGCAGCTTTTTCTCCGATGGACGCAGCAGTATTTGATGAAATAGTGCTACGTGCCAGGTGGTAAAATAATACCACGTTTACTTGCCATTTACTTTGTTCGTGAATTGTTTACGTAAAAACTCGAACAAGTGGTTGATTAGAGGTCCCGAAAATCGGATCTAAATGCATCCAAATTCGGGTATATCTTCTTAGCCGTTGCACAGAACTGGGCGGAATCATCGGCGATATTTCGCTCCATATCGAGAACCAGGCAGTGCGAGAAAGAAATGGCAAATAAACATGAAGCCTAGGGTTACTGATTATATATGACCAATAACCCAATCAACAAGCTGCAATGGCTAAGCCAATAATGGGAGAGCTAATTACCGAGACTTGACCAAGTGAAACAAGCTTCAACAAAAACTACCAAGGAACTTTTATAAAGTTCGTTTCTACAAGGCACACTTTTGCGGTGTTTTCGTTCAATTTCATTGCAAAA
>STRG.19120.1
AAAACCCACAGCTGGAACACTCTCCAGACTGCCGCACTCCTGACCTCTTTCAGATTGCATTGGTTACTTGGGTAGCAATCGGCCAAATCGACGTTTATCCCGGATTACCGTGAGGACTGGACGATTTGATCAATGGTTTAAACCTATACTCCCGCCTGCTGATGTTACATGGGGCACCGTACACCGATTATCAAAACCTCATAAAAGTCTCACCGGATCGCAGAGGTGATTCCTGACACCAACCGTCAACACATCCACTCAACGTCTATTCCCAATAATCCGGCCCAACAGTTCAATTGTTTCCGCGTTGCAGTACGAAACCAATGAACGGAACCTAGCCCTCGCCGCTGTCCACTCTGTCAAACCAGCCCTTTTTTACCTGCTACCCTCAACATTCTACCTGCCACCACCTGCAAGCAAGTTCTTTTTGGAACAGAATACCAGCCGTCTGCAGCCAACCAGAATCTGGTTAACAATTTTCTATCACACACACAACAAAATTGTACGCTCTTCCAACTTCTGCCTAGCCGAACCATTAGCGTTTGTCTCCACTAATCCGTTTCATTGACGGCTCTTCTTTAAAAGTCCGTTTTACGTCCATACACCATTCATGCTCTTCAAAAGTTCATC
>STRG.53600.2
CGGGTGTAACGGCCAGAGTGGAGGCCGCCATCTTGTTGTTCGTTTAATGTAAGTGTTGGTGCCGTTGATACACTTACTGAGCCTCGGCTCATGGAGTTTTTCCCTTTTGTGCTTTTGCAGATCAACCACGCTCACCCCCCGGCGGAAGATCACTGCTGCTTGCGTGTTACAAATTTGGTGCCGCGACCCGGGACCGGAGGTTATGGGAGGCCTTGGTGATTGACCTGAAAATGGCCGTACAGATAATTGTGCTCTGTGAAGTGTGACACGGTCTTAATGTGACCCAGTAGAGGTCTTTTGAATTGGCCTGCACGGAGTAATAAAGCGGAAGGCCCGATTGGTTGTATAGTTTTGAGGTACTGCGTAATCGGCAGTGAACCTGTAAAATGGCCTGCCCGAGGCGTGGTCCCAGGGAACTGAGTACTCCTGTGGTGTGATAGCGGAGTAAGTAACACTGTGGACAGTGTTCTTTCGTTGAGGGGGAGCAGTGTAACGGCCAGAGTGGAGGCCGCCATCTTGTTGTTCGTTTAATATCAACCACGCTCACCCCCCGGCGGAAGATCACTGCTGCTTGCGTGTTACACGGGTAATAGACGCTCAAGGGTCACTGGAGCACGTACCGGCACAACGACTTCCGTTGAATCGCAAGTATGATCGGCAATAAAAGCGCAATAGTCGAAGC
>STRG.54561.1
ACACCTAGGTAGGGTTAAGGTCTACGACCAGCTTTTGCCCACCTTCGTTGTCCCCAGTGGAGTATGACGACATTACTTTATATCCTCACTTCCCTTAAAGTTCGCCACAGATGAAGTTCTACGGAATGCCCTGTTGGTCTTTCCACCAGAGTTGAACTACTCCCATGGAATATGCCGATGATATCACCTTACTGAGTGAGAATGCGCAGCCAGCTCAGCTAACAAAAACTGGTCTGGTCATCTCTGATCTTGATGTAGTAATACAGAAGACGTGCAGACAAAATGGTTGTTTGCTGGAAGCCATTCATTCGGATACCGGCAAAATCAATGAACAATAACAATCCCGTTCAATTACATCCCTGATGACCAGGCCACTTGAACATATTTCATATTCAATCGGAGGATGCGATCATGTGGTTTGTACGCCTTGCTTCGCCTTATCGCATTCAGTTCACGTGACGTAGTCATGTCTACTGTCGCCCCATGATTGTCCATGATTGTTTTTAAGCAATGAACTACTTACTTACTCAGTGTGTAGTATGCATACTCCACCACACTAGTATACCTAAATCTACAACACCTCGACCAGTTGTGACGCTGCTCCCGAGATACGTAAAGCTATCAACCGTACTTATTTATTACCATGAATAGTTGTAGACTCAGGCCCATCTCAATTTCATAAAAGCACCTTACACATAAAAAGAGCCATTTGTCAAAACTTCCACCACCAGGGAGGCAGATTCATCGTATTCAATTGGTCAAATTAGGTTATATGCCCACATCGTTATTCTATCGACAGGTTCAAAGCCGCGAGAAACACGATGAACACTGGGTTCTGCAACGGTACCTAAGCAGTTGATGACGTGTGAAGATTTGATGGACGCATCCAGAACTGGCACGGAATCTCGCTTATCACTCGTGGATCTGGTCTTCGTGAGTGCGGTAGAACTTACACATGATGGGCCGTAACAGCGAGAGGATCTGCATTATGATGCAACCTACGACATAAATCTGCGACTGCTTAACATATGGCCTAGTCAAATCTCTAAAATCGTTAGCTGTGGTCATTCTGTTTGAGGACCTCTATAAACCTTCTCGACATATGTTTTACGAGACTGGATCATATCTTGAGCAATATCACTTCCATTCTCGTTTCAGTGTGGTATCGAGTTCAGATGTAGACGCATAAACACTGTAATATCTGTATATACGGTGAGAAATAATTCGCCAAATGATCTCCACTGGGTTGATCTCGCCAGCCATCCCATGACCCTCATCCGGCGGAACAGTAGCCAACTTAACGGTACGTGTGAACTGTGGATGGCTGTTTTATCGTGCTGCAACATGGCATCCATCAGATGGTTCTGAGTGATTTTTGAGAGTAAATGATGCTTCAATATGTGAATAGCCGATCTGATTTGACATTTCCCCATCATTAAAGTCTGGTATGCTTTGATCTATCGCACCTCCTAATAATCTCATGTAAACTGTATTGTTCTTGATGAAATGCTACTATGCTCCCTTTTTCTGATTCAGTTACTTCTTTCTCAATGAGACGTAGCGGCCGGAAAGGCAACAAGATCAAGATCCCTCAAAGTCACTGTGACCGGGGGTTTCAATCGTATGGTTTGTCAGTTAGTTACGGTCAGTGACCTTTCAGTATCATACCTTCCTCCGGCTTGTGTGCTAGAGACCTGTCCCAATCATGAGAAAGATCCCATTTTGAATTTACCGCCGTCGTAACCAAGGCCCAAGTACTTTAGTCTCTTGTGAAAAGCAAACCGAATGGATGGAATGTACCCACGCTGACAAAAGCGCACAGAACTAACGGAACATCGGCAACTGTGAGCCGGAAGTTACGAGTGACAAAGAATCACACGAGGTCCCCAACAGGTCACGTAACGACCCGGTCGACTGCGGGGTACTGACGTTCTGTGGAGCGAGATTCAACTTTTCACCTCCGACTTCAAGGCTTGAACTATTGGCGACTGGACGGAGAGAAAATGTGACCAGTTCATATCCAACCCAATTGCGCCCGACTAATGAAGGAACACAAACTGATTCACTGTGTGCGCTCTGCTACCCTGATTAGTTTTGTTCCCCAGTCCCCTCATGACGGACAAGACCTAATCCGCTTGCGTGAGCCATTGTTTGTCTACCCTGGACTGAATCAAAAATGCGAACTGGCTGGGTTCCGCGAGAACTGTGAAGTAACGCGTACATTTTAATTCCGATAACGCGACTACCCCCCCCCCTCTCCTCACCTCACCTCACCTCACCTCGAGTTCCCATCATGTTCCTTGTACACTTGAACCATATAATTTATGCATGTGAGATATTCAATAACTAAAAACGAGTAACGGCC
>STRG.22125.4
GTGGCTTGTAAACAGTCTGCGGAAGTGAGTGCTTGAAAGGGAACCCATCGTCACACCTGAGAACAATATTTGTGCGATGGCCTCGAATGCGAAAGAAATAATTTGCATGATTCGTCTCATGTGCCTTAATCGTTGCCACAATTTCTAACCCCAAATGGGCACAGTTTCATGTTCACTTCCTTTAACCCCTTCGGAATGATGAGAAAAGTCCTGCATTGATCACTATATGCGTATACACCAAACTCCCTGTTGTCCATTTTCATCTTTCACCGCAGCTCCCAGACGTGAGTTTTCGGAATCTAATGAGATCAGAAATCTTCCAGAGCAAGTATGTTTTTCATATCAAATGTAAATAATTCCATAGACCAGTGGAAGGATTTTGAATCTTAGTGACAGAACCGATAAAATACCTACCTGAACCTTAACACAGAACACTTGTCAACCAGGTAATCTCTATGGGGATACTACTGACAACCCAAGACTGACATTTGATAAAATCATCAGAAGTTGAATCTGAAAGGAAATAAACACGTTCTCCGTGAGTAAACAAGACTGTGGATTTTGATGTTCAAATCTTTCACTTGGCTATCACCTACGCCATATGGTTGCATCAGTGAACAGAAATATGTTTGGTCAACAGTAAAAACTCATTCTTGATAGACGGGTGAAAACCGCATGTCCCAGTGCAACTGTATGATAAATGCTCGCAATCAAATGGGAATGATTTTCACAAGCAAGAATCACTACTGAGCACTGAAAATACTCATTTGTGCTAATTTGGCCAAGTGTGAGAATAGCACGTGAATGTTGGTTTGAAACGAGAAATGGATACAGTAGAGCATTGCTTGTCCCTAACCTAATGCCAATTTCGAATAAATAAATTTCATCAGACCCAAAA
>STRG.61517.1
AAGCTGCAAATAAGTGCAACGGTTAATGTTCTTTCCGTGCACCCATACGTCATGAAACTGGTTAAAAATGCCTCCTAAAACATACTTTTGTGTAAAAGAGGGAAGGGATCCTATATAATGCTATAACTTGGTACTGGGGGATTACGTACTGAGTAAACGAGCAAAAGTCTTAAATTGCAGATTATTTTTCGTTATACCTGTTATTTTATCAACGTTATACTTCGAGATATGTCAAACATAGGGAAGGAAACAGATCATCTTTTTCAGGCCTCTCTTTTAAATCCGTAAACTACCTTAAACTGCTAGATTGAAGCACGTTGCTTCGTGAAATTTGTAACGAAAAATGAATAATTCATGATTTAGTAGCCGAAGTTCACCTCTTTCAAAAAATAAGAAAAAGGCAGCCATGGAATTTACAAGTGGACAAAATGCCGACCTGTTTCATTTAGGACTTCTGGAGTGACATTAACTTCCGGAACAATTGTGCAGTATCCCCTTAACCGCAATAAACAGTAGTGTCTAGTTAAAAGGAGAGTATTGCTGGTTACGCATGAGACAAAAATAACCCGAACTTCCGCAGGTCACCTGAACCATTGATACGGGACCACAAATTCTAAAATGCTGACACCAAAGACCAATTTGGTTGGTAATAATAAA
>STRG.44087.1
TGGAGAATCTGGTTCTTCCTGGTCAAAGCTCGGTAAATATCTCTCCACTTGTTGGCTAAGCCGTTGCTGATCGTTGATTGGTTTAGTGGTCATGTATAATCCGCACACCAGGTCCAATGCTTACCTGCAACTTCTTTCTCGCACTGACTGGTTCTTGATATGCAACCGAGCATCTCTGATGATTCGGCCCAGTTCTGTGGGACGGTTAGGAAGATGTGCCCGCATTTGGATGTATTCGCATCCGATTTTGGGACTCCCAATCAACCACTTATTCCGGTTTTTACGTTTACGATTCTCGAACAGGTAAAAGGCAAGTAAACGTTTTACCACCTGGCATGCGGTACTGTTTCATCAAGTATTGCTGCGTCCATCGGAGAAGAAGAAACTGCTCTGAAAGAAGGTAATTTGTTTCATTAGTTATTCCTAATGGAAACTGTTTGCAGATATCCCAAACTTGGGTACGGAGCCTTCATCTCGGCGAGTGCCGTGGGTTCATCCTACATGTTGTCGCAGTGGACAATGGTTCATAACCACGACTTCCAACTAGACAGCAAGTGTTATTACGTCCAAAAAAGACCTTTGACCAGTGAATAACAGAGTCATTTGTTTAGTATAGTGGATGTGCGTCGAAGATGCCGTCTGCTATCACATGTATCCACCACGGATCGAGGTAGAATATTCCGATAGGTGCGCAATATGTTGTACACGAAAGACAACGCAGCATTTATTAAGTTTTTATCCGCCACTAAAGGTCGGAGTTCTGAAGAGTCCCAGTACTTGAAAAGCACTTGGATGCCATATAAGACTAGTTGAGCTGCACATGAAACCCGGCTGTACTTGCTTCACGGTAGTTACACCACTAATGGGATTGAAACTGAGAACAGGTTTTTGCAAACCGGTCTGTCTCGCAGGTGTTCGATGTATGATTTTCTCAGGAAAATCATTGGACGCATTGAGTCTTTAGTGAATCAGCTCAGGTTAGGTCACAGGACTTGCGGCTTGAGCCAGTATACGTCCAGTTTCTTGAACTGCGAGCCCAAAGAGTTCCCGCCTAGCTGTGACTTCCATGTATCCAATATAATTCGGCATTTGTAGTAGCAGAGGGTAAAGGAAAGGATACAGGCTCGCCCTCTGGAACAACAACCCCACACTAATATCTGTTCGGCACCACAACTCCCTGATGTCCCCATATGGGACATACCCCGAGTCCTCGGATAATGTGACGATGTTAATATGGAATGATGATGATTAGGGTAATATGAAGGTTGTGATAGATATAGGTTTAGTGAGGAAACACTGAAGTGATGAGATGCAGTATAAAATAGTTGGTCTGGAGGGGAAAAAAGGACGGAAAATTAGAGTAAAAGAGAAGGCTTCCTAGGATGGTTAGTAATAGTCTGGAAATACCTCTGCCCAGCACACATCCTCTTTGTGCCTGAAGGCAGTGGCCGAGGTTGATATCACTACTTGTGGAGGCAACTTGTTCCACTCTTTTATGACACAGTGGGAAAGGAAACATGCTCTTATGCCCCTACTTGCTCTTGGTTTCTCCAATTTATGTTCGTGCCCTCTGAGTGCAAAGTTGCAACAACGAGACAGTAACGGTCTGTATGGTCGTAATGATAAAATTATATAACTTACAGCACTCTATCAGATCTTGGAGAGGCTATTCGAATCGTAAAAATGAATGACTACAAATTGATTGACCGAAATATTTTCACCAGGGAAAATCGTCCAGTTATTTTTCATTATAAACATAGCAGGTAGATCACCTAAAACTCAGCAGCTACTTTGTATTTAACGATAACTTTACCAGATCAACTGAAAGTACTGGTTGTTCTACCTGGGTCCGGGTAAAGCAGTCGTTACGCACTGATGGATTTTTCGCTAATCCTTTTGTGGCTCATAAGGACCTAAACTGCATGAGGATTTTGTTACCACTCATGAGTGTGAAGTTATTGAATGCTTGGTAAAAAATGTTTGCATTGATCAAATGTTGGTAAGTTTCTTTCAAGTCATCGGTCGACCCTCTGGTTGCATTCGAATAATGCAGCTGTTATATATGAACTGACTCTCAGAAGCTGCCGTTCATCTTCACGGCGTGTCTTTTGCGGTCATGTTTCTGCGGAGCCTGTCATTCATTGAGCGATTCAGCCAGGGTTCAGCCAATGGTACCTGGTTTGGAGACATTCAGCTACGGATTTCGCTATGGGCGTGCAATTCACGGACCAACGAGTTAGCCGGAAGACGAGTTCGTAAAATACCGCTCTTTTACGCGTTTGGCACTTTTTCAATGCCACTTTTGGTGAACTATGTGTGCGTACCATGTCTGGCTGGATGATGGACTGTAACACACGTCTGAGCAATGTGTAACCAAACTTGCAACGGATCCCGAAATCAAAGGGCGATTATCCATGATATTCTACGATACTAGAATACTGAATGAACAATGACACCAAAAAGAAACAAACCTCAATAATGAGATCACAAGGACTCAAAAAACGAGAAACCGAATTGCAGCTTGCGAGCAAGGAGCACGTGCGTCACGCAGGTCCAGAACAAAGATTTGACAAAGTAGCGCTCTGGGAGCAAACAAACAACAATTGGTCCATAAAAACAAACAGTTCGTAAAGACACGTGAATAATGTAAGCAAGTGAGTGGTTTTAAGAAAAACACTGAATCGGAAAGGTTTTAGGGGGATTTTCCAGGACCGTTCGTTACACCGCCCACCAATGTCCTCCCGAATCCTTAGCAAACTCAAAGGTTTGGTATAAAGGTATTGATTCTTTCTACCTACCTAGGCCCTGCTGTCAGTGCCCGCACGCCTAAAGCTTGTCGTCAACTTTCTACTCATGGTCGCACCTAATCCGGTGGCCACACCGACGTGAGGCCATTCTACCTCTTCCACGAGAACAACTGACCGGTGGCGGGCTTGAAGGGGAAACATAGATGCTGCCCTGGCGGTATGCGCTTGCGTGAGTGTATGTGTATGATGTGATCGCCGCTGCTGCCACATATGCAAAAGACATTTCAGTAACGTCAACAAAAGCAAATTGCGAACATGGTCACATGTTTGATAGGGATCGCGGGACATAGCGTGCATCGGGTATGTATGTATGTATGTGTCTGGATGTACAATGGAATCGCATTTATCACCAAATATCGGAAAAAATCTTCTGTGGTGTCAACGAAAG
>STRG.52572.1
AAGATATATCACCATGTTCTCTTCTTTAGAGCTTCCATAAACTATTTCAGTACAGGTAACGAGATTAGAGTGGAAAATGCAGAAATACAGCTAAGCTTCTAGTAGGATATCCTAACAAAGTTATCACGGCAAAACAGCTCAAAACTTGCATTTGTACAGTCAAGAAGCATGGGTACACAAAGTGCCTATAAAGTAATTGTCTGAGAAATGGTTTTCCAGCTTTCACATAGAAGGTTTAGAGGCAAGCCAAAGAGAACCATCTGTATGAAAACTCAGAATAAATTTGATGGGCCAATACAAATGACGTTTTGAAATCAAGACCCAAAAATGTCTTGTATCAATGCTGAGGGAAGTATAAGCAACTGATATGTTTTATTCATAAATTCGAACTGGAAACTCATAATGTACTTATTGATAAAAAATCAGTGAAATGTCTGGTAGCCAAATTCGCATACATATCGGTTTCGTTCACCATCTGTTGAAGTGTTTCAAATTCACGTACCTGACAATCACTGGCTTTCGCACTAGCAACCAACGGCAAATCCAGTCAAGTTAAGCAAAGTCAAGTATTTGCTTCATGCATCTCGGCGGTTGAGTATTCAGCAGTACATATCTATGCTCATAGCAGTTACACGAAGGTGAAAACAGCAGATACGACAACGAAAAAAGCAATGCTAGGAGATGGTTTGGAAGCGAAGACGAAAAGCATTGTGTAAGTTCAGCGTCGAAGTTTGCAGGACCACATAAGATGCCAGCAAGGCAAAAGGCAACCAAAGGCTGGTTAGCAGTCGTGCGCGCATAGATTTTATGTTTGTTGCAAGTGGAAGAGGAGGAAGCACACATGCGGAGGTCCCTTCGAGGTGGGTGAAGTGACTGATTCAGTATTCTCTCAGCGAATTCTTTGCACGTTTTATGGTGTTGGGATATGGAGTCTGTGAGTTCTTTACGAGTTTCACCACTTGCATAGGATGAGCGCTTGAGTGAACTTTCATCGTGGTAAAAT
>STRG.8722.1
CACAACTTCAGTCGGGCTATATTTAAGCCCGTATGTTTAGACACTATCGTGCATCAGTGAATATCGATCTGCAATCATTTTGGCAGGACAGAAAATCAGCAGCACTAAGAGCAAAGAGATGTTCGGTCGACTAAAAGGGGTCAGCAACAAAACTGTATCACACGGGGTTCTGGAAAGTATTCGACTATCCTCGAAAAACGCGAAACTTTGAGCGCCAAATTGCCAAGATTGCTTAGCAATCCCAATCGAAAGACCTGTCTCGTTATCCGGTGTCTGGCAAGTCGAATCACTAAATGCGCTTCCTTCAGTTTCATCACATACTGATAGACTGAGTCTTTGGAAAATATTCACCAGTCGTTATCATCCCTAAAAACCGAATTGGTAATATCATGCAATACAAATTTCTCAATAGAGGGTGCAGTCAACGCTGATTGAGAGACTGGAAAACACGA
>STRG.29373.4
ACCCCACTCTCTTGCTCTCAGCGATAAGCATTTTTGCATTGTTTGGTGGAATAACACACGTTATTTCGCCAGACTAAAGTATCGTAATTATTATTTCGAAAAAGAAAATCACGCAGTGTTGGGAGCTACGGAAACGCGCCGACAACACAACTACCTGGACACACGATTGGCTCTAGCCACACCAAGTCCTGTGCAAACTGAACTGAACTGAACAGTATTCCCAGAGCTAGCTGTATGAACGAAAGTGGTGAGGTTGTGAGCCCTGGTATTTCTGTCGATAAAATTGTGGCCGTGAAGGCAACACCACCGCGCAAACTCTGCCCTTCGGACAAAATATCCAGCGCACAGGGAAACTCGCCGAAAACACAACGACTGAACTTCACCACTTTCGTCCTGTGCAAACCGAACTAGACCTGAAACAAAACTTCAAGGTCGAGTGTGCACCGGGGTTTCGAGGACGTCGTCATGTAGTTTCGCGCACACAAAATGCTCCCCCAAGCTCGTAGCTGATGGTAGAGACTGTTAATAACAATACCTCCTGTTGCTTTATTGCATCCGCATGCTCATATACACTACGAAAGCAGTTTTGCTTGCATTCGGTTAATGAAGAATTCGTAATATCGGTCGGCTTCTTTAGCAGCCATTTTACGCGGATCAACATTGAATTGACACGAAGGAAATTAACGACTGGAGTAATATGCAACGCGTTTTATTCGAATATATTGGTTTAGTTCATCGAAATGTCCTGATAGCCTCGGTATAGATCGCTCTATTTTATTCCATCGAAATGGGTAACATAAGGACAAATATTCGTGAAATCTTGAATTAGGAGATAGAAATGGGCATCGTCATACGTACTTTGGGCCAGTGGAAGAAATTAACGAAGCATGCCATGCACATACGTATTTCAGACAATTGACACAAACCGCCCGATCGGAGCTTTTTATGGAGTTGGGCTTTTGTGGACGACAGTGAATTGATTCCGCTAAGTGATATATGCGAAGTTCTTGTTACAGTAATCAACTGGATTCTGTTAGAAGCCTGCAGTGTGGATGGATTATTGCGTATAATAAAAATTATCGCCGTTCAGTCGTCCTAAGTTGCATGGAGCCGCATAGGATCCATGAAACTGAACAAGCTTTCATGACCAAGTTGTGGAACTAAAACGATATGATGACATTGCATGAATAGGCAGGAAAAATCTATTCCACGCCCAAGGAGTCTGTCGTTTCTTTTTCTGTGGATAACGTGTTCATTATACTTTACTATTAGAGTTTGTCATTGTATGTATTGAAAGAAAGCACTTAGTACTTTGGATACCAGGTACTAACTAGATCCCGAGAATGGCCCATGGAACGGGCAACAAGACAAAAGTTCCGACGCGTGCCAAAAGACGGTAAAAAACAGTGGAATAGGTGAAGGACGTTTTGTATTGAAACAATGTAGTTCACGTTTACGTTTGGGAGCGACACCGGACGCGATACTAGCTAAGGGAGCTAAAGAGTCAACTATCCGCAAGCAGAGCAGTCAAAAGTGTGTTTTTAATTGGCGGAAACCAATTGTCCTTACGGAACTGTCAAATGCTCCCAAATACGACGACGGAGGATGGAAATTCATTGTCACAGTCTATTGTCCAAAGTGGTACTTATTATTCCTAATATAATAGCTTTTTATGGAGTCGGGCTTTTGTGGACGACAGTGAATTGATTCCGCTAAGTGATATATGCGAAGTTCTTGTTACAGTAATCAACTGGATTCTGTTAGAAGCCTGCAGTGTGGATGGATTATTGCGTATAATAAAAACTATCGCCGTTCAGTCGTCCTAAGTTGCATGGGTATAACGCTAATTGTTGATTCACTTTCCACTCCGTTTAGAGCCGCATAGGATCCATGAAACTGAACAAGCTTTCATGACCAAGTTGTGGAACTAAAACGATATGATGACATTGCATGAATAGGCAGGAAAAATCTATTCCACGCCCAAGGAAGTTTGTCATTGTATGTATTGAAAGAAAGCACTTAGTACTTTGGATACCAGGTACTAACTAGATCCCGAGAATGGCCCATGGAACGGGCAACAAGACAAAAGTTCCGACGCGTGCCAAAAGACGGTAAAAAACAGTGGAATAGGTGAAGGACGTTTTGTATTGAAACAATGTAGTTCACGTTTACGTTTGGGAGCGACACCGGACGCGATACTAGCTAAGGGAGCTAAAGAGTCAACTATCCGCAAGCAGAGCAGTCAAAAGTGTGTTTTTAATTGGCGGAAACCAATTGTCCTTACGGTAAGTAGACAAACAACGAACGGCCCTGTGGCATCGAACATCATACAAACCGC
>STRG.37924.1
CATTTGTAATGAGGCATATGGTATTGTCATATCTTCTTTAGGACTAAACAACCCACTTAATTTATCCCGAACATATGAGAGCAGTTTTCAAGAATTGCTGACCGCTTTCACCGCGAAAACATTCCCGGGTCCATCATCGTCAAGTCAGTACCCTCTACGAGTGCACCTGTAGCTGTCAATAAAAACACCCCTGCTCAACTCCTTTATATACTAAATATTCGCAAATTCAGTCAAAATGCACCACAAAACTGAGGATATCACTCCCAACTTTACCAAAAATCATTTCTGTTTCAGCTATTCCCACCAGGTTGCTAGCATAAGGCCAGTCTGGTGAATTGTAACGTTGTATCACGAAACACTATCTTTCATGTGCCCGTTCTACCACATCGTGACTTTAGCTCTGGCTTTCGAGCTCCTATGGTTAGCATATGTCCACAGTCTTGTTTTTGGATTTGGGATTGGCACCTGTCCATGGACTGCTCAAAAGTGTCATACAACACTCGTGTTGTTTAAATTGGAACGGAAGTAAATCTAGTACCAAGCCCAGACTGCAATCCTTTCCACTTTTTTCAAGTCCCCGACACCCTATCGTCGCCCACTGAAACGTTTGACTGGTTCCTGCGTCTGAAGCTTCTGAATAACCAATTTTCGGTAGATTGTTGAAAGCATTCCCC
>STRG.58127.1
AAAGCACCTAAGGTGAAGAAGGCCGCCACACCTAAGAAGCCAAAGGTGGCCAAGAAGCCCGCCAAGCCGAAGGCCAAGACTCCGGCGAAGCCCAAGGTCGTCAAGGCAAAGAAGGCGATGCCGAAGAATCCGAAGACTCCCAAGAAGCCTGCGGCAACGAAGGCGGCACCACTGGTCCGGTCCGATCCGGTCCGGTCCGATCGGCTTGTTCGGATCGACCATCACGTGCACAGTAATGTCTTCATGCAATAAAATGCCTCTCCCTCGTCCTCATCCTCCTCATCCTCCTCCTCCTCCTCCTACTCCTCCTCCTCAGTAAATGTGTGTGTGTGCGTGCTTTCGAACTCGTGTATCACATCGTTCTGCTCTGTTTCTAACATTCTCCTCTATCTGTCTCATTTTGCATTCGAAATCACACGATCATAACCAAAAGCAAATGATCGAATTGCCCAATACTCCATCTACTCTATCTATCACATTGGTCAGAGCTACACTGAACCAATCTTAACAACTATTCCTCAATTATCCATCCCATTGCATTCCTATATGCACGTAGAATTTCCTATTGACCGGATACACGTATCTTTACTGATGTATCCGTTTTCACACTATGGTGTGCAAAGGTAGACGTATTGCTCAGTCTCGCTTGAACGTGTAAGCTAGTGTTATGAACGCGTTGCATACACGGGTGTGAAAGATCGTCCTGATCACACATGTATATGTATATGCCATGTGTCATTAGAGTGGCCGTAATTGTTGTGCATCAAACACACTGTCCCATATTTGATCAAACATTGCATGGCATAGTCGTCAGCCAAAGTAGCACTAGCATTATTATTACTAATAATAATACAACGAATGANGTCAGAGCTACACTGAACCAATCTTAACAACTATTCCTCAATTATCCATCCCATTGCATTCCTATATGCACGTAGAATTTCCTATTGACCGGATACACGTATCTTTACTGATGTATCCGTTTTCACACTATGGTGTGCAAAGGTAGACGTATTGCTCAGTCTCGCTTGAACGTGTAAGCTAGTGTTATGAACGCGTTGCATACACGGGTGTGAAAGATCGTCCTGATCACACATGTATATGTATATGCCATGTGTCATTAGAGTGGCCGTAATTGTTGTGCATCAAACACACTGTCCCATATTTGATCAAACATTGCATGGCATAGTCGTCAGCCAAAGTAGCACTAGCATTATTATTACTAATAATAATACAACGAATGATCACACTACTACTTCTACTACTTTACGTCGACTACTAGAATTACTAATAATACCACTCCTACTACTACACCTTCCTCTTCTTCTTCTTCTTCTTCT
>STRG.76312.2
TAAGAATAAATATTACCTGGCACAAACCGTACGGAATAGACTGCATGTATCATCCTAATGCACACTATCAATATGAAGCAGCATACACACGATATCAATAAATCTGAATACTAACAGATACTGGATTTGATTCCGGTGCGACTAATAACACTCTGTCAGAACCGCTGAAGCCCTGGTTTTCAAACAGAAAGAACCTTTTGCTATACTTAGTAGAGAACATAAAGAAACTCCAGTTTAAGAGTGAATTAATATGTGAAATAGTATGGAACGACTTCAATGACAAATAACTTTTTTAAGGCTACTGCACGTTAATCTTTACAGATCACACGAAGAATGAGCTCGAGCCCACGGGGTTAGGGCGAATTTTATTGGTCTGTGTTTGGAGGGTTCAAGGTAGACGCTAAGCAGTAGACGCAATAAATTACGATGGTATAAGCTGGGCTGAATATCATGCAGTGCAACTGTTGAGAGGGAAAGTGTTCTACCAGGGCTTGGCCACGACAATCACATTTTGGACGAAAACATATTTGTGCCTGAAGTTGTAGCTGATGTGTTTCAAGCATCGCCTCGTTGAAAGCCAGCGACTTTGGTATTAGTTTGTGGAGCACTAATTCGATAGATTTGATGCAAATCAAACTTGGGACATGCTTCAATAAACTGTTCCACAAGGAAAAATACTAAGGACTTTAAGTTAATTATGGTGATCACTGAGCATAATTCCAATCATTTTGTCTTCCGTTTGGTTAGGAGTCCTCACGGTAGTTTAACTAAGCAGCGATCAATTCCGCCGGGGCATGCGATCAGCAGCAGCTCCTGAAATGATAAAAACAACCCTTCAGACCAAATATGAAGAACCAGCCTTCTTGTAAGGTGTGTGATTCAGGACGGCTTCGCTTTTCGCGGCCTAGGGACGACACGTAAGTACTGAAACTTCTTATCTGCCAATTATTTCTCCGATATAGTTCTTGGATTAATGTGTTGTTTACCGAGGATTTGGGGATATCATTTGGTTGTATGCGTTTGTTTTATTTTTGCATGTCGCACATTTTTATCTTCACTGGTAGTTTGTGAAATTTATTAAGGAAGACTGGTGCCCCGAACTTCAACGTTTTTTGGTAGTTTTATTTTATTAAGGCGCATGTTTCCCTGTTACTATGATCTGCGTGTATAACAGCTCAACAGAAGTGTCTGGAATAAGCCCAGATTTGGTGAAGCAGTTGTCTTTCAGTATTATGTGCTCAAACCACAAAAGTGAGCGTAACGAGGCAAGCTGAAAATTACTTTGGTGAGCATAAAAAACAGCTACAATAAGGATGATTTGTGGAGCCAAATACATTCGTGTTGTCAAGATATATCTGGCCAGTTAGTTAATTACGAGATGAGATGTCAACATCTATACAGTAGAATTGTGAATGCGACTCTACAAAATCGATATACTGGAAGACATTGTTGACCTTCACACATGTTTTTCTTTGCAGAATCAAAATAGCTTTTGATGAAAAAAACACCTTTTTGTCAACGGGCAAACCAGGATGGAGTCGGCAACTATATACAAATGATACTGTTTGCTACCTAGTGTCGGAAACGTATTGACACGGATAGTGCGTGAACAACAAACCACGAGAGTGAGCGATGTGGTTAACTAAAATGCATCAGCTGGCACCAAGTGCAGATATACTTGGGGCCACAGTTCAGCCACACTTTTGAACACTTTCGGATAGAAGTTCGCAAAGATAATTCATATAAAGTAATAGGGATTAAGGAATTCATTGAGGAGGTGATAAGTGCGAGTTGCACTTTACCTTTCTAAATATGTTGTCTTCTCAGTTTATGCCGAGTCGATCGAATGTGAACAAGAATACTGAGAATTACCAAAATCCGATTGGTCTTTAATCTTCGCCACTGTGTATTTCATAATAATTTAAAATCCATGAAATAGTTAGGAGCAGTGCAGTTTTTTCCCCAGTGGCACACACTTTTAGTTGAATCTGATTTCTTTCTGCATAAATAAATTATAATCTTTGCGCATAGCAGAATTTTGTTTTGTTCACAGTTGTTTAATATTTTTACCTGACCCATTTTCTTTCGTACGTGGAAGTGCTGCACATGGTGCTCTCACAAATACGATATAGATAAGAGCAGTTTCGAGCTATTTCATGTATAGTGGCTTACCTGATGAAACTAATAGAAAAGTCTGATATACACTAATGGGAGGTTCAATTACCGTTCGAACTAGAAACAAAGTGTTCCAGTTATTTTAGGAAATGAAAAACAAATAATATTAACTACGTCCGTTCATTTTCAAGTACGTATTCTACACTAGAGCTTCANNNNNNNNNNNAATCTGCAACAATTTGAATAACGAGTGTACACCTTTTAGAAGGTATAGAATACAAAATTCACAGGGGTACTCTACTCAGTCTAACATTTACAATTTCGATTTGACGTAAACCAATGTACTGCAGAAATTTCTAACCCATCGCAGTAGCTAGATACGCAACGTTTTTGAGGCAAGTTTACTCTTACCCTGTTTTCTGATTTATTTCGGGAAAAGACGTACATAAGTTCAATGCAAATTAACCAACGAGGAATGTCAATGCCATTCGTCAGGTGAATAATGAAATCCCAGTTATTTTTCTAAACAGATAAACATAAATTCACGATCCTGGTGTCTAGTCTGCTCGATAATTAGCTTTGAATTCAAGTGGGAATCCAATTCCAATGACTTTTTTCGTCCCAATACTACTTCAAGTAGAATGCCAACTACTTTGGACCAACTGGAGATGATAACTGATCAACGTGATTCCGCTAAACGCGCTTTTTGCTCTTCCAATTTGATCTTCGTTCCCCAACTGGTCCTGTTTGTTAAGAACCATGCCGATTCCAGCTTATACACACAAAACTAAACAGGACACTCACCAGTTTTCAAGAGTTTTTCGCTGCTTCTGAATTCACCTTGTGATTCTTGTTTGCCATAAATTAAGCTAATCTTTGTGTGGAGTGTACTTAAAAAAGTGTAACGTTGATAAAACAAACAAACCTGATGACTGTTATCTGATTCGATTGGTGAAGGCGGAGATAGACGAAGAGTCAATTTTCGGAATTACGAGGGGGTTCTTCCAAAATTACAAAAACGCACTTCCGTACTATTTACATCCAG
>STRG.64400.1
CGGCAGATGACCTACTAATGAACAAAACATCGACCATAGAAACAATAATTAACACATGCGGTTTCGACGATCTGTTTTGATGTCACTTGACGATCGTTGAATCTCAATGATTACCCTGAACTGTGAACACTTTCGAGAAGCATGTTGAAAAAGTTGATCACTCTTGATATTTGTTATGATTCGTGTAATAAAATGTTCTGATAGTGTAGTTCCAGAGGTCAAAAATGAAAAACTTCGAACACGAACTGACTGTTCGAACTGTATTCCAAGCTAACATGAGGTGAAAAAACGTACTTCACTTGCCTGACAACAGCAGTTTTGCACTAACTAATTAGTTGTAGTATGAATCTGAGAGGTAGATGCATCCCCAATCGATTTGAGTGACAATTTGGTCCTGGATTATACTATGTCGCATCATCAGTCACGAGATCGTTGTGCTATGTTTCCCCAAACAGCATTTCAGAAGATGAGTGGTGGCAAATTATGTGGCAAACCGAGCACCTGT
>STRG.35493.1
TGTACTTAAAGTACTAATGTGTCAGAACCGAGATCGGTTCGGAGTGTACCGAAAAATCGATGCGCCATGTGAAATGTTATGCTAGAATTTTAATGCTGAATAACACAGCGTAGTCGAAATCGTTGGTAGGTTGTCGACTTTTCGGTCATCACGGGTAACCTTTTTCAAGACTGGGTTTACAACCGAATGAAACTGGAATGATAGCTCAGAACAATTGGATGTTAGTCACACGAACACACTGTGACTAACATCCAATTGTTCTGAGCTATCATTCCAGTTTCATTCGGTTGTAAACCCAGTCTTGAAAAA
>STRG.28512.1
CTGAAGGAGAAAATGACAAAATTAATGAATGATTGGATGATGTTTGATGAATGGCCATTTGAGTGTATTTACCCCGAGATCATTAGATGGATAGCATGGATTACTGGTACTTGATGCTGTGCGCGTATCAGGGAAATATGATGGAATATTGCATTCGGAATTTGTTCGTCAACTGTTGTTCTTCCAGAGTGAGACAGTGTTCCTAATGCAGATGGAACGCCACTTGGTTCTCCAACTTGTAATTCCAATTCATTGACTGAACTCTGCTTCGGTCCTGTACACGAATGTGAATACTTCGAATTGCATGTTCAATCGTGTTCACATCTCGTTGGATTTTCAATTTTAGGACTTGCTCGAGCAGGCACAGATCAACCTCACAATTGATGCTTTCATCAGATGCACCAAGTTTCATTTTTGTGGTTCATACATATATTTACATGATTTGTTTATCATTTGTTTCACAATGCTGCATTCTACTCAACAATGTAATATCTGTACACTGTTTACTGAGGTGCAATGAGAGCAATGTCAGCGGAAGCTTCTTCAAGTGATTTCGGTCGGGAAATCAAACAATCGTTCTATTCCATCAACTTTTGCCTGCTAGTCACGTGGTCGACTTTTTAGTGTTCAACTGTCCAATTGCAGCTTTTTTGAGTTGGTTAATCATGCTTTATGAACGCCGAACTGGCCACTGAAAATCGCTCAAGCACTGAGTAGATGTTCCGTCCAGGTTGTTGGTACGCATCACCGGGAATGCATAGTCACCGGTTCCAAATTGTGACTAGAAAGTGGTTAGGGTGCACAATTGTGATTCTCAAACACGCACCCCCCCCCACCAGCACATGCACACGCATTCACACGTTCACATAAATGCACACATGCTGAACCGGAGGCTGTTCCCTGCTAGTACGGTTGTGGAATGTGTAAAATTTTGCTTTTTTAAACTTCCAAATTAAGTATTTGTCTTCGTAGTGAATTCTACTATCTGAATTCATTTACTACTTTTCTGATAGAAATTCATGTCGGATTTGTGTCGTGTAGTGGATGAATGAACTGCAGCAGATCACGATATTTATCGTAATTCCACGATAACATTAACTGGCCGTGGAAAATACCCTTCACTTAATAATTTACTACCTGAATGCAGCTCCTGTGGAATGTTTAACTTTCTGTGCTGAATTATTATTTTGTTCCGTTTTGACAATTGTAACAAGTTTGGTTTTGAATAATTTGCGTTTACAG
>STRG.14495.1
GACTGAACATCTGCGTGAGAAACTATCGTTACGAGAAACGATGAAGGAAAAAGGGAGAAAGAAGAGAAGAAAAGAACAAAAAATTGAGTTGTATGGCTGGGGACCAGGTAGCCATGAACTATGGGTTATTGCAATAAACGGACGGTGTCAATTTTAAAGCAAGGAGCTGTCAATGCAAGACGTAAAGAGTGAGTCAGATGGCATCAGTGCCGCGGAAAGTGAGGCTCAGTTATGGACGAAATGGACGCACATCATGAGAGGCCGTGGCATGGTGGCAAAAGAACTGGAGCAGGCAGAGATAATATATGGATACAAAAATATGTATGGGTATATATATCTATATATATATATATATCAGAGCAGGACCAAATAGCAGTGAAGAGATGGG
>STRG.79316.1
GCATGTTGGAGAAGGGTTATTTTGAAAAACCCTGCTGTTTAGGTAATTTGAACAATACCTGTAGAGAGGACGTCGAATAGCATGGGGTGTTGTGGTGTCCGGACCCTAAGCTGCACACGGAGCTCCAAACGGATGTGGGAAAGTGAGCTGGACAAATGTTAGTGTTGTTGTGTGTGTGTGTCTGTACATGACTGGACGACCGACCCATGTGGAAGGATTCATGGAAACATGAAGTGACAGGTTACCATTTGAGCAGTGGACAGGGTGAATCCCAAGTAGGGCACTTAAATTTTGACAGATATTATTGGACCATTTGCGTTTAGAATGCACAGAATAATCTATTTGTTTGTTACAAAGTATTAAGAAGGTGAAGTACTGCCAAAGCGGTACTGATAAATGGCAAGAAAATGACCGATGAATAGAATTCGAAATGCTAGTACACAGAAATTATTCTGGATGAAAGCTGTCACTTGATAACCAGAGAATCAACACCTCTTCTCCTGATGGACCCATTCAAGCCCTTCACTTCACTTTGCTTATTGTATTTGCTTGTTACATCTTCAAAACAATAGTCATTTGGTGCTTCGAAGATGTATAGTTTCGGAATGTCTTCTGGTCAATTTCGTTTTTGGTCANNN
>STRG.62195.1
CGGGAATTCTGAACCGGCTTCGAAATCGCTGGGGGTGGTGTGGATAGCTGAGCAGTCGTGGGATTGCTGATATAAGCGACAATTGGACGGTCACTAACGAGTAACCGGGCGGAAGAGATGCCAAAGAACATTGTTAGAAGTAAAGCAAGGGTGGGGCTTTCAACGTGCAGTCAGAGATACCAGCGGAATATTGGACACCGATCCAGCATTGGGTAACTAATTGTGGAGGAAGCATGTGAAATAAAAGCAAGTGATTACAGTGTCATATGGAAATTCACATGAAGGCGAAAAGCTTCGCAGGGATTTCAATGAACTTTTGAAGAGCATGAATGGTGTATGGACGTAAAACGGACTTTTAAAGAAAAGCCGTCAATGAAACGGATTGGTGGAGACAAAAGTCAATGGTTCGACTAGGCAGAAGTTGGAAGAGTGTAAATTGTTTAGTATGCTATAGAAAATTGGTAATCAAAGTATGG
>STRG.14848.1
CACTGGTTTCATAGTGTTGTTTCGTGTCACAGACTGACCGCGGTTAGCCCTTTTCTAACCACTGCCACCCCAGAGACTATAACATGCCAAATAAACACTCTAGGAGTAGGGGCGTGTTCCACGTACCAATATCATTACTGTGTGACTAGCCAGAGAATCGATGGTTGGATGTCCCAACCAGATTGGAGTGGACTCTACGATAAAATCCATGTCCAGAATTCTTTTCGATCGCGCACCTGCCCACGAGTAGTATGTGACGTTTTGCTCTACACTAGTAAATGCTACCTTGATCTCTCGCAAACGAAGTGGTTTGTCATTTAATAATGATGGGCTGGCTGAGCATGAGGATGAACATCCGCCTTTTGAATGGATTCTTGTCGGATGCTGCTTGTGTATGACACCGTTGAACTGTCTTGATTGTATGAAGAATAATCTGAAGTGATAGTATTAATTATCAGTGTTTTTTATGATTATGTGATCAAGAACAAAAGTTCTTGCGCCGGATATGAATTCTGGTTGAGACTGTCTTGATGATCTTGAAGCGTGTTATTTGCATAAGTCGCTGGAGGTCTTTGTAATTTCAGCACCCAATTACAGCCCATAAACAAGATCTCTGTCATTTTCAGCGGAATAAATAGACAACAATCTCCTACCTTTTCATTTCTGTTTTGTTTAGGAAGTACTCTTAACGACTATTTCTGAGTCTAAAGCCAGTAAAACTTCGCATTGATTTCATCCGTGATACCGCAACACTGGATTTAGATTGATCACATCGTTATCGGTTACCAATGATGGTGATTGACCAACAGGTTTTACTCAATCTGTACTCTTTCACTACCGGACCGGAGACTACTGCTGTTATTGTCACTCTTGTGACCAAATGAACGTGCATGAAAACTGTCACACGAGGCTGCTTTTGGATAATACATACCATTCTGGGAAAACCTGCAGAGTAGAGATATAAAGTGTTTCTTGTGCTAACCTTTGACTGTTTATTTATGTAGTACGGTACGGGATTCCTTCAACGCACACGGACTAGTATGAGTAAGATAGGAGGTTTTGGAATGACTTGAGCCTTTCAGCTCTGAGTTTCAGGGCTGGAACCGTGCCACAGATGGTCACCATGGTGGCTGCAGTTCACAGTCAATTGCTTTCCGTGACACCCCTGAGCACGCGTTCAACTGCGCCCACGTGCGTGCATGATTTCGTCCGACTAGTTTGTTGTCATTGTAACAGATACGACGCAATCACGACGCAAACACTATTACCTACGCTACCTACGAGTCTACGTTTATAAACCTAAACCTAATGACCGTAGCACAAAGAAGATGAAAATTCTTACTAATTTGCATTTTATGAATTGCTTCTTCCCTTCCCTTTATAGAAACACTACCCAAATTAGTTACGCCGACAGAAAGTGGTTAGTTTGATCGATCCGTATTTTTTTTTTCATTTCTGAGGGAATGGATCACATCGTGAAAGATAGCTACATCACAGCCTCTGTACACAAAGGAACACTAAACTAGATTGGATGCAGATGTATTTCCCACTTTCTTTGAGTTCTAATGAGACCATTTTCTGCAAGATGGAATAATGACAGTCCAACCCCGCACCTGCATGGAGGTCACGTAGAGGCAGACAAATAACTGTACAGAGAAACACTGAAATCGTAATAGATCTATGTTCAGGGCTTTGATCCCTTCTTTCCTATCAACATCCCATCTGATCAGAAAAGTAACTGCGTATGATAGAAATTATACTGAAAATCGCTTATTACGTATTCACACTACTTGTAACTCATGAGTAAGACAGCTCGCAGGACACAGTTAGGAGTAAATCAGAACTGATAAATTGTATCTTATGCGATCTAGATGAAAATTAAGTCTTTTGTTTGGAAGGTTAT
>STRG.58399.1
GGCTACTCCCAATATCGGAAAAAGTAGCTGGAAATGGGTACCTATTCTCTTTCTAATCCATCTTAACGGCCCGTTTCTTAGTCGGCTTGCCCAATACCCATCCTTTTGATCTTAAACACTAACTTACCACGGATAAAAAGCTTTGTTCGTGAAAATCAGATAGTTTACTATAAAAATGGTATACTGGAAACTTGTAAAACAAAATACGCCGTTTTTGTAAGGCAGATATATCTCAATGAGTATTGTGGTACTTTTATTATTAGAATTCTTGTAAAGTTTCACGAACTTCTGTGCAATCTTTGAAGGCACGTGTCATTTTAGCCAAATGGTATTCGGTATTGTGCTGCTTGAGCAGTCATTTTAGCTCATTGTTAGCTCAACGTTGGCCCAAAAGCTTTTGGTATTGTGCTGCTTGGACTTCACATATTCTACCATTTTCTTTTTCCCTATCTGGAGAAAGGTCGTTCTTAGTTTTCCGACTGGAGATAACAGCTGCTCGAGTCCACTGGTCGGCAAAATGCGATGAGGTTGGATATATTAGCTATTAGTCTTATTATTTCATAGTGTACGAAGATGACAACTATGATGTAATTATTACTGTTTAGGTATGGCATGCCTGGCGATGAGATTATAAGTTCCTGTGAAAAACAAGCCTATTTTCGGTGCTTCATTAACTACCGAAGAACACGACATTAGGATCTATCATATAAAACAAAAGAAAGCAAGTGACTAGGATAAGTATTTTTTCAAGTAACTGATTTTTATCTTTTCAGAACACGAGAACAGCTTATTTGCTTATTCAAGTCTGGTAACAACTGAATATATTTCAGGCATACTTCTCTTGATGGAAAATGCTGGGTATACTTTGGATGTATTCTTATTACATACATGTAATCAGAATATGTTATTATTATTATGGAACATATTCTAAAAAAGCTCTTGTCAACTGCAGCCATGCCTATAACTGTAGAACATTCCTTCTCATGGGTGACGACTTTCTATTCGTTCTAGCACTATACTCAACACTGTCGGGCAAATGTTGGGCTATCGTTGGGACAAAATGACTCCTCAAGTGCCTTCAAAGCTTGCACAGAAGTTCATGAAATTTTGTAAGAAATATAATAATAAGAGTACTACAATATTTATTGATATATGCATACATATATATGCCGCAGATACATATGTATCTGTGGCATAAAAACAGCACATTTTGTTTTACTGAATACCCCTGTGACCCGGCGGCAACTTGCTGGTTTTCTTCATTCTCCACTGTTAGGACGTTCAGTCCGGTTTTTCCATTGAGAAAAGCGATTCACCACTCATACAGATAATCAAAAATCGCACTTTTGCAGTTCATTTTAACTCTGGTATATTATCTCTCCGTATGTTTAATTCCGATGACATATATGCTTGTACGTGTATACATGCATGTACATCTTTGGACACCGAAGTAGTCGTTTCGTATTGTTGTTTTCTTTGGATTTCGTGTAGTATTGAGTAAAAATCATTATGTAACATTGGTCACTCATATCTGGATTATGGGATTCAGAATACATTGTTATACGTAAACAGACGGGGTGAGAGAGTTCTTGGAGGCACAAGAAGGTCCTCAGTGCAGTGCCTCGCTTTGGTGATTCGACATAACGAGAGCTCCGACTTTCGTGGCTTGAATCACGGTCAACAGATATGCTAAGAAAAACCAAATGTTGCCAAGTATTTCTTCGATCTTAATTCACGGTAGACAGTTACTCCTGGTGTCTTTGCTGTTGAAGTAAATCCACAAGCGTTTGCCCAACAGCAAATTTGGAGTCTGTGGGTCTTTCTAACAGAAGTCTACTCACTACCAGCGCATCAAAGTCGGTCATCAATACCGGTTTAGAAATACAGCTTCGAAGAACCGTGTGTGCCGCTGGTTTGGGAGCGCGCTAGAAAATTCTGTTTAAAACAGACTCATTGTTGCCGTCAAGGGTAAGTCAGCGAAGTTTGTTGTCTTTGACTAAACCCCAGACGCTGTTCGTTTCATCCCAAGGTTCACAGAGGAACAGGTGTTTGTCGTTGAAAGACATAGAGTGTCCGTTTATCGAAGTTGAAAAAGGAGGCGATGCAAAATGAGAATGCAGGTCCGTGAATTGTCATTTCCTCTGAGAGAAATATCAAGCTACTTTTCCTGTTCAGGTTATTTTACTCATCTGGTGTAATGCACATCTCTTCAGCCATTCTGAAGCTTAGTAACAGTTTATCATGAATCACAACTCTAGATGTTCCTCAGATCCAGTTCAGAGTTTATTTGATATTTTCCTATTTCATTGGTTATTGTTGTTTTGTTACATGAATTATCAGATGGTAAACCGTCCTGCTGAAAACCGTTTACAAGCAAACCACTTTTGAAACCTGCAAGCGAAAATGTTTTGTTGTCCAGCGTTTCTTTAAGTGCTACTATCTCGCTTTCATGCATGATATTTCAGATCCAGTAACCACGTGACTCAAGCATGATCAGGGTCTTCCGAACGTTCTGGATAAAGCAGTCCTCAAATTGCAAGATTTACAAGCTTCCAGTATGTGGTTTTTATAACTAACTTAGGGATTTTCACAAACTGTTTTCCTACTTGGTTGTGGCGGTGGCCATCTTCGTTCATACTTTTACCACGTCTATTGTTTA
>STRG.80042.1
AAAGGTTTGGCTGCTTAACAAGCCGTGGACAAGGAGCATGGTTGCTTTCCAATGCCACCAGCGAGTATGTGACAACATGTTCCGTGAAAGTCAATGCCCCGAACAAGGTATGCTACCGGCGGTTTTATTTCAAGCTAGTATGATATTGAAGAAGACCTTTTGAGAAATTAGTCACGATGAATTCGTTGGTACCTCCCAAAAGAAACACGGTATCATCCGTATACGTTGAACACGGAAACAATGACCAGGCGCGCACAATGAATACGTTGTCGGGGAACAGAGTAATAGAATGGTACCTTGATGAATGTCTGTTGTTCAGAACCATCGGGTACATCTTCGGACACAACAACAAGTTAACTATTGGCCAATGGTAGAGGGATTAGATAATGGAGCTTTGGTGGGTGGTGAGCCAACCCTCGAGGCTAAAATATGTGGAAACTTTATTTGCATTATACAATTCATTGCACCACTATGGTCTTAAAGACAAATACTAAAAGCTTCACACTTTCTACCGCATCTTTTGGGGTGCTTCAGTGACGACTGTTAAAATGATCGGCGTCATAAATTTTGATCTCAGAGGACGTTTGATGCATTAAAGTTCGTTCAGAAATATATTCAAGGTAATTAACGTGCACTATGTGCATTGTATTTCGGGCATTCGTTTCCTTGGTACCAGTTTGGTGAATACCACTCCCCCTAATCAGGGATATTTTACGGATTAAAAGTTAATTGAATGAACCCGGTAATAGTGGGGATGAAATGAGAACAAATTCAATCAGTTTCCTTGGTGACAACCCTTTTGGATTACTAGTTTCGTCCTATTTTGCATAAATCTGTTCCTCAAGGAAATAAACTCCTTGTAGGTATGTTTTGCCATGAAGTTTTCGTTTAACTTTCGTACAGTTCGTGGAGCCCTTAGCCTAGGTGACATATTGGCTGTTTGCTAATCCTTTTCACTATCTCTCGCAACTTCCAAAGCCACTTTTATTGTTGGGTAGATTGCCTGAATGAGTCTAACTTTACTTTGTGCTTTCTCACCGTGCTGCCTTCTAACGAGCATTTTCACAAGAATTCTGACCTCACCAGGATGTCTACTGTATTTTCGTCCAAAATTTACCAGAAGGAGAATGATCTAATCAAACCCTGCGATAGATTCGGCGTCATTATGTGTCCCTGTTGAGGCGCAAATTTTCAGTGAAAAACAACCGTATAAATCTTGACCGTTATTGATCATGAGAGCAGACTATCGGATGAGGTCAGCCTCTAGATAAAACTGTCTAGTCACTAAAATCGAGTGAAAGGAATCGCTAGCGAATGGAGAACACAGTCTCTGTGACATATGCTTGATACTCAACAATGAGATAGATCGGGATGGTTGGAGCAGCAATAGTCGACCATAGATATTTGATCACATGCTCTCTACTCAACCCATGGTCAGAATTCATTGAGTCAATTCAAGGAAGTCAGTAGTTGACTTGTGCACCCAAGAAGGTGGATTTTCAGCCTTTTTGCACCATGTCTGTGGATAAAATAATACAAAGTGTGCACAATCTCAACAAAGGAAGAAATGTGCAAAACGGACTTTTGTTCGACATCCAAGCTGTTTCATAGTTTTGAGAGAATCTTCTTGCGACCAAAAAATAGACGAGTGAGATATGGCAAAACGGAATCACGATATGCAGAAGTGCGGGTGAACAGCAGTTTAAACTTTGAGCATGTTAAAGATGCAGATACAGCCCTCGTAAGTTCACTGTGTTGGGGATGATGGGAATCAGAGATAATTTCGGAGGTAAAACTGTCACATGCACAAAAATGTTTGCTTATGATGGTGCCAACAAGTGTAACTGTAGGTATGCCTCTACATCTAGAGACGTGTTTTATGGATTCTATGATCAAACGGAAATCTCTTCCGCAATCTGGGGAAGATTACTTGGGAGCAATAAAGTCAGTGAGGAATAATGCGAGAGGTTACAAATTTTGAAATGCATTTAGGGAATTACAGAGAGCATACGCGGTCTGATGGAGAAATAGGACAGGTTCCTAACCTTGCAAAACACCTCACTGACATGCATAGACCACGACAGTTTGTGGGTGAGTAAAACACCGAGTTACTTGACTGTAAGTGATGCTTTTGTAGATGCAGAACAGGAGCACTTGGCTTGTATTATCCTTACAGTGAACGAAGTAATGAACAAGTAATAATGCCTGATTGTGAGTCAGGAGTAATTTGCAGAGTTGTGCATAGACTTGCACAACTCTCTCACAATGTTTAGCAGTGCAGTAGAAGGGGCATACACACTGGTCTCGAATGCCCATTTCATTATTAGGGACGACGAATAAAATAGCCGTTAGAGTTTTAGTTCGGATATGGCAACGAGCCGGATAGTAGTCTACCACCAAATAACTGGCATTGGCAGCATTTTAAATCTCTAAACTTTGCTCTGGACCAGCACCAGTGATCAGTCAAAATATCCCGAACCTGTTCAGCATAGGTCCTCAGGGTATCAAATTGATGACTTTGAATAAGGAACTAGTCAACGCACCGCTACACAACCTACGATCAACTTCTTCCATCATCGTGAAAACAAAGGATTGACTAACGTCTAAAGTGACGTACAAGATATGCTTTTACGAATCCCTAGAAATAAATCAACTACCGACATACAGTAGCAGTTGATGAAAGATAACAATTTGCTGGCGCCTGACTCGTCACCATGCTTGACGCATATTGTTAATAATAAGAATGATCATAAAACAAATTATAGCATTACTCGAAATTTATGGGGATAGTCACCCCAAACCTCAAAGCCGCATTTGCTGGTTCTGTGGTGCACTTTGATTTGATGACTGGGAAAAGGGAAATTCTACTTTTACTTTGAGTTTTCTATTGCGTCAAATTGTTTACAAAGGCGCATTCGCCCAATCTGAGTGTGTTCGTAGTGGTGGTCAGTAATCTGTCAGTTGGTTACTGTTTTCAGCTGTCCCACTAATTCTTGTTAGAATTCCATTCTGCCTCCGAATCATCTCGTTTTTTAGTGCAAAACAGTAGATGTAAATGACTCTGGTCTATGTACCCAGTCGTTGTCCTCAACGCATTGATCTGACTGGTGCGGACAACCAAGCCTTAAGGCTTAAACACCGCTGACACGATTGATCTCTCATTCTAT
>STRG.61381.1
TGAAGACAATGCAGACCCTGAATGCCGGATTTACCGGAGTTCATTAAACGAAATGAGACTTCAAGCAGGGGGACATGAGACCAATTTCGTGAAAGTGAACACTGGTAAATGTGGGAGAAACAGCGGACCATAAAAAGGTGAGTTTATATTCAGGATCAGTAACATGTACTATTCAGAAATGAGAAATCGCAAATGGAGGGTTCTCGAGAAATGAAGAGTCAATTTCCAGCCGGCTA
>STRG.22139.7
NNNACCAGTCGATTTACGGAATCGGCTCTGTTTTGAATAACAGTGAAGTGAATTGCATATTTTCACCTTCCCGTTTCCCATTTCTCACAGTGAACCACATTGGTGAGCAACATTCTGACCCATACATGTGCAACGGATTCAGATAAACCAATTTGAACCAATATTCTATCCAATACATCTCTCGACTCGTTATTCTGTATTCCAGTCTACGACACAGGTGGGTAATCAAATTGCAACTGACGAGAAAGAATTCCGATTTCACACTGAACTTTGAGCGTGCAAATATGAAACGCGGATTTCCATTTCTGTTCGTTGTGAATTCCAGTGCGTCACATCATGAAATATTCCTTCAAGTCTGGCCACTACTAAACACTGTCGAATCCTCATTCGAGCCAGTTCGTTCGGGTGCGTGAGTAGCACATGACAGTTGGTTTGCAACCAAAAACGCGGACAAAACATTTCTGTTAACAAAACACTGCTTGTTTGTTGATTACTTTCATGCCCAAATAAATCAATTTCATCAAAAAAAAA
>STRG.13315.1
TGGCACATTGCCCACCGCCAAATTCCAGTAACACGCCAGTGACCGATAGGCAGAGAAATGACTGAAATTTAAAAAAGAATGACGTAGTACATTCTAATTCACGGTATAGATTGTCAATGTCCTATTTAGTGGATATTTGGGCCGGCTGATTGCAATGCAAAAGCAGCACCAGTTGTTTTAGCTGACTGGGATTCACCCGGCGGCAGCCTTCCTGGTCGTGCTTTGTTCGCTGAGGTACGCGCTCTGTCCCTTCGGCTTTTGGTGCTGATTATCTGTGCTGGCTGTGAGGTGTTAGTTACATATCAGATTATCACTTACTAATTAGTAAGTGATGACCTGAATAGTGAAACCGCAGTATTGTGTTGTAATTGTACTTTTAACATAGTGAGGTGTTCTTTGTCAATGAAGTAAACTTCACGTAGCTGTAGATGATACCCAGATAGTTTTGTAAAATGCATAAAGCTTCCATGTGTTTGTATTGAATGCCCTGATATCGTATCGCATCCCTTACAGCAAATCCGGTGCAAAACCGCTCCGAAACCGACCGGTTTTCGGTCAGTTTGTTTAGTAGCCATTTTACACGGATCAACATTGAATTTATACGAAGGAAATTGACGACCGAAGCATTTTGAAATGCTTGGTTCGCGTTTTATTTTAATGTATTGGTCTAGTTCATCGAAATGTCCCGAAAATCTCGGTATAGATCGCTCTATTTTATTCCCTCGAAATGGGCAAAATAAGGACATATAA
>STRG.549.1
CTGGTACGTCAATAATCACGATGTCCGTTGTGTGCTTCCGAGAATCGTTGTCCGCACATCTGTAAATGTTACTTATATCAAATATTAGAAGTCAGTTCAGATTGTTGATTATTGCTTATAGGAGTCGCACCATTTCGTGTCGAATCATAGTCCAAGTCAAATTTGATGCAGCATGCATTTCTGATCAATCGATAGGAGCTAAGTGGAACATTTGCATAATGAGCGTTTTGGTGAATTCCTAATGGTGAGAGAAGTGCTGTTGCTGTGTGATGAGCCATTCTGAAACTAGCACACAGGTGTAGCGGAAAATGAGATATAAAGCAGCCAAACGAGTCATGTGCTGAGTCGAGCATTAGACAGATAGTCGTTCGTGTTTTGAACAGTGCGGTTTCTGAGTGTCAGTGACCGGCAGCAGGTGAACTGCAAATCTTGCATTCGATTCCTAGCCGGACAGTGTCCGGTTTAATTCCGCAGAAAAACTGAAGCTAATGGAAGTGGCCGTCGAATTTGTTTACCCAACCAATCAGTCCCGAAACCCAATGTTCCCAGCATTTTGTCTTGTAATATAACAAAATCACACAAAGCATATGCCGAGAAATCAACGATACTTTAGGAAATTTTGGGATACATTGGTTATTTCTGAACTTTTACAGTCAAATTTTCTTGGTACAACTGGAGCAACAAAACCAGAATTGTCAGCACTTGTGTCTAGTAGTTATTTTCAATGTTTCCCATGTTCCCAATGGATAAGGTAAACATTTATGGGTAAAAACGAGTAAATCAAAATAAAAATCAATTAAATACCATTTTGTGTAAACTAAGATAGTGAAAATTTCTGTATTTTTTCTTGAAGTAATTTTTACAGTTTAGTCCTTTTTCACGGAGGGCAACGTAGTCAGTCAAAAATGACAAACAAAAGGCTGGAATTCAAGAGTTGCTTCGTTATTTTAACTAAGTAACCGTTAACAAGTGAACTAATGGTGGAGCAACTGAAGTTCTCTTTCCCGGTCGTTGAGAACTGGGGTTTTCGATAACGAACGTGTGGTCGCGATTCTGAAAGGCATATGTAAAATTAGCAATTCTCATTGGTTCTGTTTGCCACGCTGAGTTTATGGCTCTTTATTCGCGATTGGTTATTTTCCTACAGAAGCATTGTTCCGTGATGGGACACGAATGACAGAGGACGGAGAACAAATTGAATGGCCGTGACACGAATCAGGGATCCACATCTAACCCTAACGAGACAGACGTTTTACAGTACAAAAACTCTGGCACAAAATGAATTTGCCCATACTGAGAAAACGTTTTTTCGACTGTATTCACCTCTGGTGTAATACTTGCCAGTTTACATTCAAATATCCTGCACATTCTTTTCCAGTTTGAGAATACAGTTTAATGGATCATTCGGTTGATAATACTTATAGACAACGCGACGGCTGCCTTGCAAAAAAACTAGAGTATAGAACTAGTTTGATTTTTTATACTAATGTAAGCCTTGATATGGAATGGAGAAAATTCTCGACTGTAGTAATATCTGCGGAAGCAACATCTGTGGTCCATATGCATTACCTTAAATGGTGACGTTAGAATGCAACATTTTAATCCTGTTTCTGGAAACTTTCTTCTTGAATAATTGGAATCAATATTTGCTGGTAAGTGCACACTTCAAAGGATAAGAACATTTTTTGTTCCAGAATGCCGCTTCCATATCTGAGAATAATTAATATTTCTTTTAGGAAAAAGGCCGGTTCAAAATCAGCTCGTCATCTGTAAAAGAATGTATCGTTCATATCATTCACATCGATCGGGAGATGGTGTCCTCTTTCGGAAAGACTGATGCACGGTCTGGAAAATTTAACTGGATGTCACTTTTGAAAAAAAACAGCTGCAAGCAGAAACGCTGATTTATTATCAATTCTGGGTATTTGGTTTTTGAAACAACTCTTGAGGAATCTCTCTGAAAACTATTTCGGTTTTGTTTCAAATGACGCAGCGAAACTTCAAAGTAGTTTGAACATTCTTCTTCTAAAACAAAGCTGGTAGAATGATTGGTATACTCGTCACCTTCTTTTTATTGTAGCTTTGATCACGACCGTGTACTTTCTGAACAAAAGTGGGTAACATATATGATTGATAGCAATTAAAAACATCGAAAAGACAGAGCAGGCAATTAAACTCTAGTGGAATGAACAAGACACACGTAGACGAGAAATACGAATAGCTGGAACGTGCGACCACATTCTCGTAGGTATTATTGAGATACACCAGTGTTGGTGCAAACTGATTTTACATTTTTCTTTGTGATTTGCGTGGGGGTCTCGCACAAAATCGTGTGTCATGTCATTCTAGCTGTTGTCATGTGCACCTTCTGAATGTCTATGAAGTCTGGACCGGTGGTTATTGAGTGGCTTGGAGCGTCTGATTAACTCTTCTGAGTGACTGAAAAACAAGCTGACCTTTCCGTCAACAATAAAGTGCTCGCTCAGTGCACACACGATCTGCTGAAATCGCGTTCCTCTGGAGGATGCGTACAGAACATTTGGTGATGGTCTTTTGCAGCCGGACAACTTGGTGAACCAATGGAGTGCGCAAACTGGAAACCCAATTGTTGTGGTCCTTCCGTGCTTTAGTATTTCCAGAAGAAAGATGTTCCTTCTTTGAAAAATTGCTACCTTTAAAGCTTCTATTGCAACCTTGAAAGCGCGGGTAGTCTTCTTTGTCTTTCAGTTGTTATTTTTCTGGGTACATTTATTGTCCAAGGCAGATTATAACTGTTCAGTCGACATCCACGGGAGAAAACATGCCCTAACGATGGATCATACTGTCGGTATCACCTTAAGGCCTACGACTGCGGTTCTGTTTCCCGCCAAACCAGGATGTCGCGACCGGTTTCCATTCAGTTTGCTCGTTCAGTTTTGTAAATACTAACGAAAATTCACGAAGATTGAAGAAAATCCCAACAGCTGATCATGGCTGATCATCGATTATCGTGAAAGACAGGGAAGAGAATGAAAAAGATTTCACTTGCACTAATTTCAAACTACTTCAGAATTAAACTACACAGATAATTGGCAATCACTATGCTCGTGTGCAAAACCTTTCCACTCAGTGGAATTATTTACGAAACTTCTGAAACAAGTCGTATCATTTGAAGAGATGAGTTTTCTTAAGCCACATCTATTGGTACCACTAAGGATTTGCCATGTGATTTCTCTAGGCAGAATTTTTCAATCGGGAATTTCCCTAGCCGTACAATCCGCAACAAGGGTGAAGAGTTTCCAGCTTGCATTGTAAATCCGCTGAGAAACCAGGTGGACACAAGAACACTCAAACAATATTCTTTTTTCGGTACATAGTGAGATGGTTTGACGTAAAAGTGACAGTGAAAAACGAATAAGTTAGGAGACTTAACTTTTCCTCAGAAAGAATGAACACCTTGTTTTGATCCATCCCAGTATCTGTAGTAAGAAGACCTCTCTGCCTTCAGAATGTCTTTTTTTTTATACAAAACAAGTAGTCTGTATAGGATAACAGGCGGCCACGGTTAAAACCATGGTACAGAGCGTGCTGGTCCAGAACACATTCCCTCAAACAAGTCTTCTGACTTGCTTTTTTGGCTACCCTCCTGATTGGCTGATTTCGCCACGGTTGATTAGACAATTTTTCGCAGCTTATTGGCTGATTTAGTATTGCTTAGTTAAAACAGCCTTTGGCGGCTGACTGACTGACTCCGCTTGGTTCGGTGAGAGTGATTTCTAGCGGCTGATTGGATGATTCCGTTAGCTTGAACTTCGTCATCGATTTTGGGTAAACAATGACGTGATGTCTGCTAACGGAATTAGGCCGTCTATCCATATGTCAGCCAGTACCCTCACACACAGTGAGTGAAATATCTGAGTCTACCCGCAGATAACTCTCCCTGTCTACGTAGGCGGTTGGCAACCATTCCAGTTGGTATCTACTGAGCTCTATCGGTGAATCTCCCAGTGATTCACTTCTTCAAACCTACTCTTTTTTTCGGTGACCAGTAGTGGTCATGCTTAGCATATCCAATTTCCTTAAGTTCTAAGCCTATCTCACTTAGATCTTAGGAACGCCAATAATCAGTCATTTTGGATGATAATGGCCAGGTTAAACTCAAGGCTTCCATATGCTCA
>STRG.22878.1
TCAGGCAATTATCATTTTCGTTGAAACCCCAAGTAAGAACTTAAAGACAATGATAATGAAGGCATATTTCGGTTTCGCCCGAAGCCCGCTCTTGTGCATGACCAGGTGCTTCAAGTGACGTCGGAATCGGAGTTTCGGGAGGAGTATAACATTCGTGCACAGGGTATGATTGCGAGTGGTAAAGTGGACTAAATTGGTAACAACGCCCGGCAAATTTGAAGGTCGAGGTAAAGTGGTAGATAATAATAATAATAATAATAATAATAATAGTAATAATAGTTTATTTCGGATAACCCCGAAGCATGCTGAAATGCAAGATCAAACGGTACAGTTGAAAGCTGAATGAAAGTTACAGTGGGACTGTACAATTATGCGAACGCGATTGAATATAAGAGAAGGCATTCCAGTCAATTGCTGCGATACCGCCCGGTGAATTTAAACTCAAGGTCAGGTGGTCGATCCGGCTGGAGGTAGGCGTAGTTATTCTGCCAAAACGTGGGGTGGATGGAGAATGGTACAAAATCACACAAATCCCACAGAAGAAAGACTGTCCTGTCGGAGAACTAAACTAGATTGATGGATACGCGGATATCGTGAAGAAGAAACATTCCTGAAGGAGACGTATCCAAGCAATGAGGCTTTACAATGTACGAGAGGAGTTGCGGTGAAAAAATAGACGATAAAAATTGTGGCATAATACATATAGACCAAGAAAATCGGTCGAGGATAGCAATTTTGAGGTACAGTGACCGTATATCGGTTGAGCCAGTTGTAAAACGAAACGGACAACACACTGGACTGTGGGTGTCAAATTGATGGTGAGAAAAGTGGCCGGATAGAGCATATAGACTTTGAGTGGATTGTTCTGCTTTCAGAAAAATGAATGTAATGCTTCAGCAAGAAACTGGTAACTGACAAAAAAAAATCGACGTGTGGTGCGTAGCTACGACAGTGGCAGAAACGTGGCTTGCAAGAAGGATGACCGGTTGAATGACAGGTAAGTACTTACATACTGATAATTCTCAGCAAAGACTTCACGTGGTGAAAAAAAATGTATCAAGTATCGGAAGTGTCTGAGACNNN
>STRG.35692.1
ATAATATTGGTATATTTCTCGGCCATGGTCGAGAGGCACGCGCTAACGCATGATCATGGTGTAACATGTTACTCAATAAGGTGAAATATTCACAAAATTCTAAGTATGAAAGTCGAGAGTATCAGAGATGGAAAAACATAGACAGCAACAGTTTGAATGGATCATTCTAATAATGGTTTGCGCGGCAGTTTTGAACCAGTATCGAATCCCGGCTGGGCGGTGGTGCGCGGTGGAGATGTCGAAGAAATCGTTAACGCAGTGCTAAGGAGGCATTATGAACAAGAATGATGCAAGCCAAGGAAACCGGAGGCCAACTAAGGTTCTGCAGATGGGGTAAATTTTTAACAAGAAGAAGAGGGGGGAAAATCGACGCATGCGAAGAGGATAGCGATCCATGAAGACAATGCAGACCCTGAATGACGGGTTTACCGGAGTTTGAGAAACGGAATGAGCTTTGAATCAAGAGGACATGAGGCCAATTTCGTGAAAGTGAACTGGTGGATGTGGGAGAAACAGCAGTCCATAAAAAGAAATAAGAAGGCGCAACTGGAAGATTCTCGAGAAGTGGAGAGTCAATTTCCAGCCGGCTACGGTTCGGAGGAAGGATAACCTGTGGTAACGGATAATAAAGTGGGAAAATCTCCGCATAGACTTCAGCGTTATTATGCTGTTTCACTGAAAAATATATGTATGTGTTGATGCATTTGCCTTCAGTGTTATTTAGCGTCATTTCTGGCAATGTACGGCTTTGAATGCGTAAGTTTCGTCTGGCAGGGCACAGTATGTGTCGGTCGATCAGCCGAGTGTGGCTGTATATTATCGGCATGCGCGTGAACTGGAATTCGTGTTCGTTGCGTTAGAAAACGCTGAACGATCTGATAAGCATTTAGGGGTATCTCCTGTTGTGTGGTTTGATTTCAGTCTCAGTTGCTATGGTAGGTTCCACTTGAGTCTCTATCCGTGCGAGTCAAAGCGGCATCCTTGGTTAGCCAATTTGGCGACTGAGATGGTGAGAGACAACGAACCTGAAATAAAGGGAGATTTCAGTCTGGACGTGGTTCCAGCTGTGGGTTATGATAATATATGAAGATAATAAACAATGGATTGGTTAGGTCTATGTGAGTGGGGCATGGGTAAAATAGACTCGCAGTGGATTTGAGCTATACTGCTGCAGGCCGACGAAGTTGCGTAC
>STRG.18530.1
TGTATTAGCAACCGTGTGTAGCGGTTAGGTTACCGCAATCGGTTGTCATCGAAAGTCTGTATTTAGGCTGAAGGAACGCACTGCAAATTCCATGATGACACTTGCGTAAACTAACAATTAGATTTGTCGGACATGGTGGATCACGTATATGGTGTCACGTTCCTTTTAGGCATGATGAGAAACGCCTTGCGGTGAACCAGGTGAAAGCTCAACACGATGTGCATTTGATTCGAACATGTGAGTTTTAGCTGATGAATTACAACTTATTGATGAACGAAAATCGATTAGTCACTGAAGGCTAAGAAAGGACTTTAAAGTGAGTAATGTGTGGTAGAGCGATATAATGATAGGCTGAAGAGCTTCTGTTGTTGAAAGTAGTTAGGACGTTGTGATCACGACCACGTGTTGACTATACGCTACTGGCAAAGGGGTCAGAAAGATGACCACTGGTAGACGGCGGACTACTATCTACACCTAACAAACCTGGAATTTTTTCCTCGTTACACATTTGAATACATCAATGCAGTCCCGACTACAAACACTAGCTGTTTCAAGTATCCTAAAGAACGAAAAACAAAATAGTGCTTGACGTATTGAAATTACATAAGGCATTCAAGTGGTGCCAGCCAAGCTGCCTGGACAGGGTTTTCTTATCTCAGATGAGGTTCGACGCAATAGAAATCTTCGAACACCCAAGTTCAGAGTACTGAAATAGACAATATATCTTCCAGGTAGTGAAAATGCACTCGCATTATGGATGCCACTCTAGCATAATGCGGGGTATTTTCACGGAACAAAAGTTGACTGTATAACCGAGGAAGAAATGAGAGCAAATTTGCACTCCTGGCGAACACCCTTCTGGACCACTAACCTTATCACAATTCATCTTCATTAGTACCCCATGTACTTAGAAGGAACATATCACCAATGAACTTTTCGTTTAAGTTTAGTGTGAAGGCTAGAGCCATTAATCGAGATTAAATACCGGTCAAGTCCGATAATTTGCTTCTCTATCATCCAATTTCCGCGTACACTTTTGTGACTGACTTTATTATTTACTTTGTGGTGTTTGCTTCATTTTGTCTACTGACAAGGTTTTTAGTAGCAAATTGCGAAATTCGACCTCCCCGGGGCGTATTTGCTTTTTTGTTCACACTGCATAGGGAATTAGACGTAGTTTTGATGATCCTTTTCAGACATAAAAGCCACAGTCCACCTGTCAGAAATTTGATTTTGAGTTGAACGTTTGTTGAACAATTCCGACACTCTTGAGTCTGTGTTCCCGCGCATTCCTTCATGATCATTGCTGGCAGAAGCCTGGACCGCTTGCCTTGTTTGTTGTTGTTAGTTCTTAATGCACTTCTGAGGAGGAGTGAAAACTGAACTAGATTTTTGTTTAGAGTTCACAATTGAATTCTGTGGTATTGTCAACTGAACTGCAGCAGTGAAGTGTCGATTAAAGTTTTCAACATCAAATAGGGTTGGAGGTTTACTTGATCCCAAACCTCTAAACTGCATAATGGTTTTTCAGGTATACCGGCAATTCTTATTGAAAGTTATGGATCGCGTGCATAAGGGTTTCAGCTTGCGCAGTTCCACTTGGATGGCAGACTGACCGCGGAATGTTCTCCAGCCTTGAAAGCTCGTTTCTTCTTTCGGCGTAATTGATTCAAATATGGAGTTAAGATTCTGTCGGGACGGATGTATAACGTTCCTGTGGGAAAACATAGATTGTTTCAGAAAGTTAAATAGTTTGTCAAATGTTCACAGAATAAGGACAGGTCGGATGTAAGAAATATACTTAGATCAGAGTTTTTATCGTGTCACTGAGTCTGGAAAGCTTGTCTGGGTGGCACTGTTACCTTACGACCTTTTGTTTTCGACTCTGGGTGAATTGCTTGCGATCACTTCTACAATAAGTAATCAGAAGAACTTCCATTACGGTGTGACCTCAGCTCCCTATCGGGGGCAGGGCGACAGTCAATGTGAAACAAGTTAGGGGTGCCCAGGCAGCATAAAGGGACATTCTACCGTCACCTGAGTGTCCCCCAGAGGAAGGTCGAAATACCCCCTCCCCCCTCAAAAAAAATCTAGGAATACTGGGGAATCTATTAAAAGTATAAAAAATTTCCAACGAGAGTCTCAGTTAAGTCTCATTCCATAAATTTTATTAGCTTGACTCCGACTGACTTTAGATACAAAAATCTCTGCAACCGTGAATGCATAGACTTTTCAAAGCTAATATTTCATGAATAGAAACCACGACAGTGATAAATAATAATACTTATTGTCCAGTTCACTGTGTATTATGAATTTAGATATTTCATTTAGTTTATAGCATTGCCATTATGGCCGCCGGTTCTTGGCGGTGGTTGTTTGTTGTCACTGATCCGGTAAGTTTGTTGGGTACTGCACCGCGTTTAGTCGAATTTTGCGGTTCTTCTGTGGATATATGCGATTGATTCTCACGCATCTCTACATCTACGCATGGAAAAACACCCTGAATTGCTTGTCTATTGCAGAACTTCAATATGGAGGTGCAAGAAATAGATCGCAGCTCACGGGGTGAATACGGCCTATTTCAATCCATCCCCCATATAGAACGACGATGTACAAAGCCATCGTTCCGGTTCAACAAGTAGC
>STRG.13554.1
AGAACACGCTGCATTGACCGTAGCCATTGTTCTATCGTAACTCTGGAGACTACACGGATAATGGGGATTAGGATAGCCTAACTCTTCAGTAAATTATTTCCCGTTTGACCACAGAAGTAAGCTTAATCCGCATTGTTGCTCCGTTCTAAATGTTAATGGTATAAGTTCTGATCTTAGTAGCATTTGCCTTGTACTTCACTTTTTTACTTGAGCAACTCATACTGGTTATGTTAGCACACCTTACAAAACATATTGAACATGGGTCAGGTTTTACGTACTTTATTTGATAGCTTTGAATAAACGCAAAGGTAGCTAAGGGAGTTTTACATCGTTTAGTCAGACGCGCAAGATGCGATGAAGAAGACGACGCCCGCGTAGTTCAGTGAGAGACTAATGCAATACTTTGTGCTCTCATAGCAGTGATTGGTAATCATATGTTCACTCTTCGGGAATAGAACAAAAAAATTACACATATGGTTATCAGTTTACCCTAACTACCGAGAGACTAGTCAAATCGATATGAAAGCACTGAAGTTGATTTTGTGTTATGCTTTAATTCACCATGGTATTACACAGGCCGTCATGTGGTAGAAAGAATGAAAAATACCAAGTTTCCATTCCTCCATCGAAGTATCGATCAGGCTGTGATGTTCAGTTCCATTAGTATCCTCTTGTAATGCTAACCAGATAACAATCATTCCTGACAACCTGAAAGTTTTTGTATTCACATTTGTCATCAATGCATCTAAGGTAGAGCTTCATTTACAGTGACTGATATCTTACTCATTGGTGAGATATCATTCCTATAAACGTTGCATTCATTTATAAATTATTGAACTGGTTGCTGGTGTGACATCGACCAATTCAAGGAAATTCATCGACTCTATTTTAAATAAGTATAATTTCAGCCAAAAGCCGTGGGTAATATTTTCTTCTTTTTAAAACATTTAGAGGCAGTGTTGCTATGAAACGAAAGATTTTATTTTTATACTTCTACATGTTATTTGAAATATGTATATATCAGCTTTCATTTTGTTTGGAAATTTTTATAGCAGATTTACTTTATTTACTATTGAAGAACAGTTGCTAAGTGTGACATAAGCCCACCAGTTTTATCCTAGGTTTTGTTAGACAAAATGTTCCAAGGTCTCAGTTCTGATCCACGTTTGCAATGTCGGTGCCTCAGCAGCTGAAATACTACCCGAGTGATGGTGTCGCTTACTCCCGCGTGGGATAGTATCGTGAAACACTAAGTGCAAAATACCGGGTCACATCGCAAGCCAGGTAGGGGAGTTACCACGTGTATCACTGATCGTTGGAGTACACAATGCAGAACCTTATCTAATCTATAATTTCCGCAGACTATTCCATAGACACGAGATTTTCAGTAACTTCCAATCGCTTCTGCTAGCGAAAGTATATGTTTCCCCTGTTGGGCGATTTCACACTTTTTGGTGCACCAGGCTGATATTTCACTCTCTATAGATGCTAGCAATTTCAATGGATTTGATGTGAGCTTTTTTTAAGGCTTCCGGTTTATGAGCTTAGTTATAATTTACAAACCAACTGGATGTTCCTTCGGATCTTCTTCTAGGTGAAATTCCTCATGTTTTTCCACTTTGAGTTGCTCTGCACAATGTTTCTGTGATCACAAAATAGGGAAAACTTCGCCCACAATCTGCAGGCATGCTGATCACACAAACAATTCACGTGACTCTGTGACCACTCAGTCTGGATGAAGCAGGTTAGTCTTGAGAACATTTTGTAGCTTTGGGAGTTATCTGTATTCTCAGAAGCGGATCTTTCGGTCTCCTGGGACTTTCTCACCAGGTGTTTGAATTTCCGCTCCACTGTATGCTGCATATTACAAAGTTTGTTTAGTCCTCTAATCGTCTGTCATCCCTAGGCAGCCTCGTCACACAATGCAGTACGCCTTCCAATATCATGACTTCCCAGCTTCCAAGATGCTAACAAAGTCTATTACGACTCAACTATACATCCTCCACCGTATGTACATGGGTAACTAACTAGTCAACAGAAATCACCGCGACTCATGGAAGCTCTTGAAAAATCTAAAAGGCTGCTCATCTGCACTCACATCTTCTAATGGTAATTGAGATGAGCTCAGCTAATCATTCAGCAGAGCAGTACGACCTTTCATTATTGTACTTTGTGAAGAAAGTCAATCGTACGCACCTGCCTTTTACGTCTTCACCGTAGATTTCTACATGGAACTAATCTTGCTCAGTCCCATAAATAATCTAGACCAGACGAACTCAATCCTGGTGCTCAAGCAGTGTGTAATTACCACAACTATATTCTTTCTGATCTTTCCCATCAATATGTGGGAGACAAAAATGATTCCAGGGTGTTGAAAGAGAGTGGCTTAATTTCTTATACCCAAAAGTTGTTCTTTGGAATTCCCACTGCCTGCATGTCTATCTCCCTCAAAAGTTTCGAAAGATAACCTCTCTAACGATTGATTGAACAGTTCGACGTTTGAGATCTTAATCAGTTTGCTCACGACGCATTTGCTTTCTATCCTCGACATCCATGCCATTTAGACAAACTACACAATATCCGTCTCTATTCAAAGCAACCACAAGCAGGTTGTTTGATAGAGACTTGAAATATAACAAATCCAATTGAGTAAATAAATACGAAAGTGCATTTCTTTCAAACTGAAATCCCATTTCATTACCGTTGAAAAAAACGGATAAGGAATCGAATA
>STRG.21081.1
GGCCTTGGAGCCTTTAAAAAGAGGAAGAACCCGTTAAATACTGGTTCGCCTTTAGAGTATAACGTTGCGGGTCCAGAGAAATATTATATCCCTATCGGAGGTGGATACACAAGAAAACGTACGGTATCTCTCACGCATACCCTTAACGTGGAACCCAAAAAGCATTACATGCCCCCCATGGTACAGTGTTCTCAGGGAGCTATATCGCTCTAGTCTACGGTCAGCAACCATGGTTTTACACATTCTGGATTGAGACAATGTCTCAGCGGAAAATCAGCCGGCCGTTGAGCAGTTAGTGCGGATTTCTTCGGGCATAATTGCATGTAATACGCCATGGCCCAATACAGTCTCACTTGTGTCCATGAAGTCCAGAGATATGAACCATCCGTGAATAATTTACGGCACGGCACCAGCCAAAGTCACATCACCGAACCCGCTGACCGACCGTAGCTCACCGATGTCCGGTGAGTACTACTGACTTCGCTTTAATTCCTCTACACTCGCTGTCTCCCTAGAAGACTCAACAGAATTTAGTCTTTTGCTTATTGAACTAAAGTTCTAGCTAAGGCGTCGATTAGATTTTCGGCTGATAAAACCCCTAAGGTCTGTCATGCTGCGAAAGCATTTAATAATGATGGTTTATTTCGGGGACACCCGAAGCATGCTCAATTGCATGATCATATGATACAGGTGAGGTCACAAAGAGGTTCCTTGGATATTCATTTGGGTAAATGCAGCCTAAAAGTGTGCAGGTTTTAGTGGTCGCACGAACGATTGCCAAGCAAATTTGAGTTTGGAGGTCGGGTGGACGTACATTTACGAAATGAGTGAAATGGGCTCCGCCGTCGAGATACGTGATGAAGTAAAGCGGTGATGAAGTAAAAACGCGCAGTATTTTGGATAGCGTCGATGTAAAGTCGCAGGGGTGAGTAAACTGACAAAGAAAACTTTCGAAAAAGCACCAACGAAAAATTGGAGAATTTTGGGTGATGAAGGACATGCACTTGAACCAGTAGTCCAGATGACCCGGAAAATAGCAGAAATATAATACCGAAGGATTTGTGGTGTCCTTCGAGGAGGGAGAATGCGTAAATGAAACTGTCCGTTTAACCACGGAATTGGTATTTACGATTAATCAAGAGGTTGTGGAGGACGCCCTCATAAGGAGGTGGATGTAGATGACCGAGCCTGGAAGTTTCACTGGAGCAGAGTGACGAAAGTTGACAGGTGAGTGAAACACGATTCGAATAAAGGGTTCATTT
>STRG.38474.2
CACAAACAGTATCTCTTGTGTCATTCAAATGAGTGTTGAATGTTTCTGTCAATATTATTTTCAGCATAACTGTTTTGGTTGATATTGACGGACTTAGCCCGGCCAAGATCTGGTGTGACGATCGGAAATGGATGGCTCAGTACATAACCTGATACTTGAACCAACTATATAGTTCTTCAGTAAGCAATATGTACACTTAGTGCGCAACCCGTGAAAATGCCTCAGATCGCTCCTTTGAGCCACGAGAATGAATATATAATAATTCTCACGTCTTGATTGTTCCATCGTTTTTCTCTGAGGGAAGTGTCTTTGTCTCTCGGACTGAGCGGTTTATGTTCTGCCGAGCATAATGCGAACCGAAACAGAGGAAATTTGAACTATGCGCAATGCGAACCCCGTCGTAGGTGATCCACGACGTTGATCGTTCGATCATCCTTGATATTTGATAACTCTTCGTTTCAATAAAACCTCGAGAAATTATTTCACGAAGTCGGGAATTCGCAAATACAAACAAAATCTCGAGTGGATCCTATTGTTACAAATCTTGCCATCCACCTCTTTGGAATTCCATTCTTAGGCTGCACGGTGATTTGAGTTAATGGATTCCGGTTGACGGAAGCAAAATGTTTTGCCGAAGCCTGCTAAACTGCAAACTAACTGATAAATGCCGAATGCTGCTGTAATTCGGGATGCATGAACCATTTCATTTGGAACCAAAAAGTAGATGACTCCCGTCCGTGAGTTCCATTTTTGCCGAAATTGACCAAGTAATAATGACACAGCATATCAGTAAGGGAACCGTGGCCAGCTAGAGACTGCCGACTGAGGAGAGTGGCCGTCGGAGGTGA
>STRG.9026.3
GGAGTGTCTTGGAATTATGTCGGTCGGAACTAACTGTGAGAAACAAAACATTTTAGAAGCTTCCACGGCGTCACTTGGCACTTCTCTCAATACCATCCTGTTCTTTTCAACGGATGACTGTCAGACCGAACTGAACTGAAGATATTGGTGGATATTGGCTCTTTGGCGCCCATTTCCTGATCTCAAGAACAGCGAACAACTAGATCACCGCGGATCTTACTCTCTGCGTTGCTTGTGAGCGTTCTGTGACCTGTGGCAATAAAGACCGAACTCATACAACCCCAAATGCTATTTTAGTGCACCTACCGCGACTCGGCAGCCAACTGTGGAGTTATTAGGATCCATTCAGAAGACGTACAAGAGCTTGTCCAAAAGCTGCTTCGAACCTAACTTGAGGAGCAATTTTTATGTGGCGGTTTGATGTCAGTTCGCTGAACATAGTGGACATACTGTGTTTCCCTACACTAGCATTTTGTTAGCATACTTCCTTTTTGTCTCGCATCTCTTTCGAGCCGCCACAAACCAATCAGTCCATCACATTTCACTGTTCACCTCAACCTCTGACAGACAACCTACTGCTTACCTCCCACACTTACCCTCCAATCAACCAGACGTACGAAATACTGTGATCTGACTCAACCAATCACACCTGTACACCACGCCGGAAAATCAATAGCAACGCCATATGCGTTCACGTATTCCCTGCCTCATCTATATAAAGTGTTGATTTTTGGTTGCACCTGAATACAGTTTCCGCAC
>STRG.50272.1
GGTATGCTTGCGCACAAGTGCAATGGAAGGGATGTACTCCATTACAACGAAGGCCTACCGCATCTTTGGAGATAACCAGTTACCGGATTATGAGCCTTGGAATGGAGAACCACATAAAGTCCCAGTAGTTCAGGTGTGCTAACAAGCCAGACTACAGTGGATTACTGTTTAGCAACAAAGTGCCCGGTGATGGCTGTTATTCGAACCTTGACCGTCGACGTGGTAACCAAACGCTCTAAGCCACTCGACCACCACCGGTCAA
>STRG.67166.1
CGGTTGACTCTACCTTCCCCTGCATTTTCTGTCCTATGTAAACCGCACTGGGGATCTGACGTCACGGATGAGGCGAGTGTTACCGCGGCACATCTGTGAGCACTTCTGGCTGCGAATGTCTCCCTGCACAGAGCTGACCACCGGTGAGAAGACAGAAACCTCAAAATGTAAGAGATTGGCATAAAGAAGAGAGGAAAAAATACCCCACTGCTTTGTCTTCCAGGCATGCCAGCCTTGTCACATGTGAGCCATTTCCCCAGGCTGCCGTGTTGCTACGGAGTGACTGGTGTGGTTGACCTATTCTCAAAGTGGCTTGTTACATGCGGTCCA
>STRG.34684.3
GTACGCTACGAGACCTACATGTTCTGATTTACAATACAACAGAAGAGTGGACGATATTTTTTTATAACTTGCACCACTTTTGGTGACAAATATGTGTGAAATACCTGGATTATTCAGGAAATCAGATCAAGGTTGCCTTTTATTCGTTCTCAAGATAGCAAACTTTCACCGAGAGTTCCTGCTGCATGCTTTGACACTAAAGGAATAACTTTAGTAATGGATGAAACCAAAGGGAATGAAACCGTTTCATCAAAACGGTCTACTATGCCGAATCAAACAGGAGCAACCCCCACGGAAGACACTGATCCTCGCATACTACACGTGTTCTGAAATTCATGGTCGTACGAGCAAGTCCCACTAACTATCCATTTTATTTTCGTTGAAGAAAGATTTGATGAAAAACGGCAATTTCCGGTGCCTTATTGAGGAGACGAGGGATTACTTTGTGCGATCCCTACAACAACTTGTTCTTGTCACAAAAACACTCCCCATTCTCCTCTAAAATGACATCTCATTTTTTCGCATTCTTCGTGCAAAAAATGGTGTCAAAACACCATTCATTTTTGCGGGAACGAACATGTCTGATCGAGATTAATATGTGATGGAGTAAAAGTCATCATCCAAAGTGCAATAAGTATATAATCAAGTCAAATCAGCAATGGTTTCATGCGCCCAACTGAGTGGATTTTCAGCACTTACACCATATCTGTGGATATAAAAATACGGAATCGAGAATTGTTTTTCCGTTATCTGTTTGTGAGTCATTTTGTAATTTTGCTATTCTCAGCATTAACTGTGCCATTATTCTGGTGATAATCAAACCGCCATCAAGCGATCACGTGGAGTCTCCCGTTTCACTGTCGCCACCTCCCATCACCTTTGGCCCTTCGGAAACCTATGAATGATTCCGTCTTCCTATTAGAAATATCCTACAATTGTTGCAAAGGGAGATCCGGAAAACAAATAGGCCTGGTTGTCTTACAGGTGTTGTCCAGATTCGCTGAAACAGATTTTTTTCTTCGTATTTTATTCCTCTTTCCTGAATTTTTCGTAGCAATTCACAAGTTTGAAATATAAAATTCTGTAGAACCTGATGTCAGTCAAGTTAGTTCTGCTACGGTCCGATGACGATTGAAATTGCGTGACCTTGGTTACCAAAGTAAATTAGTCTGAAGTTCAGAAGTCCGAAAATAGTTAAATGTTAAATATGATTTACTGTTAAA
>STRG.19768.1
CTGCTGGGTCGATTGTGATTGCGGCTTCCGTGCAATCTCCAAAAATTGAACCCGCTATTTTTAGTCAGTGTTATGGTGCATTTTACTGTACTTTCTTTGCCATTCACTTTCAGAACACCGTACGCCACCATGAGAAACTCGAAGACTTGGAAAACTAAACTAAGCGTGGAAACTTTTTCAACTGGATTAACTTCACAAGTCAGTGTTGAAACTCTATGCAGTTGAATGGGCGCGGATCATAATCTGTTCCCCGTAAAACAAAAGTAAACAGGAATTCACCGCGATTGAATAACCTATCCGTATTTCTATGCATATGTACTGTGTAAGTACGTGCATCTAGTTCGTTCTAATTTATGGTTCGGAAAGCGAACGCAACGATGAACAAATTCCCGATAAAATAAATACAATTTTAACTTCGGATCAGATTTTCTACGCTTGAATATCATGCCGAAACTTTTGAGTGTTATTCTTTGAAAACGTCAGATCAGTATGATGTAAATGAATTGAAGTGCGTGA
>STRG.37288.1
GGCTAGCCGGGTTTAGTTTACATTTTGGAATATCTGATATGCTTGGTCAAAAGGCGGGCTTGTTCTTCGGTATTGACCACAAGGAGGTGTCCTGTAAAATTCCCGTCTCCCAAAATACCCTGGATCTTCTTAAGCTCAGGGATCGGATGCCATCTGCTGGCTGCACAAAGCTAGTCGCGGCTTCCCGTTGACTCCTCGAGCAGATGCACTAAAGTAACTGGGTTATTTCAGTGACTTTAATCCGGTTTCCTCCACAGGGGCAAAGTTGCGTAAGTTTCCTCAGCACATCGGAGTTGATTGGGTAAAGAGGGCCTACGAGATCTGCCAGACAGACAATGAACCAGGTTTCGCCACGTGTGTCATGAGGTAATAGATCGCCATGTTCTCCCTGAATAAAAGAGTGCGTTAGATGCCTATAAGGAGGACGGTTTGAACCACAAATCCTTTGTGGTATCTGTAGATGATGTTATTTGAATTGAGTGTTGTCGCAGATATAACCATTGTTTTGAGGCATCACCTCTTACAAACCACCGAGATTTGGAGTTTCGGTTCAAAGCTTGTCCGTGGAAACGAGCTGATAGATGTTACCGGAGAAAGCTCCGTGTACTCCAGACCAACTGACATCATTCGACCTTGACCTTCAAATTTGCC
>STRG.26318.1
ATGTAAGTCAATTATTAGCCTCCTTCCTTTCACAGTTCGTCCTCCGCATGTTCGGTCCGTGTACTGGGTCTCGTTCACATGAATCTCCATGTTAATGTTCTCTACACAAACCGTTTACCGATTTTCGAACTAGAAAGAGAATGGATTCCAGTGCTGTTACAACGGCAATAAAGCATCGAGGAAGACAAGCAAAACCGGGTCCTCCTGTTCGGTCAACCAAGACAAAGATTCGAGTATACAAAATGAAAGTATGCGTAGTGGAGGACTGAGGCGTTACACGTTCAAACCATTGAAAACGTCCACTCTGCATGATGAAACATATTATGTATACAACTTGTGAACTGTCAGTGGATGATGACGACACGCGGCCGAAACATGAGTTGCTTATGAAGTATATAAAATTAAAAACGTGAGAGTGAGTAACCGGTTTTTAGTCCAACACTGAGGTCAACTAAGTTCGTTTTCCGTGAATGCTGAAAATAACCAGGGGAAAATTAAAAAACTGTGTAATGGAAAATCCACTTGCTTTTTGGCATCGAAAAGTCAAACACCACGAATATAAAGCTGTGCCAAATAAACACTGATCGCCGAGGGAAGATAGGACTGATTGTGGTGCACTGAGCACAGTTAGGTTTTTCACATTGAAAAGTCATCCACCCCAAGTTGACAATGGTTTCGTTCAGTGCAAAATAATCCGTCGAACACGAAAGTAAGGGTTTTTCTTTTCCTTTAACGTGCACTACAAGTTGCTAGCTGGATGTGGAGAATATGAATTTGTCACGCTTGTCTTCGTTTAGAAGATTAGATTCCGGAATATGCACATTACGAAATCAGAACACGTTTTCAGAGACAAACAGTTGGGTTTCAATGATTCATTCCCAAGTCTTTACAAATCATATAGGAGATGGTCGTGCTGAAAAGGTCAAGAGTTATTCGGACTGGACATAGGAGATTACATGAGATCGTGGTAGCTTGAACGAATTTTGTAAAAAAAGAACTACCGGAACAGGGAATTTCAGTCGACGTGTGTGTGTGCGTGTGTGTGTGTGTGTGTGTGTGTGTGTGAGAGAGAGAGAGAGAGAGAGAGAGAGAGGGAGAGAGAGATGGAGAGAGCAACTAGTAGCTCCTATATTCGTGGCATCTGGTTAGCACTGTGCAGTGTGAATCGCCTTGATAACTGTCCCTCATGCCATGACTGTCAACTGATCGTAATCAGAAGAGCTTTTACTGTCTGTAAAAGCATTCCTTTAGTACATTCCGTCGTCTTTTAGCACAGTTTTATTGACTGAATTCAATTTCTCTATTTGAACGGAAGTTTTCGAAAATTCACTGGAGAGCAAATATATGATTTTGTGATCCTTGAGATGAATGTATCATCGGAATGTATAAGTAAGAAGATGACTGGGCAGAGAAGTACGAGTGCGTGTACCTGATGAGCGGGAACAACAGCTAAGCCGGTCTTGAGCTTCTGACGGAAATTTTGTTCACCCATTTGCACGCTACTTACAATCAATTTGAGTCACCTATCTTACTGATACTCGAGCTGACACTCGTGGATAACGACCGGCTGCCGCGGTAGTCTTCTCTGTCTGCGGAATAGATGCATCACTGTCATCAGTACAGTCACCGTCTGGGTCCTCGGTCGTCTCAGCTGCGTGATCGATCACATCGTCGAATACAATATCGAAATGAATTTGGTTGAGGTAGCTCCGACAAACTGATCAATCATCCAGATACATAATCCTGACTATAGATTGGCCAAGTTGTCGGGTGATGAGTCAGCTAAGTGGCCAAATCTAATTACCAAGGAAGCGTATAGCGTCGATGGAATCAAGACACATCAGCAATG
>STRG.45539.1
GTAAGAAAGGGCTAAGAAATCAGATTAGCCCAGCTTTGCTGAATGCTAACAGCTTCACATTGAAAATAAATGGAAACGGTTCGAAAGACGAAATCTGGTCATCTTTCTGTTTGGTTGTCATCAGGCCTTTCGCTAAAGATGACCGTGGATTTCGGTCAGGATAAGCCCTGAGGATGCTTTGTGTCATCGATTGTATCAGCCACTTGGGGATATGCTCTAAAATCCGTCAAGAGAGTCACTGGTTTTTTCTACCGATTTAAGTGACCCTGCAAGTGTAGGTGAACTGATAAACGAGGATGAGCAATGCCAAACATGATTATTCTCTGGAGAACTGCACTGATGGTTGTGGCAGATGAGAATGTTTGCAATAAAATTCTGTGCATAATTTCTGTAAGCTAAGGCCTGCTATCCTTACCATAGCTAGCACGACCTTACTAAAACAGACCAAGCCATGTGAATACAGCGGTACACGTATGAAGTCTGACGATCACTTTAACCGCTCAGTATATACTCAGCATACCCAGTGTATACCCAGGTTGAGCTGAATTCAGGTTGACGAACGCACCATTACCAAACCGCATGTGCGCACCATACACGCGCTACCTTCAGGATAGGAAGCCACATCCTATAAAAACCATGCAAAGATTCAGTTTCTCTGAATTTCGATGCTGCTGCTGGATTGTGCACACACGCGCACGCACATAGATGAGCCCATTCAATCATGCAGCTTTCACACAAGATATGTCGGATCCGTGGTCCCATTGACCGTTAGGTTTTTGACAACAGGTGGACTTAATTTCGACACCGAAAGGCCCTGAGCACGCTGTCCGTGGTTTGTCTCAGTCACTCACGTGCTTATGTGCCTTACGCGGTGTTTGCAACGTTTGTGTGGCGTGCGCTTTCCAGCATTACTTTCATGCCGCACTGTACTTTGTATTATTTACCATATTTTGCCGAATAACAAATACTGAAGTATCAGTGAATTTCAACCTCTCCACGGTGTCTACGGTATTTCTGATTACACTGTATCGTTTGAGCGCAAATCAACCGATAACAGTTTCGATCACTTTCGTGCATCTGGTGTACATGAAATAAAAAGACGCCGGCAAAATTTTGAACTGTTTTTCATCACGTGCAGCTACCCTGATCCATTTGAATAAACTAAGAATTGATTTTGAGCACCGGTTTTCGCTTGCTGCTAGTCAGTTATAAACGTAAAAGTGAATGAGTGATTGTTCTGATTCATCAGGCAATATTCGGGTTACGGCACGGTACAGCTTTGCGACGACACACGTTGTGGAAACCGCAGCCAATTAGGGTTGCAGTGAATGGATATAACAAAAGCACCTGTGATCTACCAATCCTTCCCTTTGATGTTAGATAAACAAATGAATTCTGCAATAAAATTGATACAAAGTTCTGTAACCTCGGCCTTCTCGTTATTTTGGTTTGCCTAGTTCCGGGATGGAGGGGTTTCAATACTTTCTGTCTGTTCAATTATTGCGAATAGTACAGTAATTTACACTATTCAGCAATTATTCAAACTGCATAACTTTTGCGTGGATTTTGGAAACTTGAAATGGATCACCGCAGGAGAAATAATAATGGGTCATTCGTGCATTTTTCATCGTTTGCTTATGTTTGAGTGTAGCAGAAATGCTGCACCCCATAGCCCCATAGACTACTGCAGCATAGGAATTAGGCGGCAGTTGGTCCTTAAGACTTGTAGTGAGGGGCCACATAGGCCCCGGTAGTTCAGGTGTGGTAATGCGCCAGATGACAAAGGATTACTGTCTATCGCCTAAGTGACCGGCAGCGACGGGTTCCAACCTCTGACCTCCAGAGTGGTAAACAAACACTTCAAATCCATTGACCACCAAGGGTCGTGCACGGTGGTTTGGTTAAAATATCAGTGAATCACCACTTTTGTTCCTTAGTGGGCTCTTCCGAACAGAGCATCCACTCACACTTCTACTACACAAACTGGTGATGTGTGAACAAACACTAACGGAGTGTATTATTATCAGGAGGAATGGAAGGAAAAATCGTACAAAGTTGCTAATAACGGCTTCTCTGCAATGCTATTCCGTTCTCATGTTAGTCTATTTTAGGTAAGGTTAATGTTGGAGCGTGATCATTCAATTTCAATGTCTCTTGTAGTGAAGGCTAAATTAGGGCACGTCGTATGGTCTGAGTGCGTTAACCCAAAGAAATGTTCGTTCATTTTTGAACTCACTATTAGTACCATTTTCACAGCAATATCTTGAGCTTTCACTCTAAAA
>STRG.47582.1
ATTGTTTCCCTTTTCAACTGTGCTGGTTACTGACCAACGTTGGAGTGTTTAGTCATCCAAAACAAGTGGGCCTTTTGCATCAGTCTAAAGTGCTCACTGAAAGATTTCAATATTCTTCGCCAAATTCTGTCAATTTTCACACCCGATTTCTCCGATATCACTGAAGGAACTATCAACAGACTGTGTGAACCGCACCTGACCGAATGTGACAAGTTCTCTCACAAAATCTCTTCACACTCCAAACAATCTTTATACAGTGATCCACACAAGTGTCATTCTCATATCTGTACCAGTTCTTTCGTTTTATCCATACCATTCCGTGTTAAATTCTACAAAAGCTATCGTATTCTTCAACTGGTCTGAATCCCCACAATCCATGTGCATGTTTCATCCTTATTTCCTACCTGTTATTTTTGATCAATTATTTAAAACATTTCCTCCACTCATTGAGGTGGTGTTCAGTGTAAATCAGTAGTAAGTGGAACGCGGACATTCTTCTACTCAAAAGTCTGACCAAATGCAGTTAGTTTCAATAGTGTGCTAAACTTTGATAACACGTGATGAATTGAAAGGGC
>STRG.61907.9
GTATCGAACACCGTCGTGTCAGTGTGAAAATAAGAACGAGCTCCAGCGAAAACTACTGGCCAGCTGGTAATGTTAGCTGATGAACAGACACAGCAACAGGTTTAACAGCACTGCACGGATAGATTTTGTACATACCATTCCGAAACGCTTCCTCTCACGATTATCAGAATCACATCTCAGGCAGGTGGCACACTTACTTCAGTTATCATCTGGAATAGGACCGAAATAGTGTCTTTTCTCCCATGGCTGATCAAACTAACCTCTAGTTGACAGCACCTCTCTCACCATCGCACAACCACACCCCCAACACTATTCTACTGGTAGTTACCATCTTAGGTGATTTATACTCGTAAATTACGTTCACAGGCAAGGACCGACGCATATGAGGTATCTCCAAGACTTATCAAACGGCATTCCTGGAGTTAGCATATGTTTTCTGAAACCCCATGACTTATGAACATTCCACCGTCTTATGTGTTTTCACTTCGTTGTATCCTTTCCCTCTCCTATCACCGAATCAATACACTGTTGATAACGTGAATGCTTCCTTTAACCCCTGTATGCAGTAAGTCCTTCGGGCCATGTGGCATTAACCATTTCCTTGTTTGTCTTGTTTATCTACTCAACATATAAACAAATCAGGCCACATATGGTCGCTCATCTGGTCTTGTTTGTCTGCAGTTTTGGTCACTGTGACCGGATCACAGGTGACTCTTATGTAATCCTCGCAGCTGCTCTGATCAAAAGTGACATTTGCCTACACAAAAT
>STRG.5826.1
GATCGAATATGCACAATCTCCGTGGAAGCACCATTGGTTCTTGCATACTACACTCAGGATATCACATTTGAAACTGGATGAATTGTACTTGTATAATGCGTATCTCCATACTCCTGGATGATCGGCGCTCCTCTAAGGTGAGTAAGCCCTGTACCGATTAATTTGGTTTTCTCATTTACGGTCTTGGACACGAATTAATGACGTACTTCTGACCGGCTACCCCCTTTATTTATGCTCAATCCCACGGTCCCAGAAATCAACTAACTTCCAAGCGAGAATAGTTATACTAAAAATGATCATGACTGGAAAAGAGCTTAAACTTGAGTACGCGGATGATGCTTTTCTGATCAACATGACTAATGAGGTAACAATATTTGGGGATGCTTCATTCTACTCCGGCATGCAAGATCTTGCCACAAGATTCGGTTGATCAGATTCATTCGAAATATTTTCGTGAAATCGATGTGCTCATCAAGAGTGAGCTGTAATCCGCAGTATTTCGTAATATTCCCGAATTGACTTTGCTGCAATTTTCCAACTCACCATCACTTCTAACTGTCACTAGGATTTCACCAAAATCCACTTACTCACACCATTCGTATTCACGGGATCTTACTAAATGCCCGAAGGACACTCGGATAAAACCTGTTCATTTCCAATTTTCACCAGGAGTTTTAGCACCCCTTGGTCCAGCATTTCTTCTTTGTAATTAGCAACAAAACGTTTTCAAACACACACCACCACGGTGCAGTACGAAGAGATTGCCAATAAATCCCTCTTTCTGACACAATCTCGCTTTCTCATTTGA
>STRG.77741.2
AAAGATCTACGTAAAAGTTGAACGTTACACACGAAACCCACCCATAATTGTTTAGTTCGTCCAGATGCACAACAACATCTGCCTCTGTTAGTACAGAATGTTCAACTGAAAAGGGGCAGTCCAAATCTTATAGATAACGGAATGTCCATTTCCGTTTTTCCTATTCAACGGTCCAACACAGCCTGCAGGAGTCGAGCCGGCAACATTCAACTTACCGGGCGGATGCTGCTCGCAGCTTGGGTATGTGAATAAGATTCAGGTTTTTGGTACCAATCATATATTCTACGAATATATTTCAATACCCACTGAATCCCAATCAGCCATGTGCTGTTCGTCCCATTGGGAAATGACCAACGAGGCTGGCCCAGTGATTAAATCCAAGACTATCGGTGTGCAATTTAGGAAAAGTAATTCGTGCATAAGTGGATGTAAATTTTCAATAATCGCGCTCGACTGGCCGTACCACAATACTTCAACTGGCAACGCGTCTGCCCTTTAAGTAGCAGGTCACCGGTTTGATTCTGACTCGCAGCGCTGGACTCTTCGATGCAAAAAAGACTTTCCAGAGGATTACACTTCATCACGTTGAATCACATTAATGACGTAGTCCGTTCGATGGCTTCGATTCTTGCCTGCGAAGTGCACATATTGGTACCTTAACGGAGAAACCGATGTAAACGTAACTGGTAGCTGGCATTATAAACCCGGTTCCGATCATAAAAAGAATTCCTTCCCTTCATCCCCGAAAAACATGGTCGACTGTTTAAACCAATATTTCCAAGGTCAATGTTTGACTAACGCAACGTAGTGTGTAAGCCGTAGGCCACTCTTATTTGTGTTCGACTAATGTAGAAACAGGATCCCGCTGATGCACCTACTGAGGCTTTGTGCTTATGGAGTTTTCTGGGATCTTGCTTTTTTCAGATCGAACACGAGCAACCTCCACGGAAGACACTGATTGTTGCTTGCCACATCAATTGGTTGAACCGTGTTTCTAAGCTCAACTGGACCGGGGCTTGGTTGTTTTTCCTAAGCTATCCAATCTGAAGAAGCATGGCTGGGAATACATGTAACAGTTATTCAGGTGTTTGAAACTTGTATTCTCTATTCTGAACAAGTTTTGCTGAATAAGACTCGACACTTGGTTGCACGGATTGTTTTGCCATCATACCTGATCACCTATGGGTTAGTTTTTCTCTAATTGTAAAGCCTTCAAATTCTACCAAGGCTTACTCTATTCTTTACTGGCCCATTGGGACATGTTGCTCAATAGTTTGCTGCCGTTTCTCGTTCAAGTAACCCAACCATAGAACCATCTTCTCTAGCCTTCTTGCATATAGTTTCCAGCTCTCCCGAAAGCTTACCTTTGAAGCATATTTAAAAAGCTCTGTAGTTTAGACGGCCTCAAACATTCCGTTCATTCTACTGATTTATAAAGCTCCCCATGTGATTGAACTGCATTTCACCAGAGTGTATTTTATTAAGCATGACAATCGTGGCGAAAAGATGACATGAAGAGAACCTGAAATCTGTCATGATTACATTTCTGAGCAAAGTGGACACAAAGGATAGCATTGCTATGCCCTCTATCTGGCTGCATGTCAATGCTAATCTCAAAATGCAAACCATTAGTGCACACGTTTACGGAGGTTTTGCAGCTCTCAACAGCTGCACTTATTTTTTTGCTTCCTTCGGTTGACAGTTTTTTTTTAAATAAAGTCTTCGTTTTCCGGTGAGTGTACGTTTTGGACGGGAAAAATACGTCACCGAATGATATATTTGTTCTACTGCGTTCACAACCATGGGCCTATAGACGAATAGGAAATGTGGTACGGACTTTAGAGCCACAACTCCCGTCGGACTCCATTCAAGTGTTGAATTGAGCTTACTAATGGCAGTTACATTGTTCTCACTATTCTCTCTACATCTAAGTTGACCGGCGGAGTCAAACGGTCAAATAAATGGGCTTTAGAACCATTCTACCCCCCGGGGCTGGAATCCTGCTTCTTTCGCCAACCACTCCCAAGTCGATAGCCTCAAATTGGCCACGACTCCTTCCCGGAGTTATTTTACCACCATTATATGGTGGAATAAAGTAAATGAAAAGATAAGAAATACGATTTGATCCTGTTTTCTGGTCAGGTTTTTCCGTAGACTGGAGTCCGAATCCGATTAAAATACCTACGCTCATCATCTTACCGAATGGTGGAAATATGAAAACGTTCGCTAGTCAAAAGAGAGACATCCAACTGAGATTAGTGCCTGGTTCGTGGGGTTCAGAAACATAGATGGAACAGGAGACTTATATGAATATTAGCGCGGCCATGTCAATAGAAAAACAAAACGTGTAGAGAAGTGGGAGGAACACTTGAACTGATCTTTGTGCAAAACGCGAGTCAAGTTAGAAAGGAGTTCGTGCGTAGACTTTTCACCTGCCTTCAGCTGTCGTTCGTAAAAATTAGCAAATAGCCTGCTTCAATTTACGAAATATACCCCAGCGACTTTTGACAGTTCCAGAAGAAGTGCCAAAATTTTCTTTGCTTGGCACGTCGATAAAAAATAATATTCCAACAACCTCGAGGCCTTTGAATTTGGCCGTGCTATTTTATGATCCTCACTAGTTCGACTTTTGATTATCACAATATTTTTCTTTAGTTTTTCTTTCCGGCATCATTGTTTTGTCCTCGATACTCTGGTACAACGCGCATTTTTGATTTTTCTGTGAAATAACACTTACCTGAATATAAACTCGGAATTATGCCTTTTTTCTCATTGTGAGAAATAAAGTGAGATGAATCAAACAGCAAGAGGCTGGAAAAATTCGTAAACATTGAAC
>STRG.14526.1
CGCGTAGTTCTGGGTGGGGGCAGTTTCGATACGGACTATCAACTCAGTTCCCTACGACTATTACATGTTTGCTGTTCTCTTCCGACTGAATTGACCAACTGTCGAATAATACAGTTGTCCTATGTCCAGAAATGGGCACAGTCACGTTTTTCAGGATGGGACTGGCGGCCAATCAGAAGCTGCCAAATCCGGGCGGTGACCAGTGGCGGCAAGATTCCGGTCCTTCAGGTTTGATGTTCATCATTAAATATTCACTTCCGTTATTCATACCCGATTTACCGCACTGCGATAACTCATCAGGTAGAGCATCAGCTCGGCAACCGGGATGTCACTAGTTCGATTCCGACTCGCGGAGTTGGGCCTCTTGGTGTGAAAAATGCAAGTGGATTTTCCATTGTATACAACGGAAATACTTTGTGAATACGGTTGACGTTTTCGTTTTCTTTTTCACTCTTATATACCTTTGGCGTCCGTTGTTGCACATTTAACTTAATTTACCCCGGTTTTGTCGAAGCCCTTTTGACTGATATGTAAGCACGTCGCTTGTAAAAGTTTGTCATACAAATACAAA
>STRG.69835.1
AATGCAACTATGACACCGGCTGAGCTACCTGGCCATATCACGGTACATTTCCAACCACCTTGTACGCGGGTCTCGCGGAACCAATGCTGATATTGTTCTGAATAAATGTGAGCAATGGCGTGATTGGTAATGTTTCTTAACTCACAATATCTGGTAATATTTGGAAAAGAACTCGATATATTTCGATATTCCGTACTCTTACCGACTTGATGAAGACTGAAGGAGAACACAGTTTTGTTTGAAACACAGAACTTCGACCTTGCCCTATCTTGGCATTCCTCCGTGACCTTTATGCACTATTCTACCGCTCGTTCTCGGCTTGCTATTTTGCTTAAACACTAACTCTGTCATTGGTCTCCCATCGTAGCCCTCCTAATTTTCTTTTGACTGTGCGGCCACGCCTCCGTTCAACCCTCTCATGTATGCCTGCATTCTGATCGGTGATTCGAACTCCGCTTGCAATAAATATTGATCCCCTTTGAAACTCCGAAAGGGGTCTTGTCTCATCGTGCGTGCGTTTTTCTACTCGCGTTCAACGAACATAATTTGTGTATTTTGTTACGAGATAGTCCATAATTTGAGGTTTGTTTATATCTAACTGTTTATTTCATCTTCGATTACACGTAGCTTTCCTACTAGCCTTTTTTACATTGGGTTTCGGGTGCATATTCTACCAATCAATCAAACAATGGACGACGGTCGTTACACAACTTATCTGTACAAAAATATCGTTTGAAACGGATGCCTGATGATCTCAGCTGAACCATCTTCGTTCACAGGCGAAGCGCTCATTTGACTTGTTGATTAATTTACAATTCCGATTAGTTTAATTGTTTCCACTCCG
>STRG.42598.1
TGATGTTCTACAGATAGAGTAAATTTTGAACAAGAAAAAAAGGGGGAAAAATTTGTAAAGAAGTGTTCTTGGGAAAGTCGGTGCACGCGGAGAGGATAGCGATCCATGAAGACGATGCAGACCCTGAATGTCGGATTTACCGGAGTTCAATAAATGGAACGAGTGTCGAAACGGTGCCGAGACCAATTTCGTGAAAGGGAAAACTGGTGGATGTGGGAGAAAGAGCAGTCCATAAAAAGGTGAGTTTAGATTCAGGATCAGTAACATGTACCATTCAGAAATGAGAAAGCTCAGCTGGAAGGTCCTCGAGAAGTGGAGAGTCAATTTCCAACCGGCTACGGTTCGGAGGGAAGGTGGACTGTGGTAACGGATAATAAAGTGTGAAATATCCGCATGGCCTTGAGAGTTAATATGCTGTTTCACTGACAAATATATGTATATATATGTTGACGCATTTGCCTTTAGTGATATTCAGCGTCGTTTCTGGTNNNNNNNNNNNNNNNNNNNNNNNNNNNNNNNNNNNNNNNNNNNNNNNNNNNNNNNNNNNNNNNNNNNNNNNNNNNNNNNNNNNAAAGTACTAGGGCAGCCATGTAAAACAACTCTCCTCTAGCTGAAGGTTTTAGCCAATAATGTTTTCCCCCAGCACCAAATTATCCAGTGGTGCTGGATCCTAAGACATTAAGTCCCACCACCCACTAATTCACTCCTTGATCCTCTTATTTGTCCTGGCTTCCGCTCCTCTCAGCTTTATACGTTTATATACATTTATATATATACATA
>STRG.65889.1
GGTTCCTTCGCTCATTCACTCATTCATTCGTTCGTTCAATCGTTCATTAAAGTTTACAGATGTTGGTTACGTGAGATCTCGGGTGACGCAAGACTTTTCACATTCTACCAGCTGCCTAATCTTTGCGATGAATCTACGGAATAAAAATAGTAGGTTGATTATTTACAAAGCTTAATGGATCATACATGAACCAGTCAGCACAATACCGCTCCTCTAATCGATTTATAAACGGTAAATCTAAATAGCTTCTTTTACCGCGAACGAGCTTCAGACCTTGTGATCCCGGATTCAGATCCTGCCACTGTCAATCTCTGATCACCATCCATTGGAAGCCCCTGATCAACCTCAACCCCGTGTTGCAATATGGCACCATTTCCGTTAGAGAAAACTAAAACATTATTATTATTATTATTATCATTATTATTATTGTCAGCCATAAAAGTATTTGTTCATATACTCACTTTGGAAATACTGAAAGCGCAACAACATGCACTTCTAAACAAATGCTATTAAAAAGCGGTTAACAATGGATCAGTGTTGCAGTTTTCCCCTCCAGTTTATTAGAGAACAGTTGTTGTTGTTGAAAAAACACACTAGGTTCAAATTCTCAGTCAAATAATTCGCCCAATCGCATTGTCCATCGTGGTCAAACATGAAAATAAAAGACCCGAAACGATCTGAGAAACCGGGTGTTGTGGTATCGAATATGCTTTCGTTGCTACCAATGATCTCATAGTTCCTAACATCATCTGGTTTAGATAATAGTTTTGGTCACACAAAGGAAGTTTAATGCAAATCCATAGGGTTATAGACACTTTCAGTGTATGGGAACTACTATATTTGTGTTAATAGTGGCTGTAGTGGTTACCATAGTGTTCTTTGCTTTAAGGCCGAAGTAGACTTCGGAAAAGTGAAGATAAGCAAGTAAAATCTTTCGTGATATAACTAATTTGAAGAGAACAGCTCTTTCTCAAACTTTTATAGCCTTTTGCTTGCTGGTTTAAAGTACAACGTATGTTAGACAAAGCTGACTTCTTTCCTTCAGCACTTTTAAACACGTGATTAGTGATTGCCTTCATCGGTGAATACATCTCTTGATTACAGATATATAAAGTAACAAATCAAGAGAAACACAAACACCCCTGTGACTTCCGAAGAGTTAAACACGGAAACTATTTTCGAGAGGAAATGTACACCCCAG
>STRG.39969.1
CCCAAAACGAGAGCCGAGTTCACGGAGGAAGAAAGTTGAGTAAGTGAGTCACACAGGTTCAAACTAGGTGTGAAAAATTGTGCTTTGCAAGCAGATAAAAGAACGCTGGAGCACAGAAATGAAAGCGATATAAAACAAACAAAGAATGCATATAATCCAGCATTATCACGGGTCCGAATTATCAGGTTCTTGAGGGGTTTCCAAATCCGGTATGTACACCGTCCACCAAAATCCGTTCGAGTCTTACAGTGTCAATGGGTTGCTTTTCAGGGGTTGATCTTTCTACAACCGACTTCCTGGATTTAGTGCCTCCACCGGCCTACGATGAAGGGTCGAACTCGCTCACCTTTACACCGGATACAACACCTACAGCCCCATAGTAAAGCCGGCGCAGTGGGTTTTCGTAGCAGTCTACGGTCCTCTTTTCATTGAGTTCACAATGATCATCCATTCTGTGATGGGTGTGGGGACAGATGTAAATGACAAACTTGCTTACGTGTTCCAAGCACACTGGGAAAGCTGGACAAGCTGGCCTTCAGGTGTATGTACGCACGCGTGTGAGTGAATGGATGTGATAGAGTGCACGAAGAAAATAATTCCAGTGGGTATAATGGTTCTCGTAAATTTCATACGTCGCTCCAAACGCCAACATTAGAGCTTCATAGCGGCATTTAGCACGGACTGGTGAGTCACCTACAACAGGAGCTGCCTAACTCATGTAGATGAGTGCACGGTCAGCCCCACCCACCAGCACCGGTTGAGGCAAAAAACACTATTTGTACACCAGAAACGCTGCAACTTTGTTGCTATCTCCTCCAGTTATCACCGATTTTCCATTGCACTCGCCTCCATTTTCGCCATCTTACCTTACCACTTCTTAAGCCCGGCAACATTTACTTTCGTTAGCACATAATTATTGTGTGTTTAAAAGAACGTTGCCATACTTGGATTACCGTTCATCACGCTTTTTCCCGAGGATTCGTACCACACCACTCACCTGTGCCATTCGTAAGCTTAGCCAATCCCCAAGATAAAACTTGCCCCGTTTTGTCACTTTAATCGATATATCTGAAGGAGGTCACTATTATGTTGCCAAACACATCCTTTCCACAATGTTCAAACAATATATTTCACTTTGCGAAGATTCATGCCTTTCCCATATATTCGCATCTGAGAGACATCTATATAGCCACGTTTTCATTTGTCGCCATCAGGTGGTCCATCTTTTGCAAAGAACATCAGTAGATACTGTTTTACCTGTCCGTCACTTCATCACCTAACTTTGCAAACGTATTCATCAGTTGTTTGGTGATTCTTCACATTCTGTGTTCCATCTTGATAAACCCTATCAGACAATTTTCATTCTTGCAACTCTCTCGTCATCATGTTCAGACCTTAGATAATGCCAATCATTACGGAAATACTTGCCATTTTATTACTCATCTCCTTTGCAAACCGTGTAACTGCGGCTATCATGGCTACGCATCACAAATTGATTTCTCGCCCAGTTCTTATTTCCATTTTGGTGCACAATATTCCACTTTTTTGAAAGTAAACAATCTGCTAAACTATTACCTGTTTACACCCGGCCACTTCATTCACCACCACCCAGGCAATCTCGCCCTACAGCCCGGCTTTGACACCCGACCTTAAGTTCAAATTTGCCGGGGGCCACCATAAAGAGTAACTTAAATACTCTCTCCTATACCATATCGACTGCTCATACCAAAATCACCCTCTCGGAATTCGGATTCTGCTTCCAGTTGTAGCATTTGATCTTGCGTTGCAGCATATCTTGGGTTTATCCGAAATAATCCATTATCTTTATCATTATCAAAGTGTGCCAAACATGGATGAAATACCTTAAGTGAGGGTGCACGGACTACTCTACGTGGAGTGTCATAAAGTACCAAACTTCCGAATTCGTGGCCTCATGT
>STRG.22472.1
CTTAGCTTTATATTTCTGCTTATACAGTGAACTCCATTGTTTCATTTATGGTGGTCTCTGGCCGACGCTTGTACGACCCTGTAAATCAGTTTGAAAGTAGTGAATTCACTCAATGAGAGAACAACGGAGGTGTAATTTTATTTTGCAAATTGAAATGATCGAATTATCATACAGTCCGACAGTTTTGAAGAAAAATAATATTTTCCCCTGAATCAGCATCACAAATGTGAAGGAAGTAGTGCAATCTTCCCAAAGGCTTTTAACTGTCGCATAGGTGCGGGCTGGGCAGAGAGATACGGAGAAAAACCAATCAGGTGCTGGGGGGATAGTGACTAGAATCCGCTTGTGGTCTAGCAGTTGATGACAATAACGTGTGTGCGCACCATTTTTTTCGAGTGTTGTGTGAATCCGATGTGTGGCGTAGATAGTAGTCGCTTAATGATCACAGGCTATTAGTCATGCATAAGCAAGAATGGAACTGAGCAACACGGTTTGGGGTTGATGAGAAATCAAACAACCTCGGGTTTAGCGTTTAAGAAAATGAACTGAACGAAGTATTTACGTAAGCAGAATTCCGATGGTCAGATTGACGTCTAATTTGGAGTTTTCCCTCCGCCTCTTTCTATCAAAAATAACAACAATCATCAGCACATAAAGTACTGCATTTTTTTCCCGCGTAAATTTATGCAACCTTGTAATCCTTTTTTGCAAGACCAAGCACGTATTACAGCAATATGATGGTCGGTCATTTGTCATCTGAATTGTCCTCTCTGGATGTCGAAGACAAGACCCAAAACTTAGCGTGGCTACGAGATAGACAAACAAACGGGCCGACACAGCCCTCACGAAAAAGATTACTGGGTGACCTGGCA
>STRG.57669.1
CATAAAGACTAACTTAAATACTTTTCCTATACTATATCGAATGCACATGCCTGAACCACCCTCATGGAATTCGGACTCTGCTTCCAATTGTAACGTTTGATCTTGCGTTGCAGCATGCCTCGGGGTTATCCAAAAAAATGCATTATCATTATCATTGTGACATGCGGGTCACACGCTCACTCTCTACTCGCTCTACCGCATCCGCTCCCGTGGGCTGCAGATCGCTTGCACCTACCATTCTTCTTCCGCCACGGTTGGGATCAACAGAGAGAGAAACGACTTTAGAAGCACAGAATTGATGGCTGTAGGCAGAAGTTGATAAAGGAGGGACGGTGAAAGAAGGGCTCGAGGAAAACGGGTAGGAGTGAACCTAACAATCTGAATAATACAGGTGCGACAAGTGGCGACGTTCGAAAATGGATGAAGCGGTAACAAACAAGCGTACATTATGCTGAAAGAAGATGGCTGTGAAAATGGCTGGAGAACTCGGAGAATAAAAATACAGAGTGGTCGGAGTAGTGCAAAATATCAGTAAAGAGTGGTAGCTTGATGTCAGACGAAATATGATCCAAAGATGCGGCGTTTGTGACAACCAATAACGTGGGAGAGGAATAAGAAAGTGGCGGATCAGAAATATCAGGTAATGGCAGATCATGTGGTTTGGAACTATACGTGAAAATAATGACCTAACGATGACCTTACTCTAGGTGGAACGCGGAAAGGCAGTGCAGCCTGAAAGACACGCCAGAGATGACCGTGGTGGGCAAAACACGAAACAAATGAGGGTACTGACCGAAGAAAAACAGGAAAAGATATGACCAATCAGGTTACTTTACCGCAGATAAAACAGGCTGAAGAATGAGAAGAAAAATTGGAGGAAGCAGACAAACAAGTAAACCAGTGATGGAACAAAAGGCCCGAGAAATATGTACACGTCGGATTTGGGAGATTGGAACTTGCGTTCTACGTGCCTGCAGGCGATCGCACAAATCTGTTGAGCCAAAAGTTGCTGGTTGGAGCACTGCCAATAAGTGAATATCCAAGTTAGAATTGCGGCTTCAGGCCAGGGGAGCATGTTGTTGATGAAAAGATAATCAAACGTTGCTGTGAAGGATGTAAGGACTAGAACAACGTGTTCTTATTTGGTGATTGGTCATGGGTACGGGTTGGTCTGATGCGTAGTGACAGGAGGTATAAGATTCAGGGACAGAATCAGATATGACATATTGGTTGTTAGTGCGATATGCGTCTAATATGTTTTGTGAGCATATGGAGTTACCAAGTGAAAGTAGCATGGAGCAGGAACGCGCGACAATGGGAGGAAATGAAATGTTGCTTAATCACGCAGAGCCAAATGGATAGGGCTTGGGGGACATCATA
>STRG.60322.1
GTAATGCTTTGCACTGACCTATTTCAAGTGGTAACTTCTTGTGGTTCCGGAGATATCTCGTTATAACATCCGGATGCAATACCTTACCTACTTCAAAACCATAAACAAGATTTGACTGAGAGTCCGACTGTTTTCATCCAAGGACGTTTTCGTTTTCTTACGGCTTCTTCAATGAATCTCGCAAATGATCTCATTGATTCTGGTATTGCCTTACTGGAAGATCTACGAAGATTGGCGAACCTTCCTGAAGTGGCCTTATGTTTGAAAGGGAGATCCAACTTTTATGAGCATTGTTGACGATTATGGAACAACGGTGGAATTATTCTCTACCAATTTTGTACCAGCAGATTTACCCGTGCAAAAACAACAAACTACATACATTACTTTGTGAAAAAGGTTTCTTAACGACTTTTTCCATTACTCTGCTGTGAATATAATCATAT
>STRG.22394.1
ATATATGATTCCTCCAGTATACGTCCACCAATTATATACTACCGTCTTTGCAGACTGATATATTTCCATGATAATACTTCTTGAAATACCTGTCGTGAAGTGAATAAATCACCGAAAGCTTCAACAAGATCTCTATCCATATGCCTCTCATATTCTGCAGCCCGTAAGTAACTCTTTCCACTCCGCTCTATAAATTCCTCTCTTCATGAAGACCAACAACATATCCTTTGAATATGTTTGAATTTCCACCAGTGGTAATTATTTCCCATACCACTTAGGCATGTACTCCAGACCTTCAGCCGATATCACTCAAGAAAATGGTGAACTGATTACTCGACAATGAGTCTTCTATTTGCCGGGCCTTGTTATCATTATAGTCCATTTCAATGTTCTCCTATAGTCCTCTGTTTGCACTTATTTTACCACATTGTAAACTATGACGTTTCATCTGCGCTTTTCCCTGTTGTATCTGATTATATAATGCAACTACGAAGCCGGCTTTGCTCGCCACTGAGTCTGGCAATCACCTGATATTCAAATTTTATTCATACCACCTTCTCTGCCGAATGTCTCACTATGTTCTGAATCCGGTGTCCCGCTCTTGTTTTTCGTACCAAACGCATTGGTTCCGCAGCTGGCGATCCACAGTTGCCGTGGGATCTGCCTATCAAAACGGTCATTAGGTCATTTATCTACCCTCTACTACATTATCGCTTCTGCACGCTATCCGCCCCTGCAATCACCACGGGACACAACCCACGTTGACTTACCACCATAACCCCATATTCTGGCCGTTACTTTGTGGCATACATTTATCAATGAAAATAAACCGCTGAACACTTACGGCCTAAACGCTGGCTACTTCTCACGTCAGAGCTCCAAAATCGCTCCTTCTATCCATAGGGTTTGTTAGCCCCTTTCTTCGTGATTGACGACGTCGGCATCTTAACTTTAGACTCAACCATCACACTAGCCGTTGGTTCGTAGACTTTTAAATCTGAGGATCCATTCTTGTACATGAGTTTTCCATCCATATACTCTCCACATCCTGCTACGAGCAAACGAGTCTTTTAATTTCCCTCTATGGACATTTTTATCTCTTAGTTTGTTATACCAAATATCTTTTTGTTCCGCTGGAATTCTCAATGTTGTGATTATTTCCCGTACCATTCATGCACTTACTCCCTTTTTTCTAACCGACTCCAATCATTATCAGCCGGGCTAACCATTCGACCCTGACCTTCAAAGTTGCCGGGCATTACTACCGCTTTAGTCCACTGTAACACTCTTTCTGATACTCTGCACGCCCGTTTTGTACCCTTTTGTGAATTTTCATTCCAGCAACACTATAATCATCTGATCATGCATCCTAGCATACTT
>STRG.24620.1
CGGGATGTGCCTAAGCGCAGACGGCTTTAGCTACTACGAAGATGGTAATGGTGATGGTTTCGGTAAAGGTTTATTTCTCGCAAATGGACGGGGCGCATGCAATACGAATGACCAAAGTTTACAGGTCATGTATAAATAACGAATTGGACAAAATCGTATCGACGGTGTACAAGGCAGAGTAAAGTGGAAGGTCAAATAAGTCTTGCCACTGATTGAGGTAAATCCCGAGAGATTGACCTGGCGAAATTGAAGGTCAAGCTCATTGCAGGAAAATAAATTGGGTAGGCGTCAACTGATAGAACTTCGAATAATGCGAAACATTGGCGGGGGAAGTAATCGAAATGACCGGATAATCAGAGTGAGCCAGACAAATCTTGCTCGATAGATGATTTCAGAATAACTGCAGTCAAAAGTCCATCGAATCCGAAACTGGTAGGAGTGGCAGTAAGACGAGTCTAATGCTTTCTACTCCCAGGATTACCGGCTATTGTTCTGCGGGAAAGTACAACAAAATGAACATTGCGAAAAGTCACGCGGTGTTTTGTGAAAGGAATCAAAATATTTTCGTTCGATTCTGCGAAGATGAACCGGGGACCAAGAGCTGCAGTGCGTGTATATGATAGGCATACCGAAAGGTTTCAGTGAACCACAGCTTCTTACGCATTACGAACAATGAACAGTATTTTTGCTATCGAATTTCATATGTGGCACAATGCCAACGGGCAGAAGTTAAGTGGAGTTTGAGAGGGGGTGAGGAAAGTATCAATAGTACACTCCAGGAAGTTTTTCGGCGTTGATTTGGAGGATATAGCAAGCGGTCCGATTGTGAAGTCCATCAGTAGGTAGCGCACTACTCTGTCTATATGATACACTAAATTATTGTCAACAATATATAAGACGACACTAGCATACTAAGATGGGCGGAGGAGCAAGCTGTGATAAAAAGGCCAAAAATGGTATGTACATTAGGAATTAAAGTAAAACAAAAGGTGTGACACAAACTCACAGCTGTTCGCAGTTCTTGTGGTCAACAAAATGAGCGCCAAAGAGCCAATATCCACCAATATCTTCAGTTAAGTTCGGTCTGACAGCCATTCGTTGACCAGGACAGAATGGTATTGAGAGGAGTGCTAAGTGACGCCGTGGAAGCTTCTAAAATGTTTTGTTTCTCAAAGTTAGTTCCGATCGATATAATTCCAAGACACTCCAAGTCAGAAGATAAGACTGCGCTAGGATGGAAGTTTTACTGACAGCCGTTTTGTATCGCGCAGTGATGGTGATCAAAAAGGTGTGTGTGTTTTACATTAAAACGTCGGTGCAACAAAGGAGTGTTGCACCAGGGGACACTGGGAATCGTGGAAAAGTCGGAAATATACAGGAACCTACAAG
>STRG.57755.1
ATATATCACTTCAGGCATTGACATATATAGTACTGGCTATAAGAGGGTATATGTGCAGCTAAAGATAGCAGAGAGTGAGTAAATGTGCAACAAATCCGGTTACTCGACAACATGCTTCAACTTGATGAATCTTGTTCGTTGTGTGAACGACAATAAGTGTGAAATGTGTAACCAAATGGCGTGAAAAGACAGGTGTGAAAAAAGAGGTGTGGGGCTGGGGAGAATTGGTACAATGGAACCATAAGAGAATCACTTGTTACGGCCACGGCAACAACAACTGTTGCACGAGGTTACGTTGCTTACACAAATCCGGCTTCAGTAGTCGAATTGCTATGGCTTCTGACGTCATCAGCAACCGCCTGTAGTAGCGTGATACTTTTGACATTCATAAACAAGTGATGTTTTCAGGCCGTCAACTGAGTCAGATGATGTTGGTACCAGGTCGTACAATTGGCTCGTTAGACTTTCAAATTATTACTTAAGTGCACATGTTACAACTTGCAACAACATTTAATTTGTTTGATTCGCATGTGATATATTCCCATGGCATCTTTGAGTCAACCAACCCTCAGATCCAGAATTGTTTAGGTGAACGGTGGCGTTTGGACTGATTAAACCGTATATCAAACTTTCTGACCTGTGGCGACGACTTACACGTGAGTTAGCTTTAATAAGGCTGGCGTAAAAAATACTAGCAGCTCATGGGCCCCGCCTTGGATACCGAGTAAAACAGGCAATACTATGAGCCAGACGAAAAGTCAACGACCCAGACATTATTTGACGCCCGGATCTGTTATTCTGTCCGATTTGTGGTACACCACACAGAGTGCCACAAAATTTCATACCACTCCGCGTTGCTTTGCTCCTGTATTAACACCGCAAATTATATTCATTGTCAGACATTCCGATCGGTCGGCCTCAATTTGATTGCCACGCGGAGTCCGGGACGCGTGATCTAGCAACCCAGGTGTGTGACCAGACAAAACAATTTGTATCACTGAGGTGATCAAAACAATTGAGAAGACGTGACATGCGGTACTGACCGACTAGCAGTGCACGCAGGCGTGCACGCATAAATGCAATCAACCAACCAATCAACCTCTGATCAGTGCTGCATATTGTCCGCT
>STRG.76327.1
TAATCAAAAATAGGACAAATTCTGTAAAAAGAGGAATAGTTGGCCAAAAAGAGTAAATAATAAATACCTGTCCTGAAGTCCAAACAAATAGAACAAGTTCTCCACGCTTAATCAGGCCCAAAGAACAATTTCCTGAGCGTGGCAGCCAAAAATCAACGTAAACGAGCCGAACGTCTACGGTCAGTCGACGTGAGCGAGAAAGCGAAACCGAGGAGTAATAAAACAAACTGTGTTGAACCAGTGCCTTTCACTACCGTACCAACTGTCCTCAAAGTAATCTCAATAAGAAAGCACAACCATAAAAACAAAAAGTAAGTGCACCAAGCGTAGAATAATTGTCGACCACAAAACAGTGTCAGCATGAAGTGGGTTAGAGAAGCCGGTCCAAAATCGGTCATAGAGTACAGGAATGTGAGCAGAAGAGGAATTTTCAATCAACATGGACATTACAGTATATGAGTACATGAGTAAGTCGTAACCAGTACCACTTGCGCGAAATGTCGTCAGCAGTGTCAATGACAAACTAGAAATGATGACGTGCCCTGAGGGTATGGGGGTGTGTATATCGAAAAGAACAATCACGGTTCGTAAAATCGTTCAGTGGTTGACACACAACCGTCGGGCATTCAGGGGATCAAATTACCTACCAGGATTCAGTGATAAACCTTCTACTCACTCAAAGTGAGTTCGATAACCA
>STRG.61860.2
GAACATTGTACTCCTCTTATTGAGTCCGTTCAGAAGAGATACTAAGGCAAAACACCTGGATATTACACTGCAGGACATCCGGTAGCGTACCCACTACAAACAGAAAAGGGGAGAAATCTTCGTAGGAGCATTATCCTTTTTACCCCAACGGACCCGGAAACGTAAATTGGGATTCTTCTCCGCTTCAGTGAACACGGTCGCACGCAGTTAAAGGTTGTCGATTGTCGAGTGACTGACGGTGGAAGCAAAATACACACGCGGGACCGAAAGGGCCTAAAGCCCAACACGGTGATCAGTTGACCACGGTCGATCCTGATAGTCCTCCAATTTATCTCGTAAAACCATGCAATATCCACTGCTTGCCTTGCTACTCCGCATGGCGTTCCATCCCACTCCATGTATTTCATGCTAATTCTTGGTTTATTTACTATTCCAGTTCTACAGTATTCCCTTCCCGTAAATCCACACATAAATGCTACATTGCCAGTTATCTTGTTGAACTACTTTTCATCCGCTACCAGGTTGTGAACGAGTTATA
>STRG.66812.1
CCCTCTCTGAGGAATGTACTGTCAGATTTGTAGGAACCCCCGCAAACAACAGCATCCGATTCCGGTCGTCTAATCCGGACTAAGCAGAGCTGTATGCTACGGGGTGCGTCTCCAGGTCGCGAATGGGAGAACGACCGACCCCGCGATTAACTATAGATAAGGTGGGCTCACCAAACGAAAGGTCTTGGGCAATCTTCAGCAGTGCTCGAGGAAGCGATGGGAATTTTACTTGGCCAGCCTTCTCCAATCTTAAACGCTACGTAAGTCTGATGACAACACTGACGTGACGAGTGTGATGAGTCACGAATAGGGTCACGGCCCCCTGTCATGTTCTACTTACCCGCAGGGTTTCCAGAAGTGAATGTACCATACAGATGGCCACCGGTTCATCTGGACCAATACCGCTGCCTTGTAGAATGCGCCGGGCTGCGTAGACTATAGGTGTACCTGTGGAAGAAAGGCCTGTTCTGAAC
>STRG.40498.1
[truncated: 7,582,194 more chars]
