# Supplementary material for: Discovery of long non-coding RNAs in the liver fluke, Fasciola hepatica
Source: PLoS Negl Trop Dis. 2023 Sep 28;17(9):e0011663. doi: 10.1371/journal.pntd.0011663 (PMC10564125; doi:10.1371/journal.pntd.0011663)
Supplement: S7 Dataset — (TXT) [file pntd.0011663.s007.txt]

# S8 Dataset. Long non-coding RNA sequences identified from Fasciola gigantica RNA-Seq datasets (NCBI BioProject PRJNA350370 (Zhang et al., 2019)[1] and DDBJ/EMBL/GenBank accession GJHP01000000 (Davey et al., 2022)[2].  

>FgSTRG.20422.1
CGAAGCACATATGCGCTAAACCAGACTACTAATTTTGTCGATTTGCTGATTTCTATCTTG
ACCGATTAAGCCACTTCCGAACAGTTCTCCAAAATGCACTGAATAGTGGACCACATTGAG
ATAACAGTATGATGGATTTATAAGGCCTAAGGGAAGAACCGTGTTTTAGCATGCTGAAGA
TAGCGTTTGAGTGAGTACGCGAACGTTTTCAATACCGCCACCTGCCGCATTCTGTTCGTA
ACAAAGTTGCCGTTGATTTCCTCCGGTTACCAAGTGAAACTAGCCGTAGCATAGAACGAC
TTATCCGCACTGGTAATCCTAGTTTTTCCTTGCTCCATGTGACATCTCCATATTGCTTTT
ATTTTACTATCTGACATTTGATTGCCTGTCATGTGTTCATTTTGTGTTCAACCTCTGTCC
AAACTTGGTCTCATCAACTGGCCAGCCAATCTCGTACTGTAACGTATTTACCCTCGTGGC
CTCTGCTCGCCCCACTTTGCGATCTCGGTGTATCGTAGTCTACAGATCTGTACTCTGTCT
TCCAACTTCTACAAGCCACATCCGTTTCTTATTGGTTATGTATTTTCTAGTTATTCGCTT
TTTGATCACCTCTACTGTCTATTTCTGCCCAGTCCTGCTAGGTTGTCCCAGGTGACCGTA
TGATCCTTCTAAAGTAGTGTTACTGTTTACTTTTACTGTCTGTTCCAACATTTTGACTGC
CAAAAGCCCATTACAGCTTCAAAAATACTGCTGTAGCGTCGTATTCGTTGTTGCTTTGTC
GGTTATCGACAAATTCGATCTGTCTTCACAGCATTCCTTTGGTTCTGATTATAAATAAGA
TCGCGTAAAAC

>FgSTRG.60594.1
CTTTGGCACATCCTTGTTCTGGACCTGCGTGGCCTTTGCGCTGCGGCCTAGAATGGTGGC
CTTTAACCTGTCAAGAGCAACCTTGTTGTAGGCGTGAACCGTATTGCGCATCCACTGATG
GGCGCGTTGTTTGTCACTGAATGACGAACCAAGCAAGCGGTAGCAATGACGCCTAATATC
CCTAGGAACATGGAAGCGACAAAAAACGAATTGTGCTCTCGGATACGAAACCGCAATTCC
ATTGTAATATTACTGGTATATTTCTGGACCGTGGTCGTCAGACACGGATGTAAGCATGAT
CAGAGATAACGATATCACTGAACGGGATGAGAGATTCACAAAATTTCAAACAGAGATTCG
CACATCACAGAAACAATGGAATAAGGCTGTGGAGAATTTAAATAAATCAAAATGACCAAA
GAATACACCGCAAATGCGAACTGATTTCGATTCAGCCGCAGCAATAGCAAAGAATCGGCC
GGATGTAGGAATTTTCAAACGGACTTTGCCTTATGATGCAGGTAATACAATAATCACAAG
AATTATGCAAGAAAATGGTCCGTAATGCATACTCATGTTCACTTGAAAATGTGATTGGCT
TTGAGACAAAGGAGGTAGGGAAGAATTTCACGAAGGTTCTCAGAGGAATACTAATTTTCG
TAGATTTGCGGATATGAAAAGGAATAGTACCACCCAAAAAGGTGAGAAAATTTCCATGAG
GAGTAGTGTGTCATCTGGTGTCGGCAGTTTGCACGTGGTGGAAAATGGATGAAGTTCCAG
GAAGGAATAATCAGCAATCGGAATCCCGTGTCCATGAGGAACAAAACAACGCAAGACAAG
GGTGAGAACCTTTGCAATGGGCCATAATATGCTGGTAATTGGCAAAAACATCATTTTGTT
GAGTTTCTTGTGGCTTTTCTGTGTTTGTTTTGGGCTCTTTGGGCAAGGGCTGGCCGCGGT
TTTTGTTCGCTGTTTCATCATGAGAAGGAGGCGGACATCACCGAATCTGGACCGATCACT
ATTTAATAAGGTTTCCTTGCACCATGGCTTCGACATCGGGAGCTCAGCTTCAATTTAGTA
CAGTGTTCTTCATTTTGGCCGCATCCGGTAATCTGACTCTCACTTCTCTGATTGCACGCA
GATAGCTTGCACTGCTCTCTTAGGGGAGCAGGGCGTAGAACATTGAACGACCTAGGCCAC
TATCGTCTATCAACAAGCAGTGCCAAAGAAGGTAGCCACTGCGGTTCAGCTGGTGGGTGG
CATCCGCTAGCAGTACCTCGCTATATCCATCCGCC

>FgSTRG.4564.1
ATGTTAACCATTTGGAATGCAAACCACCCGATTGTATTGGTCTCAAGAGAATTGCAGGCA
GTGGGCCGTTGATGGAATTTCAGCAGAATACAAAGTTGCTGTTTTGGGGATAAATCCTTG
GAGGAAACATTACCTGTTCATAATTTTCGATGGAAACGTCACATGAATGTCAAATCTGGG
AACTCTTCAAATTGTATAACTACTTCTTTGAAGACAATGTCGCCCGTCGCACGATCTTGT
CCCAACAAGATAGAACATCCACTCGTTAGGCCATATGTGTTTGGCAGTAAATGAACAACC
TTCTTGAGGGACTTTAGATAGGAAGCGGTGGACCAACTGAATGGGCCCTCGGTCTCTGGA
CAGAAAGTAACCTGGAAAACCTTACTGAACGTTTCATCCATGCATAGAAACTGCCCACGC
GAGACTCGACTTCCCGACCTGAGTCCCGCTGCCACTGTTCTTCACCGTCATATCATGGAT
CATATCTATGGCACTACCGAACCTATTGCCAGGTTTATTCGTTCACGTTGACCCATGTGG
CTTCTGTTGTGTTCCAAATGCTGCTATTTGTACTTTGATGTTGGTAACTCCATAGAATAT
ACAATCAGTATTTTTCTTATTCTGTGACTGAGGTTGTCATTTCATGTTAGCTGGAAAACT
TCTTGATTTACTATCTCTACCGTGATCATGCTGCGCTACAGTTTCATTTCATTCCTTATT
GAGTGGGCCGTTTATGACGGCACTGTCCTGATTTACCGGTTATTATATGTACTGTTGTTC
TTGGTTACTCACCT

>FgSTRG.50740.1
AGAGAATTACACTTGGATAGATCAGTGTATAATAGGGGAGTACTGCCAGCAAAGATTTTG
TGAGTGAACATTTTCGCGAGCGGTCAGGTATAATTCGCACAACTAAGCAGATAGTTCGGT
TCAGGGTGTGAAAGATACCTGATTAGTAATAGATAAACCTTTCAACACTGAAATGCCTAG
GCTTTCGGAACTGATAAGATAGCCGGTGTAGTTTATTCACACAGTTTTGAAATGTAAGAT
GACCATTTCAGATTTGCACCAATGGTGGTTCCTAAGTATTTTGCAGAACCCCTTGTGGTT
AGTGGTCTGTTGAAATGGCTGATGGGCCAAAAGCATAAGCTGGTCGAGAAAGAGAGAATG
GGAATTCAGAGCATTAGGACAAAATTTAGGGTTAAACCGGATTGAGCAGAAAAATTGGAA
TATGGGACAGATTACTGGGAAAGTCACTGAAGTCTTGGGTTACAGAAGCAGCTATCCAAA
CAGCCCCATCATCTGCATATTTAAGTAAATATGCAAGAGAACTGCTTGTAAGATCACAAA
TGTAGGTAAAAATAAATAACGGGGAGTGACAGGTAACTGAAGCAGCAAAGGTTTGGATGT
TTCAAAGCCTAGTCGTGTGCACTGGGTTCTGTTGGTAAAATATTCGGGCCAACATGCTAG
TAATGCTGTGGGTCAGCCGGAAGCTTCTAGTTTATGAAGTAGCAAAAGTGAATTAGTAGT
CTAGAAAAGCCTGTCTCGCGGACCTCGCTGATCCATCCAAGAATTTTTTTGCATGGTGGA
CTAACGAAGCAATGGCCTTCACGCTAGACCTGATCAGTTTATGCGCAAACTGTAAGGGGT
CGTCAGAAGAGTTTATCGAGAACTCAAACTGAAGAATGGTACGCTGTGCAAGTTTAAGAC
CAAATGTAGTTACAACAATGGGACAAAAACTTTTAGCTGTGACACCAGAATTACTAGGAT
TGAATATAGGAACAATATTGACCGGTTGCGAGCTGTTGGAAATAGAAACGAGCTCATGGA
TGTATTTGAGAGAGAAGTAAGTATACCGGTCGGGGCACCAGCATCATATCTGCAAAGTGA
TGATGGCAAACCATCAGGACCAATACTTGAGGTAATTTGGAAGTACAGAGAAACTAAAAT
ACTTCTGTAGAGAACGGAGTAATGTGCACATCGTCTTCTGGAATGAATTTGCTTGGAGAG
TCATTTCATGGTTTACTGAATGCATTGTCAATGCTGACAATGTCCGCAGCAAATTTCCCT
CTTCTCGTTTTCCTTTGCACACAGCAGCCGAGTGCCTTGCCACTATGGACTACTGTTTTG
GTCACATAGTGGTTGACTAGCGTATAGCAAGGCAGTTCGTTTAACTTCTTCCCTTATCAA
ATGAGAAATGTATGGTACTTTAGAGTTATCCCGAGCTTTGTACAAATATTCTTTCCGTCT
TCAGATAAGTAGAAAGGCCGTTACAGGAGAGAAACAAATTATAAGAGGCAGCTCATGTGG
AAAATTAAAATGACGTTCTCTATGAAGAGTTTGACATTGGTACTAAACTCACTCAGATTT
CCTAATCCTGAACATCAGAGGATTGTTCATTTATGCACTCCAAACTTCCGTATTTGGTTA
GCTTTGTAAAAATCAGGTAGAGAAAATACTTTTGTTTGTCTGCCGGTTACCTCAAAAATA
CGCACTGCGATACACTGTGTTTGAATGAATCGAAAGATGTTTTGAATTGGCAACCCACCT
CTCTTATTCGGTACAAGCATTTTGTTGCATTTTGGTTGAGGAAATGTTGGTAGATCTCGT
AGAGCATGATCTGCCTCACCCGTGTGATGATACTCGTGCTAAGAGAAATAGTTGATCCTA
ATATACGATTAGTTTTGGAATCGGCTGTTCAGTTTAAGAGAAGATTTAAAGTTGACTGAT
CTGCATGGAAGCTTGAATCCGTGTACGTGTCTGCGTGTGTCTTTTTATGCGTGCTAATCT
GAAGCTTGTGCCACTGAACGTGGCTCACGGAAAAAGAGAAATAGATCTTGACTTATAAAC
TATGATGATTTGATTGGAGTGAGAACGGACAATATTACACGAACACATACGTTCAAACAA
CTGACTATCTATATCAATTTTCGAGAGCGCAAATAGGTACTAGCTAGTACAAAATAAGTT
AGACATCCAAGACCTGAGGTACGCCAGTGAACACTTCGAAATAAGCAGGCAGAAAGTCTT
GATTCAAGAGTGGGCATGGAGATTGATTTGTGAAAGTAGCACTGCTCTTCCCATCACAGA
AAAATGTCCACAGTGTACCGTATTCGTGTTGATCAAACATGAATTATGCTACTATTTAGG
AATGCAGAGGGGCTGGCAGTGCAGTGCTTGGCTGTGGGTTCAGTTTTATGACTGAAGAAA
TATTCAGATACCGCACAAATCAAGTTTCACACCACTAACATTGATATATTTCAATTTCTA
AAGTCTGCGAATTGCAGACTTTGTGGAATACTTTTAGCCTATTTTCACAAATTTACGAAT
AAAACAAGGTATCAGTCTTATTGTGATAGTAAAAATGCTAGATTTACACAGGCAACTACA
ATTTGAATTCCCACATGAATGCGTCATGCGCATCTATTACTAACTGAAATTTCCCTTTTT
TCGTCAAGTTGAATACTATGGAAACATCGTCGGGCGTAAGTTAGCTTACTCATGTTTTTT
TAAATGGTCACACAGTAAATCCTTCGGAGAATTGACAAAGGGAAACGAAAATTCCACATA
ACACTATGGACCTTGATTTCGAAAACTGGAACGGGAAAGCCTTGATATTATATAGTTTCA
GATAAAGATAGAATTTACGTTTGATTGCACGTGAGATAAATGAAATACTTATTGCTTTTT
TCCAACTAACACGCATAGTCGAACGACCTTCTCCAGTAGGAGGCTAAGAGGAAAACCAAT
TTCGACTACGAATTGCGTTTGGTGGCCCAATAAAGACAAATTTAAAATTGATCCCATCTG
GTATATCTGCTTATCCAAGTGCACTCTATTGGCTAATCTGCGAGACCGCACCGAGGCTGG
TAATACTCTCGCGCGTCGCTGTAGATTTGGCGTTGTCCATGCATTTCTCCCAGTACCATC
AAAAAATGAACACTTTTGCTATTTTGATTATTTAAAGAATAATCTTTTTTGTCGACTCAG
TTGCTAGCCAAAACATGTACGTTGACATAAGTCAAAGGGATCTGGAGAATAGATTGGTGG
AATTTGATTCATCGCACAGCATTACCGCTCGTTGTTCGGTAAAGGAGCTTTTACCATTGA
AAGTCATTGTCGGAAGGGTGATCTATCGTGTAGTGTATGTGTTCGGCAAACTACTGCGTG
CCAGCCCGCGTACCGTGCTGGTTCGACTTACAACCGTCGCCTCTGATTCAAATCCCAGTG
TGATCCGGATAAATGTTTACTGCTGATAATTCGCTGATTAGGTGAGCTTTTCTACAGCAT
GGTGAATAATGCTCTCGAAAATGACCTCGGTTGAGGAATGTCGAGAGTGCGGAAGTCTTT
GCTCTCCACTGTTATATTCATTTAGACGGTAAACCCGTGGATAATCGAATAGCATCTATC
TAAAAAAAATAAAGATAGTGATATTCCGGGCAGTCTCATTTGTTGCTTCAAACTGCCACC
GGCGTAGTTGGATAACTGGAACCGAATCATTGTAATGATGAAGTAACATCTTCAAAGAAT
TCCATAGAAGTAATTCTTGAACCTTGAGCTCGATGATGATAAATTTTTATAGGTAATCGG
TAATAATCATCATTTTACTGCATTTTTGAAACAATATTTTTTAGACTGTATCTCCGAATA
TAGTTGTCGAATTTTGATATTAACGATTGGAAAGAGACAATATTCATCTATTTTGTGTGT
CGAATCCGAAGTTGTTTTACATCCTGGGGGACGTGGACCAAAGTAAAAATGACAATACGG
GAACCTTCTTCGTATACTGAAGGATTTCAAAAGAGTATAAATTCTGCTTTCCTACTATTG
TTTTTTTTATTTTTTCTCTCTCATGAAGACAGCCATTTATCTAAATGATTAGTTTTCGAT
GCCCATGGGTTTTATTGGTTTAGTTGGCCATGCACCCGCTTGCCACATGGTCCAAAATAT
TTGTGATGTAACAAACAATACTCTGACCAGCATTGGTTCTAACTGTTCTTGGGAAGAATC
CCTGCCACCCAGCTATCATTTTATGGGAACATATAACTGAAAAGTTCTCTGCTATGTGAG
AGACACGAGTCTCACGGTGGATGGTTTAAGGAAATGTTGATTCTACAAAATCTGCACCCC
AATGATTTTGGGAAGTTGAAACCACGATATCGAATAGCATAGCACACTTGTACAGAGTAT
CCTAAGAATTTAGGATCACCTCTATTCGGTCAAAATACTGACGCACGGTCGAATTCCAGT
TTACACCACGGGCTCTACTCCCGTTAACCAAAAGTACATAATAACACTGTTGTCTGGCGA
GAAAGAACAGTATCAGTTACTATAATCGGGAATTCGAT

>FgSTRG.24136.1
ACGGTTGCTCAGGTCGTGGCGTAATGACTGACTGATGAAGTTCTTGGGTGTTAAAAGCTG
CATTCTCACGTGCAAGTCTCGTCCCTCCCGGAACATTTAGTATACGTGGTCGTCTGTGTT
GTGTCGGTTCCAGTAGTCACGTACGCAATCAAACAGTCTCATACGCACGCTCCGTTATTG
ACTGCCTATGGATTGACTTCTGCTCGCTGCACACACGTACTCACATCACTGTGAATTCAC
CCATGCCATGGACGGCTTGCTCTGACCAAACGGACTTACGCACTGAGCCCTACGCGCTTG
TTGATTCGTTACTGCTGAGCGGCCTTGCGTGACCGCATTCAATCGTATGTGCTGCTCGCA
CATGCCAATGATTTTTGGCTCTTCTGAACAGAGTTCGGATGCACGACTGCTTGGGGTTGT
TTGGAGGATTACTTTTGATGCTCGACATTTGTTCCTTGGGTGTTGGCCTCCAGTATGCAG
AAGTCTGCAGTGTGTCATACCCGTTTCGTACCAATACGTCCAGGAATGGCAGTTCTCCAT
TATTTTCCACCTCTATTGCGGATCTGATGTCACTGAAGATATTGTCAACCGTAGTGTGCC
TTTTCAATGTGCTTGATAAATGCGAATGTACCGTCCATATACCTCGTTGAAATTTTTGGT
GCAATCCTTGGTAAGACAGTTTTATCAAGGCTTCTGTAATAAATCCGAATATTGCCGATC
CAACCGTTGTGCCTGGTGTTTGTTCGTAGACAGTGCCATCGAATTTGAAGCACCTGTATG
GATATCGGCCTTTAGTACTGCGGAATGCCAGGTAGTAACTAGATCCCGAGAATGGCTCAT
GGAACGAACAACAAACCAAAAGTTCCAACGGTTGCCAAAAGGCGGGAAAACTCAGTGATA
CAGGTGGAGGATGGTTCGTATTGAAACAATGTCGGTCACGTCTACCTGTTGGAGCGACAA
GGAACAACAGGCTAGCTAGGAAAGCAGAGCACTCAAACAGGGTTTTTCAACTGACCGAAA
TTAATTTTCCTTATGGCAAGCAAACAAACAACGGACAGGCCTGTGGCATCGAACAACATG
CAAACTGCCTAGAGCTAGGCCCTAATGGCGGGCTTCACGACTGACTGCGCTACGATTTGT
TATGAACTTGGCCAACGTTACTTTGGAATTATTCTCAACATCAACGCATGTCACCCAGAA
TCCACTGCTCGAAGAAACCATTCACTCGGATTAGAGACAAAACATGTTCTGTTTCACTAT
CCACAGCTCGTTTTTGTGAAAGCTGGCCGAAACCAAGTTGGACTAGGAAAGGCAAGCGCA
CCGGTTATCAGGCTGCCTTCAGTCGCACAGCCGCAAAGGAGATAACAATTCTCGCATTGG
TTAGTATTGACATTCGGTGCCGTTTTGGAAATATGTCTTTTCCAACCATTACCTGTGACC
CGTATCCAGGAGTCTTGGTTAAATGAAAGCATTGAACACTAACTCGGTCTCCTTGAGAAC
TTCGAGTGCTTTCGTCAAGACAAAAACATTGCTAGAAGAGGACAGATGGCAGGGTAGTTA
CTTACATCAATTGCAAGTAGTCTGGCAAGTCTGAAGTTGATTTCATTTTCTCTTGTAACG
GTGTTGACTGTGTGGCTGTTAAATATCATCCCAAATTCTCGGCTTTACGAGGCACCGTGG
CAAGCGTTCTGTGCACAGCTCACTTTTGCTTCCAGAGGGACAACAACCCGTCGTTGGACT
CTTTTATGCACGCTGTGAATCCATTACTATCTGAATGTTTATACATGGATGTTGGTGATC
CTTATAATTCTCCCACCCAAGCAGCAAGCTCAATGTGCTTCCGATTGGGCGCGCGTTGGG
CTACGCATAACGTTCGAAAAAGTCGCTGGATATGGGTACCTCTTCTTTTCCTAATCCATC
TTACCTGCCCGTTTCTTAGCCTATTTGCCCATTATCCATCGTTTCGATCAAAACCACTAA
TTTAACATTGATTAGGAAAACAGTTTGTAAAAATCACCAAGTTTATTGTAAAAATGTCAT
ACTGAAAGCTTGTACAAACTTGCGATTCGAGGACTGCTTCATTCAG

>FgSTRG.58512.1
CTTGATACCAATACCCCGTATGTGTAAAACGCCCTGTTTCTGTTTGACAAAGGGGATATT
GTTTCCAATGGGCGTCCGGACAACGTCATGATAATAAATGGCAAACCAAAATTTATTTTA
TTGTTCTGAACGTTGGGATTTACTTTCAGTACTTCAATGTCCTGGGGGATTTTTCCACAC
ACGCTTTACGCTCAACATATTTGTACATTTTTTCTGTGAACGGCTCAAAGCCCGCTGTTT
TGCACATACCCGTTCTCACTATTGCATGTAAGTGCTTGCTTTTATCTGTCAATTTGTTAC
ACTCATGCATCCCTGTCTTGCATACATTTTTTTAACTATTTTATTACAAGCATGTAAGTG
TTTTCTGTAATCTGTTCACTGTTACCATTCGTGTTTCTATGTTGCACTTTTCATAAATGA
TTTGTTGTCAGCCTAACTTCTCTGTGGTCGCCTGGACGTTGTGCATCAAGCTGTTCAGTC
TAGAGACTGTAAAGCCAGGAGAACTTGTTTCTTCCTCTTCTAATCTGCTTCCTTTTAGAT
GTACTTGGTCGTGAAATTTTCGGCGGAAAATTCTTACGTCGTGGTTCACAGCAACTAGGT
GGTCGGCGGCAACCGCTTGGGGAGACCTCGGGTTGCAACTTTTAAGCAATACCGCCAAAT
GCTTCTGTCCGGCGCCCCACAGTCGGACTCTGTCCAGGCGTATTCACTTTTTCACGCAGG
TGAATCGTCTTACATGTGACATTCTCTCAGACGATTTTGGAGACGCTCTCATTTTTGAAA
GCCGATTACTCCGGGACACTTTCACCTGTAGCACAGACGACACCTTGCCACAGAAGCATT
TTGGCCAACGGCATTCAGTTTGGAGAAGGGTACCGAAGCAAGTTCTCAAGAAGAGCATAC
GGCACTATCGCGTGCATCGCAAAAGCATTTTGAACTGCCTTCCAGTCCGTCGCCGGTGCT
GCAAAGAGTTATGGAAGCAGCTTCTACATCAAATACGGCTGGCTGCGAGACATCATCGCC
CGTGCTATTCCGTGAGTCGTATCCGACCGGCGATGAGTTCCGTAGAAGCAACGAAACACT
TGAGAGTGAAGTCATACTTAACCAAATTTTGTAAAATTTGATGACCACGCAACATATGGA
GAACCGTTTGGGCAAGATGGAACGGGGCGCTCGACGCGCTTACTGTCGCATTAGAAGGCA
CCCATGAATCAGCCGTTCCATTCAAGGCACTGCGAGCAGAACAGTTGAAGGACCTGGGAA
ACCTAAGCGATACTCTCGCTTCACCAAGTGCATATGCTAGCATGGCCATCTTTTATATTT
GAAACTAAAACTTCCAGGTTGCCACGCTCAAACAGTTCACTTGTATGGATCTGTGAGAAA
CAGTGCGGGGTATGCTGGAGGCAGGCATAGGAGAAGAGGTTGCTATGACTTGCTGTTGGC
TAGGGAGCCCGCAACGGAAACTGGTTTACGATCATAGGTTGACCCCGGCCGTAATGGATG
CAGTGCGTGGGACGGAACGGTTCGCAGATGAACTGCGGTCTGTCATAGAAAAACACACTA
AGCTTTGGTTCATGAACGCTCGGGATCGAGGCGAAGAAAGACGGCTACGCCAATCCCGTG
AAGAGCAAGAAGACCCAACAAGATTCTGTGGGATACAAGAATAACCAACAACAAATTTCG
GAATTTTATGTACACATTTACCGCTTTTTATACAATACATCTATTCTCATTCTTCTACAA
GTGGCAGTTTTACTTGTTTATATATATGGGCAACTCAGTGGTTGAACTGAAAACGTGGG

>FgSTRG.56780.1
GAATCACCTGACACGCGAAGAGTAAACCGAGAGACTGAGGTCGTATCTGAGGTGCGAAAA
GTGATCACAGAAGTGGGGTCTTGTGTGCGTGTTTCGGAGACACAGAATACATCAATTTTA
AAGGTTTCAAGAGTTTTAGCGAGAGCAGCCTACTGTCCTATCTGACATAGTGTGCAGACG
ATAAAGGCAGCCAACTGAAGTGAACACTTAGGCTTGAGAACTGCAGTTGATTTACACCCA
ACTCCTGAACCACTGCTTTAATCATAGCCACAATTACCGGTGGCGTTTTGCACCGATCTC
AAACTAAAAGAGGGAGAATTAGCGAGGCAATTAACAGGAAAGATACTAGAGGCTTCAGGT
GAACCATACTCCGAGGCTGCCCACACCA

>FgSTRG.10857.1
GTGCATCTGCGTCGATGTGGCAGCCAGCACTGTAGGTACGGAGATCCCGTTTGAAGGACG
TACGACTGGCTAACCGGTAGCTGTATTGAACTATCCCTGGGGCTGGCTTGGTATCAATTT
GCTGGACAATGCCGATGAACAGTACCAGCATTTGTTACCTTACTTCACTTTCGTCTCCTA
CACTCACTGCGCTGCCACAGGCCTTGGTCGCATGCCGTCGGATTACATGACAGTTCTCAG
CACTGTGTGCAACCACGTGCGTTCCCTGTACAACAAACCCCGGAATCTAACTTACCTGCT
TATGACTAGTTCCTCCCAAAATACGTGTGCAGTATGCCTCCGGGAAACCTGACTGAACGT
GGATGATTTTGGGGTCAAAATGGAAAAGTGTTCACGCTCCCATCAGGATAGACAATCAAT
CGATGAAAAGAAGTGGCGGCTTTGTCGCATTCAATTCCAAGTAGAGTATCAAGTTCAGTG
TCATTTTTTCTCCTACTCTTCTAATGGGACTGGCTGTGCGCCCGTCTCATATCATCACAC
GTGCTTCCCTGTTCAAACATATTACGATCATAAATTTTTACTGTGCACCACAAAGGTCAC
AAGGCTTGG

>FgSTRG.47834.1
GTGCTGTTCAGCGCTGACAGATCTGAAATCACAGTCGCTAGAGAGAGTTTTCAGCTCCTG
GAGAAACTGGTCGAGAGGCTGAACATGTTCTTGTCTTGTAGTTGACAGTACATGCCAAGC
GAAGATAGCTTTTTTCATGATACGTACAAACTTTCCAGGGTATTTGTGGCCTTGTCGTCC
CGACAATCCGCGATATATCTGTTGGTAGATGGAGTGAACAAGTTCGTAACGGTGGCGAGT
TCGTCAACGTGGAGTGGATCAACGGCAATGAGAAAGTTATCAAGAGTTTCTTCCAATTAA
TCTAGTTGTCCGATGCGTCTGGTGAGTGACGGTTAACGTCGAAACGATCAGATCAAAGTG
TACCTTCCCTATCCAAACTGACAAAATTGTGACGAACGATTATGAACAAACACTCACAGG
CTTTAATCAGTTTGGAATCGGACGATACAGCTGAAATGGAATCAGAGAACTATTGGCAAA
CACATGAATGAGTCAGGATGAAACGAAAATATTTTGTTCACCTTAGATGATTAGCGTGTG
AACCGACACATACACCTATCAAGTTCATGAAAGTGTGAGCTGACTCATCGTCGATAGACA
ACTAAGTTTCGTAAGAAGTCAGCATGTCAGCGCCTTCTGGAACCCAGGTCAATGCTTGAG
ACAACGGATTTGAAGGCGAGAGCAGATTCCCATCAAGTGTTAGCTGGCTGTATCACTAAT
CAAATGAGAGTTTACCCTGTGCAACTTTGAGCCAATTGCTTCGTTTTCCAACGGTTGGTA
TCAGTGACTGTTTATTTCTGTATAAACAATGTCCTCTGAGATGATCCGAAGGCAGTAAAG
TCTTCTCATCAGGGTTTGTGGGACAGAACAGAACACTTCACATTCTATATATGCTGCTAT
TGATTCCTAACGAAAACGAAACAGCTTCACGAAGCTTCCGCAGCATCTCGATATTAAATG
TAATATCGCCACCGCTATCGAGCACTTCGTTACGGTTCCACTTGCAATAGGTAGCTTAGC
GGTTTCATCCTTCTCTCTGTCACGCCAACTGTATCACTCGACGTCTTGTCACGAATAACC
GTCATTTCGTGAGTCAGTCAGTAACACTAGTCAACACATCAGTTTCTCCCTTACCTTATC
CTCGACGGTATCACTACTTCAGTCCCTATCGGTGATTCTCAAATCACGTTACTCACCAAC
GGACTGACGTTATCTTCGTTTCTTGCTTCCACTAACGGTGGAAGATGATCATTGTACTAA
TGCTTTCATTGTTACTGCCGTCTCGTTCTTCCCAGGTTTTTGTCCTAAAGTCATGCAGTC
GACTCGGTGGCTACGTTGTGTTCCGGAAAAGTGCACCATCGATCGACTGGTTCATGGGTT
GTATTTTCCATACGTGTCACGGTCGCTGCAGCGTTTGAGGCAACCAGTAAACGTGCTCAC
ACCCTTCAGGCTCTTGGGCTGTTGTACTATTCAGCGAGAGTGTGCGCTGCGAGCTGTTTT
CAATCCGGGACTTTTGCGTGATTTTTCCTGAGCTGTTGCGCAATACTTCATCGGAGATAT
AGCGACCCATCATCCTCGTAAGAATTCACGGTAATGTGACAAGCAGTTTAGGATAAGGAT
CGTCAGTTTTCTTATTATATGCTTGAGCATGAGTGCAGTGAGAGGGGCATACACCATTGC
CAATAATGGCCCCCTGTCCTATTTGGGACAACCGGCAGTCATACCCTGAGACTTGGAGTG
GAGAACCACAAAAGTCCTCAATAGGTCAGGTGTGGTATCGAGGTGGACATCAGTGGATTG
CTGTCTGCCACCCAAAGTAACCAATGATAGTGGAGATTCGAACCTTTGACCTCCGAGATT
GTAAATAAATGCTCTAACCCATTCGACCTCTACCGGTCACTATTCGAGTTACTTCACAGC
CGTGTGATCAACACCACGCGGTTGTCACATCTAAAATCAGCTACGTAGCATTTGGAATAG
GTTGACTGGGTTCTAGAGATTTTATATCATTACTTCATTATACCGTCGCTGCATTTTTTA
TTTGCAAACATTTCACGGTCGACTTGGGATGTTGAGTTTCTTCCGTTTGCCCTTTTTAGA
AATTCTTTCGAATTACTGATGACGCAGTTGGAGTTGAGCCACATGATTGATCCTGCATAA
GGCATAGGACAACTGAGATTCAGTAAATCTGAATATTTTGCTTTGAATACTAGGACTGTC
GTGGTCAGGAACTCTAGTTATAAGTTGTCGATTTTTTCTTGACATGTCCCAGTGGTCCGG
CGCTCAGCACTAGATTATTCTCATTTGATTCGATAAGACCAACACAGATAACGTTTGAAG
ACGAACTTTTCGAATACTGTGACTGGTAGGAATGAGAGAATTAAACTCGGAGTGTTTGGA
AAAATTGATGTGCAATTCGACGGACGCCAAGTTTCTCACTGATTCAAGCAAGGAGATGAT
GTCTTGCGTGGATAGAGTGCGAACAGGTGAAGGGTGACCAAATATATTACCATAGCGTAT
ACACATCTGCGTACGTGCGTCCCCCCACATAGTTTGTCTCGATGGCAAATATTTACAGGG
TCGACATAATTCACGACTTGTTTTGCATACATTTCGATTTCTGAGGTTTTTAGACGATCA
AAGAGCCGAGAGCCACCTATTCTATCCGTGCCGTCACGATGAGACTGCACCCTGAAGTGG
TGTGATGGCTTGCCTGCCTCTAAGACTCAAAGAAATATTCAAGATGGCTTCATTGAGCGG
GAGGTGTAATCATGCCTGACAGAGTACCAAATCGGCTAAGAAAACGTCTGGGTTGAGCTG
TACACAAGGGTAATAGATGAATGCCTGCCGCATTATCCAGTCAATAGCGTAGCGTGTCCT
GTCGGATACCGGAGTTGAGGGAGAATTCGCCGGATTCTTCTCCGTTAAATCATTCTTGCA
CGCGTAGTTGAGTAGTACTATTTCATGTGACTGACAAGTTTTGCCGGCATGCTGTCTGCT
TGTAGAATTGTCCATAATGCGTGCCTGTTAGTTGAGTCGAATGCTGTGTGAAGATCAACG
CAACGGGCTGATGTCGGTTGTTGAAATTTGTAGCGATGTTCTAGTACTCGACGTGGACGG
AATATCTGGTCCACACCCCCTACCGCGACGGAAGTCTCCTTGATTGGGACAAGTGTGTGC
GTCCCTCACGGTTGAGAAGGGGTTCGGTAGGAGCACGGAGAATATCTTTGCAGCCGCGTC
AGTCAGACTGCTTTTGCGGTAGTTGTCGCACACTGTCCTATCACCTTTTTGGTGGAAATG
GAGTAGGGCTGAGGTTCCCCAAATCGAAGAAAATAGCGTGTATAGGGACTGTACTAGTGT
CGGAAGGCAGGATTTATATAACTTCGGTCCGATCCTGTCTTCTCCCGGGGCATTTTGGCC
CTTTAGATTGTGTATCACAGCAGTAATGTTCTCTGGGGACGGAGGACCGGTACTGATGTC
GTTGATTCCACTTTGAATCGTGGGGATTCGACTTGTCAAGCTTGCCGTGGTATGATTCAG
TAGACTGTCAAAGATCGACCCATCTTTGCATTTTTTCCGCTGTTCCGGGATCAGTAGCCT
GGTAGCGTCGCGAAGGTGTGGTTCTACTGGCTGTCACTTGCCGGATGCATTTTGAATGAG
AGTTGGGAATTTAAAAAGTCGCCACAGTTAGCCGGTGCCTCCATGTTGTCCGTGATTTCG
AACCAGTAGTTGTTTCGGTCTTTTCTTGTCGAGCGGCTGGCTTTTCGTCTAATCCCCCGA
AAGTCAGGGAGGTCATTTAGGTTCTCGTCTCTAGCGTTTTTGGATAGATGGGTATGGTCG
TCCTTGATATCCAGTCCTTCTGTCGTTGTCGTATAGTGTGATCGGCGCCATTCTGATTTC
CTGTTTCTGCGCCTCTGTAGGGCCGGCAGTCTTCGATCGAGGACGCCCAGCGAGATCGTA
CCAGTTTAGTCGATCTAGTATGCAGTGTGACCGTCGTTCGGGTACCACGTCAGCAGATGA
CGCCTGCGGTGTTGGAAGCGAGTGTTGGATACGGTTAGTCTGTTGTAGTCTGCAAAACTG
ACGAGACGAGCACCATTGTCTCATTGTTGTCCTAAGCCATATTTCCCTAGGATGTGTCTA
GTTGCTTGGTTTGAAGAACCAATGCGAGCGTTCCAGTCTCGTGCAACATGGAGTATATCT
CGATTTGGGCCATTGTTGACCACTTCCTGCAACCTGTCTTAAAACTCATTTTTCGCTCTC
TTCGAAGCGTAGATTGCAACAACTGATATGTTCAGAGACGAAGAACGAAAACGAGCTGCA
GCAATTCGAAGGGATGTCGGGTTCCATGAAGGCAGCGCGTTGTTAGCCCTGCTGCTGACA
GCGATCGTGACGCCGTGAAGACCGAAGTTATCAGTAGGTTCGCTGTGGTAGAGTTGGTAG
TAGTCGCTTATTACGGAAACCTTGATATTGCGTGTGCCAGAGTTAGACAAACGAATCTGG
AAAGACATGCAATTTCTATTTGGCAATTGTGTAACATGCGTGCCGTGGTGGCCTGATTAC
CGATGTCAAGGAGTGTTCTTAAGTTCCAGCAGGGAATGTGAATGTGCTTGCGCATGAAGA
GTCTTGGGAATAGTGTAAGAAACGGCGTCTCTAGCGTCACTCGACTTTTTTTCGAGGTTG
CACCTTCAACCCATGCACAGCCAAGTGCAATCTGTTGGGCAACAGGAAGATAGTGTTTTG
GCAGCCCGTGACCGATCATGTGGTTCATACGCCTTTTGGATGGTAGTCTACCAACCCGCG
ATGCCCAGTACATCCATCGTGGTCTTGGTGCATGGTTGCCGGTGGCTCTCTAGGAGCTCG
TTCGCCATTCAGTGGAAGTGACCATAACCCAGGAACCCATGTGACCCTGTTAGTTGGACA
GTTTTTCCATTTCGGCCGTTAGACTAAACAGTAGACCTCATCCGCCCATTCAAGAGCAAC
TGCCTTCGCGTGCTGAGCACCGTCTCACCGGGGTTCTTAGGCCTCTGCTACCCTACAACC
TGGTTTGGCCCGCCTGTCGAGCGGTTTGCCGAGGTGTGGCCGCTGATGCATGCCTCAGCT
TCATGGAGCCACAGGTGAGAGTTGGGTAACCGATAGAGACCAAGGAGATGGAAGATGTCC
CAATGGGCACGATAGTATACCAAGTCGGAAGTGCTGCTCCCCTCAGTCATCCCATACACC
TCTCCATCCCATACCAAGTGGAGGAGTTTTGCCAACTCCAAAACAATGTTGAGCTACTGT
CTTTAAAAGCAGACGAAGGTAACCCCTCCGGTCCATCAGCCTTATGCCGTTTAAGGTAGC
TTATCTCACGGAGAATCTCCGCCTGTGACGGAGGATTGGTATCAACAACTAGAGCGGGAA
CTGTAGTGCTACTTGTCAGGGAGTTGAAAATCTCCTTCGAAAACAGGTCAACAACTACGT
GGCAAATATCTTTTTTCTCATCGACTGGTGAGTGCTTCGTTAACACTAACGAATGACAGG
CCTGTGTATTTCACACAACATGACTCGTGCGCCCCGACGTCAGATCAGTCGACTAAAATA
GGGAGGTTTCAGGAAGTCGGAAATCTCCCCAAAAACACGCCATCAGCGAGGTTACAGTCC
ACTTTCTTCCAACCTACTTAATGAACACAAACCAGTGACAAGGCCCGCATATCCTACATA
GCGGTGCAGTCGTGACACGTGTGCCCATGAACCAATCAGCCTATCGCACGTCACTGTTCA
CATCGACCACTGACAGACAACCTACTGCCTACCCATCACACCAACCCGCCAGCCAATCAG
ACTTCCGACGTACTGTGATTCAACTCAACCAATCACATCTGCTCACCACACTGGACAGTC
AACAACAACGCCATGTATCCATGCATTCCTTGCCTTATGCTATGTAAAGTGTTCATGTTC
GGTTACAATTGAATACAGATTCCGTACTTTGTTCGTGATTACTTTTCCTTTGGGATTGAA
CGATCGAGGAATCATTGACCGGGAATAAGCCAGAGGTTTGCGCACCGACACAACTACCTA
GCAAGCCTGTCGCGGATAAAGGCCAATCAAACTGCTGCCCAAAATGCTCCGCCCAACGAA
CTACACGACGCTCATGAGGTTGAATCAGTGAGCCGTTCGCTTCCGTGATCAGTTCACCAG
CGCCTGGCTTTTGTGGACCGGCATTAAACGGAAAAGGTCGCTGCTGCTGCCGATCGCCAC
AGCTTTTCCCATCTCCCTACACCTTGCAATCCACCACTGCTCACGGCCGTTTCTCAGCCT
TTGAATCAGTTGGCGTTTAAGATATCTCCATGTCTCATCACATCTGCGATCCGGAGGAAT
TGCTGTGCGAGCATGTAAGGGTGCAATTGAGAATGCAGATATCCATCGTTTGTCTGTATT
TGTTTGTTAGAGCTTGGGTAGCATACAGCTTCAAATAGAGCCAGCTGGATCTCTTTTCGT
AGTTCTTCTGGATCCTGGGCATTTGACTGCATCGATATCCTGGTGGATAATTCTGTCTAG
AAAGCAGATCAATGATAATCGTTCAGTAGTAGCTGCGGGGGACGGTTGGCTCTGGTGTTA
TTTCGGCCACCGACGAGATGTAGACTGAAACGCGAGTGGACAGCAGCGTGATCAGTGTCT
ACAGGTTTTGACTAAAATGATCGACAATCTTGAATTCTGCAGCGCCAGTGGTACTCGAGA
GCAATGCGGTCGATCTGGTTCCAACGCTGTAAAGGCGCAGAAAGGATGCCAGGTTAGTCG
GTGTCGCTTTTTGTGCGACTCGTACTCGACAGGAATAGTCAATGTTTGGGACATAGTTAG
ATGAGTCCGTTACCGTTTTCGGTTTGATCAACAGGAACACCAAATCGACCTTCTATACGT
CTTTGCGTCTCGTCTAGACTTCCAGGTTGAGCACTGAAATCACTAGTAACGACTATGATG
TGCGTAGAGCGTACGCTGCGTAGCAGTCGAGACAAGTTTTGGTAGAATTTGTCTTTATCC
TCAGGATAGTTACAGTCAGTTGGGGTTTATACAGACACAGACGCTTCAGTCTAGTGCTGT
TGGCAAGTACAGAACCATTCAACCGAACGGCACACAGACGACTACTGACTGGGATCCAGT
CTAGCACTGCAGGCTCAGCCTCCATGCTCAGAGCGATGTCAATGCCAGCTTGCCCAGGGC
ACTAGACACCAGGTCACCCGACACACGAAGAGTGAAATGAGAAGCCGATTTTGTATCTGG
GGAGCGAAGTGTTAAAACCGAAGTTGGGTCTTGTACGAGTGCTTCGGAGATACAACACAC
ATCTATGTTAAAGGTTTCAAGAGTTTCAGCTAGGGTAGCTTGTTGCCACTTTTAATAAAG
TGTGGGACGTTGAAAGTAGCTAAGTCAAGAACACGTTTGGGTCGGAGAATCGATTCACTT
TTTCTTCCGTCTCTAGGTTGCTATTCTTACCGGAAAATGGGAGTTTACGGTCACGACTCA
TTGTGACGTCGTATCTTATAATGATTGGGATGTGAAGGATGAACAGTGGAGAGATGAGAA
ATAGTTCCGGAAGGATTGCTGGAGACTTCTGGGCGAATCATACTTCGCGGCTGCCCACAC
CGCAGGAAGAATTTTTCTTTGAGAACCCTAACTGGAGCCTTTGACTCGAAAGTCTAACCC
ACAAGGCAGTGGGGCAGTAACCCAGCACGGGAACGTGGCCGAAGCACCCGTGAAGGAACT
TCTGGTCCGTCACGTGAGACTTGGTTGCTGCACGAATTCCGCCGTGTTTTCGCTGGTGTT
TTGTCATCGATCCGCCTTTCGGAATCAGTCCTCAGCCCCATGCACCCAGTGAAGCAATCG
GAACGTGAACGGGGCAGCATTCTTTGGGTAAGGGGCCATCCAGTTTAGGCAGGCAATAGC
TGCCCAGTAAGGTGCGATGACTTCTCCTACCGTCGAAAGG

>FgSTRG.80239.5
CTTATACTGATCGAACTCCAGTACGGCTCCAAACAGCTATAGGTGTTCGTTTGTTTGAGT
GTGCCCTCAGTAGGTTCGCTTCAACTGTGTCAACTTCCGGCACAGTTCTCCGGTGTGCTG
CGCGGTGTGGTTGCCTCTGGTGTCGTGTGACGTGACGCGATGGTGATCCATGGTGGTAGC
GGTGAGTGACCAAGGTGTTATCGTATTATGTCAATCCCATGAGCCTACTCTGGCTACGAC
GTACGGCATTTTCGTGATGCTCTTACCTCGCTTTGCGTTCCTTTAAATATGTGGTCTAGG
TACTTGCTGCGAACCTCGATGGCGTTAATCCTGCATCGACTTTTTCGTTTGAGGCGGACG
TGGTCTTGTAATGCGTGAGTCGAGTTCTTCACCTGTTTATAGGTTGCGCAAGAACGTCAG
GGTAGTTTTCGGGCTTCTGGGTGAGTCGCCGTGATGTTATTGTTTTCTGTCAATCCTGTG
AGCCCAGACGGGATATGATCTCACTTTTCCTCTGATATCCTCAGCTCACTTTCACCGTCA
TTTCTTTTCAGTGGATTCCCATCACGTAGATAGCGGGCAACCGCTAGGGTTTTGCTGACT
CCGTGTGCAGCATGTTCGAAATTATTGGAGGGTGGCCCTTAAATCTCGGTGAGTGTTCAC
GTGATGTTATTTTCCCTACTTAACGATGCTTGATTTC

>FgSTRG.44023.1
ACTTCCTCAGCACATTGAATGTTCATCTGGGAGATGCTGGTGCGCATGATATTGTGGACG
GGAATGCACGAATCACACTGGGCCTGTTGTGGACCATCATCCTGCGGTTTCAAATCCAAG
ATATTGCCATCTCCACAACCACAGTGGATGGACTGGGAGCTAGAAGTCGTTTGAAACGGT
ATTCCAAAGACGCATTGCTCTTGTGGTGCCAAATGAAAACTGCCGGCTACC

>FgSTRG.56871.1
AAACTGAAGGTTAAATTTCTTGCATTCAGCATTTACAAACGTAATGAGGGGCGCTAATTG
CAAACATGGACGTATTTATGTCCACTGTTACTAGTAGTGAATACGCCTCTGTCGGCTCCC
ATCGGATATAAAACTCATCATGTGTGCATCAAAACACAGCCATATATCGATACTTATGCT
AGTTTGATAATATACACAGGTAAAAGACCACATACTGTTCTTTGGGCTCCTGTAAGTTAC
AATGGGGTTTAAGTAGGGCTTTGGTTGGAATCCGGTTAGGCTATGGGTGGTATCCGACTG
GGTTTTCCAGAAATCAAAACTAGATACATTTTTAGTCAGTTTCACTGTCTAAGTCAACGT
GAAACTTAGTGATACTATGGTAGTGATGCTGATGCTTCCAAATCCTCTTTTTTAGGTGAA
ACCAAATGTCTGGCTCATACAGGCGGCAAAGATACTGCCTTAGGCGAAAAGTATTATTGC
TAGTCCTGTGGCCGTGTTGCCAGTAAGCGAGTTCATAGAAACAGCGCAATAGATGTACAA
CATTCAACAATCATGGTACAGTTAAATGGAGTTCATAGTTTTCTTTGAAACACAAAACGG
TGATAATCATTTGAACTCTGATAATTCGCATTTAGTGCCAAAGACTTCGTCGGTCTCGTT
TCCCGAAGATCAGGGACCGCTATCACTATTTAAGATGGAGGAAGACCCATGGTTTGATGA
AA

>FgSTRG.54346.1
GACAGCGGTGGCGACATCCTTTGGTCTTTTAGATTCCCTACGAAAGCCATTTGGTCAACG
CAAAACCGAGCAAACCTTTCAGAATTTTATCGATCAGGTGGCCAGGGGCTTAGATTTTGT
TTTCGCCTACATAGACGATCTTCCAGTAATAAGTGATCCTGAAGATGCACACAAGCAAAA
CGTACATCATTTGTCCCAGCACATGACCGCATATGGTGTAACCGTCAACTCGGACAAAAG
TGTCTTCGGCCAAAAGTCATTTGCTTTTTATAGGCCACATCGTCGATGAACGTTGTATTC
GGTCCGTAGAAGAAAATATGCAAGCCGTTTGTGACTCTCCGCTACCTACTTTACTATCAG
CCGTTTGTCTTCTTAACGAGATGGTAATGTTATCCGCATTTCATCCCAAACTGTGCTCGC
TTGATGCAGCCATTATCAGATTTACTTGGAGGTGTTAGAGATGGTCCCACCTCAAGGTGT
CGACCAGGTCGTTTATATGGATGATGAACAACAACGGTTTCGACACCGACCCATGGGGCG
CCCCACAGCATCCCTAGCTGCGCTGGGTGCCGCACCCTCAACCCGAACATGGAACGTCCT
ACCAGTGAGGTATGCTCTAATGCAGTTTAGCTCTACTTGCGCAATCCTCAAGCCCAGCAT
TTTATGCACCAGCAGTCTGGGGTTTACCGAGTAGAAGGCCTTCTTGAAATCCAGATAACA
CTTCAACTCGATAGCCTCTGTTCAGTTTGCTGGTCACTTCATCCAAAAAAATGACAAGAG
GTTCGTAAGGCACGATCTCCTTTTTGCCGTCCGTACTACCTCACTACAATCATCCTGTGG
TATTCAACAAGCCTTGTGATCCTGTCTCTAACGAAGCCCTGAAGTACTTTTAGTGTCACC
TATATGATGCTAACGGGCCTGTTGTTAGATGCATCTTACCTCTTGCCTTACTCATGGACC
GTCGCCACTTCGGCTTTGAGCCAGTCGGAAGGCAATGTAGCTGAGGCTAGTAACCTGGTG
AACAAGTGAGCTAGCGCTCCGGATACTTTACTTGCCAACAGACGTAGGACGGCGAGGTGA
GTTCCCTCTGGACCGGCTGCCTTACCTTGATTTAACCGGTTGTTAGCCAGTTCAACTTCC
ACGGGTTCTACAAAATTTCGTTCATCTGAAGAACTCTGCAGTAATGGCGGCTGAGTCCCT
GTATCTGCAGTACGTACCAGCTCAGAAATTTTTTAAATTATTTCGGCTTTTCCGCCGGCA
ATGCTTACATATCTACCCTGCTCATCCATAACATTACCTAATGCCACCCGTTACTGGGCN
TCATTTCGAACAGGAACCTGAACATTCCATGATCGCTGCTGCCCACAGAACCAGTAATCT
CGAAGTGGTCGACTTCCTCCAAGGTTCATGTGAGTAGGGGGTTCAGGGGCTCGGTGTCTG
GCCTGGCCCCATCGGGTTGGCTCGCCCATGTGTGTACCAGTGTGAATCTGCACATCAGCT
CCATCAATCGATCGCCGAATCCAACTAGAGGTGCCCACAACTCCTCCCACTCTACTTTGG
GTGAATTGAAATCACTGACAGTCACTCTCCTACGGGACAGAAGTGCTTTTCTAGCCAAGA
GCTATATTACCAGTGCATCTTCGTAAGGGGTTCACGACAAAGTTCTGTAGACTGAAGTCA
GGGTCGCCTTCATCTTCAGGGAACTCGGATAGCACGAGCCTACCTGTGTGATTTGTGTGG
ACGTCACAAGCCGACAGCACACCTGAATGATTTACCGGTTGGGTGGAACGTTTAACTCGA
AAACGAAGTCGTCCGTTTCCGCTGCCCACTGTATTTCTAGGGTGCGTTTGGTAGGAAGTG
AAGAGCCGTCCAGTTCTCGAACCCTTCAGGTCCTCACATGGTACTAAATGACTTAGAGCA
CACACAAGGCTTTCTACATCCATTTCTTGAGATGGAATCCGCCCTACTTTAGCAACCTTG
TTAGGCCCCCGAACTGCGCTAGGGCCGAATCTAAGTCATCGAATGACCCCAGATAGTCGC
CGACGTAGAAGCTCCTGCTTGCGCTATCTACTGCCGACCGGTGGGTCAGGGCTCCACGTT
TGTTCGTTCTTTCTCGATGAGCGTAGTTCGCGCAAAACGGCGGCGATATCGCTCCGAAAG
GGGTGGACGGTTATTCCGTAATTTATCACGGCTTTGTTCCTGATATTCTCTTCCTACCAT
AGGAATCGCACCACATCTCACAGTTCCACCGATATTTTCTCCTGGAGGAACACTTTCCTG
ATGTCAGCGGACAAGACCACTCTACCCTCTCTGAAACGGCACAAAACGTCAATCCATGAT
GTGGTCCAGTCAAGCCCCTGCGGCAGGAGATCATTTAACGACATGCCC

>FgSTRG.27616.1
CCAAAGGCACACACATACACATTTACGAATGTAAACTCTGACCGACCTTTAGCCCAGTAG
AAACTGCATCATAACAGCATCCAGCGACAGTGTGTAACCCGAATCCATCCCAAGCCATTT
AACCCTCACGCGTCAGATCGTTATCATCTTTATTTACCATTATTATCATTCCCACCCTCA
TCGACAACAACAGTTCCGGTAAGTAGTGTGAAAACAGAGCACTCACACCCGAAGGCTTCG
ATTACACGGCGCTGTCCATCCAACCGGCCTTCCCTCCATTCTTTTATGCACTCGTTCGCT
TGCCTATTCCTCCAAAGATAAAGTAAACTACAGAAAGAGAAAGCGCACTCGGGACCTCCT
TTCCCCGACTCTTCACCTGTCCGTTCATCCATGTGGGTAAACATGTTTGGGTTACGCGCC
TTTTTTTCGTGTTCGTTTTCAAACGTGAACGGGCATTTGGAATTGTCCAGCCTGGCCACC
AAGACTGTATCACTTTGTACGACGAAAGTGTATGTGACAACGTGGAGTACGTGGTCGAGA
AAAACGAACTAAGCGGTTGAAACGACAGAAGCAAAGTAACATCCTTCCGTGAACCCATCT
GCTCACGGCCACATCTGTCATCGTGGATAAACCACTAAATCATATTCTGCCGCTCCCTCC
ACAAGTGTGTTTGATTTTACGTACGTGAGCACGAGCCCGTGCGGGTGATCTTTATTCGAG
GTGATGAGGTCTGTGGATTCTGGAACTTTCTGTTCAGTAGTCAAAACCGAGGAATTTCTC
AGAACATCGTTTCACGTTTCTTCATACTCTCATGATAATATTGCCATCTTAGCTCTTCTG
AAATATTTTAATTCTGATTGCGCAGAAAAATCAAGCAGTGCAAACAATAGCAATCAATTC
CCGGCTCCATTTTGAGCGCGATCATAAGGTATATATCGCCAGATATGAGTAACCCTGGTC
AGTTTCACTCCAACAACGCTCGGTACAGTAACCCGATGAAGAAGTTTTGGAAAAGTGATT
TCTATCTGAACTCATCTGAGGCAACCACACGACGGGAACAGGTATCAGCTGTAAACTGCA
ATCGACCAATGATTTGTGTCAGTGATGAGGAGGTGAACGGGCGTGAATCCCTGGCGGACG
ACACGTTCCTTTGCCCCCATTTCAGAAAACTGCACTCTTAGTGATCAATAAAAGGGGGAA
ATGCCTTGGCTCAATGTGAGAAAAACCTAATCTTGCCTTCGTGTGCACCTGCCCGCTTTG
ACAACGGGATGAACCCAGCGGGACCGTGGCTTGTCGGGCTATTGTGATTATGATGTAGTT
TAATTCAGGTTGAGTTCAGCACACGAGCTTTGAATTAGCTGCATTGCTGATCTACTATGC
AGAATGTGGTCATTCTCTGCAGATTCTTTCATTGTGTGTGCGAACTGGTAGTACGACTGG
CGGCGGTCGAAGACGAGGAAGAACGGAGATGCTGGCAGGCAAGTAAATAAGCGGTCTGGC
AAGCATATATGCAAGCAAGCAAGTGTACTGCCCTTTCAACTGTCACCTAATGTAAACAAA
GCTGCTTTCTGTAATCCGTTTCTCTCTCCCACTCCCAATTAGTAGCTCTGGGATATTCCG
CAGATCGACCAGACATTTTTCCTATTTGAAAACCATTTAGGTGACGTAGACCATGCTTCA
GTCGATTTCATTTGCTCTCTAGTTTCGTCGTATTTCAGTCTCACCGTTGTGCAGCCCGAC
CTTAATGTATACTTCACTGACCATGTCACTTTTTTGTTGATCGATTCGCTTCCCAAAGAA
AATCGTAACTGATGTCCATCGATTGTTATCAAAAGCGTGACGTGTGTGTACATAATAATA
ATAATA

>FgSTRG.57706.1
CAGCAATCTTATTGGCAGGAAACGTACTAAGAAAGCATCTTCACGTGGAACTGTAGCCAG
AAGTGGTGGACTTGTTTGGCATAAGTACGTCAATCAGTCACGTGACGTAGAGGTGCATTG
TATGCGCTTGCGCGATGAGGCATATAAACCTGCCAGAAGTTGCTCTCAGTCTGCATAGGC
ATTATTTGTGATGGAATGAGTCATATGCATTATATCGTCGGTTACGCATAATTAGCGACA
GGCGACTACTTCGGAAAAAGTGAACCATTATGGTGTTGAACAAATTCTATTATGAAGCCT
ATGACCGTAGCATAAAATGGCCTCGCTAAGCTAACTAGGTATCGGGCAAGGACAGATGAT
ATTCGTGGCACCTAATAAGAAAGAACTCGATGATAAATGATGGCGAGTTCAGAATGCATC
TCCAAAAGACATTGGGAAACATATAATTCGACAATGAAAGAAAGTAAATGGTTAAAATGT
GGACGTAAGTAAAAGTAATTTAAAGAACTCCTGGATGGAACAGTTGCATCCGAATTCAGC
ATTTGATCATGTCGCTCAGTCCCCTCCGCCACCGATGAGACAAATCTCGTAGACTTCGAA
ATGGAACTCTAATGGATCTTATACGAAACAAGAAACCGTTCCCAGGTCAACCATCCTTAC
ATATCCTTCATTAGCCCCCGGTCTATTTTACTGTGCACAAAAATAAGTCTGCCCCAAGAC
AGAAGCAACTTAGGGAGTTGCCAAATTTGAAGAAGGAATGCAAATTGAAGAATCAAATTA
TGCCACTTCTTTTCCAGTTCGCTGCTGTTTACTTGCCATGATTCAGTATGTTTTTGTGGT
GTGTTATTCATAACGGCAAGCTTATTATATCAAGATAGGACGGTTTATAGCTTTCAATGT
GCTAGCCGCCGTACCACTTAACTGTTGCCATAGAAATTTTGATCTCGCCGGTATTTCAAC
TCTTTAAGTCATCACTATTGACGGAAAAACACGAACGGAAGATCAGATTGGCACGTACGG
ACGCCAGCTTCTACCTGAACCCGAAAAATTCAGTGGTAAACTGGAGTTGATCCATCCTCT
TGTCGATCTACACTCGTAGAGTAAGTGAACAGGGTGATTTCGTTTAAGTTAACTAATTAA
CTATTATGCTGCTCGTGAGTAAGGTGACTCTAACATCACATGTTGACGTAGTAAATAAAG
ACAACCCAAGAGATCTGATGATTTCAGTAATCGGCAGGGACTGAAAACAAGATCCAAGCT
TGAGGCGCCTAATGAATCGATACGTGGTTTTAGATTTTTGCGATCTAACACAAGCATACT
TGGCACACAATTTAATTGTAATCCACGACAAGCTGGAGGGGAGGAACTCGAACTATGATT
GTGCCGATGATCAGATGGAATCCTGATGCGTTGTTTCACATTTCATATAATCACATGGGA
AAGACGAACACATATCAGGGACCACACACAACAACCAGGAATGAAATACCTAACCTTTGT
GCGTAGCAATTAGATCCATTCCATCACCCATAAGCGTATCTCTCAAGTCGTATGCGTCCA
TTTCACATACCATAGACTCGGTTGTATCTGTCCCCCAGCCAACCGTCTCAACATGTATTC
ATTTTTCGGTGTCCAATACCCACCTTCCCAATAGCCTTATTTCTTTTATGCAGTCTTCCT
CACTGGCCGGATCATGTTAACCGTGACAACCACTGACTCCTGCTTTGGTGATTTGCAATT
CAGTTTCACGATATACTGCTGTGAAGCCTCGAAAGGATGCCTGCCCACTATCCTCTTGTT
CTGGTGTTTGAATCGGACGTACTTAAAAATCTCCTTGAAGTTTTGCCTAATAAATGGAAG
GAAATAGACGTTACTACAAGAATGACCGCAAGAAGTGGTGGACAGACTGAGGCGGTCGAT
AAAAGTGGAAAACTGTCTCGCCTAACGACTCCAATACACGCAAGCCAGGTGTAAGCGAAT
TAGTCAAACAGGCTTACGGGTCACTTGCTCAGGACTATGTTTACAACACCGGGTATGTGC
ACATGAGACTCGAACGGAGTTTAGTTTGAGTTACGTCAACCCCATTACCACTTCAACAGA
TTCGAAAAAACACATAAACCTTGCGTAAACCCTGGCGCCGTATCTTACTCGGTAGTTCGC
CAGATAAACTAGCGTGGGTTTACCACCCCAGCCCACCATGAGAATTCGTGCATACCAGGG
CTTTCTTCTTTCCATCTGTTCAACTTAGTTATTGGCATGGTGACAGGAACCACTTTATTT
CAATGTCGCAACGAACTTTACCCAAAAGGTGTGTAGTGCCTTTGTTATTCTCAGTTCTAT
GCACTGAGATTTATCATGCAGTGTGAACATTCAAACCATAGAAACACTGCATAGCTGTTT
CATCCTTGTCAGGAATCCTCAGTAGTGCACGTCCAACGAGCCTCAAGTGGGGCTCGAACC
CGGGTGAAAGATTGTGAATCGAACACCTTAACCATTAGGCATGATGAACCTCATGTAAAA
TCTAGTCTCCC

>FgSTRG.53998.1
CGTTGGAGCCTACAGCAACCTTGACGAATCCCAACTCGCCAAACGTTCGTCCATCTGATC
CCACATGACCAATATGACGAAAATCGTTCTGCGGCAAGGAGATTTTGTCCGCTGTTAGAC
GTGAACCACGAGTACTTGGTGTGGTAGAACTTCCAGTACCGTTGTGCGGAGATCGGACCA
TCGTATAACCGAGAAAACCTAAAACCTGGAGCCACTACTGATCGTCACATTTTGCTCAGT
GATACAAACGGAATAAAATCGTCAGGTCGAGCAGTAGATTTAGTATCTGTCAAGAAGCTG
TTACCCCCGGTCAATGCCTCGTCACACACGGTGAAAAAAGAGAATCTTGATCGTCCGATT
GGAGATTTGTTCAGTTCTAAACCAGATGCGGTGGACGAAGGATTGGGTCTCGATTTCGGT
AGCTCATTATTGGACGAGGTGTTCAAATGCTTCAGTCTGAACGGAACC

>FgSTRG.51826.1
GAAGGTTTTTAGTCATTGATATTTCCCCCTAGCACCAAATTGTTCAGTGATGCTGGATCC
TATGATATTAAGCCCCACCACCCAATACTTCGCTCCTTGGTCCTTCGACTCTTCTCTTAT
TTATTCTGGCTTCCGCTCCTCTCAGCTTCCTTGCCTGGCCGTAATTCGCATGTAGATATT
ATTTTATATATAAATATATATGTAAGAACGTAGAGAAAAGCGCCCGTATTCTTCGCCCAC
GTATGTTTTCCCCCCTATTAGTAAGAAAGCGGCGTTCCTCTTCTCCTAGAATCCAGCCTA
CTCTCCGGTTTACAGCCTTACCGAACAGCAACCTGCAGCATTAGACCTGTAGATACCCCC
CGATAGGACATTTCATACATCCTCCGGGTCTATCATATAAACTTGCCATTTGGGTTCTAG
TGTGTCCTAGCTGCTTTCTTGTGACCTGTAAAACACCACCGTGGGATTTGTCATATATTC
CCTAGACCTATTATGCAAACTTGTCATTCAATGTTCTTCGTGTTGCCCAGCAGCTTTCTC
ACGTAGCCCTCAGACCCTAGTCCAAATGCACCTCCACGACTTTATTAACTCCTAAAGATA
AGACTCCCCGGTAAACGGCCGATTCGGTAAACAATAACTTTGCCTAGTAGCGTAAGGCCA
GTTAGCCCTCACGAACACCGAACCACAATACCAACGACTCCTCATTTAACTAAGACCATT
GTACCTCACTTCCAACCTCCGTACTCTTGTTATTTTGCTCACGCTAACCCTCAGCTGGAA
CATCTCCCAGACTGCGATCCTCCCTTTTTCAATTTCAGAACCACTCGGCCATCACGTTGC
CTGGCTGTAATATATCGTGCAGACAGCTTGTCTTTTTCTCTGCCCGTCTACAACCACACC
AAAGGCTGGCTACCGCGAACACGATCTAGCAACGGAGTTCGCCCAAAACAAGTCCTGACC
CTCCCGATGTCGAAGCTGCCGTGCGAGGACTTCTAATTATACTGTGATCGGTCCAGATTC
GGCGATGTCCGCCTCCTTTCCATGGGACAGCGAACAAAACCGCAGTCAACCCCTGCCCAA
AAAGCCAACATGGACACAGAAAACCCACAAGAAACTCAACAGAATGAAGTATTCGCCAAT
TTACCAGTATAACCTGGCCTATTGTAAAGGTCTTCAATCTTGTCTTGTCTTATTTTCTTC
CGCATGGATACGGCATTCCGATTGCTGCTTATTCCTTCCTGGAACTTCATCCATCCTCCA
CTGCTGACATCAGATGACACACACTACCTCTCATGAAAATTGTCTCACCTTTTCAAGGGG
TACTATTCCTT

>FgSTRG.16332.1
ATGTGGATCACCACATAAGAACAAAATTTGTCTCCTTAACCCCTGTATACAGTGGGTAGT
AAATTCCTCCACTCTTTCTTGTTCCTTCGAACCATTACCTGACATTATACGTCGGAATCA
CTGTGCGTTCTCTCGCAACTCATCGAATACACTCGTCCTACTGTTGAATTTCCTAATTAT
CAGTGATATTAGCGATTTCCCCCCTTTTAGCGTACGTAATGATATCAGAATGGCCCTTGT
CCTATGACTCTGGTGAAATGAGTGTTACCTTTCGATCGGATCGATACAGTTTGCATTTCG
AATATCAACACAGTTCGATTTATAATCACGATCGAAAATCTTGTGCCTGTACGTTCGCTG
TCCGCTGCGACTGGGTGCACGTCTGAAATACGACTGACTACACATTGCACTAGTTGGTTC
ATTATAAGTAGAAGAAAAAAGTCATATCCTAAAAGTAAACCGTAAAGTAGAACAGGAAGT
TTCTCTAATGTTTCATCTCTACTGTGGGACATAGTCATTTGCTTCAATTCCAGCCGGAGT
TCAGGTTTTCGGAGTTGCTTTTTACGTGTCATCTCAGTGCTTTTCGGTTATCGTCATCTC
CAGTGAAACTGGTCTCGCACTCTAGCAGTTGCAACAATCGACCAGACAATCAAACAGACA
CCGCGTGACCGAAATCCTCGATATTGATGCACAGAAAGATGAATGCCATACTGTTTTGAC
ACTCCGTTGTTGGCAGGATGTGGGAAATCGCCGAGAGTTGTCGAAATCGCAGTTATTCAC
TACCAACTCAACTTACCACGTTTCCTTCCTCATGACTGACTAAGCGCTTCTGTACATGTT
AATTAGTCCCAGTAGAAAATGGTGATGTTCTTAAAAGGGAATTGTGACATCAATGTTATT
TCGAAACTCCACTTTTTTCAGCAATAATATGGACAGCTTCGGGAATAATAAACGCGTAAC
ACT

>FgSTRG.21709.1
CGTGGATTAGGGAATCTCTTATTCATTTTAATCCACTTTTCTATCGATGACCTACAGTCA
AGGAATTCTAACTGTCGGTGCAGGAGACGGCTCGATCTACATTTGGACGTCTAAGGATAA
AGTTAAATCTTTTTTACCGGTTTCAGGGTGAACTCGATGTTCATATATACATATATACGT
ATTCCACTATGCTAGCCATTTTCACCGAGTACTTTTCTTTTGTTTGTTTCTAATAAATGT
TTATTGACCAATGAGAAATCATTGTCTTTTCCAAAAGAATAATTTGTGT

>FgSTRG.84254.1
CACAGCAATCCATAAATCATTTTGAAAGAAGATGAATTGAACAACTCACTGTGAGAATAT
CGGGAACTTGAATAGACAGTATTATTTAAGATGTCGATGTTTGGCAGATTTTGAAAATGT
TTTGAGGAGATCCAAATGTGAAAAGTCCCTGGCCCCGTGGGATTCGAATCCACGCATGGC
CACCAACCCCGCTTTACCACCGCGAGTTCTCCACCAGCTGAGCGACAAGGCGAGGCCGAA
GGACCATCGACTTTCTGCATATGGATCACACAGTATACTCGCCCAAATTACAGTTGTACA
TGGCATCCACCACAGTGAACTAGCTTGTAATTAGACTGCCTACAGCAGGATTTCCCTTTG
TACTAACCGTACTCCACCAGTTCAGTACACTGGGTGTGTTTTCAATCTATTGATGTTTGG
CAGATTTTGGCAGTGTTTTGAGGTGAGATGATTTGCTAGGTAATAGAATATGCACTCGTA
TATTTTCACTCTCATAGTCCATGACCCGGGATGGACTCAAGTCGGTGACTTTTCGCTTGC
CAGTTGGGCTATCGCGATACGGTCAGTCGGACACAAATCACATGGGCGAATATCCATTGG
TGTGTGAATCACCTGTTTCAGCGAAGCACAGCAACTAGCAGTGTTTTGTTTATTGGGCTA
GCCTCGGTTCTCACTTTCCAGTGAGTTTAACAGCACATTGCTGTGAAACAGTGAACTCGC
TGTCATTAACTGCCGGGCAAGATGGGCCGAACTTGTCAATTACACTCCAATCCTCGCCGG
GTGAACTTGCTCTTTTCAAAATGACGAAGCCCCACACTGATTTTGATTGAGAAGCTACAA
CTTGTTTTATTCGTACGAAGTGGACGGTGAGCAGCACACGTTTGCCGTGGATGAGAATTA
AACATGGACAATTTAATGACTCAACCGATTGCCTGGACCTTTCTACTACTTGGGTCTTAA
TAACATGTACAGAGAAACAGTGCCAGGTAAATACAACTGCCAGGAAACATGGAAATTCCT
GTAACATTTCTGCTCTGCCAAGCATAAATGGAAGCTAAGCGTCAATGATCGGAATCACCA
GTTCTCTGAAAACCGCGACGCACTCTCACACACTCCTCTACGTCTTGTCTCCCGTGTACC
CAATCCCACCACATCTGACTCTATTCACATAATTCGACACTAAGTGAAGTCTTATAGGTC
TGGTGTCTCTGACTTTCTATTTTCCATGTTACTAAAAATCTGCTCTTTTGAACTCACATC
TCTTTTGACTAATTTATTCAATCGCTGTAATGAATCTCCAGTGACTTCCGATTTCTGGAG
ATATATATATGTATATATATATATATCATTTGTAACCAAGAAAGAATCCGAAAGCAAATC
GTCATAGTCTGCACATCTGCTTCGCCAAGGATGCTTGAAACTGTGCTTCCTCGCCGAATA
TATCGCCAAGTTCCCTGTACCTACCAGACACAGTTTACATAGAAACCATTTCTGCCAATC
TATGACGAGGTTGCCCACCGTGTTGATTTCATTGGTTCTACTGTTGATTACAATACCCAA
CCATGAGACAGACATTCTTTGATTGAACCCACGCATTCGATTTTCTTCATCGTGGCACTC
TCTTCCGACTTTAACATGATTCGGGAGTCGATTGTCTCAGTTTAAACACCCTTTGTGACT
ATTTTTCTAACCGCACTGTGTTTAGTTCTTGGAGTAACGAACACACTTATTCTAATGAAA
ATAATTCTCGTATTTTTCAGTGTGCCATTATAGCCACAACTATTTTTCCCATAAATAAAA
AAGCTCTTTATTTCACCTATGCTCATTGGCCACAAATACGCTGATGTTTTACTCGGACTT
CTCTCTAGTAAAATGCGAAGTTTGCATTTCACTCAAACATTTCAGTGATTTACTTGTTGA
TACTCTTCCAATTATCTATTCTTTATTGCAC

>FgSTRG.78287.3
TATTGGTGACCTTCACGCGCCCCCGTGCAGTCGTCGCTGTGTCCTTCACGTGACTGTGGT
GTGGTTCCTTTGGCACGTGACGCACGAGTTCGGCATAAGATTCGTACCAACCTTGTTGAA
CACACCACCTATACATGTTTGTATTCCTACTGAGGAGCATGCATCTTGGAGCACTTTTCA
TGTGCTTTCCTTTTGGTAACTGATTCACCAATCTCCAACTGGTGACGGAATATATTCATG
ATAAGTAGATGAACTGTAGCTCAACGAGCGTATACGCTCGGGGAAATATATATATATATA
TAACCGTATATATATATATTATGGCATAAAAAGAGAGCGAGCCATGTCTGTCTCTCTCTC
TATATATGTTTATATATACATGTATGTATATGTATATATACATATATATATATATATGTA
TATATATATACTTATAGGTGTGTCATGCTATACACCATCGTTTTTGCCGATAGCGTCAGT
ATCTGGTATATGCGTGTTTGATGTTTATGGTAATTTGTTTGTTATCATCATTTTCGTATT
TTAAATGGAGAAAAATGTGGTTTAGTGTTTATCAGTGGTATGTGTTTCCAATGGACAGCT
AACTCACATGGATCGTCCAAGCAAGTGGCAAAGGTACCGTCGGCGTAAGCGGGCGTTGAG
TGTTGTACCGTGTACTGAGTGCGGCGAGGCTTCCATTTGGGCTCATCGATACCGATGTCC
GAAGATGAAGTCAACTGAGCCTACGGTAAATGTGTCATCTACTGATGAGGTTTCCGGTGG
ACATCAATCACAACTTCCGCACTCATCAACAATGAATGTGCAAGGGTCAACAACGGATTT
GACCACTGGTGTTGGTGAGTATATTTTCTGTGATTTTATATAAATTGTTATTCGCAGGC

>FgSTRG.10964.1
GAGCAATCAGTCACCGGCGCCCAGTGGGTTACGGACCCCACGTTTCGTCCTGCTGCCTTG
CGGGTTAAGCTTTGGATAGCTAAAGGCTCCGGTTGTAGATCCTTAAGAAAACCACTTGCT
TTGGCTTGGGCAACCTGGCAGTATCGCGTCCACAAACAAATCATGGACTTGAACTATCTG
CCCCATCCCCCTCCGCGAAAGCGGGCACTCTTAACGCACACCGCTTCCAACTGGCAAATT
AAGTAACGGTGAACCATATGCTTGTACTCGACCTAAAGTCTAGATATACTTGTCGGGCGT
TCCCTGTCTGATGAGACAATCCTACAGGGCCGTCCTATCAACAGAATCAAAGGCTGATCG
GATATCTAAAAATGTGACTACCTTCGGTATATGGTATGTATGATGTAACTCATGTATACG
ACGTATAATGAAAATTTGGTCGATTCCCCCGCGGTTGGGTCGAAAACCGGGCTGTTCTTC
ACGGACCTGTTGTTCGCGAACTGGGGGCAATCCATGAGAGATTAATGGGGTCATCAGATC
TGACGCGATCAAGATCATACTTATCCCTCGAAGATTGGAATAGCTGTTTCTTGCTTATTT
CCTGTGTATGTCGGTGATGGATGCATAGTTTCAACTTTGTGGGACGCATTCGTCGACCCA
CATTTCGGTGATGAACGCCTTGGTGAGGGGCATACCACCATCTTTGAACAGGACCGGAGA
GATTTTTTCAGGTCCGGGGCTTTATTTTACTCCAGGAGGTAGAACTCATCAAATTCTTCG
GTGGGTGGGACAGTACAGACCGTCTAGTGAGCATGGATTGGTTCAGACGGAATACGTAGT
GGGGGCGCTGGTACTGAAGGCCAATTAAACCGCTCCGCGAAGTGCTTTGTCCATCGATCC
ACGCACTATGAAGGCTAGTGGATATATTGACCCTGCAGATCATCTCGCTCGCTCAAAATT
TCTAGGTCCCTGTCAGTCCGATAATTTGGGAAAGTCTCCGAACATTGCCCGTGACAGCAG
CTTGTTCCATTTCGGTCGCGCGTTCAGACCATCGATTCTCTCGGTCTCTGCCCAAGATTT
TAGTCAAATTTCTCCATAGTTGAGTGCGGTCACTGTGGTTCCCTCTTCCGGCAGGCATAT
TCTGGTGGTTGTCTAGCACTCTCAGAGAATCCGATGAGATCCAGTGCGTTGCTGCATGCC
GTGTGACTAATCCGCTAGATGTGACACTCGCTACTTTTAGGGCGTCTTTCATGTGTTGCC
AGAGGTTTGAAAAATCATCGTGTGTGTAGCTACTTTGTTGGGCAGCAAGCTCAGTCTGAT
ATCTCCGGGATCGAAGTCCGGCAAAGTTGGTTTACGTCTGTCCGTTGACGGAGGACGTTC
AACTTGGTGGAAAACTATACTATGAACTCGGCACACACGAGGATGACCTACAAGACTTGA
CTGGGCCACGCCAGTGGTAGCTTACGGCTATGTGGTCTATTTGTGTCCAAGACTGTTTAC
TAGATGACGGTCGCCATGTGACTGTGCGACGAACGCTGTGCCGGAAGTTCGTGCTCGACA
GCAGTAGGCGATGGTATGTGCATAGATGAAGGAGTCGTTTACCGTTATCCGTGCGTTGCT
GGCTAGCGTCTCTTTGACCTCCAAGCATTCACTCGTCTGGGCCTAGTTGGCCAATCTGGG
CGTTCAAATCTCCAGTCAGTACCACTCTCTATGAAATATCTTTCGAAGAAGCTCTTGAAG
TTTCTGGTATAATATCTTTGGCTGTATCCGGACTGCAGTCAGAAGTGGCGTGGGCAGCGA
TAACAAACAGACAAAGGTTGCCGTCGCCATCTTTGTTAGCTTTGAACAAATTCTCTAAGG
GGATCGTACGCACTCTGCAGTTGACTGGGATTCGGTTGCGTAGCACAGACTCGGCTCTAG
TAAACAAAGCAGTTTTCACACTTGCATGACCAGATGCAGAAGCCGCGGCATTTCCAGATA
AGCGCAAAGCCAAAGTATGTCCTGACGGCGAATTCAGACGAACTACGATGGTGTGGTCCT
GAATGCTAGCCTCGAACAGGCAGCAGACATCAATGGCCAGTGCTTAGAGGGTGCGCGCTG
GAGCTGCTTGTTGGCTTATCTACGTACATTGAAGCTTACAAGCTTCAGTGGCACATGCGG
TTCTCAGTGGTGGTTGTAGTGCACTGCATAAACCCAGAAGGAGGAATCATATTTGTATGC
TCATCTTCGTCGATGGCAACCTGAAAAGTACACGGAATATCGTTGTGTGTAAAAGTGGAT
GGTGTTGTAATAGGCAGCTGGTTTTGTCCGACCGCCAAAACCTCGGCCTTATCTCGTGTA
GCTTGGGTCAGTGCGTAAATTTGAGCTCAAGAACGAGTGGTCAAATATGTGTGGAGATTT
CATGTAATCATGTGGGCTGAATACTACTCGCTTGCCCAAACCGAATTAGGGGTTTTGGCT
AAAGGTACCCCACCCCGAGCCTTTAGTCAGGATGTCTAACAAGCAGCAATAGGACGATAT
GGGAGTCTCGTAGCCTTCTGGGGGCTGGCGACTGAGTATTCAGTTATTACGCCCTTCGGA
TGAGGCTAAACATCCTGCGTGTCCAGTACATCCCTCCGCCACAGATTCCGGTGAGTATAG
TGTTGTGCACCTCATACGCCACCTGTGGTTGGTTTGAAATCAGGGTTTAGCCGTCTTCCG
GAGATTGACTATCAGTCAGTCAGTCAAACCGGTGGATAGCGCCGGGCATTTGTTTTCGTG
CTCTCACTTCGGTGAGAACATATTCGCCACGAGGAACCAGTAAAACTTCCTCAGCAGAGC
CTGTAGCAAACTCATGGTTATCTGAGAGCATTTCGAAGTACGTTCAAGACGAGTAGCCAT
CTTGTAGCTTGAGAAACCCACCCTTGACCATATTGCAGCATTTGGAGGCGATATAGATGA
GCCAGATGTCGCCTAGGAACGTAACGATTTCATTTAGAACCGGGTGGTACGATCATTGGC
GTGAGATCGCTGAACTGCACTTTAGCTCTAGTTCTTCTCCCTCTACTCTGATTATCTTCT
GTATTGATCTCGAACCTGGATTTTTTAAGGTGCAGCAGAGAAAACCGTCACACTTCATTA
CTGAAACAACTAATTTCGCTTAGAAGCTTATCATTGGTTCTGTTTGTGATTAACCCGACA
ATGCACTTCCTTACCAATCATCTACCTGAGGGGCATGGCTGGGAACAGAAGTCAGTGGCG
CGAATGCTGTGTGGTCTGTCTGTCGAACTCAGGCGCCCCGTAATCACAAAAAATGTCATT
CACACTAACAACAGGCAAAAAACATCAAATTGTACGGTGAAAAATAAAAAAAATCAGCAT
GGTTTTTCACTAATTGTCTGTTTTACTGTATTTTACTCCCTTTACCCTATTTTTGAAACT
GTCGTTGTTGCGTTGGCTCCATGCTCGATTTCAGCCGGGTGTAAAAAATATGTATCTACC
CGATTGTGAATGTAGCTTCTAATGTCAAATGAACGTTTGTTCCAGTGGGTTGTCTTGAGG
ATCCGACGCTATCTCTGTCTGTGGACTCAGGTAACTACCCTTGTATTGCCGATCTTGACC
TCATGATCTGTTTGCGCACAGCAGTTTCATATTTGCGAGTGTGGGTCAACGTACCGTTGG
TCTAGTTCCTGTTCGTGCGGACGAGTGCGTATTTTTGTCTGTCTCATCTGTTTACTCTTT
GTCGCACCCCAGACTTGAGATGGCTTAAGCTACACCCGAGTGGTTGTGGTGGTTGACACG
GTCAACTATGGTGATGGGTAGCACTGTCGCTGGAATCGTTATCGTTTACAGCCTATTGGA
GCCTTATACTCTTCCCCTCCAAGTCTCAGTTTCATGGTGGCCCGCCTAGCATGACAGTAC
AATGGGAGTACCTTTGGTAATGGACATGTCGCTTGGAATAGTAAGATCGAGTGTCCAGTG
TCTGCAATTCTCATCTAGTTTAATGTACGAATATCATCTGAAGTTCTACAGACTGAAATT
ATTCACCTTGACTTCTCAAAAGTCTTCAATATTTGTTCG

>FgSTRG.54235.1
CCTGGCTTTTTCAGCTAATGTGCCATTTGCGCAGACGTTGAAGTTCCTGTCCGCTCTGAT
TGAGGAGAACGTGGATGTGAATTTGTATCCCTTGTATGACAGGAACGAACTGTCCACTTC
TGATATCCGGATGAAACACGCATTGTTGGCCAAACTATCCTCGTTCCTCTACGACTGCCT
CAGACGGACTCCAGATCAAAGAAGTCACTTTTCTACCAAGAGGCCAAGTCAAGATACCAA
GGAGTTGGTTGTGTGAATGACATGCACGAAAACCGAAGGATGGATAGATAGATAAAAGCG
GTTCGACACTTGCGAAAAATAGCGCTAACTTTCTACTGATGCCTCCTTGTTGGCAGTAGT
CAGCAACTGAGGATTCCACAAGCATGTGTGCATGGCAGAGTTGCAACGTCTAGCTGTATT
TTTTCGCTTCTCGGAATATACTACTCAAATCACATGTCTTCTCTATCCTCCTGATTTTTC
AAGTAATTAACAATTCTGTACACAATGAAATAAACCAAACTGTGATTTATCTGTTACTTA
ACTGATCACATGACCACAAAATTCTCTACAATCCAAACAGATAATTGGTAACCGTATTAT
TATTATTATTTTTCTTTCGGTCAAGAGAAACGGAGCCAAACAATGGTAGCTGCACACGTC
AAGCCTTGTCCATAGGTGACACGAACTTTCAAAATATCTGTCTGTGTGCACGTATCTTCC
GTTCCGTACAAGCCACACTCAATGACTATCGTTTCATTCTCACCAGCAACCTGTATGTGT
TCTTTTTCTCTATCCCCACAACCACACTAATTTCTGTTCTTCCCAGAAGAATCTGTATCA
GGCTTCGTTCATATTGCTTGTCTGTTCGTTCTTTGTTCATAGTAATTCAGAAGAACTGAA
CAATTGCTTTTTTTCTTTGCTTAATAAACGGTAAATCACTTTAATTCTA

>FgSTRG.68126.1
TCTTGATGACACCCTGAGGAACTTAGGAGATTGAACTCTGTATATTCGAATGATGCGTGG
AGTCCCCTCATATATGTATATGTATGTATCAAGCACAATGACCCTAGTTGGAAAGCTTGA
TGAACGGTCGCTGAGCACAGCGTCGTGGCACTTATATTCCATACAATACTTTCATTCACT
ATGTTGATCTAAAATTGTCCACATCTCGACGAGGTCATATCCAGTTGATCCTGAATCTGC
ATGACTTCTTTATGATCACAGGACATATGTGGGAATATTGATGGAAAGTTACTGCAAACT
GAATCAAAACTAAGCGATCAATATTGTAGAAAGGAATAAAAATTGTCTGAGATTATGGAA
AGTTTTTTGACGGGCCCAAATAGACAGACATCGAAAAAGAACGTAGAGTACGGAGTAGAT
TATCTGAAAAGGCTAGCAGGCAATTGTTACACGGAGCCCCAAACGGAATAACAACTTTAT
CAAAGTTGCAGTGGTCCATGCAGCTGCATATTAGTGTCCGCTGTGTACAAAATGCTCTGC
AATTAGCAACACGCTTAAGGAATAGCAAGGTGAAAGCTTTACCCTGGATGACTGAATGTC
ATATTTGAGACCAGGTCGAATGGGTCGAGAATCACATCAGACGGAAGACTGAAAGGGATA
ACTTGATATTTACGAAGAAATATTTCAAAATACATGGTCCTGATGAGCTGATTTTCTGCC
GGTACGATATGCAGAAGAGCAAGCTTGACTTCGGCCTTCTTGCCTTCGGTAGGGGCTCTG
TGATGGCCTTGGGTGCTATTTCGCGGACGTCAAATCCCAGTGCGCAGCTATAAAAGGAAA
GTAGATATCTTACTGCGTGCATCAGAACTTCAAATAACTTCTTCCTACCTGCAACTTCCG
AGGATTGAGGGGAGTCCACCCATTTCGAGAAATGCCACGTCGGCATAAACACAGTCCACG
TTAATGAAACATGGTTAATATATGGAGACACTAAAATCACCGACTGGCCCGTTCACAGTC
CCGAACCTCATTGAAAACACTTAGAATTAGCTGGCGAGGAGAATTTTTGAAAGTGGGAGG
TTTTTCGGTAACATCCTCGAACTGAAGCCCAGTGTCTTACTGAATGCGGACCTTCGAAAT
TCAGACCACTGGAAATCTTACTTAAGTTACATCTGTTAGACCTTTCCTCTATTGAGAAGT
GATGCTCTCTGCATTTGATCGCCAGGTGTTTTTTTACCACCAGGTCACGAGTGCTTTAAA
ATCATCCCGTTCTCTTCAGCCATATCATTCGAGAGGAAATCAACTTTCCGCAGTCAAAAT
AAAAAAGCCATATGTGATCCGAATATAGTGATAGGGCAAGACATGCACACCAAATTTCAT
GATCTCATATATACGCCTTGTCGAGAGATCAGAAAAAATATGGGCGCGCTTGAAAGATTT
CGTGCACTACATTGAGCCCCGTCATGTAAAAAATATCGGAAAATCAATTACTACAGCCAA
TATCTCTTTTCCGATCAACACAAACTCAATCATACCAATCATTCAGTAGTCAAGTGGAGT
TTGCCGAAATAAGTGACTAGTGTATGATACTAAAGAACGAAATCAAAATTAGGATGAATG
AAAACAAATTCAAATGAACTTAATCCAATTCCTACATGCAATGTCCATTTGTTTGTGAAA
GGATCAGCAAATAGAATTGTGTTTGAAACTGGCTCCGCGCATCGATTCGTTGTTGTTGTC
TATCAGTGGTCATGAGACATAACATTGGATATCAGTACTGTTCTCTCAGTCAGCGAATTT
TATGTATACCGATTACCACGTAATGCAAAACAGATAACCGAGGTTTCATTGGTTCTCACG
ATTCATACACAAAAACCATCGTGCCCATGAATTTCGAGGGTATAGTGCGAGTCCCTAACC
TTCACAAAGCTTGATAAAATATATTCGCCAATATTGTGCATCAGTGGAATAGGCCATCTG
CAACCAGTTCTGACTCATTCATGTAAGTAAATTTTCTGCTATTTAGTAGATGCTTTCATA
AAATTCAGTTTCATCGTTGAAAGACCGAAGGGCTAACACCTGCAATTGTAAAAAACCATG
ATCTCCTTGAAACTTTATATCGAAGCAACCCAGTGCGAAGGGATGAAGAATCAGTATGAT
GTACAATCATCTTGTGGATAATACTTGACATCCGTCTGTTGGGTACAAGTGGTAAAAATA
TACTTATCTACAAAGCAAACCTGGTTGAACTGCATTCAGTTCAATCTACTGCATTGTCTT
TTGGGTATGATCCGCATAAACTTAAACTGAGTGTGGTAAAAATGAGACTCTCCAAATGCA
CTCACATCGTTGTGCCAATGGATCTTACACTTCTCTGATTTCATATTGTCATGAACACAT
GAAGTGTCCGAGAAAATCATCCGGAAGTTGGTTCAGAATGCTTCGAAATTTATTTGTAGG
ATCCCAAACTTGTTTCACTGAGAGTTTCAAAACATAGCACAAGCTACTTTTGAACAAACA
TCATATATGACCGCAAATGCACTGTTCCTCTCATTTTTCGTCTATATGTTTCTTGGTAAT
ATCGGTGATTGTAAGCCAACAAAATGTATGTAGCACGTGATACTTCACTTTCCGTGCAAT
TGACTGCTTTCATTCTTTCGTTGTTCTGCTCCAGCCATGAGAGGAAGAACCGTCGCAATG
AGGCCAAGTGACGCGAGAGGAAGACGAGGAATGATTCTATAACCATATCGTTTAGGAAGG
TAAGTTCGAACATGAACCAACATGTGCCAATCTTGAAAGACTGGTTTGCTTATTTACGAG
GAAGTACCTCAATGGGCAACTTAAACAGAAACAAGATATATGTCCCGCCACGCGACGTAA
CCCGTAAATACGGGTTTTGTTTTTTT

>FgSTRG.57464.1
CTGGAATTGTCCTCAGAGCACCTGTCAAACGTCGGGGCAAAAGGGAGCTTAGAAACGCGC
CAGCTCCGCCAGAGTTTCAAATAATGCAAAGGGTAAAAAAACAACAGCCAAGTGGCAGTT
GGTTCAAGAACAACGATATTGTATCTGCCAGGACAAAATCCCCGAAGGCAAGCGGCAAAG
TGCATTCATCATCTGTCCGCGTACGTGCAAAATTTCACTTACGTGAACTCAGGTACACCG
ACGAAGGGTTTTGTTTCGACCGAACTCGGAGCTTGTTCGCATTCAGTAACCAGCATTGAT
CCGGTACGCAAACCATTACAGCAGACTTACGAAGATCCCGTCCCTGCGGTTTCCCGTCGA
TACAGCTAGCACCGATCGTCTCAAAGCCGCGTATACTGATGATAGCGTATCACCCGCTGA
CGTGAGATTCGATGCTAACTATGCTCTGCCTGTTGACGACACGCCCGTGTCACTCCAAGG
TCTGCGGTTGATGCAGCTTGCTACAACTTCGAATGAGGCCATCATCTCGCGTCCAGGACA
GCACCTAATTGATACTGCTACGGCCTCAAATGAGATTTTTAACTCACGTTTGAGTCAGCA
GCTCACTAGTCTGCTACTTCTCCGAATTAGAATACCGTCCCACGTTCAAGCCAGCAGCAC
ACGCCTATGAACCCGTCCGAAAATCAGGCCCCCGTCTGAAGTTCCGGTCGGAAGTTCGTT
TGCCCAGAGCGCTTTCGCGGCTAGCTGCAACACTCTTAATCTTTGCGCTTCGCAGTAACA
AATTTTTTGCTCATCATTTTGACACAAAATTGACATACTTCATTAGTTACCACTGTATAC
TAGTCCATTACGGTAGCTACACCAGTTTTCCGTTTCTTCTCGTTTCGTGGAACCTCGCCA
CATGGTACTCTTCGCTGATCCCACGAAATATGGAGTACTTTGGCACCATCGTTTGTGTTC
CGGCTCGGCTCTATTGTTGTCAGTGCTTGCCACCGAAGAACCTGCCGATTAGGCTCCCGG
ATATCATATTGGATACCGGTTACCTGCGATTGAACGTTATTGGTGTGGCTTACCTGGATG
CCGATTAACGCAAACGATTTCGGTGACAACGAATATAGCTTACGTTCGACCATCATTCTA
CAGTTGTTGCATGCCACGGATTCTACCCCCCAACATCCTACAGCACACCCACACACACGT
ATTAGGTACTCATTCAAGCCCACGAATACCGATACTATGCTTTAACCTCTCTGACAAATT
TTGAAGGCTTTCCACGCTTTCTAGCTTAAGCCACTGTAATGACCTCGATTGCCCCGAGAA
AATGACCATTTTCTGGGCACCATTTTCGATTTATTTTCTCTGCGATCTTTTCTGAAGTTT
GACATCAACCTCACTGTCATGTTCGGTTGCGTGCGCTTACGTGGACTGATATTTCCGAGG
TCTTGAATCACTTTCACTTTCGGTTCTTCGCAGATTGTACACTCTAGCGGTTCGCTCTCT
ACTTCGCCACTGAATTCATTTCCATTCAGTGTATTTCTCGCATCGGTGCTGTTTCGGTAA
CACGATAGAATGAATAGACTTTTGC

>FgSTRG.19571.1
AGAGGGGGAACACATACCAGTGGGTTCGCTTGTGTGTGTGTACTTATCCCAATACAAAAT
GGACCAATTACGTTTGAGTGCCCTGCTAGGCGTGTCGCTTTTAACCTTGGTCGTCATGGT
TACATTTAGCACAATAGATAATAAACTGACTACCTAAAGTATTCACAACGCTCGGGCGCT
ATCAAGACCACGAAGCCCCTTCTAGTGTGGTCCTTTTATGCGTCTTTGTGGCTGCGCGCA
CGTGTATTTGTATTTGTGCCAACCTGAGTGCGCATCGTGCGTGTACTCAAGGGCGTGGTC
CCCGTCGTTTTCGCGTCCTCATTGATTATCTCATTCCCACGTCCCTTATTTTACTGTCGT
TCGTTCAAGCGGGCTATGAATCAATATGGTCCCAATTCTCAAGCGAACACACAAAATGTA
TTACACACACAAACACGCACACACAACCGTAGGCAGTTATACCAGTGGTGGTTGCTCACC
ATTCGGTTGACCCAAGACAATGGTCTCCGGAAATACCACTACATTGTGTGACCAACCAGT
TAAACCAGGATTTGGTACTTGCTTCTGGCCTATCCATGGACCGTGAAAAGACCAAGACCT
TGACTCACGCGTCTTATTGGCGTTAAACCGAGGCATCAACCCTTTCTTCGTCCACCAATA
CAGCTTCTCGTTAATACACTTGCAACCCATCAGACACGGATTGGACGGTACAATCCACTC
AGGCCCCACTCAGCTGACGATCGACGGAGGAACATGCACCGTATAGCTGTCGGTGGACAA
GATTTTCTATATTTGTATGCGCACATCCGCCACTATATTATTAAATTTGGAATAAAGTTG
AAGGTACGCTCCAGAGTACGATGACCAGATTCTCTGAATGATCTGAACAACGTCAATAGA
TATGTGGCCTTCTGCGAGTTTTATCTCACCAGCTTAATGCTGCGCACGAGTTCTCTGATG
GAGCTTCTCCGTACACACTCGTGCTTGTTTCGGCTCCTACCTACAGATGTGCATGGTTTG
GATAATCAAAGAATAAAGTCTTTTTCAAGACAAATGGCTGGTATCATTTTTCACTGTTCC
CATTTCTCATCTCATTTATTTTTCTAATCTTTCTGTGTACTTACTTACGCGTCCGGAAAA
CCGGGTTACAATCGCAAATTGTCCAATTCTGTGCCTGTCTCTTTGACCGACTTCTGCCCG
CGAATGGCGTCCTTTCAAGTTTTGGTAATGTCCATCAATGTATTAAACAAATAGTCTGCA
CGTCAAACCACTCAGTGACGTTGATCACCCTGTTTCTCCACCAGTCAGTTTATGCATCAC
AGAAATTGCTACTCAAACACATACATACACACACACACACACACAAAAGAAGAAAGCACT
GGCGCTGTACTGGATTACGAGCCATTGCACTCATTCCCCACCACACTCGAGCCAGTAAGA
CGAAGAGCTTCTACGGCGGCTCAAAAAGCGACAGTGGATGTGATCTGATGAACCGCTGTA
TGAACAAGAGTAAAAAACGACGGCTCTGACTCACTTTTAAAGATCTATTTTCTGGATCCA
ATGCGATCAAGTGGCCAAAGTGACTATCAGGACAAGTACGGAAAGGGGACGCGTAGAAGC
GGTCAATGAAATCAATGGGAAGTTTGGTATGCCATTTCTTGATTGCTTTCTCGGGAAAAC
TGAAGCAGCCGACTGTCATTAGACAGAAAAAGAAGAAATTGACGAACGAAGCCAGTTACA
CAGACTATTCGGTCGACGCATGGCAAGAAATAGTCAGCTCCGCAGTACATTCAAGGTATT
TTATTTGTGAATAGAGAGTTTGCACTGAAAGACATTTCGTTTACCGATGATGTAATAATA
TCTATTGTTGAAATTTTATAATAAATAGAATGAGGTTCGAATTTGTCTGGAAACAATTAT
CATTGATGTTTCCATCTGAACATTTTAATGTGTCAGATCCTATGATTAAGCACAATATCG
CGGTCAAAGATTGATAAGACATCTGAAGATGACCAGGAATGACCCTTGAACAACATTTTT
ATTTTTGGTAAAGGTGCATGGGTGAACGGGGCTAGACGTTATAGCATAAGCAGCAATTGC
TTCAGCTTCAAATAATCGAAAACTTTCTTCTAGGTAGCTTAACAACATCGCAGTTTGAGA
AAGGATGAATAAGTAAAAGCTTCTAAGGAACAGCGGGGGAAATAAGAGACAGCTTGTTAG
TCAACGAATTTGCACCGGTAACTACTTTCCGTCGTTGTACTGCGTCCGATTCACTTCATT
CCCGTTTTTACAGCTTAGTTGTCTTCGATGCGTGCAATGTCATATACAGGGCCGGTAATC
TTCCACCCGCGGGATGCACGTGTTCGATGTGAAATCACCAAAAACGCAGGAGAAAAATGG
TCTAATCGGGTCCCGCACATCTACATTAATCGAACACCAATATGGCTACCTACAAGCTGA
TCACTACAGTGGAATAAAAGCACCTTTGTTCTTGAGTATATCAACAAGGTTTGATAAAAG
TAATTTTGCATGATTTAAACTATCCAATAAGGTGTGAAACCAAGTTGATTTGTGTGCAAA
GTCTGCCCAAAGACTAGTGTAATTGAGAAACTTAAAAAA

>FgSTRG.8889.2
TTTAGGAGAAGTTAGAAAATTTTCATACTTGTGCATTTATGGTGGAGCCCGTACAAGGCG
AAGCCGGTGTTCGTGTACCGTCAGAAGGCTATATGAAGGGAATCCGTGAACTTTGTGATA
AACACAATGTACTCTTCATTGCGGACGAAATTCAGACTGGACTTGGCCGAACCGGAAAGG
TTTATATGTTCCAATATTTATTCTTACTGCGTTTCGCTATGTCATGAGAACGAGGTCATT
TTAAACATTCCGTTCGGTCCAGTCATCTGTCTACTTGAATCTTTGTGTGTATTTTGAAAA
TCAAAATGGACGACGATGTGTGAGTGTTTTATTTATTATACACGTTCTTTTTTGTTCTTC
CTGCTTCCTCTATTTGTTATACGAGAAAGCACAACACTTCTCGAAGGGGGCCGTGGGCAC
TGACATCCCGCCAAATGAGAAAGTGACCGGTGGTGGCAGGAATCAAACCCAGGTCGTGAA
GGTCTTAATTCCACGACGATGACCGTTTGGCCACCGCCGGAGCGTACGTTTATTACTTCC
AGGTTTATTCTGATGCCTTTCTACCCATCTCCGTTGGATTACCTTTCATAAGTGTACAAT
ATTTTTGGTGAGCATTTACTTGAGAAAAGTGTGA

>FgSTRG.36811.2
GATCGAGAAAAGTCGTACGACGATATCTGGAATACAACGATCAATGTGTGCCTAAAGAGC
GAATGGATCGTCCAAAAACCCAACGAAGTCGAACAAACACAGATTAATTCGTCTGGTCAC
TAGTGACACATGCTCCATGTCAAAGCTGAAGGCCTTGATCGGAGCTAGTATTTTGAACTG
AAGGTCACAAACGGCATTTGAAGCCGTGCCATAGAAGAGATACAAAAAAGAAAGTATGTA
TTGCTGTGGCACCCTTGCAAAACGGATAACGCTCATCATGGTCCGAACTATACTGAGCAT
AAGTAAGCGAGTGGGAAAATTTCTTCTTCATTGACGAAGAAAATTTAATTTGGATGATTC
GGTTGCTTGGAATTATTAATGGCATTATATCAGAAAAGAAGAAAGAATTTCCAGTCGAAG
GAAGAATGGCAGGAGCGCAATGATAGCTTGAAGAGCTTTCTCAGCTTACGGCCAATATAG
ATAACCAACTGGGGTTCCAATAAACTGGAGCGGCTGATCATATATAATCTTCGTTGGTCT
GGTCCTCATTATGCTAGACGCTAGTGGACAGAATTGTCACAGGAACAATTTTACGATCTG
GAAGTCCCAGTGAGAGTACAGTTGTTTCACTTCTGCTGGTAACTATTTGCACCGTTTGTT
CAATTGTTAAACTTAAAGTTATGTCTGACTGAGGATGAACGGTTCAATTTACTCCACTAA
ACGTTCACTGGTTTCAAGAGGCCTACTGTCACACCAATAGCCATTAATCATTTCCTTGTC
ATATCAGTCTGTCATTCGCA

>FgSTRG.77249.1
ACTTACGACGCGGATGGATAAACACCAAAACGGGTCATAACACCTTGTTGACCTCAAATG
ACCCCACTAACACGGACACATAGTATGGACGGAGATTCAACCCACCCATCCACCCCTTAC
ACTAAAACAACATCACAAACACACAGACCAACACACGAACACACTGTGACTAACACCCAA
TTGCTCTAAGCTATTATTCCAGTTTCATTCGGTTGTAAAACCAGACTTGAGAAAGGTTAC
CCGTGGTGACCGAAACGTCGACAACCTACCAACGATTTCGACCACGCTGTGTTATTGAAC
AATAAAATTCTGCCGTAATGGAATCCGGCCCAAATTTTTAGCTCTCGATAAGTCTTTTCC
AAGCAGAGAAACAGTTTACTTAGAAGCTATTTGATCATCTCCAGATCTATCCTAGTTCAA
CTGCGGACAAATGAGCACTAATGGAACTTCACTTCTATTGAACTCGTGAAAGACACTCAA
TACTGACGTTGCCGTGGTATAAACAAGCTCATTACGA

>FgSTRG.83682.1
CGTGGTTCCTGCATTGGTCAATATTAACATTCGGACCCTGTTTGGAAAGATTACTTTCGT
AACCAGTGTTCTGAACTCTCGGATACATAAGAGTAACCGTCTAGCATATATCTAAGATTC
TCGGTTAGACGAAAGTATTGAAGACGAGCTCTTTCTTCTAGAGAAACTTGAATGTTTTCG
GAAGAGAACGGGCGGCAGTGTGGTTACCTACAACAATTCCGAGTGGTCTGGCAAGTTCGA
AATTATCTTATCTTTGTCTTTTAAAGGCACTGGTTGTGTCGTTGTTTATTGTCATCATAA
ATATGCTTTTTTCGAGGCACGGTGATCAGTAACCTGTGCATAGTTCCCGTAGCCACAGCT
TGCTTTGCACTCAAGACGACTGAGTGCACTATCTTTAACCGATTGATTTCCTCTCTTGTC
ATGCCAACTGATCCTCATCAATTCGCATAAAAGCTTAACAGATGCATTCCGTACGCTGTT
GCTTCAGTTTACCATTTCCGTTTCAGATATGTGAAAATTTCTGCGAGATCACTTCATTGT
ACCTATTTCGATTATCCCTCTGCTTGTGATTCGATTTTATTCGGTTCCCCGTTCTCCCCT
TCTTAAAAATCCGAAGTGTTTTGGCTGTCCGGCTATTTTGCTTTCGTGGCTATAAGACAA
ATTTTCCAACAGAACCGAGCGTACCCAAATTGGCGACATTTTTTCTATTTCTTTAGTGAA
TAACTCTGAAATTCCTTGGGCTGCTGTTCTTGCACCTTGTCCTTTCGCTGCGCAAAGCAT
CAACTTACCCACGACACATCCTGCACGAATTCTCAAGCATGACGACCGCAACGTTAACTC
AATATTTTGTGAAATTAAACGCAGTTATCTATTCTCGTTCCCGTCACTTGATTCAGCGTG
CTATCCGTCTAACCGCATAGACCTACAGATGTACCGTTCATTTTCTCACATTGAAAAAGA
TTACCTGACTTCCTTTTGTCTACCGTTTCTCCGTCAGTGTACGATTACGCCGGGCTGGAT
TTCCCTCCGTTCAACCTGTACCATTTTTGTATTGATTTG

>FgSTRG.43079.1
CATTGATAAACGTAGGCACTGGCTCACCTTGTGTCCATAGTCGTGGTGGCCGGGATGCAC
TGTTTCCTTGTTTTCTTCACCATAGCGCTGATGGTACTGTTGAGTTGGTTGTCGCTGCCA
GTTGGCATTTTGTTCTCCTCGAAGCTCCGTCGGCGCGCGGGTCGATAGCGCCGCGTCGTG
TACCCACCCCGGGGTGGTCTGCTCATGTAGCATCCCACAGATCCAGACTCCGGATATAAG
GTTCCAATTTTTCCGCAATCTCCAACGCTGCCTGGAGGGTCGGTGGTGGTCTAAGGACAA
ATTCTTCGTAAATCCTTGGTGCCGTTGTGCGTTCCTTTAGTTGTTGATAGACCAGCTTCT
CCAATTCATCCACTGAGTGTGTCGGGAATGCTTTCTCCCCGAGACGACGCACAGCCGTGG
TGAATTCCAAAACTGATTCTCTTGGTCTTTGTGCTCTATCGTGGAATTCACGTTGACGCG
CTGGCAATAGCCCAGGCGGGTCCAATCACACACGCTTGATGTCTTC

>FgSTRG.27660.1
TCCGGGTGGAAGAGATGCCAAAGAACATTGTTAGAAGTAAAGCAAGCATGGGGCTTCCAA
CGTGCAGTCAGAGATACCAGCGGAATATTGGACACTGATCCAGCATTGGGTAACTAGTTG
TGGAGGAAGCATGTGAAATAAAGGCAAGTGAGTCAAAGGTGATAATAAAACGGACCTTTT
GTGCAGGTGATTACAGTGTCATATGGAAATTCAAATGGGG

>FgSTRG.12260.1
TTCGCAGGTTCCACGGCACCAAATTGAGATTCACAAAAGGCAAAAGTTCGTACAGACCTC
AAGTATTTGGCCAAATAGACTTACCAGTAACATCTGAATGCTCAAGGCCCCTTGGCTCAA
GCAAGACAGCCAGAAACGGTTCAGGGCCAAATTTAAATTTTTCACATGAGTAAACAAACG
TGCAAAAGTGTGGTGTATGGACGAGTGTATCTGAAATATGTCAAATATCGTCACATTCAC
AAAGCAAGTTGAACATTTGGAAGGATTCCCAGTGTTAGTTCTCAGCACACTCCTCGCCCT
ACAGCATCCATTCAGTTCAGTTCGGTTCAGTTTGCACAGGACTTTGTGTGGCTAGAGCCG
ATCGTGTGTTCAGATTGTTGTGTTGTCGGCGCATTTCCGTAGCTCCTAACGCTTTCTTTT
TCTGAAAGGCAGAAATTTTATTCAGTATTAGCCCTGGCAGAGAAAGGTGGAAACAATAA

>FgSTRG.49800.1
GAATCTATGAAAAACAATTACGGAGAGGTGAGCTTCTAAAGAAAACGTTCGAATTCAGTT
GAGCTAAGCTTTGTCCTCTTGTCTCCTTATCCAGCAATTCGGTGGACGTGGTAAACTCAA
ACATGAAAGACTTTTGCGCCAATTAAGGAAGAGTTCATTGAGCAAGGTCTCCCCGTCTCT
CTACCGTATCTTATAGCCAAAATCGAGATCCCATGCATTATTCGTCTTGTGGATAATTGC
CCACTGAGCACGTTTGTTCGAAGATGTGTGCAACTTGCATTTCAATCTTCCCGCACGTAG
CTGGAATATTTTTCTCCGGCGATTTTGCTGACAGTCTTCACTGGATGCTCACAACAGTCA
TGTTTTCGACGTGCAACTAACCATTCTGGTATCACCGGTACATATGCATTCCGAGGCGAA
GAGTACCCATAATTATGCCGCTGGATTTTTTTCAAACAAACGACAAGCGGAATGTTAGGG
TTACACACAAACGGATTGCTCGCAAACCATCATTGTTATCTACCTGGTGGATTGCGAGTT
AAACACCGGGGTATCCAAGATGTCTTTCGAAAGTATTGTGTCTGCCATTTTATACGCTGT
TGCACCATCCGAAAAAATGTAAAATTTTCCGGTTTGGTTGTAAAAGAAAGAGAATTAGAA
AGGAAACAATCTTGACGTTTGATCAGCGCTTGTATTCGGCTGCACTGTTGTCCACCATCG
AACCGAATTAAGCAAACATTCATGCTGAACAAACTTTGCTAGTATGTGCGTGTGAGAAGC
TCCGCTGCCAAAGCGGAGGTGCCCCCTCCATTTTTGTTACTTCTTCGGCTACACATGTAC
AGTATGTTCAATTATCATAGTAACATTGAAGTTTCCCGTTGTTCTGGATATATATTGACT
CTCTTGTTATTGAAAGGGTCCGCAATTCGTCCAGCCTGACCATTATCGAGTATTTCACTT
TTATTCGGGCAAGTTCTATGTTCATCACTGCAGTGTTTCACGAGATCTGTTTTTCCGCAG
TCTCGCATGCTCATCCTCTGTATTTGTCTGACACCCTCGTCCAAGGTAGCTGGTAGGTGG
CACTGATCATCTTACAGGCACTTTCAGTTTATTTTCCAACCCGGTGATTTGTTTTTGAAA
TCACATACATGAACATATCAATTGCAACCTCATTTCCCTGTAGGTCGAGAACACGAAGCA
GATGTTGTTGTTTCTCTGTGTTCGGAAAAGTCGAACGAAAAACACATAGTGTGTTGTTTT
TCTTACTACTTCGAGTTTCCGAAGTGAAGATTTTGCCGATGATTTTTATCATGTTTTCTT
TGAATAAGAACAAAAGTTAATGCATCACATAAAGCCGTGGCTGTTATGAGGATGCTTTTG
TTTTTATCAAGTCATAACTTATTTACAAAAACAACATGATGATGATGATG

>FgSTRG.73585.2
ATTTTTTGGCTCCTACGTCTCCCAAACGGCAGTTGAGTTCAAATTAAACATCGCAACTGG
CTGGTGGATTCTAAAAACACAAGATGGCTATGAATAAAACGAGCTTCCAAATATCGAATC
CAGGTAATTTTAGGTAACCATTTGGTACTTTTCAAAACTTAAACTAGTGCACCAGAAAGC
TTCCATGAAATTCGGGAGTGTCAGTCGCAATATACGCGGGATGCCACTTCAGAGGTCTCC
GCCGCGACAGTACCAAACTCAGTTATGTCATCATGAATTTTTAGAAATGCTAGTTCCACT
AGTTTCAATCACAAGTCCATTGAAACGACACACTGACGTGTAACAGTTAAAAAAGCTTGA
CAATTTGCATGCTTCAGTGTCCGCCACGGTGGGAGATATAAACGTAAAATTTTCCACCAT
CAAAGCACTGCTGAACCCTGAGTTTGAGGCAATACAGAGCCGAATGAACGACTCATCCAA
CTCAGGACCAACACCCGGCTTGCAATCGTTCTAAAAACCGACAACAGCCACCAAGTTGAA
AGATTAAAAAAATCACGGCCGTTGATTTAGGTGTTCTTTCGAAATGCGGAAACCTGATAA
GATCACAATGTTGCTCAATACTGGTCAAGGTTTCTAAGCTTGTCAGGACTATAACAAACG
ACCTCCGAAAATCTGTCCAAAAATGTCCTGGATGGTATGCGATGAACTTGCAAAGCAGAG
TTGCTGGTCAAGCAGTGTTACGGGGATTGCCGTTTCACAGCTGATACTGATGCCGTTAAC
AACAGTGAGCGGCTGAAAGATATCTCTAAAGCGGATGTCAAGAAGCATATATAACTCTGG
TTTGACAACGCCAGGGACCTCGGATCGTCGGGTAGGAAACCCAGACCAATGCTTCACGCG
TAATTCTACGCGATAAGTAGCGGAGCACTTCCATGAAGTATTTATTTCGATACTCTCTTT
TACGGATTTCCAATAAAAAAAACCAATTTTCATTAATATCACTACACATTGGAGCAGAGG
TCAGTTCAACTTTCCCGGAAGAAAATGAAAGAGGAAAAATCCCTCGAATTCACCTGTGTA
ATGTTTGACTACTAGGCTATAAAACAGTTTCACCAAGGC

>FgSTRG.2257.1
CCGAGTTTACCACGTAAAGTGGTGTTTGTCAGGGTTGCCCTATTTCACCCACCCTCTTCA
ATTTTATGATTGAACTGATTCTTGACATAGCCCTATCCTCGCGTGGAAATAGTGATATCG
ATCTTTGTTCAGGTAGTAAACTGTCTGACCTGGAATACGCGGAGATATTGTTCTTCAGAA
TGAAGATCCAGGTAGGTTGCAGCCTCTCCTAGATGGCCTTAACAGCGCAAACGCCAGGCC
AGTGGAGAAACAAATCATTTCGTGTTTCGTGTTCAACGGAGGCGTCTTCAACTGTGATGG
AAACCGTTCGCTCTCAACAGCATCACCAACTAGTCGGTCCCGACAGCAGAGGCGCAATGA
AGGTCTGCACGGAGAGAGAAGAGGACAAGCGATTGTCGTGTCGTCTAATGTCAGGAGTCT
GTTGAGTAAGCGCGATGAGCTCGAGGCAAGGGTGGTTCTCCACTCGCCCACATTGGTCGC
CTTGACGGAGACGAGGATTACGAGGGAGGTGATGGATTCGGAAGTGGCTACCCCAGGATA
AACACTTACCTGTACTGACAACAGCCAAGCTCGGGAAGGGGAGGCGTGGCGAACTACACC
CGAGCCGACGTCCCTTCGCTAAAGTCAGACCGCTCCATAGACCCGGAGGGCTTTGGAGAA
TATTTTGGTGTCGCTCAAAGTTAACACCCAGCTCCGTGACATTTGGAACGAGGAACGTAT
TCCATTAGTATAGAGCGAATCATTGATTGTTCCCATCTTCAAGAAGGGAATACGCAATGA
CTGTAGTAATCATCGTGGGATTGGCTTAATTCCGATAGTCACCTAAGTATCAGCCTCAAT
TCTGCTGCACTGTCTTACACCCACTCGCGAGAGGAATGCCCGCGAACATCAGGCTGGATT
CCGCCCAGGTCGAGGATGCATCGACCAGATTTTTACTCTTCGCCGACTACTTGAAACGCG
TCAGACGCATCGCCGACCGACAATAATGATTTTCTTAGACTTGAAAGGTGCCTTCGATTC
AGTTGATCGAACATCGCTTTCCAGTGTGCTTCATCGAAAAGGTATGCCCCAGAAGTTCGT
GAACCTACTGAGATCATTTTATTCTCATACTTCTGG

>FgSTRG.71525.1
CGAGGAACACAAGTTCCTGTTTGCCAAATTCACATTTGTCGGGATTGACTACTATTCGGT
GTTCGGACAAACGTTGAAGTAGTAGCGTCAAATGTTGGGAATGTTCATCTACGCTCGACG
ATGCGATTAGCAAGTCATCGATATAGACGTGAACAAATCCCAAGTCTCGTGTAATGCTAT
CGATAAACCTCTGGAATGTCTGGGCAACATTTCGTAAACCAAAAGGCATGCGCAGGAACT
CAAACAAATTAAAAGGAGTCGTGACAGCGGTTTTCTCGAAATCTTCAGCGGCGACTGGGA
TCTGGTGATAGGCTCGCACCAAATCGATCTCAGAAAATACAGTCGTGCCGTGAAGTGATG
TCGTGTATGTGGGATGTCGGATAGCTATCGTAACGGGTAACCGAGTTTAGTGCGCGATAG
TCGCCACATGGTCGCCAGCTAATGCCATCTTTCTTAAGAATCATGTGCAGAGGTGAGGCC
CGTGAACTGTGAGAAGGACGAACAATACCTTTAGAAAGTAAAGTGTCAAACTCACGTTTG
GGGAAAGCCAGTCTTCGAGGTCGTGCCGTGACTGGTGGTCCGTTAGTGACAATGTGGTGT
GCCACACGATCGGTCACTGTCTCTATCTCTTCAAATGGTTTAGTCAAAATGGGGAATTTA
ATAAACAAAGACTGAAAATCGTGCGGAATGTTAGAAAACAATCCTGTGATTCGGTGTGCA
TCTGTTCGAGCTGCGAGACCCGTAAATTTAATGTCCGACGAAGGATCGATAAGCTGCAGC
CTAAGTGAATCAACAAGTAATTCATAGTGATGCAGAAAATCGATTCCCAGTATGCCTGTG
GGAAAGTCCGCAAGGATGAACGTCCACAGATACCGTCGTCGTGGTCCCAGGTTGACCGCA
AGCTGTCTCGTGCCGTAGGTAGGAATGAAAGAACCATTCGCCGTTGACAGCCGAAGCAAA
GAAACTCGTGGCTTGTCTTTACCAACCGGCAAGACAGAAACTTGGGCCCCAGTACTAACT
AGGAACCCAGCGTTAGTGCACGAATCATGCACTTAAAATAAACGGCCAACCTCAGACTGA
TTGCCTGCGAGTACGGCCGCTTCTACTCGCCCGTAGAGGCGTTTCCCGCCGCCAATGAAC
ACGGCTGTTTTTACCTAAGGGCGGCTGGTCCGAAAACACGGTGGAACCAACAAAATCCGC
TGGTAGGGTGGTCTGGTTTGGAAGAGGCAGGTGAGGCGGATTCACGGCGGATGGAGGCAG
TGGAGGGCGCCCGTCCGTGCCGTTGCTTGCGTGGGCTACTGCGAAGGGTAGGTATTTTGA
AGGACAGTCGGCGCTGGATGGATTGAGAGTGCCGAGGCCTCCGGCGATTCATCCAGATCA
ACACCCCGAGGAACGTGCGATGTTGTGGCGATGAGGGGATTAGCCCCACTACCGACACGT
GCGACAATCTTGTCAGCCACGGCGACTGCTCGTCCCAAGGAAGAGTCCTCGAGGAGAGCA
GTTACGGTGGTCTGAACATGAAAGGATAATGAGTCTAACCACAGTTCCTTAACTATCTCC
GAATCCTTATCGGCGGGCCCTGCCAGGGACCGGAGGTGAGCTAGGTGGTGGCTTGGTTTT
GTATCCCCTATGGGGTGCCGGGCAAGTAGCTGACGTAAGCGTTCCTCCCGAGGAAAAAGG
AAAGGCTGCAGTATAGCCTCCTTAAGCCGATCGTACGGCTACTCTTTAGGAGGATTTAAT
ACCAAATCCCTCACTGAGGCGATAACATCGCCCTATGCCTTAGAGGCAAGACCACTCGAG
AGGGTATTAGGTCTTGCGAGGATAAAGTGCACTCTATTCTAGATTACGCGTACCGTCTTC
AGTCAAGGAGCTTGAGGCATTTGTGGGGTTAGTTAACTTTTATCGTCGTTTTATACCCCA
TGCTGCTGAACGCTTGCTTCCATTACCTGACCTACTTTGTGGCAATCCACGTAAGTTGTC
GCTTACGGGTGCCGCACGAGTGACATTCTCGAATGAACGTGTCTCCTTTTCGGTCTGACA
GCGAAATACGAACGTTATCCCCTCTATTGGTCGAATACAGAAGACGTATTTCGGTTTACA
GGTGCGAAGGTGTATTCTAAATATCGTGGCATGGAAACAGTGCCGATACAAGAGATACAC
CCAATGGAAAACGAACGCAACGGCCGTGCAAAAAGCGAATTGCGAGCGCGTACAATCGGC
GAACGACCGAAAGTGCCAGTGATTCAAAACGAGGTCGACGGAAACCTCGGGAAAGTCAGC
CCAGTAAAACGTACGCAACCGGACAACACAATGAGGTCGATGTCAACCGTCAGAAAATAT
CGTAGAGAAAATAGATCCAAAATGATGTCCAGAAAACGGCCATTTTTTCAGAACGATCGA
GTTTACTACAGCTTATACACTTGATAAGCTTTGGCACGTCGAGTTTTCATTGTTTCTGTG
CCTTTGCAGGTCGTTCACGTGCAACCCCCACGGAAGAGCGCTGCATTCAGCACACTCGGC
GGCTCTGCTTGTCTGTACCCGTGTCGAACTTCGGTCGTTTCTATCGTGTCATGGCGCGTT
CGTTGCGGTGTTACAGTAATACACGGGTTCCAGGCTGGCGCTCAATTTTTCCTGATTCTT
CCTGGTATTTCCTTTTCTGAGGTAGTCGCTCCGCCGAAATCAAGAGAGCTGGACAACCGG
AATGGCTGCCAGAGGCAAATGCAACAGATAGTAGCACAGGCAGCGGTCTTAGAATGACCA
GCAGTGCGAAATAGATATTACGCTCAAAAGCGAAAAAATGTGTTCGATGAAACAGCACAT
TGAAAGCGCAACATCTTTACATGTAAGGAGACAAAAATGCATCGTCACTTTTCTTTTTTT
TGGGTACTTAGTCCAGCTAAACAGGTCGAGTGAAGAAGACTCCAGGAAAAGTAAAGTTTC
AGCTTCAGTTTATCCAAGCATTAATTTCGCGCTTCTGCACTCTGCTTTCGCTCACAATTG
TCCACCGTTCTTGTAACCAGGATGTGAGCGCCAAAGAACCAATGTCGGCCATTGTGTTCA
ATTCAGTTGAGCCTGACAGTTGTTCGTCGAATCAGTCGAGATGATGTTGAGACGAGTGCC
AAGCGACAATATCAGAGCTTCTAAAATGGTTTTTTTCTCGCAGTTAGATCTGGTTGATGT
AATTCCAAGACACTTCAAATCAGAAAGCTAGACCGTACCGCGTATTACGCGGTGGCGGTG
TGTGTCCGAAAAAGTGTTGATTTATGCATTAAGGCGTTGGCAAAACAAAGGAGTGTTACA
ATTAGGGAGGTCGAAAATGTACAGAAACCTACACCACAAAGAAAAGATCTCTAATTCCAC
GAGTTCCTGAAGGATACAATTTCAGATCGGTCGGTCGTCAAGAATAAGGGGTCTACGAAA
GTCCGCGAGCTAGTTTCGTGGCTTTTCTTTGTACGCGTTCCAACATTTCTAGGCCCTTGG
TTAGGCCGGAGTGTACAATCTGACTGCCTTGTTCCAAAAGAGGTCGAATATGTCCCATAA
AATATCCCTAAGTCATTTAAACTGTGGAAATTTTCGTCTCACCATGTTGAGAACGCGTGA
AAGGTGGACCTATTGGTTAGTTAATGGTGAGAAGGACAGCGACTTGTTTAACCAAAATCC
CAAGACTTTGTGCTGCCCCATATCCTGGATTCGTGTGGCGTTTCTAGTTAAAAAGTTGGG
CAGCGAGGTTACTAAATGATATGCTTACACATTTGTCCTCATTATTGATAGGCTCCAGTC
GGCAGACCATTGCTTGGTGTGGTCAGTCGCCGACTGTACCTTTGTGGCATTGTTACCCCA
GACCATTACATCGTCTGCGTGCATTGCGATGTTCACTTAGATGTTGTTTGACAGGCCATT
TATGTAAATCAAAAATGAAGAACCTAGCACCGGACCTTGAGAGAGTCCAGGGTGAATAGG
AGATGGCTCAGAAAGACATAGATCTGAACTAACCGTGAATGAGTGGTCTGTGAGAAAGCT
ACGAAGAAGAGAGAGCGTTTCTGAGAATTCCATAGGGTTCCAGCTTATGCTTAAGCGAAA
TATGAGGTACCCTATCAGAAGCTTTTGCGAAATCAATGTAGATTGCCTGTGGTTTCATGC
CTTCATCGTACGCCTGAGTAAGACTATCCGTGACGCAAATCATATTAGTGATGGATGGCC
TTCCCGGTAAAGAGTCATGTTAAGCAGAAGAGATTAAACTGTTCTTGCACAGGTGTGTCA
ATATGACACGTCTCAGCGTGCGCTCAAAAGTCTTACTGGGAATGATAATTGGGTTAATGG
GTCTATGGCTCCCTAGTTGATAGCGATTGCCTTTTTCAAAGATAGGGCTGGTTATCGCTC
TTTTCCAAGAGGTTGCGAACGCGCCACAGTCGAAACATCGCTGGAAGAGATCTGCATAGA
TTTCCGCCAGTATTGCGGACGTTCCCTTGGTAATTCGAGGATTAATCTCGTCCCGGCCCA
TCGACGTAATTGGGTCAAGCTGGCAGAAGTGACTTGTCGCCTCCTGTCTGGTAAAGAATA
CGTTGCATAACTGTTGTTCAACTGTAGGTTTGAGAGTTGGGGGTGGGCGGAGGTAGGTAT
AGAGGTATATACGGTCTCTAAGTATGATCTATAGCTAGAGTGCCACCTCCAAGGCGGAGC
ACAAGTGGGGTGGCACCTGGCTGCCTGGTTTTGCGCGTGGATCTGAAAAGAACGGGCTAG
TTTGAGTTTACTCGTGCGAGGATAGATCTTTACTGTTAAACAAAGGGCTCTCTTGTTTTA
ACCTTTCAAAAATTATGGATACGTTTAAATTCTGCCGCGTCCGTTTCTAGTCCCGTGGAT
TTAAGACTGACAGGCCTGCTGGGGCATTCATCTAACAGGCGCCTGATAGAGCGTGATAGT
GGAAGTTTACTGTTGGCCGTGTCTCGCTTCTTAGGGACATAAAGGTGGTCAGTCTGATGG
CTACCGTCTTCAGGGTTGTTGTTGAGAGTTTTCGCGTCAGCTAGTCGACCTAAAATGCTA
ACTTTATAGATCAGAAAGGACATAAGGTCATCAACGTTGGTTCCTCTGAATGCACGGGTT
TGCTTGCACTGAGAGTTACTGGCTAGTTACCGAATTATTTAGTCGAACTAAAGGACAAAG
TGACCACCGTTGCCTAAAAGAGGAAGAACGTAGACCACATCTTCTTGGTGTTTCTCGTTG
GGGATCACCAGATCGAGCAGTGAGGGAGTGTGCTGTGTACGGTATCTAGTTGGTTCACTG
ACGTGTTTCGACCAGGAGAGTTCAGCTACTTGGTCTGTTGCTGCCTGACCAAAGGGGTTA
ACAGCCCTGTTTCTCGTACAGTTGATACCAGGAGCGTTGAACTCCTAGCAATGGGAGGTG
GGTAAAGTGACAACTGACTTTGAGGCTTCGTGGCTGTTTTATGTGGTCGAAAAATTCATC
TAAACCAGTGTGTGGAAGGGATGTCAGAAATAAGTTTTACCCCTCGCCCATCACGAGTCA
ATAATAGGAATCGGGAGTAGAATAAGTACAATGGTAGAAAAAAACTGTTGCTGAGATACA
GAACCACCCCACCGGCTTTGTCTCATAAGGAATCCTTTCGGATGGAGATGTACCTAGTGA
AATTTTACCATCAAAGTTATCTGGGGTAAGCCGTGTTTCTGTGATTGTTAGAATGTGGGG
TTTCCTGTCAGCCACCAGCTGCCTGAGTTCTAGTATCTTATTGGAGATGCTTAGACAGTT
GACAGAGATGCATCTCGGAGCATGCTCAACAGAGATTTGAGATTAAGTACTACGGTTGGA
GGGAAGAGGCCTGATTGGGGATCCTGAGGGACTTCTTTGTTGTTCAGTTCCACCGTGGAG
GCCTTGGCGGAGGCTTCACTTTTTTCGAGGTCGCTTCCAGGGAATGGGTCTGTGTTGAGG
TTGAGCGAAATAAACTTCGAGGAGAGTGCAGTTTTTGTGTCTGCTGTAAAATGCTAAAAG
CAGATGTCTGCACCTGAATTTCCTGCTATGAGCTCATAGGTTCTGGGAACAGTGGGATGG
CGGGGGTATTAGGAGTTAAGTTTACAGAGGGATTACCTAGTAATCCTAGCTCATTCCGTT
TAAATCTTGAAGGAGAACTAGGAGTAGGAGGTTTTGTGAATCTAACTGCTAACAGGGGCT
CCAACTTGTCTTTTCTTATTAGGACAGTTCGAGGGGCACAAAGAAGCTCGGGGTCGTTGT
TCTTCCATGGGTATTCCGCTTTTCCATTTTGGGCACTTTTGACCTGCTTTCCGAGCGAAT
ATGGAAAGGTTTATCTCATTGGACCCCTCTGACATGCTCGAATATCTTTTTTTACCGTGC
TTGTGTGGGTGAGAAGATCCAAGAAGGCACTCTCATAGTTGAATTATAAGATTGGGCCTA
ATGTATTTATCTTAGACTTCGAAAGCACCCAAGACACCTTAGTTAGACTAGGAATTTTGG
TTGTTAGGCCTTTAAGCAGGGTTTTAGCCTCCACTGGGCTTGAAGTTCTGGAAAATAACC
CCAGAATCATGGCCCTTTCTTATGCGTTGGATGCCTTGATGATTATGAAAGCCGTATCCA
GAACTATTAGCTGAGAAACTTTAATTGCATGAGTTGCTGCAGAGACTGTTAGGAGTGAAT
TAATGCTGGGCTCTTAGGTTGGCAACCTCAATGGCCGCCCAAGTGCTTGATTCGCTTACA
TCAGTTGTTTGTTGGCCAGAACAAGTTAGATACAAGAGGTGGTTACCATCAGAACCAATT
CGCTCTGATTCTAGACGCATAGGAAGGGTAGACTCGTCCATGTTCGGGGTCGAGATGATA
CTAAGCATTTGGTTAGGGGTGAAATGTAAACGTAATACACCAAACCGAGTGAGATGAGAA
AAATTGAAAGCAATTCTGGAATTTGCAGCAGTAATATAAACAGCTAGGAAACTCAGTAGA
AGCTGTTTGCATTGAAACCTACCGCCAAGGTCGTTGCATCGGAGCTTCGTGTAAGGGGGA
ACCTGAAAACAATCGCCGTGAAGTAACTGATTCGTCTGGTTACTGGCAAGCGTCTCTTTT
CTGTGCGATTTCAGATCACACTACATGGGTTGTGTCAAATTCGAAGCTAAAAGATATTGA
GTGTAAAAACCAGAACAGCATATCCCTCATGCAACGATACCATTTTGTATTATCATCATC
CTATTTGCTGATAGTGTTGCTACAAGTTTTTCAATGCAAGTTCCATTGAAGACTCCTTGA
GTTCTCTCTCTGGAACATACTACAAATTTGATACCCTCCCATGTCAAGAACCCAAACCAA
GTCTCGGGAAGACGATGAGACACTCGCTTTAAGCGAGCAGAATTCTACTGACGTCACATT
GGTGCTGTTCAGTATCTCAGACTGGCTTTCTGTGAATAATCCAATTATTTACCCCATCCT
TCCTGTCCGGGGTCCGGATAAGTCTACCTTAAGAATCAACCATGACATGGGAAAAATGAA
GTATACGTCTGTAACTTCTCAGCACACAAACACGCGGATCTAATCGACAGCCTCCTTGCT
GGCGATGCCTTTGATGATGCAACCAAGACAGCTACTGAATTTATTTCTTTTACGCGACTA
TTTCCTGCTAGAGGATATGTCAGCTCCGCGACTAACGCAAAAAGCATTCACGGAGATTCC
TGAAAATACAATACGATGTGGTGTCCCCCGCACCGTTTGCGACCGTTGTACCACTCGGTC
ACCCGGTCCGGAGTAAGACGTATGTTAACGGTACCTCACCCGGCCTTTTTGTTCAAGAAT
GCACTTCTAGCCTTTTCACAACCAATTACAGGCTCAAAGACAGCAGGGTTTTACCAGATG
AGCTGGTTCCCCGTTGTGCGACACATTCATCTCTTCCGAACTAC

>FgSTRG.48760.1
TTTTGTCATGCTTGGCCGCATGTCCGTCACAATAATTTTGCATCCCATCTGAAAATGTTT
GCGCAACTGTTTTGAGTGTTTTACGGTGCACATGAAGTTGTTTCTAATGTGCGCATGTAA
TCCATTTGTCTGATGATGTGCTTTTGCATGGAACGTTGGACAACTTTTCCGCTCTTCCTT
TCGAAACGCATCTTGGTTTTTTGAAATGTTTCACTAAAGGACCCAGAAATTCTGGTCGAT
AGTTGTACAAACGATTGACTGAGGGCTTATCCGATTCTCGTCGGTTAGTCACGCTCTCCT
ATGCAGATGACACAGGTTCACTTTTACCCCCAAACGTCAAATATGATAACTTCTTCATTA
TTTGGAAGGTGTTTTTTCCAAACAGTCTCCGAACAATGCAATCATTGTACACGACTTCCC
GGGTACCATTGTGAGCATTATTGTAAACACTTTATTTTAAACGACTCCTTAATCCAAGAC
CTTTTTCACCCAAGTATTTACCCTCCACATGCCTGTAGATTTTTTCCGCGGACAATTTGG
ATAGTGAAATTTCTTCTGATCCAAACACTGACATAAAGTGTAAAAGTCTTTTACTATCCT
GTGAAACACAGCCCAGTTATACCGATTTTGCCTACCTTTCTATGAAAAAAATCACTTTTT
TAAGTGGCTTCCTTTTCCATGATTATCCATTTGGGTTCCTGATGCTCCTTTGTACGCACC
TTTGCATGATAATATTGGGTAAAGTTACCAGACGATGATCTGGTCTATGAATTCCGGAAA
ATAACTGGCGCCTGTATGAATCCCTTCAAAAATTAAGTTACCGTTGACAGAAAGTTACCA
CGAAGTGCTTGAGTGTAAATATCACCATATACGAAAATCAATAACAGGGCTGTGCTTACG
ACCATGTTTGGCGCAAAGTACACTACACTGAAAAGGTACATTAGTAGGGTTAGTTTACTC
TTTGCAGACGGCTTGTCACATTCTCCAGCCACTGTGAAACCAACGCAAACGGAAGTTACG
ACACGAGTAACCCTTCCAACTTTGCCGGAAATATGACCTGGTGCAAGTCGAAAATCTGGG
TTTGTCAAGCGAACAAATTAATAGTTCGTTTCATCTGGACCGTCTTGCACGTCGCACCTA
GTGATGAGCAACATAGCCATGTCGTCCCAATATTTTACGTTAATCGCTTTATTTGTATAT
TACTACACAAACCTGTAGTTTTGGGAATGTTAACTGCAGCAGTTCCAGAGAGAAGTCGAC
TGAAACATCAAACACCGCTCCGGATAAGACAATGATTGCAGTGCTTGGTATCTTAGCTTG
CTAACATTAACAGCGTGTTTACCACGTGAGTTAAACATCAAGATCCATCACGACGAAACT
GCACCTTGGCGTGGTGTGATGGTTTGAACGCCTCCATGACCCAAAGAGTTGTGCAGGATG
GCTTCATTAAGCCGGTGATGCAATCATGCCTGAAAGGTTGATGGATAGAAGCCAGACGAA
GTTCAGTCTCTGAATCAGTTGGTGGGCAACAGCTGATTCTAACCACTACACCCCTGGAGA
GGACGCTCCAGTGAATAAACGTGGAGATGTAGTTTGACGATCTAAAAACCTCCACTAGAT
GGATGTAGGAATGGAGTACCTGGGGTTTCTCTCGATGGTGGGAGAAGTCATCACATTTCA
TTGGGCAGCTATCGACTACCTAAGCTGGGCAGCCCCCAGCCCAAAGAATGCTGCCCCCTC
CACGCTTCGCTTGCTTCATTGGGTGCGTGTGGCTGAGGACTAAGTCCGAAAGGTTGGTCG
ATAAAAAGGCACTAGCAAAGACAAAACGGAATGCTAGCAACAGTCAGGTCTCCAGTGACA
GACCAGAAGAAATTCCTTCGCGGGTTCTCCGGTCAAGTTCCCGTGCTGGGTCAACGCCCC
ACTGTCTTGTGGGTCAAGCTCTTGAGTCAAAGTCTCCGGTTTGGGTTCTCAAAGAAAGAC
TTATTCTGCGGTGGGCAGCCGCAAAGTAAGATTCGCCTAGGAACCTCTAGGATTTTTCCT
TTAAAGGGCCTTACAAACTTTTCCTCTCTTAATTTAAAATCCATACAAAACGCAAACAGT
AACTGCCGTTGCGAGGAAAAAGGCAGTGGTTCAGGAGATGAGCATAAATAGAATGAACTT
CTCAAACCTCAGTGTTCACCTCATTTGGCTGCCTTCAATACCCGCACACTACATCTGATA
GGGCAACAGGATGCCTTGGCTAGAACTCTTAACACTTTCAAAATAGATGCATTCTGTGTC
TCCGAAACACGCATACGAAACCCCACTTCTGCGACCAAGCTTGGCACCTCATTCTCTCGC
TTCACTCTTCGTGGGTCAGGCGATTCGGTTGCTAGTGCTTGTGGTCAGGCCAGCGTTGGA
ATGGCTTTGAGTATGAAAGCTGAGTGTGTACTGCTAGTCATTAAGCATTCGTTTGTGTGG
TTCGGTTGGGCGGTTCTGTTAGTGTCAACAACAACAAACCGGGGCGTCGATGCTTGTTTG
TAGTGTCTGTGTATGCGCCGACTGGCTGCAGTTCCTCCGAGACCGAGGACGAATTCTATC
AGGATTTGTCTCAGCTGCTTCCAAGAGTGCGTTCAACAGACGTGATGATCGCTGCTGGGG
ATTTCAACCTCCAAGTTGGCCGTTTGGGAGATTTCAAAATGCACATCGGAGCCTATTTGC
TACTCCGGTCGATTGTACCGATAACGCCCATTGTCCCTGTCAACACAGTTGTCGGTGCAG
CCGGATGTGCACGATCCAGCTGAATGCCGGTAGCAGATCAAGTAAACCTTGTACACCGCT
TAGAATGCCACATGGGACTCTGGTTCAAGTAGGTCTCACAAACGATGTATCCCTTCGACA
TCATTTACTCTTTTGGATGCTCACAGATCCGTCCCTCCGGATGCCACATTCAATGAAGTG
CGTAAATCCCTGAAAAGTTAACTTACTAGGAGCCTGAGGAAAGACTGTGAACAGTGGTGG
ATTGCGAAATGTGGAGGAATGGAAAAGGCTGCGTCTATCGGCAATACTTGCAATCTTTAC
CGTTTGACTAAGAGTACCTGTCCACGGAAGCCCGGTGTAAATGAGTTAATTAAAGAATCC
GACGGCTTACTGATTCACTTTCAGTGAAACCGAAGCCAGGCCGGTTTGCAGCTGGGTTTG
CACGGCCGAAACCCGGTCTGCCCACCGTCCTAACCCAGCTGGAGCCCGCTCTGAGCTTGA
ATCAAACCCGGTCGAAACCCGCTCCGAACCCGACCCAAGCCCGGATGTTCGGCTACTACG
ACATGGACCATAAACTAAGACTCCCAGAACATCCGAAATAAGATGCTATACAACAGAACA
GATTTATATATTGGAAGATTTTACTTCCGGTAAACAATTACTCGGATACTGTTGAAAATA
CGCAGACTGTTGCAGTGTACGTGACCAAGCAGCACAGCTACGCAACGAAAGCGGGTCGTC
CATTTAAAAACCCCTATGCTATTGGAAATCAACCTATGAAGTGGAACATAAAGAATATTT
AGTTTTTGAGATTCCTACGAAATATCATGACGATCCATGTAATTTCCTACCATTAGTACT
GCTGATTAACGAGCCCGTCTCAAAATCGGTCCGAGCTCAGACCATGGAAGGGGGTGTGTG
CTATATGGGAAGCTTGAAACACCAACTATGAACGTGTGAATATACCAAGAATACATGACA
ATAAACTTGCCGCCTTTCATTGTGAACTAGTTAAAGCTTTCAATTCCTTTTTTGCTTTTG
CAATAGACCCAAGAGCGAATATGGACCCCTTTTTTTACAAACCCACATTCCAACAATAAC
ATTTGACGCCACACTTATCTTTCAATTGCTGTGCGCCCTTAAGCCATTCGTTTTTCCTGG
ATCAGATAGTTTACTACCTACTGCATTTCTGAATAACGGTCCGGACCTTCCCATTCTCTT
TCTGAATCTTTTCACGCTTTCTATGGAATCTAGCCGGGTACCATCCAGCTGGAAAATTTC
GTTCATTATGCCACATCATAAGGAGTTCACATACGATGTTCCTGAGTACTGGCAATGAAT
CACACACCTATCATTTCTAGAATTATGAAAGGGTTCTCAAAAGATCTAAAATTCCAGTTA
TCTGCTGAATCTGAAACTTCCAAATTCTAGGCAACGTTTTCCTCCAGTCTCGCTTATGTT
CGGCCCGTCAGTTTGAGATTTCAAATCTCATCACCGCTGGAACCGACAGAAGACTGGTCC
CAGTTGTGCTGTTTCTTGGCATGGCGAAGGCATTCGATCATGTGCCCCACTCCCATCTCT
TAGCTCAGGCATGGTTTTGGAATAACCGATCTCCTATTTAAGCCAGCATTCGCAGAGTGT
ATTGATCAATGGATATTCTTCCCAGCCTAGACCTGTCACTCGTGTAGTTTTTCAGGTCAG
TGTTCCGGGTCTACTTTTATTTCTCGTATATATAAACGATATCCTCAATACTATCATTCA
TGGCAGGCCTTCCATTTCCACCGACCAGAGAGAATGTATACGCGTTTATGCCCAATGTAC
CAAACTACTGTTGTTATCATATCTGACAACCTACGTTCTATTGACCGCTTGCGCTCTGAA
AGAGTCGTGGAACTATCAGCTGATAAGTGCGAAGCTCCTATTATAATAATAAATGTATGT
TTTGGATATACGATACATGCTTGGTTGCATGATCAATTGTGTACATCATGAGAACTAAAA
CTTAATTCATTTACTTCGATCTTTCTTTCCGTGTTTTGCACTACTGTCTCAGGGGGTTAT
GGCAAAAACCTAGGTGCAACTTAAGTCGATCGCTTGTGTGTAGCTCCAGTTTTGTAAATA
GGTGCTGATGAACTAGTTAGTTATTTCAATTAGGATTGTAATACCGTGGATGATCAAAAG
TGATAACAAACCGTGGACCACAGTGGGTTACATAAGGACGAGGTTCATCCAATCAGTGAT
CATATACAGGGAGATATGACTTCGTCACATAAAAAGTGGCACTTGTATTTGCACAACTTA
ACAGTCAAAACGGT

>FgSTRG.10592.1
AGCCAATGACGATCTAGAAATTTCAGGGGACCAACTGCACTCAGTGGCTTTCAGGAGGTT
CAAAGTTACGACGTCCACAATATACAAGACAAATTGTAAAAGACGACATCTACAAGTGGA
TTACTCGCCAATTCGTCAGGACGTCTGCAGCGTCTGCAAAAACAATGAACCAAACGTGGA
CTTAGACGAGAACATTCAGTGGGTCCAATGTGGAACCTGCGGACGATGGACACATTTCCG
GTGTGCGGCATTTCATAACGAGGAGAATTACCGTTGCGTACACTGCATGGCCCATTGACA
CCGACGCCGCAACACGTGAACGAACACAAGGCCCTTTTCAGGGCCACGCCATTCTGATTA
CCTTTTTCGTTGCTGCTTTCTTAGCATGTAAAATTAAGCGGTTGGCAAATGAGTCTTCCT
TTATGTGCGCAACTCCGGGATGGGACTCGATTATCTCCGGTTTACACGCAATAGTCAAGT
GGAATAAGATGGCACTTGTGCTTGTGTATAAAATTATTACCTCTTCGATTTCCAATATTT
AAGACTGGAAACAGAGCATCCTTTATCCGCCAATGAGGTAAACCAACTGTAGTGAAATTG
GGTGGCAGTGCCGCGGGTTACGTCTCCGTGTTGTACACAAGAACGGTTTTTGGCCGGTCG
ACGATTTCCTTAGTATCGATTCACTGATGATTCTTGTAAACGGCTATATAAACATTCGAC
GGAACTCCGGCAAGGGACTGCGGTCATCGCCGGTCGGATACGACTCACGGATTAGCACGG
GCGATAGTGTCACGCAGCGAGCCGTATTTCATGTACTGATAGGAAAAGTAAACGTCTGTG
GCACGATGTCGTCTGTGCTACAGGTGGAAGTGTCTTGCAGTAACCGACTTTGAAAATGAA
AGCGTCTCCAAAATCGTCCGAGAGAATGTCATGTAAAACCATTTCCCTGCGCTCATAGGC
ACTGAGGCTGTTCTGCTGACTTTTCATAGCGTCACCGGATGGAAAGGAAAACAGCGTTCT
CGATTCCAACTGTGAGCCACCCATCGTTTTAGTATTAAGATCGAAGAAATATCTGTAAAT
TGACCCCACAAAGCACGAGAAAGGATCAGCTTAATGACAGAATTAGGTCCTCCTTTTATA
GCCAGATATATTCAGTTTTAACTGGTTAGATACCGC

>FgSTRG.11743.1
CATTGGGATTCATGTGCGAAGTTCCGGAAGCTGTTTTGAGCAGCCTCGTAGCTCAGTTGG
TACAACACAGGCGGTACTGAAGCTTGAGTGGTGTCAAAGCTCATATTTGTAGCTGACCGA
AGCCAAATATTTTCCTAAATAGGTCAAAATATCTGCAGAATACACGTGGGGAAATTGAGA
AGATTTTGAGATTATTCTCTGATTTGTAAAAAAATTTGAATAATCACTAATTAGCAAAAT
TGAAATACGCATAATGAGCCAAGGCGTGCATATGACATTATCGAAAATAGGAATTATGTG
ATTGCAAGAATATTACCATTCATGATGAAATGCCATGTTAACTGAGGCCGTGCTTTATTA
TCACTATATTATGAACCCCTGACAACGGGATATTAATACAACTAAATTATGCTGCTAATT
CAATTTTTTTCAAAATCGTACAGTGTTATGCTTATCACCTGCTGTGATAGGGTTCATACA
TCATACTGGAGAACTGAGAAGAAAATGCTAAACCCGCACTTCAGACCTCTTGAACAGTTC
TCACCATATCCAATTCACACACAAATGAGGTCGGTGGAAGCGAGAGGCACTTTCGTTACT
TGTTAAATTAGTGAATTCTGCTCTTCATCTCTTTGCGGCTGGTTAGATAGATGGAGTAAT
CAATCCGGAGTTCTGGCGGTTCATTTTCATTTTGAGAGCGTATGATTTGCCCCATCAGTA
GACTCCACCACAGTCTATCCCAGTATATGAACTGGTCCATTGAACTCAGAGGTTTATTTG
AATGCAGTCGCTCCCAAAAGATGGTAAATGGAAGATATGAAGTTCAGGTAATTTTTCACA
AGGCTCATTTGATGCGAGTACACCCAACTGAAGGCAGTATGCCACAGTTTTTCGTTTTAT
GAAGTCCAAATGAAAATAAGGAAATTCCCAAATTACAGTTTTACTTTCAGGTGGTCACAC
ACGCTGTACATCCTACGACAATGCTTGGTAATAATTGTGTTTTCTAACCTTATCCTGGAT
AGAGCTTCCCCGTTCCGTTCTGTATATTTATTCTCTTTCCAATGAAATTTCATCCTTTGA
GTGA

>FgSTRG.20432.1
GCGGTTCCCTAAACCTCCTAAAGTGGACAAGAATCGAGTGCTTTTCAACAATTCATTGCT
GGTTTCATTGGACGATACATTCGAAAGTGCGGACGTTCATAAATCCCAATCAAAACCTCG
ACACAAATCCAGAGAGCTCCTTCTTAGTATTACTTATACGTTACAGGACGAGGCTACTGG
GAAATTGTTGCGCCAACTTTTCAAGGATAATGTGGCTTCCCTGTGATGTAATAATGTATA
AGAAGTGTACAGTTATTTTTAATATATATCCATGCAGACTGATGCTGTTGTTCA

>FgSTRG.68695.1
TATTTCTATGGCTACCAACACGTGAAGATTTCTGGGTCATGGTTATGGGTCAAGTGAGCT
GATTGAGTTTTGGTCCGCTTCTTGAGTTAGTTGGATTTCTTTGACTTCAGAAGACTGCAT
ATGTGATTCATTTCAACGCGTCTATTGATTGAATTTGTTGATGACTGTCAGCCTACCAAG
AAAACCCTTTTCGTATGCCGCAGCTACGTATACGACACATCTTTTAGCTTCCTTTTTTTG
ATGATCCCCTAGTTCGGATATGAATCTTCGCATGTTTAGATGGATCTATGAGCAATCTGG
ATGCCATGGGGTTGGAACAGTCTTGTGGTCATTTTGGATATATCTTTGAAGCACCAGAGT
GCTTTCCTTCTGTCAAATTGTGCTCTTTGGCCGGTTTTATTTGGATTCGGTATATGATAC
TCCGTACGAAACTTCGCTGGTAGCCGTTTGGTTGCTGCATCATGAAAAGATAGTTCTCTG
CTTGCTTTCCCAGCTCCATTGTGTTTCAGTTCTGTGAAATAGAGTTCGTGTGGAAGGCCT
CCGATGGTTGTGTGAATGATTACTTTGGAAACCTTTTATTCGGTCTGTACGTGTGTTTTG
TATACAGACGTCTCCAGTTTACCGAGACCGTTTCGTCCTACCAATTGGTCAATAACAATA
AATACTAGTTTGTTTTCTCTCTTCACTACCACGTTGATTTTGATGTTCTCCAAATCGTTG
TTAATTGTGGAGTGTGTCTTTGAGGTCTCCTTTTGTTTGACGATGATGAGGGCATCATCC
AAAACTCTGATCCAAATTTTTGGTTGAATCCTTGCTTGTGCTATATTTCCAAGGGCTTGC
ACAACACATCACATGGCGCATCGTTTTTTCGATACACTCCGAACCTCGTTCGGCCCTGAC
ATATTGCACAACAGCCTCTTCAAGAAATCCTGATATTGAC

>FgSTRG.39370.1
CCTGTTTGTTTTAATGCATTCCTATCATGGCGGCCAATTTTCGGCGGTGGCTGTTCGTTG
TCGCCTCTGGGGCTGTACTGCTAGACACTACGCTGGGTTGGTCGGTTTCTGACGTTCTCC
GGACGATGAAAAAGATGCACCCAGAATTGCGTGGCTGTTCCAGAACTACAATATGGAGGC
GCAAGAAGCTGATCTCGGTTCGCAGGGTTGTTGGGGGCGATTTCAACTCGTCCCTCATAT
GCGATGATGGTTTAAAAAGCATATGTTCCGTTTCAACGAACAACGAGGCCGATGATTTAA
TTGATGACATCGACAGTCAATAGCGGACG

>FgSTRG.53476.1
GTGGCTTAAGATACCATGTTTATATGTACAAATTACGAATTCAGTAAGAAAACAGCGGAA
AGTAATTGTGGATGGAGAAAGCAAGCAGTTAACGTGAAGAGACCATAAGGGACAGAGGAG
TAAACCCGGCGCAGCTGCTCGCAGATGACGGGCATAAGGAGCGCGAGAGCAAACGGCGGA
ACTGATGTGGAGTTTATCGGTCACGTAAGAGAGAAGTTGAGGAGATACACGATTCGCACG
TAAAATGCTAATGAACAGAGAATGGATACGGGCTGGATGGTGTGGTTTTTGGACGGGGCA
TAATAGGAAGCGTACAAGAGCTATCAATCCAAACAGGTAAGGAAAGCCCGGTCAATTTGA
ATCGGACACAGCAAATAAGACAAATGCATCACGTGGGCAGACTGTGAAAATTAGACACGG
CGTCATAATGATAGCGTCAAAACAGTTCTGTCTTATTTTGTCCTGCACTGGTCCGATCAC
TTTTTCGCACCCGCGCCCGCCGCAGCATTTAGGGCGTACCAACTCTGCAACAAAGCCATA
CAGGCAGCTGAGTTACTAACTGAATTGGACATGAATTGTTGGAGAGCAGCAGCGTTCGCT
TGCTGCTGTTGTTGGGCCTGTGTGGCAGCTTGTTGCTGCTGTTGCTGTTGTTGCTGCTGC
TGGAGTAGGCAAGCATATTGTAACAGCGCCTGTTGAACAGCGTGTTGGGGTTGACGAACA
GCCGAACTCTGGGTACCCGCGGTAGC

>FgSTRG.5879.1
TTGAGCCTAAATACAAGTTGTGCCGTGCAGATGTACGTTCGTACTGTTTACTGAATTTTG
GACACAACACTGACCCTAATTAAAAAAGTGTTGCGCCAACAACCTCTGATCCGTGAGCTT
GACTTTGAGGTAGCATACATCTCATCATCAATCGGACTGAGACAGAATCATCATCAGTGC
ACGTCCACCTAATGGGACTCGAACCGAGGTGAAAAATTGTGAGTCGATCACCTGACGACC
AGGCTATCCGGGCTGGATCTCAATGGCTTTCTTAACGTCAACACTGCAAGATAAGACGCT
CTTCCGTCACCGTCTTAGCATGGTACCAATCCGGATTCAAGTCCCATTGGAGGCTCAGTG
AATGTGCACTGCTGCTGGTTCATAACCAGTCAGAAGAAGCAGTTGAGCACAGTGTTGCCG
TTGTTTTCAGTGATACGTTGACTGTTACTACCGCGTGATGGAACATGATTTATATAAATC
TAATCTCCCAGCACCTATATTAAAACATTCATTTTTCTAGGTAGAACCACGAAATAACTC
AACCTCTATGTGATTTTCAACCCGACGGCATTAAGCATACGTTTTCTTGACACTTCGAAG
CCGCCTACGACGTGGCACGCAACAGGCTAAACGTGGCCAACTCACCGAAGCACTTTATTC
GTCCGTGTTGTGTTGGCCCGTACAGTCACGTGCTGACACAAGCACGCATGATCTACACCC
CGTGCAGTCATGGACGCACGCATGCAATCGCGCACACACGTACACAGTTGACGTTTGTTG
TACTTCGTCTAGGACAGTACTGACCAATCAGATCGCACCACGTGTTGCACGACTTTGCAC
GACTTAATGCGATTGTACGGTTTTCTTGCCCATCCGACTAGCCACACCACTGACTTGCGC
ACTCGCTTACATGTTTGCGTTTTCGCTGTGCTCGTTTTTAGTGGCCCTTACGGCACATTG
CCACAGTACACACGTTCACCCACTCATGTGTGCCTTTCTTCTGTCTACTGAATTCGGGAT
ACAATGCTTAGCGTCGCGGCAGGATTGCACGGGGTGTAGATCATGCGTGCGTGTGTGAGC
ACGACTGCGCGTGCCGAACACAACAATCCCATTCCTCTCGCTTGTCGCGATTTCTTTCCG
CCATTCATCTCTGATGTTCCGTAGAGATTGTTTCCAACTGTGCCTAGCACACACATAATC
TAACCCAGCCATAACAGTGATACTATCAACAATAGCGCAAAGTTATCCCGTTCTTTTGAC
GCCTTCAAGCAATTTTTTTCTCCGTTTGACTTAAATATAGGTTGCATAGCGAAAAACTCT
TTGAGAAAGACCAAATTTGCCAAACGGAATTCCGCCTGAGTGACAATTTGTGTTTCCATT
CTCACTCCACTTTTAGGTCGAAATATGCTTGTTATTTGACAACCCAACGATCACCTCACT
GCCAGCTACCTTCAGATATACTTTCGATTACGATTTGTTTAGTAAGATGAAAATCAACTT
CATGTGTCATTTGTAAGATTTCACTAGCTTGGCTGACCAATAAAAT

>FgSTRG.24836.1
AGCACGCTATTCGGACGAGGCCTTCAGCCTTGAATACATGTCGTTATTTTCAGTGATGAT
ATTAACTCTGTGAGATGCAAGCAATATAGGCGAGATAGCGAGTGGTGCTATCGAGTGCTT
GCGTTGTCATATTTCCCAGCACTGTTGTTCGCGCTTCACACTCCTTGTTCGTTCGCCTGT
CTCATTATGCGTTTCTGACAAGACCGAATAACTTCGACAGTCACGTGGTTGGCATGCTAC
TACTCGGTTCTTACTCTATATCCTGGATAATAGTCCCCAAAGTAACCAGCTACATTTCAA
TCACTGTACTTCACCCAAGTTCAGTAGAATAAATTAAGTAAAACAGTGCTATTTTGAAAA
GGCACAAAGGCCAAGAACTGGCTGTATGAATCCTCACGCAAGTTTTTTTTATAAAAACAT
GATATTAACAAAGACAGAATCCTTGAGTCATGTGACATTTTCTTCACTGGAACAGATTCA
CGTCATGGTGCCTGTAAATATTATTTTATTTGAAGCTTTCCGGAGGGGAATGGATGAGAT
ATACCTTTGTAACATGATTTATTGGTGAAGGAATAATAAAAGAT

>FgSTRG.8379.1
ATAATTATGAGAAATCACAGTTGTGATTCATTTGTGGGCTCTTCAATGAAGAGTATCCAT
TCACGCTCCAGACGATTCAAATTAGATTCTAGTGAACAGATAACATCGGAGTTTTTGCAG
CGTACTACTTTGTCTGTATGGTACACTAAATTACTATCAACAATATCTAAGACGGCACTA
GCAAACTAAGATGGGCGGTGGAGTGTGCGGTGATAAAAAGGTCAAAAGGGTATGTACATT
AAGAATTAAAATGAAACAAAAGGTATGACTCATACTCACAGTTGTTCAATGTTCTTGTGA
TCAGGAGATGAGTGCCGAAGAGTCAATATCCGCCAATGTCTTCCGTTCAGTTCGGTCTGA
CAGCCATCCGTTGAACAGAACAGGATGGTATTGAGCGAAGTGCCAAGAGACGCCGTTGAA
GCTTCTAAAATGTT

>FgSTRG.83864.1
ATTGCGTCCAGGTTGATGTTAGGCGTCGGTGACAGACTTAGTTGATGTACGCGTGATAAG
GCGTCGGCCATGGGATTAAGTACCCCAGAGATATGTCGTATGTCCACAGTAAACTGTGAG
ACAAAGTCTAAGTGGCAAATCTCGCGTGGTGAGTATCGATCGGAAGCTGACTTTAGTGCG
TAAACCAAAAGTTTGTGATCTGTAAACACCGTGAACGAACAGCCTTCGAGTGCATGTCGA
AAATGACGGATTCCCAAGTAGATGGCTAATAACTCCCTACCAAATGTGCTGTACCTAGAT
TCGGCGGGTTGTAGGCGCTTGGAGAAGAATGCTAAAGGTTGTTAGGAGTCGTCTCCGAAT
TGTTGCAGTACTGCTCCAACCGCTGTGTCCGAGGCACCAGTCACTACCGAAATGGGAGCC
AAAGCGTGGGGGTGTGTAAGGAGTGCTGTGTTGGCAACAGCCTCTTTGACCAAGGCAAAT
GCGGCTTGTGCCGTGTCGGGAAACACAAACTTCCGCTTACCTCCG

>FgSTRG.12656.1
ATATCATCATCATCATCATCATCATCATCATCATCATCATCATCATCATCATCATCATCA
TCATCATCATCATCATCATCATCATCATCATCATCATCATCATCATCATCATTCATCATC
ATCATCATCATCATCATCATCATCAATCATCATCATCATCATCATCATCATCATCATCAT
CATCATCATCATCATCATCATCATCATCATATCATCATCAT

>FgSTRG.43295.1
ACCAGAATTCAATGGAATGCAACTAAGTTCGGCCTGATCCGTGATATCCACCGGGCGAAG
CAAAACTCCCCTATAGTTGTCATAAACATAAAACTGCTGAATACAGTTACTCACGGTGAG
TGATTACAAGAGCGATCGAGCAAAACCAAGCGCAGGTAATCAGAGACCGGTTTCTGTAAA
GATTAGTTTAGTTGGTAAAGGCTTACTAAGAACATCCATCATTAGAGTCGTTCGTTGAGC
TATTAACGTACAAAGCCAGTAATCGATGAGCGCCATATCATGCAGTGTTGGTACACAGCA
AGTCGCTGAGGACCGCGACATCTTATTGGTTAAAGTGTGGGACTCGTAAATTCAGGTTTA
GATCCTAGCTGGGACGCGGCAAACACACATGACTGTCGTAAGGCAGGTTGCTGCTAAAAA
ATAATATTCCGATGGGGAAATACGGAAGAACTTGAAGTAGAAATTTATAACTTAATTCAC
CATGATGCGTTCATACCGACTCAGTAACACAACTACCCCTTATGTGATTCATCGCAATTT
CCCCCATTTGTTACTGATGGTAATATCACTATATCCGGCGGCCCAATAAACGTGGCTTTC
CATCTCTCCATTAGTCTTCGAACAAAATTGTACAGGAAGCAACTCGTACTCGAGCATTTG
CGGGTCTTTCTGTAATACGTGAATAAACATGATATCTGTCAGTGGATTCACTGAATCGGA
CAAGACCATGGGCTACATAATGCTTATCACGCAAGTTATCAGAAATCAATTATGTTCGTC
TAAAACGAATCCATCAGGCGGTCCGCAGTGTCCAAGATTGCGAGAAATGCTTTAATCTCC
GATGGAACCACACCGGATTATCATATACAAGTACGCATAAGTTAGGGTCTTTTAGAAGCC
CTTCAGATGATACCAGAAAAACATCATTCCGTCTTGCGTCCAAGGTACGGGAGAAGTGCT
TTATCCAGAGCACTCAATCTGGTTCAACTGAGTGAGTTATAGAGCGATTGCACATTAAAC
ATACATATATGGTATTGAAATACGAGATCTTGTCGTTGTTCTACCTAAGGCGATTTGGTG
GAAATAGTATACAAACATGGTGATTTTACTTCCATTTCACTCGACATATTAAATTAGTGT
AATTGTGCGTTTCGGCAGTTCTACAAGCCGTTCAGTCCTGCGAATTTTTATTCCAACTAA
TTAGTTACCCACAGTCAATACTCGTTCACTTTCAACCATATTACGTGTCATAAAAACTAT
TTCTTCACTGGTTAATCGGTGTTCCAACAAAAGCCCAGAGGATACAGCAGACATAGGGTG
ACCCCCACGCGCTTTTGTGTTCTTCAGCACTAGTTTGCCTGCTAAGCAATACGATAGTAT
CAAGTTTGACAATTCGATCTCTGCGGTGCTTCCTAACACACTGAGAAAGCAGTTTCAGTA
CTCCTCAATCTGATTTAGTTCACCCAGTTGCTGGCCGTGGTCCACTGGTACTGAACAAAA
ACGCATGCGCTGTCAAACTGCTTCGGTTGATCCATGTGTCAACAATAGTACCTTCATAGA
GCAGGCTGCATAACTATCGTTCTATTACGATACCACAGGTAAAACTTCATGATGCCAACT
AGCCTGCACACACGGTCGAAAGTATGACCAACCCAATAGCTTCAGACTCACTAGTCATAC
CTATGCTAGGATAGAAAGGGGAAGTACTTTATGCCCCATATCTGCTTGGGCAATCGAAGA
TCGTTGGTTAGAAGTGTCGATTTTTCTTATTCGCAGAACCTTTGTGAATACGAATCTAAC
CCCTCTATTAAACGCCATACCTAGACATGGAGCACTTTAGCATTGATTCTGATCTTACGT
TATAAACCAGAAATGGACGAGATGTTACTGAATACAAACTGTATCGCCAGTGCCGAAAGA
ACTGTTTGCAGTCCTCAATCCATTCTATGCAACCAACCCTTAATGATCTAAAAGTTAATT
TTAAAACCAATATCAAGATATTTAGAGAAAGGGTCACGGAAGCTATTCCAGGGTGATTAA
ACTAACCTATCCAGTAAAAGGATAAAGCATGCTACCTGATGAACGTCCCTCGCAATCTAA
CTCACTGAATCATTTGCTCGGACTATAGCATCGACATGGTACATAAATATGAATGTAGTA
ACAGATGCCTTAATGGTTAGCATAAACAACTGAATGTGAATCTTGGAAACAAGTTGCGGA
ACAAGCTCGTTTTCAGCGATTTTTAATCACGCCAATACAACACTAGATATGACAAAATGC
ATAAGTGACAAAATCAGCAAAATACCATCAGAGATCAGTATTCACATCTATTGTAGCTCA
GGATCATCCGGAGACCAGGTATGAACGGACTATTGCATTCTCTTTTTTAAAAATCTTACA
ATTACTTGTGAACTTCGAGTATGGTGCTTCCGAGTGCAAGATTGATCGGACGACTTTAAA
TCTGTGCGTGAAAGGTGGAGTTCAAAGGACAGTCAGCCAAGCAAAGTAAGACATTCTCAG
TGTGCAAACTTTCGGATGTTTTAGGACTTGAAGCTGGGTGGTAGGTGGAAACGGTAGACT
TTCGCTTGTTCCTGTAGAACCACGTATATCGGCCGCACGACAAGCCGCCTGTCTGAATGC
ATCCATGAACGCCACCCAGCGTGGTTGATCACTGGAGCAATTAAGTCGGCTAGCAGCGCA
GTCATTTCACACCGAGCTGAGACTAACCACACGGTGAACGTGGATCAAGTTTCCGCCCCC
TAAATAAGGTCCGAGGTCGGATGTCCAGATCGGTGAGAAACGGTATCTTGGCAACAGCGG
AAGC

>FgSTRG.33035.1
GACGAATCAATAAGCACGTACTCAGTGCCAAAGTCTGATTGGCTACAGCAAGCAGTCCAT
GATATGAGTGAAGTCATAGAGACGTGCGTACGTGCGTACTTGCGTACATACATGTATGAT
AGTAGTCGTAAGCAGTACGCAAGTACGAACGTGTATTCAGGTACATAATAGGTGCAAGCA
TGATAGTGTGACCAGTGGACGAGAACATAGAATCAATGTTTGTTTCACGCGGAGCTAACC
GCATGTGGTTGGTAGGGTGGACCAAAGCAGTGCGTGATATAGACAGGCACCGCATACGCA
AAGGCAAGGCCAATGGGACCGGAATGAATCACTCTCGAATGTTAATGACGCATAGATTGG
GCACAGCATCACTTTTCTCCTCCTGAATAGGAAATTCCATCACACAAGACTGACTGATTA
TAATCGTGGTATTAACAGCAATAATAGTAGAGGTAGTATCAGTCGCAATTATAGTAGTGC
TGACAGTAACAACAATACTGGTAGTCGTAGCCGTTGTAGTAGTAGTAGTAGCAAAAGCAG
CAACAGTCGTCCTGGCCATAGCAGCGGTCTTATTCGTACTACGATGGTAGCATGAGTAGT
GACAGAAGTAGCACAAGTAGTAGTAGGTGGAACAATAATCGCAGTAGTGGCGGTACCAAT
AGTAGTAGTATTCACAGGAGTTGTAGTATTTGTAGTAGTAGTAGTAACACTGCGGCCAGA
AACGCAATATGACAACGCAGCAGTAATTATCTGGTGACAGTATAGTAGACGACACAGAAG
TCGTAGTCTTATAAGCAGCAGTAATCATATCAGTAAGACGCATAGAATGTGACCAGAAAC
GCAGTACGTCATCCAGCGTTAGTGCAATGAAGGGTACACAATGGACTACGCTAACAAGAG
CGGGAACAATTGAGCCTTGCTATTAACAGCGCAGCGTCGAAAAATTGTGTAGTACCATGA
TAGCCAGCTGGCTTGTAAATGATCCACTTGTTTCGACAAAATATACTTGGAAGTAGATCT
TCACAGCATTCGTTCAAACAGTGAAAACAATGTTGGTGAATCTCCGGTGCCTGTCTGCAT
GCACAAACACATAACGCAGGTTCAATAACCGTGACGCCAAATGTTGTATCCAGACTTCAG
TAAGTAGAAGGAAGCCGCGTTTGTACCGCTGAATGTGTATTCAGTATCATCGCACGGCAA
ACGCAAGTACAG

>FgSTRG.802.1
ATCTCTTGTGCATTCACATTTGACTTTTTATTATTTGGATATATTGGTTTATTAACTTGA
TGGATCTCCCATTAGGCACATAGATTTGTCCCTATAACACTGTTGTTTGTCGCATCAATC
GTTAACGTTTCACTTAGTTCGTTGTTCTTATGAACTCCGTAATTATTGAGAAGAGAAGAT
TCGCTCCTCTCCGAATAGTCCATTTCATGGCAAGACCAGCCGATGGTCCGACATCGGATT
TGTTGCCACTTGGTATTTGCAAAAGTCATGTTCGTTTTCTACTAAGTTGAGCCCTCTTTG
TAGTCCGCATTACATCCGCATTTCCATCAAGGATACACTATAGATGAATCAATCATTTTT
ATTTGTTTCACGGACTTGGCCGTCTCGTGTATACTCCGTGAGGGGATTGTCGATGTTTCA
CCATCTTTCTTTTTGCAGCATTGACAGAAATGATTTGAGAACACCGAATCAGCAATTATG
GCGTTAGACATGAAGTCCTGGAAAAACACATCGGGTCCTAGTACTCACTGATTACGATAC
TTCAAAAGTTTTTACCCATGTCCGCAGATGGACATCTTTGGCGTACATTGTTTTCAGAGA
CCGGTAATGGTTGGAGGAAGATTCGAGCTGTCCCGTATATCATAAGATGATGATACATGG
ATCTCGGCAGCTTTGTTATGCCGTTATCTTTTCTCTAGGCTTGAATTTATTAGGCTCGTA
TTTTGATGACGCTTTGGTGTATCAATCAGGTGAAAAAAGTCGGTGATTAGTAGTGAAACA
TATTGAAATAGACTGCTCTCAACAGCAGGCAAATCGTCTGCCTAAATGGTTTTCCGCAAC
TATTAATAAGAGAGTAGAAACACGATCTTGATGTGAGGGGTACGTGTGAATCAACTTACT
GGCATAAAATATGTTAAGGAAAGTTCAAATAGGTATATTGCTAACATTTAAGCTCCATAT
TTCGAGTTCTAACCCCCCCCCAGAATGGTTTGATGGTTGCGGGTTGCTGGTAACGCTGTT
TCATGCAGACTACCTAGAACGGGTCGGAAAATCACCGGAAAGGTGATTTTTCGGAATTTA
AATATAACCAACGCGCACGTTTTGCTGACGAGTGGCTTCTATCTGGTGACTCAAACC

>FgSTRG.17246.1
GCTTCTTTAAGTCGGAGATGCAATCATACCTGACAGGTCAAGGGGTAGAGGTTAGAAAAA
AATCAGTCTCCTGGTCCTCCAGGTTGGGGCTTGATTTGCACTGGCAACTCAATCGGCAAA
ATCAGAGGAAGAATGATTGTCCAAGCAAATGGGCTTCCACCCAGCCACCCCGCTGCCTTG
CGGATAGGTTCTTGTAAGAACTAATGGCTTGGTTGGAAATCCTAGTCGATCTTCTGCTGA
CAATATACTCTCTCATGATCGATGTCTGCCGCATAAGTGAAACGCGTACCAAGGATTCGG
ACAATGTTGTTCAACCAACTGCTCCTGGTATCTCATCAAGGTGTTTCCTGCGTGCTTCAG
GAGACGAATAAGCTCGAGCTGCGGGTTAACGTGGTGACTGAGAAGGCTGAGGATGCCCTT
TCAGATTGGATCCCTGTTGATATTCGTTTGTGCTGTGAGACTCCAATGGTCACTCGGTGT
TGGAAAGGATGGTTGTGTTAAGCGTAATTTGTTTGTGATTTCGGCACGCCCCAACGGACC
GCAGCTCTGACACGCAGAAAGATGAGTTCTACGATGAACTCGCCGCCTTCGTTAGGAGCA
GCAAAGGTTCTGCCATTGTAGCGCTAGCTGGTGACTTCAATGAACAAGTTGGCAAACTCG
GTGCGCCAGAAACTTTTTTAGGTGGGCGTGGTGCTTTACCTGCTTAGTGTACTGATAACG
GGGATAGACTTCTCCAGTTTTGTGCAGACAATCGATTGTTCTCGTCTAACGCCAATTTTC
GACACAGCTCGCGTCGCACAGCGAAATGGCGCTCTAACTCTACAGTTACTCTCCGTCAGA
TTGATCATATCGCAGTCAGCTACTGGTGGCGCAGTTCTGTCCAGAACTGCAGATCGTACT
GGTCCACGTACGTAGAGTCAGACCATCCATCAGTTCTAATGCGGTTACCTCTCCAGCTCC
ATGGTCATCGTCGTAAACGGTAAACGGCAACGTATGTGTGATTCAGAAGTACGCACCCGG
TATGAGCTAGGATCTACGACGAACAGTAATGTAGATGAGCATTGGGCTCATATCAAACGG
GCGATGCATGTTGCAGCAGGTTTTGTCTGTCGTCCTAGATCCGATGTCCATTAAAGACAC
TGGATTTCGCAACTGTCGTTGAGTCTAATGGAGCAAAAGTGTCAGCTCTCAAACTGTAAC
GAGGTGAATAAGATACGATGACATCCGCAGAAGCAAGTTAAGAAAAGCCTTAGGAATGAC
CGTGAAAATTAATGGGTGGAAATAGCCGCTGTCTCAGGTAACAGTCAAAGAATATTCGAA
CTTATTCGTGATACCAGTGGACGGCACACCCAGG

>FgSTRG.75501.1
GCTCGATTGGCCGTGGCCATTACCTGTCCTGTGCAAACTGAACTGAAGTGAACTGACCTA
CAACAGAGCCTTCAAGGCCATTTGTGCAGGCACTAGGCACAAACGACGAGGGCAGCGCTT
GTTCTAACTGAACTGGGCCGTAGTGCTTTATCAAAGAGATATTATATGCTTATACACATA
TATGATGTATTCCACCCATTTGATATTTTAGATTTGGGCCTGTACCCTTGTCGAGGCTGT
CGGAATACTCTTTACCCTTAGACCTGAGAGAACCGTTGGGTGCAAATTCCGAGGGGATAT
CCTGTTTTTCGGTATCGCAGTGGCCTCCGCTTCTGTTTCTTGAAAGTTCCCGTAGGTGCC
TTTCTTCGAAACTAATGTTTATGCACGTCATCCTCAAACCCAGCATGGAACACTTGACAC
ATGTCGTTTTTGGTTGTAGTGTGTTATGCGACTCCTACAGTCACTACCTAGGCGGTTTAT
TTCGTTTTTATCACTGGTTTCTAGCATTCTCAGTAACATAGATACTGATTTTATCCCTCT
GTTATTTCTTACTGGAAGATCTCAAGCGGTCTCAAGCAGTCCAACCTGATGTTCTCAACT
CATGACCAACGGCTGCGGTATCTTTCGTAAATTTATTGCTTGACGGTGGATCCTTCTGGG
CTTTCTCTACCGCAAGCTTTGGGTGTCACTGTGCCTATGCATGGCGCCTTCTGTGCTTTC
GGTGCGGACCAAGAGCCGTTTGAGCTTGACTTCGTCTTCCAAATTCCAAATCCTGTACAA
GACATGAGAGTTTTTGCCCACACTCACCCCTTGTGGTGGTCAGTTAGAGCTGGTCGGTAG
ATTTAAGTACCTCAGGAGTGTGATTACATCCTTATGTGGTGTTGGGGAAATCATATTACG
AATAGCGACAGCTAGAGCAGCTGTCGCCAACCTGCGTCCCCTCAGTGACTCCAGGCTCTC
CGTTGAAGGGCGTGGACAACGCGGCAGCTCGTTACGTTTTTCTTTACGACAAGATTCGGT
CACTCCGCACGGGAATGCTCGGTGGCTTTCCGTGTTTAACCGCCGACGCCTTCGAAGTAT
TGCTCACTCTGCTGAGAACATCGTGTAAGTAATGACGAGGTTTTTCGTCGTGCGTTAGGT
ACGGATATTTACCCTATGACTGAAGCGATCGTTCTACACCGCCTCCGATGGTTCTGACGT
TTTGCGTATGCCTGTCCACTGTCTGCCTTTTTTGTGCTCTATTCGTACATGCTCGGCAAG
GCTGGGGGAGGCGGTGCGGTGGCCCGGCTATGGCCTTGCGTAGAGGTACGAACATAGCAT
GAGCGTTGTCGTTGGTTATAGACGTTGAGGAGTGTGGCCTAGGATAGAAATCTGTGTTGC
GAATACTATATGGCCTATGTTGTATTTTCGTTACCCACGGACTTAGAACAAAAGAACATC
GTAAGGTGTAGGATGAAAAAAATCGTTCGTTCTCTTCATTAACCGCTCTCCTCCACCCCG
TTGTACTTTATCCTTCGAGTCATTGTTGTTGTCATTATCAATGTTGTCATGTTGGCACCA
CGAATGATATCAAACCGGTTTTAAATGTCATACGTATGTATATGTATGCATATATATGCT
AATAAGCAGCTGCCTCCAAATGCCTCAGTATGGTCATGGGTGGATGTCTCAGGCTCCGAG
ATGGCTACCCGTCTCGAACGCCTCTCAAAATTCTCCCAAGTGACCTTGCGTCTAACACAG
CCTCCGCTGAGGAAGTCCTACTTACTACCTTCTCGTAGCAGAGGTGTTCCCACTAAAGTG
AGAGGACGAAAGCGAATGCCCGGCACTATCCATCGGGTTGAGTGACTAATAATCAGTCTA
AGAGAGATGGCCAAACCCTAACTCCAAACCAACTATGGGTTGCGTATGAGGCGTACAACG
GTATGCCCACCGGTATCTGTGGCGGATAGGTGCGCTAAACACCCAGTATGTTTGGCCTCA
TCCGAAGGGCGTGTAAACTGAGCAGTCAGCCGCCGGCCCCCAGTGN

>FgSTRG.81149.1
GGAATTCAGATGTCCCCTGACTTCCATCCCAACTGTGCCCGTCCACACTGACTTATCTAT
AGTTATTGATTGGTACATCTTCGCTTCACAGCAAACATGGTAACTACACACGCCCTCAGA
CGCCGCCTACGATTTGAACGAAATATAAACGATCAACCCTCATGAATCGTGCACGACTGA
CCACCGCACTCAGCTGACTGTTCCCCATATTTTTAACTTTTCGTCCCTTTGTTCATCGTT
CAGATTGGTGTAGTTGTGTATTTGTGCACTTGAGTGTGGGTGTGCTATGCCTCTCTCACT
TTGGGCTACGTTTCCCACACCGCGACATGTCCGTGCTTCATACCATGGCGGCATCGCCAA
TCCTAATTCATATGCGACATTTTGGTCTTGTGCCAGTTATTACTTGTCCTCCTCATATCC
TCTGGGCTACACACACATGTTTGGTTGTCTCATCGTTCGTGGCGTATCGGAGAGGTTTTC
CTCGTACGAAACGAGCCATCTGGATTTATGATTTCTATTGATCTATTTGCCACGTGATTG
GTGCAATAGCACCTCATCTGCGTCCGTTAAACCAACCTTCGCACACACTCACGCAAAGGT
ATGCGTGTCCGGGGTGCATACATTTCAGGTCTGCGCAAAGCAATATGGGCGAAATATTGC
TCCCTCAAACGCACACGCGCGAGCTTCAATCAATTCCAGGTTGTTGGGAGGTCTTTCTCA
CATCTGCACATTTACAGTTCACAACTGCGTTTACGCGGATTGTTTCGACCATGTATTTGG
GTTTTTCTTCTGTCATGGAAATGGTTAACAGTGTTATTTACAGCGTGTTCGACCTACTGC
AAGGAAGACATCAAGGTAGAAATGGGTCTTCCACTGTCGTCCTAGTTAGAGTTCATGCCG
GAAGACAATTTACGAGATGTTATTGAAAGTGATACACCTATTATGAAGCGATAGTTCATC
CGTGGACGAAACGGTCGTTCATTATTCAAACAAGAGGTGGTCATTTTTGTGAATGGAATC
AGCGGATGTTCATTTCTTCATAGCTTATTAGTAAAAAGAACACGGAAAGAATGCTCAAGC
GGAATATTACCGTTTAAACCTTGG

>FgSTRG.17893.1
CTTAGCTCTAGTGATTGTCATTAGAAACAATCGTCATTCAATAGGTCAAACGGTGATAGT
CTCCAATACTGGACATTTTCAGTCAACCTTGTTCTTGTATAATTAAAACAAAATTCCTTT
CGTAATTTTTACTCTTTAGTTTCAGTGTGCCATTGTTTCACTGGTCATCCGAATTGCCAC
TATAGTCTACAGTTGACCGTGTGACCCATCCAATTACGACTTAGTCTCTTGCCACTCGTG
TGCACAGGAGACCATCGAATACTATTCGCTGTTTATACGTAGCTGAATAGCAATATCTTA
GAACTCAATTATAGTGGCGCAAGGACATTTAGGAAAGTGTACGTTGTTGCGTGTTTTACT
GTCTTCTCTGTCTAAGAAGTCTGCTAAAGTTACCACATCGAATGACGTAATACCATGATG
ATTTCTACTACTGTACTTGGGAGTTTTGTTATCCGCCGGACAAAATGTGGCTGTCTTTTC
CCGTAACAACGATTTGCTACTGAAGATATGCGTTTATCAGTCTATGTCCGGAGATATTTT
CGAGCTAAGGTTTAGCATCTGCGACCAAACTTCATTCTGTGCATCCATACAACTTGTCTT
AATTAAGTGAATTAAATTTCCAACAGCTGTGTTGAGGATTATATGACCATGGGAACTGAT
TGGTGATATATTTCCTAGTGAAATGCGTGACGGCTTTTACCATAGATGAATAATTACATC
TAAGAATCTCGCATTTTACCCATTAACGGAATGGACATCATTCATCAGTTAGCTCAATAC
GATTACATTTTCTATAGTTCCTCCCATGCCTTATAAACAGTTGAAGAAATTCATTGCACA
AGACATGTAACGAAGATTCGTATCACAAAACCTCGGTTTCTTAAAAGTTCATGTTGTCAT
CTAAAAGACGAACATATTTTTAATTCTTCGATGCAGCGATAGTTGCCGCAGTAGGAGTTG
TGTGCACTCCGGTTAAGAATTATCTATATAATGTACCATGAACACCGGTTTTCGGACAGC
ATTAGGAACAAGTTGAGGAACACAACCGAGTAGTCATAAACATGGGGGTACCAATTGCCA
ATGAAGCTCTGTCAGTGGTTCGATTTGATGGGACATACAGAACCAAGCATGACAAAATAA
GGTGCACTTTGATCTCATTCCGGTCGATCATTGATGGGGACACGGTAGGTGTATAGACTC
ATGGGTGTGAGAAGCGTGGGGTAACCGTTCATTTGGTTGGATGCAGCATGTGAGACCTGT
TATTTCAGCAACGCCACCAATAAATAGATTAACTGGTTCCCCTGTTGATTTTCGCTGGCT
CAGATGCAACAAATCATAGTGAATCTGCAAGACAAAACAAAATACTAGCAATTAAAAAGT
ATAATAATTCCAAATCCAGAGTTAGTTTGTTAGAAAAGATAAATAGAAAATACGGAAACA
AAAGTTGGTGGATCCCCGACGGCCATTGGATTCTGCCAGTTTATTGTCCAGTGTTATAGA
TCTGATGACCGATTCTTAACCTTCATTTGGTTTACTCATGATATTGTCAGCGATTAGTCT
GTTGAGTTGAATCAACCTAGCAACTGCGGTTTTCTACCCCGGACTCTGCCTTCCGAGATC
AGTGATTATCATCTCGCTGGTTGATAACGTGATCAGTTTGATTGCTTGGAAATCTTCTGA
TTAGGCCACAGACACAACAGTAGGACAAGATCACTCTCAGTAAATGATTTGCTGTTCAAA
AGTTGAACAAAACTCAGGTGTGAAGTATTATGTTCCTACAATTGCTTGACAGTTCTGTGA
TATTTCGAAATTTTGTGTTGGGCGAATTAGACAAACTCTAGGTGGTTGACCTATGAGTAA
TTTGATAAAATATGATGTTTACAGGTTCTATCAATAGAGCCTATCGAAACTTGCTTTCCA
AATGATCTAAACCTGTTAAGGACCTTTTTCATTTCGGTCGGTTTTATTCAGTCGGTGGTG
AATTTCGCTACTCAAAGATACACTGAATCGCGCTGGCTGAATCCATGCATGGTTTACAGG
ATGGCGTTACAAAATTAAGGCAGGTGAACGACTTTGTAAGAAAACATCATAAAGTGATGA
TAACTGATTGCATTTACTTAAAATGAGCCTCGATGAGACTTCCATTTTGGGATCCACCAG
AAAAGCCTATCAGATGGTTGGAAACTAAGTGATCTGGCCAAGTGTTGGGCTCACTGGCGT
AGTTGCATTCGCTCTCTTTCTCTATCTTCAGGATTTCTATTTATTGTTTTATTTTCCAGT
CTTCTTATCTTAAGCCTTCATTTATTCTTTCCCGGACTCCACAATGTTTTGAGGTAGCAA
TCAAAGCCTGATCACAGAAGGGCAAGACTGATGTTAGAGTGAAATAATCTGAAGTTAATT
GATGTGCAGTTACTCCCTCAGTATTTTGACGAAAGTGCTCATAACTTCAGATGGCGTTGT
TTTATCAGCCCAGTCTGCAAGTAAACTGATGTTTCCTATTACAGGTACTAGACAGACTTA
TTCCAAAAAGCTGGGGGAAACCTATTTTTATACAGTTAACTCCAGAAACTGAGCATCTAT
GGATCTGTCCTAAGTTTTGCAAAGAAACGATCAGTCAGGCCGAGATTATTCAACGCCTTC
CCATTCCAGTCGATTTGCCTGCTAATGTGTCGGGTCTGGGCATCACAGTTAAAAAAACGG
ATTTGGCTGCAATCACCATCTACGCCAATGGAGCTCGTGTGCCACTTATCAGCGAAGGTG
AACAGATGAATATATTCAATCTGTTGGCGTCTATTGGAG

>FgSTRG.52369.1
CATCATCAACACTTTTGTCGCTTGCTGTGCTACTGGAAGATGGGATAACGCAATGGATTT
GTAGTTTCGGTCTGTCAAGGCGTATTTTTTGAACAAAAGATTAGTGCGTTATAGATTACC
AAAGAATAAGTGAAAGGATGTCTCTGTTCCCCGGAGATCAATGTTGACGGAACGCAGCTG
TGCATTATCGATCGAATCATCATCACGCTGAGGCTATCGGAATCCCATTATAGTTGATGC
TTTTCATAGCGTCTTGGTCGCTGAGCTCCATCTTTGGTCGTAAGTGGTCCATTATCAGCC
GAGGGGACATCAGCGGCGAGCAGATGAAGTTGTCCACAATTTCCTGGAGCTGTAAAGATA
CTGTCCTCAGTTTTTGGCTCGAATCTCTCAAGTGACCTTGAAATTTGTCAAATATGAACT
ACGAGGCTTGTTGCGTTGACCTTTTAGGCGCCTGTTCCCGAACTTAAAGACTTGACCTGA
CCTTTCGGGCTAACTTCGAAAACTTGAAATTTGACCTCATGTCCATTACATTGTCGTTTC
CATTGTTAGGAGCCTAGCTCTGCAAATGCCCATTGATTAGTTTCATAGAAATGCTCACTG
CGGTTTCTGGATGTGGATCGGGAGGATTTGAGTCCATAGATTTATTTTCCGTTTCTTGAG
ATAGCTGGATCTATAACTCTCCAAAAAAACTTAAAATGCGATCCAGTTCAATGTGTCTGG
TGTTTGCATTTCTTGAACCGTGTCAGGCTTCCAAGAGATCTTTTGAGTACTTCGCAGTTA
CTTGGTTCAGAATGAAGGTATTAACTTTTGGACACTCGTGGACGGGTATACGACAGAGTG
AGCCGTGTGCTCTTGTATCCAGTTTATGTTCATGCACTCACGTAGTGGACTTTCTCAGTT
TGACCAAAGTAGCATTTATCCCAGTCCCTGTACTTGGCCTTGCTTTTTTCTTCGGTTTTG
TACTGCTCAGTCGGTCTGGATATGAGTCTTTTCATGCTTTCAGTTGGTTTATGTCCAACT
GTGATATCTTCTATTGCAAAGAGCCTTACGATCTTTTCAGATACATTCTTCGTGGATGGT
AGGACTATTGTTTCATTAGAATATACTCTCTAACTTGTTTCTTTCTGGATTCCATCGATG
CTTGTTTGAACAAAGCTTCTTGGGTTTCCACTCAGTCAAAATATCTCGTGTTCTCAGCTT
CGTTGTGCTGTGATGTGTTTAGTGTTGCTGAAAAGAGTTCGGATGGAAGACCTATTGTGG
TTAGTTCGATAATTATCGTGGAAGCCCATTATTTGATCCGTGCATGTCTACATCCACTAT
ACGCCGAATTCTGCATCGTGTTATTTCCGGTTCCATACTTTTGGATTAATTCTTAGTTGT
GCAAAGTTTTCTAGAGTCTGCATTAGATTTTCATCAAGAAATTCGGATACGGATGATTTC
ACTGGTGTTCCTTTCATTTGTTCGTGGATGTCACCGTCAAATGTGAGGCATATGCATACT
CAG

>FgSTRG.79915.1
CTCAACCAATAGAATTCGACTCACGTGGATTTTTCGCGTTCTCCTCTAATATAAAAGCAA
ACAGTCTGCCAAACAATCTCATCCACACAAACTGTTCTCCAATTCAATCAGCATGTTTGA
TCGGGCTCTATTCACGAACATTTTTCTCGCAGTCACATTGTTCCTAATTCACGTACTACT
ACTGACCAACGCGGATGCCAATTATGATTGTGAGAGAGAACGAGAATGCGAAAGGAGTTG
GCGTATTGGATGTTCTCTCTACCATGGATCGTGTGATGCGTTGTTGAATAAGTGAACGAA
TCATCATGCAATCTGGATTGGAACTTGTGTGACCTATTTTCAATTGGCACAATAAACCAT
GGTTTGAGAAC

>FgSTRG.39175.1
CAGATGCCTATAAATTAGTCTCAAGGTTCGAGGAAGACTTTCGGTTATTTCAGCAGCAGA
CTTTCACCTCGTTTTACGTGTATGAGAGTGTTAGTGCTGAGAACTGGCTTCGTACGCATC
CGGATGCACTGCCGAAAAACTTTGCTGCGCGCACAATCGACAGCCATCAGGTATCAGAAT
ACTCAATGCCCGGCCTTCGTGAGGATCCGTGCCGTCTGAATGCAATGCAAAGTCGTTGGT
AAACGTCCGCAGCATAATAATTTCCATCTAATCAGCGATAGGTTCTACCATCGTAATAGG
CGTTTGACTCCCGAACAAGAGTCGCACATATTAGAACTGATGGTCACTTTCCGCAGATCC
AAGGAAATATGTAAATACGCTCGTCAAAAGTTGATGAGAAATAAAATGAACACGGCAAAG
CATTACAACGTCGAGGGTGCCCGACGCAGTTCGATCCACCGTTCTGACCGTCGAGCTTCG
GCACGGAAGTGTGCATGAAAGGATCATTTTGTACCATTGAACCACCATCTTTCAATACAG
TTCTTATTCTTCA

>FgSTRG.85662.2
GCCACAACATTTGGGTGACGGGCAGCTCAATCATCTTGTTTGGAAGCCATGAAACCGGTT
TTTTGTGAGACTATAAAGTGTTCCTTGTGTGTGTTCAGTTAAAACAGTTACACAACACAC
AGGTCAAGCGTTTCGAAAATATTTTGCGAGTGAGCGTATCATGCCTTGCGTCGAACATGT
TTCCCTATCCATAAATACACTAAACCCGAGTACACCGGCAAGGTAATGGGCCGGTGGTAC
CAACCCCCATTGCAACGCATTCCACGCAGTCCACCAGGGTCGGTTACCCTTAAAGTGCGA
AATCCGCGAGCATGATTGTGATTGGTCAGTTCGGTCAGTCACGTCCTCACCAAGATCGAC
TTACGGTTGGCTGGATACTACCCTAGCTCTTCAATTGGTCAATTCAAGAATGGCAGGCCT
GGTTCCGCGTACGCGCGTATCTTCGCTTTTCGTCGTGCGTTGTTGCTCCGAATGTGTCGA
AAGGGATGGGAAAGAAATATTTCAAGATTAATCTTCGAGGACTGTCTATTATTAGTTGAG
TATCTTTCACATCAGTGAATGAACTATCTGTCAAGTTGTGCGAACCGCGCCTGACCGCAG
GTGAAAAGTTGGTGCACAATTATTTCGGATCCCATTCACAGTCAACGCAGTGATCTGTCT
AAATGTCACTGTAACGCATCTGTACTTTCGGCTTTTCCATCCTTACCTCTCGCCCACCTC
ACGCGCAAACAAGACTGCAGAAACTTGACTGTTGCTTATCTGGCTGGAATCCTCACAAAC
CGGGGGCATGTCTCAGCTGAATTTCCCAGCAATTTTTGATCATGCTGTGTGGATCTATTT
TGATTGAAATGCGGATGTCTACCTACGCAAATACGAACACGTAAAAGTCACGTAGGAGAT
GAACAAGTCTGAATTTGATTGTAGCTGCGTCGAATCTCCCCAACCGTCCCCTAGGCGAAT
ATTTTGACACTGGGGTGCTATGACGTCATTTTCTCAGTAGATTTTCCTTAACAATCACAG
TTGTCCAATTTCATAGCTTATTTTTCAGTCAAACTCCCCCAAACCGTATCATCTCGAAGC
TATTGCTGAAGAATTGGCTCTAATCGGTGACGAATTCTATCAGGAATTTGAATATGCAGA
AGAACCCTTTTCTGCGCACGAATTTATGCAACTTCTGAACGAAGTTACTCAGCAACGTGG
ATCTTCCACCAATAACATTGAG

>FgSTRG.30598.1
GATAGGTCGACTTCGATTGGCACACAGTGATCGAATATAAAACACGGAATTCTTGATCGT
TGCAAACTAAAGACTCCAAAGCACTATTCACTCATTGAGACCTAGTAAAAAACTGCTTCG
TTTCAAGTCAGATATGATAAACACATGGAGATTTGTTGCGATTGTGGTCCTCGCCACCTG
GATGACAGCTAAAGTGTCAGCTAACGGGCCCGAACCCACGAAACCCACGGAATCCACTAC
GGAAACCCCAACCGAACCCACCACAGAATCGACCACGGAATCCACTACGGATACCCCAAC
CGAACCCACCACAGAATCGACCACGGAATCCACTACGGATACCCCAACCGAACCCACCAC
AGAATCGACCACGGAATCCACTACGGATACCCCAAC

>FgSTRG.43395.1
AGTCTACGCTGGGCCAGTTGGATCTATCCTCCGGCACGACTCAGAAAATTGGCCAGTACG
AGTAAAAGACACTATTGATGTTTGAACATCAATCTCTTCGCAGCATTGCTTGAATATAAT
GGAAAAACGGTATCTACGATTATGAAACCAGGCTTAAATTGTAAGCAACCTAAGATCCAT
GTTTAGACAAAAACTCACAATCTAAATAATGTACTGGGCTTGGGATATGTGCTGCGCACG
GCCACGCGTAGACTCCCCTAGCGCATATTGTTCTGCGATGCACTTGTCGTCTGGAATATG
AGTTGAGGAGGTCGGTCTGTGATGTAGCGAAAAGATACGAAAACCTCGATCCGTCAACTT
AGCCAGGTGTACGTCTGCCTACCAGATGACCGGAGACGTTGAGCGTTACAGCCTGCTGCT
GTGGTCAGTGGCGTTCTCGAAATTGAACTCTTTTTTTCACATGTTTTTAACTCATAACCG
TTTGATTTGCTTATTTCCTTTTAAGGCTTCGAATTTGAAACCAAAATCAGATAACTGAAG
TGTAAAGTGAATGATTGAACAAATTAAACTTATAGTTACATCCGTGGTTGGACAACTGAA
TATTTATATCAAAACTAGTGAATCGCGGCGTTCTTCCGACCATATCCAACCGGATCATGG
CGCTGTCAGTTTGACTGGCTACAAGCTTCCGTTTCGCCTGGCTGACTAGTCCCCTTTTAG
TACCGGAACATGTCTATGTGTATGGTTGACCGTAACTCAAACTCGAGCCGACGCGTTGTC
TGGAATTGGATCGTGAGGCCTCGTGTCGTGAATTCGTTGCTACGAAACGAAGGCTCTTGC
GTTATGAGAACATTTATGTATCTGATAGTTTTTATGAGTATTCCTTTGGAAAGCCCCTGA
CAAGTTGCTGATCTATCAGTAACAACATCGCTGCCATTCCAAACGAACGTTTGTGAGGAA
TACTCGATTCCTCACCTAAAATCACAGACAAAGTTGGAGAAAGACAGATTGATTGTTTGG
AATTCACATGAGAACAAGGAAAATTTACAGAACACATTTAGATAATTTTGACAACTTGCT
TTTCATGGTTTCCCGTCTGCTTCCATGCACTGCCCACGCAGCACTAGCAGTGAACTGGAC
CCGAACCGGCATTTAATACGAATTTGGATCGATTAAGCGGCTCGGCGATGTAGGCAAGCT
CTTGGCTTGGGATTGATCTTCACATATCCCGGACAATTAAGAGTAGTTAACGTTTTGATT
CACTTCCTTAATTCTCTCCCTATCCGTCAGAACATCCTGTTCGAATTCCACATATGGGCT
CGGTATACTTTGTCCGTATTGGTTACACTAAACCTGTAATATACTTGATACGATATTGTT
TTAGTGCTCCGCGCAAATATTTCGGGTTGGTTCTAGCCCTTCCTGCCGATTTTATCAATC
ATGCTGTGAACTGGCAGTTTCGCGATACACAACCATCCTTTATTTCTCGACTTGCCACAG
CAGTCACACTTTGGTGCACTGTAACCAATTCATCATCTGAGGTTTGTTTGATCTTTTCCT
ACCTGTTCAGATAATTGTACACACCTTTCGTGTCCCTTTTCTCTTTTTGGGACGTTAAAA
ACATTTCCGTAGAACGTGAGCCTTTCGGGACCGATATCATCTTTTGCACTCGTCAATTCT
TTCATATCGATGCAGTGCTATGTCAACACTTCACCACGGTTTATTTATATGTCACCGTAA
CGCGATTAAAACGTGTGGACATTAGTATCATATTCTCCCCGCTGAATTTTCCTACCTGGT
ATCTGGTGTTCTGCTAGACTTGATTTAATTCGTGCATGTATAACACCGACCTGAAAGTTG
GCTTATGGATGCACCTCCAGTGTTTGTGCATTCAGGTGCAAACTTTGTGACATCTGGGAT
TCCGTGGGGTACAATGATGCTTTGGATGCACTCCGGGATTCGATAACAGCGTTGCCCCCG
TGACATCCGGATCTTGAAACAGTTTCCCTCAATCATTCTCCACAACTGGGAATCACGCAG
TCTTCGAGAACTGTCTCGGCGAGAGTTGATATTCGCAGCTACCGTCTGTTTCACCGGCTG
TGCAGTGTTTTACTGGATTGCAGTTGCTGTCTGGGGGAGCAGTAGCTTGAAGTTGCATGC
GAGAACTTCGTGCCAGATGTAGTTCAAAGACTGTGCGGTTTTCTCTGTTAATTCACGGCG
ATCCTACCCCGGGTCGTACTTGCTTCTCCCTAACCGTCACCCCCAAATAGTCTCATTTGC
TGTACCTTCGTCCAAGCTGTGCACGTGCGTAGCACCGATCGAGTTCTAACAATGCTAGAT
GGCTGTTTATCTTCAAAAGAATTTTTCGGTTATCATTTTCCATTCATGATCATCTTCCAG
CTTTAAGTGCTCGTGTTTGTTGATGGGGAGTTAGAAGTGCGAGAATAAACTGGTTTGTTT
AAGCCTATGAAATTCGAAGTTGCTGCCATGTGAAAGGCCGTTTAGCTTTGGACATTATTG
CAGCTTCTCAGGGTATTGATCACACAGCCTAGGTGTACGTTCTTATTTAATGATGGCAAT
GACTTAAATAGCTTCCCGTAATAAATAGCCTCGTTCGATAATCCTGTGTCGGAATGAGCC
GGCCAGCTGACCTGCCCTCTTACGACACGTTGTTCGGGTACGGCAATCTGCTTTCCCCTT
TGGTGATCGGGTGATAGATTTATTGAGTTTGGAACAGGAGCTTCGAAACCCACGATCGTC
GCTGTTCTCGGCTGATGAACACGACTTCGCTTGTTTGGTTCGTCTCGATGTCATGGTTGT
CAGTTCCTTTCGATTGTGCATTGGACCCATTCCACTGCACTGGTTATTAAGCACAAATTA
AATACTTCTAAACTTCACAAATGCAGTTACTGTTTGTCCTTCAAACCTGATTACGATGAA
CTATGTGCTCGCTCGTATCGAACTGTAGAGGTTGCAGTACGGAAACCCTATTTAATGCGT
CAATAATGGTTTCAGACAAAATTAGAAAGGCTGTTTCGTCTCCCTCGGGCTTAACACTGC
TGGCGCGGAAAACAGAACATACTACTTAGTAAACAGAATGAACCAACGGAACGTGCTGAC
GATCGCTAGTACTGGAGTGTATCGTGTGCTCTAGGCGTGCAGATAAACAAGCCGTACACA
TGGAGATGATCATCATGCCGATTTTTAGTTGATTTCTCACATGAGGAGGAAAATGAGTCG
CTCGCATATTGCGAATATGGCCAAATTATCGTTCCTCTGTTATTCACATTGTCATCTGTT
GAACTCATTTTCATATTTCACTCGCGTCTCAGAGGTTACTGTGTTTTATACCTAGCTACC
TACGAGCACAAGTCAAAATTTCCGGTCTGTGATTATTTGCCTCTGTTTGCAGTCGGATGC
TTGACCGGATGTTGACAATTAAATGTACACACTGTTCCGTTTTCGTGTATATCTGCACAC
GCGCTCTTCCTCGCACACGTAATAACCCAGTCGGTCAATATACTTTCGAAGATTCCCGTA
TGTTCACTCTAGGTGTATCGAAGACTAAGATGAGAGTTGGGTTTTCTCTTTCTCATTTAA
CACGTAAATGAATAATACCCATGTGAATCGAAATCGGTCCTCTTCGTCGTCCGTTTTTCA
CTCCATACATTAGTAAACATAATAAATAATCATGGTCAGATATGAGCTTACAATGCGTTG
TATACTCGAGTTTATGAGATGACTGGTGCACGTTAATCTTCTTTTGTTTTTTTCTATTCA
GCTGTATTGGTGAAATTGGCCTACGAGAACGTCTTATTCTCGTGTGTGAATATGGTCGGA
TAGGATTGCATCAATGTGTACAAACGTATGGTCTGAAATATGATCACTACATTGACCGTC
TTCTTGGCAAATTAGGCTGCGGACTTTTCCGCATACATCAAATAACAGTCAATCCATTTC
TCATCGGTTTTTCATATACCTCATCGATAGTTTGTAAATCAAATTCCGATTGGTTTTATT
GTCAATTTCTA

>FgSTRG.66737.1
GCACGGCGGCGGAAGCTAGCCAAACTGGAACGAGTTCAATGTGCTGCCACACGCCTCATA
CCGGACTGCGTGGGCTTCAGCTATGAGGAACGCCTAGAAGTCACCGAGTTGTTTTCCATT
GCCTATCGACGTATTCGAGGCGATTTCATCTACGCCAGGCAAATAATCCGTGGTGAGTTG
GGCCGGGAACTACAGTCGGAATTCCCGCTCAGG

>FgSTRG.81247.1
CTTGAATGTAAGTGACTGTTTCCTTTTCAGATGTTTATCTTCGTCAAAGTTCTTGACGAT
ACAGCCGTTGATGTTGCTATTGACGAGCAAACGGTTGGCCAAAGTGAGGTCAGGTGGCCT
CCTTCTGGTATCAGCCAAACGCAGAAGTTTGTTCGTGAGGGCCAGTTACCACCAACGACA
ACCAAAGCGTGCGAAGCTAGGGCGCGTAGAACTTTCAGCGAGTCATCCACGGTGTCATTT
ACTTGTAGAACAGCCAGAAATTCCACTTCTCGACACAACAAGGAAAATGGATTTGTTTGC
TAGAAGTAAAGCTCTGACGAAGAAAGTGACTGACAGGGGGGACATGAAAATCATATTGAG
CTGTTGTTGCGGCCGGCAATCGAATGTATGTCTACCGCTTCGGCTGCTAGCCACGGTCGA
ATGAGACCCGCCACTGGCTTGAGCAATCTTTGGTGTCCAGTTTTCACGAAAGCCCAAGTT
ATGACTTGTTTACTGATACCTATTGTGTAAACTCTCCCCAGAGACACTGCAAGACACTGA
GTAAGACGTGAACAGTTCCGAAGATAACAAATGTAAAAGACCGAGTTTGCGAACACCATG
CTCATGAAAAAACTTTGACTTGCATGTTTAAGCTCGCATATTGCGTTCAATATTTGCAGC
TGTGGTGAACGTTCTCAGAACTGGTGTTTTTGAAATACAGAGAACATTAGAGGATCTTAA
ACTTCAATTTGCAACTTTGAACAATGCGGGGGCATCGGAGCAACTGTTGCATTTCATTAT
TCCTGTGTGGAATGCATGTGGTTTTAACAGATTGGAAGAAAAATTGGGGGATAAAACCCT
TTACGAAGAACTAGTAACTTCCGTTTTTGCAGTTCCGAGAGTCGCAGTTAAGATTTCCGG
TCACAGCGTGAGCAGAAACAGCCTGTGAATGTGTGCGTCAACTTATGCAAACGCAGGTCC
CGGATAGTCTTCGTAAAATTTCAACTGGCTGGGTGTCCATTGGGAGACTCATATTTGCAA
ACACAAGTTTTTCTAACTAACTGTTGGTGAGTCTTTCTTTAATTGTTATCTTATCCCGTA
CCTAAAGATGATGTAACCGAAAGCCGTTGTCCTGGGGCTACAAGCCATCTTATCAAGGGA
AAAATAAAGCTCCGGATGCAGCGATGTAGACAAAATGAGGTCGCGAGCACTGAAGCGGAT
CTACAAAAAGTAGCAGAAAAACCAAAGTTGTGGAGGCTAGTTATATTTTGATCGATGTCA
ATTTCTTGTCCCTTGCCTATACATTCGATAATTCCATTTTTACCTTTAAAAGCTACAACA
ACATCTTTC

>FgSTRG.12504.1
CGAGGGCCAGTTTCGAACAGCTTGCAGCACATAGGTCCAGTATTTGTGTACGAGTGCCAA
GACTGAGACTATCTTATCCGAATTAGGATCGACTACCATCTCGCCCATCTGTCCAAATTC
GCCTTGTTCACCACAGTAGTTCGTTGTTTGTTTCGTGGCGCCTAAGTCGAACCTCTGGAA
GCATGAGCAAGGCACATCAGCCCGATCTCAAGAAATATTTGGACAAGAAATTGAAATTTG
ATCGGATCAGTTTCGCTCCCATATTCGAAAGCTTGCAGCGTTTAATTGCTTGAATCTCAA
AAACGCATATCTTTACACCGACTTCTGGAAGCATATGCACCACACCATATGTGTAGGTAA
ATTTGCGTCAGATTAGATCTCTGCTCGCGCCGTCATTTCATGGACTAAAGTTACAGTCAT
GCTGAAGTCAGCGTGCTTTCTTCAATATGAAACAACATTAGTCGTTCATGGCAGCTGGAG
TTCAACAGTGATGTTTCTAAACTAAAAATTTCATTTAATAATACTGACACCAATAACATA
AGTGGTCACAGCGCTTTGCATTACTTAAGTGGGGTGTTAGAAGTGATGACCTGTAGGTTA
AACAGCTAAACTCATCGTCTGTCTCAGGTAAACAGTCACGGCAGAACCAGTGAGTTGGTT
TCATTCTCAAGGGGTAGACTTTCATACCGTGTTCCACGGTTCAGTTGTCCGAACAAACAT
CAGTTTTGGGGTGGGGGCTGCACGAACAGCTACGGAAAGCTGGTACAGATGGTTAGCCTT
CTGTGTTCGGGACGGACCAAGGAACCTGTGGGCACATGAGCGAGGTAAGAGCGACTGTGG
AATAGTAAAGCAAATGCCCGATGGTCAGCCAGTGACTGCATATCGGAAGCCTGGTAGGGG
TCGTTGATGAACTATATCTACACAAAGTTGATTTGCTTTGCTGGAATACTCTTTCGAAAA
TACGTATTTGTGACCGCTGTCAGACGAAACCAGTTCAGTCAATTGTAGGTAAAGTAGATA
AAGCGTTCCATCATTACCTGCCATGCGCGAAGCGAGCGTGGAATTAGAAT

>FgSTRG.10771.1
CTGCTCTTCAAGTTGCGCCCAGCTTGAAAGCCCAGCAACGCATTTAGTCACAGGCACAAA
CTCTTCATCTGAAACGCGGTTAAAATGGGCCGAGCTTCGACTGCCCATCGTAAGCCACGC
CTTATTTGACAATCCTTCATCACCTAATCACAATGAAATTACGGCTCTATCTACTGAGAA
CCTAACCAAAAACACCTTGTCGCTCTTACTACTTAACGTCCGCTCTCTCCTCCCAAAATT
GCCCCTGCTTAGAGATCTTGCATTAGACCTACACCCTGACATCTTACTAGTTACCGAGAC
GTGGCTGACGGA

>FgSTRG.66698.1
GTTCAGTGATCAGGCAGCATGCCATCGCCCATCCAGAATAAAGCACAAGGTCGAAGGCAG
TAAAGCAGATAGCACGCGAGCGGCTGACCAGAATCGCCGAAAATAGTGAGACCAGTCAAG
CGATCGATGTACCAATCAGCGGTTAGCATTCGTCGGAGCCGGATCAGCCAGTCCGGGTGC
AGTCGGACAAGCCAGCTTGGCGAGCCGTTTAGGTCGGTGAGTAGACCAATGAGCTTTTAT
GCAAGGTTTTGGTTATGATCAGCACACCTTATATAAACGATGTATTTCGTATCGGTGAAT
TGAGATGGTTCGTAGGCAGGAGAGTTTTCCTAAGGCTAGCAGGACGGATCAAAACTAATT
TCGAGGACTTTTTTAACCCTTCTACTGGTGTTCACGTAAAATGCATCAAAATTGAATCAC
AAAGTACTGGCAGCACAGTGTTGTGATATTGATCTAGAGGCATGTCCGATGGGGCCCCTA
GACAATGTTTTTTTCTGGCTATCCGCCCAGGCAGGCTCATGGAATCAAGAGGTCAGACCC
AATATCATTTGTTTGACCAGTCGACCATCGACCAATCCTCACTTTGCTCCTTGCTACTGG
TTCTGTGAGAATTGAATGGAGCATAACGCGGGGGATAAATATGGTGACAGGAAAGCTTAA
CTACCATAGCAGACAGAAAGAAAAGATAATTTTAACTGAGTAAGTAGCTCATTGAATTTA
AAAGAAAGGCCCGATAACATGGGGTCGTGTGATGTCTCGCAAATTGTTGGTCGAAACTGC
TTCCGCAGTGGACTAGATCTCAGTCGCAATGGGATACGCTGTATGTTGTGACGAACGAAC
GATTTCCAAACGTAACAACAGTCGGTAAAGATTACCAAGAGCCGGCTGGTTTTTTACTAT
CCTGTTATCGAACATTTTTGGCCTCCCCACTAGCACTGGTGAAGGTTCTCATGCGTACAA
CACGCTCGATAGTTGCAAATTGGTCGCCGGCGGTTAGCTGTTTATGCCTACGACTGATGT
AGGAACACTGATAAAATTAGGCACTTTCCGCTTCAGGAGAGTGAGCATGAAGAACTTTAA
GGAGCGTTTTTCGCTGCAAGGTTCTTTGCAGAGACCACGTCTCAAGCTATCGTCCGAGAG
GAGTTCAATGTCTTCATAATCGAATTTCCAAGCGCACCGCTCATGCTTCTTGAGGAACTC
CAATAGTGATTGCAATGGGAAGATACCACGTGCGTTTGGTGACTACAGACTAACTCTGAA
GCCCAGACAACTGCTATGAGTTTCATGCAGGCGGAACCTAATTCGTGAGCAGAGCTAGTC
GACCCCCACTCAAAGATTCCGTTGCTTTTGGAGTTCAGACGGCTCGTACCACCTCCCCGT
GGAGGATGTTTCAATACAGTTGTCCGTCTTTGGTGTACACGTTTTATCTCGCATTTCTTA
AGCTGCCGTTGACAGGGAGATTGATGGTTTGGATGGAGTTATGTTGTATCAGGATGATGT
AACTATTTTTGAAGCAACAAAAGGAGAACACGATAATCGCTTGAAACAGACTGGTTATAT
GTGACAAACAATGTGTTGATATCAGCTTTGTAAACGCAAGCTCGGTGTCTGGTAGTTGTA
GTTCCGTTGTGTACGGTTTTTGTGTTCGTAGTTAGTAGCAGAACACGGATAAAACCCCAC
CTTCCCGTCCCGGAAAATATTTCTACGGTGTACAGCGGGTGACCTAGGTGTGACGGTTAT
CGTAGTAATAAAAGCAACGGTGGTAGTGGTAGTAGTATCTTCAATAGTGGTACTAGTAGT
CATCGTAGTGGCAGTACTCATATAGTGTTGCAGAGAGCAATGAATTAACCAGAACCGGTG
TAATTGAGAGTGCAAACAAGACGTACACAAGCAAGAATGGTGAAAAATTGGACTAAGAAT
TTAACAACAAAAAATCAAGTCACCAGCGGTAAATTTTTCCGAAAGTTAAAATGTAGCGCA
CTGTTTCAAGTCGCTTGCATTTGTAAATTTCAACGTAGTTCCGGATAAATGTTATTTTGT
CATGTCAACCAGTAGACTCAATAGTATTACATTTGTTTCTGCGGCTAGAATTGTAAGCAA
AGCGACAAAGCATTCGCACAAAAGTCTGGCTCACAATTTAGTGGGACCTCTGGTAAACGA
TCAATAGTTTTCACGTCAGTTGTATGTGTAAATCCATAACACGAGTTTAGTGTGTCCGGA
ATAGACATTCACGTATACTGCGCGGAAAATTGGTCAACATCTCCCTCATGCGTTGGCGTA
CGCCTGTAGACGTCTAATCATGCTTTTTTTGTTGGCTGATCGATTATGCTTTGTATCGAT
CCACTTTGCTTGACTTGATGCGAATGTGCGCTAGCGCATGCATGTGACTCAACTCACTGA
CGTTAATTTCGTAACTTGCACTTGGCTACTGCTTCATCGCCGGCTACCGTTGGGTTTTGT
GTTTGCGATCATAATAATAAGTGGAGTGCCACTATTACGTGTTCCACTGCTAACTACGAA
CACAATAGGGTTCTATGCCCGCGATGTCAGATGTTGTGTTCGTAGTTAGCAGCGGAACAC
GTAAAAATAGCACTGCATTTATTTCTATGAAAGTAAACACAAAATCCGGTCGTAGTAGGT
AGGAAATCAGGGACGGGCATAAGTAATTTTACTGAGACGAGTTACATGCATGTGCCGGCG
TACATTCGCGTCAGGTCAAGGAAGATCAGGCCATAAGTCAATAAATGAGACAGGGATTGA
AGCATGAATAAATATCAACAGGCGTATGACTGTTCCAACCGGATATATCAACGTTGAACA
AAAATGGCTGCCAACCCGACCCCGATCGCTTCAAACCAATGGCAAAAGGTCACCAAAGGA
TCAAACACTTGGTATACATTCTTCGGTGCCTTCAAAACGAATACAGCCTCATCCAAAGGT
TCGTGACCAGTGAACAATTATTAACTATCGTCCAGTCATCTGATGCGTGGCGGTGAAATA
AGAAATGTGAGAAAATATTTCGTTACCTCGTCAACCAGTATTGGCTCCAAACAATGCTGG
TTGGGGACGCATCCAAAATCGGAATTGGTACAATACAGGTGCCGGAACGATGAGCGACGC
CTTGACGCCATAGAAGGAAGGCATTCATAGACACAAAAACCACTGGCTGTTTTAACTAGG
ATACGTGTTCGTTCTAAAGTTTATGATTATTACAGACTGTCAAGCGATGCAACTTCTGTG
TAACCTTATTGATTTCATTGCGAAACCCAGGGCTGCCGCGGTGCAACGAAGTGGTATTGT
CCCAGTTACATGTAACTGACGTTTTTCATTAGCCTAGCAAGTTGATCCGGCACATTGATC
TTCTGTTTAGCGACTGCTGAACGGCGCGATTTCATTGCACGGGCTGCTTCTGTCGAGAGA
AGACCGGGAAAATAAAATAAGCGACACTGTTTGTCAGTGATTTGTGCTCTCAAGAAAGGT
TCGCAACCGGTAAATAAAAGCAAGTACGATAGGATTTTCGCTCATCCAGGGGCATTCAGC
GTGGGTTGCTTTGCCGCGGGAACCAGCAAGTCGTACCTCCTCATCTGCGCACGACGGCAC
TGGGATATCTACTTGAGGGTCATTTCATAGAATATGCCCATAGATTCATGAAAAAAACTT
GTACCACAAAGAAATCTCTTTTCGATATATCACTTCAGGCATTGACATATATAGTACTGG
GTGAAAGAGAGTATATGTGCAGCTAAATATAGCAGAGAGTGAGTAAATGTGCAACAAATC
CGGTAACTCGACAACATGCTTCAACTTGATGAATCTTGTTCGTTGTGTGAACGACAATAA
GTGTGAAATGTGTAACCAAATGGCGTGTGGGGCTGGGGAGAATTTGTACATGGGAACCAT
AAGAAAATCACTTGTTACGGCCACGGCAACAACAGCTGTTGCACGAGGTTACGTTGCTTA
CACAAATCCGGCTTCAATAGTCCAATTGC

>FgSTRG.55581.1
CAGTGATCGTAAACCTGACCGGCCGGGGTTCGTTAGATTTTTTCAATCATCCACGTCGTC
GTTGTACACTTGCTGGACAGCTGGACGAAATGATGGCACAAGCTTGCCGTAGAAAAGAAA
AGATTGGTCGTCAAAAAGTGCGAATCATATCCGATCCAAATCAAAACAAAATGATGGAGT
CCTTCTACGTTAGCTGCACGCATTGCAAAATGACTTTCTGAGCGCATTCAAGTCAAGCGT
TATGCACCCCGTGTATGAATCACATTTTTCGGTAAGAAATCTTACTTCAAGTTTCTCAGA
GTATCCCTCGGTGTCGACTGGTCAAATCAACCGACCTGATTATTTAATGCATGGCTACGT
TGTCGGAATCCAAGGTTGTCATCATTTGAAAATTGACTTTGGTTGTTTTCAACGGCTTCT
GATCGTTGAGCTTTGCTTTTAGGTTGCGAAATTTTCATCACCAGTCGAGGTGACATCGTC
AGTGCGCACGTGGCAATACGCTTATTCACTTGTATGGGTGGAGTTTGCTCCTTGATTTGA
CCTTGACCTTAGTAAGCTACTGGTATGTCCACATGTTCGGTAGCAGAAGGAAGACGCACT
TGTACGAGTGAATGTGCATGCAGTATGTAACGTACAGCAAGAAGAAGACGATTTGCCAGA
TGGAAGTTTATCCAAAAAAAGTGGCACACTACAATTGTGATTACAGTAAAAGAAGAAGTG
CGCATTACAATTCAGTCTCCAGTAATAACAGTCTTTAATTGTCCTCGAAGTCCACCAGGT
CGATTTCTTCCACTGGAACAGAGAAGAGAAGCATGAATTAGTAAGCTCGATCCTACGTTG
CGTGG

>FgSTRG.24325.1
CGGAGTTCAATAAACGGAATGAGTATTGAAGCAGGGGGACATGAGGCCAATTTCGTGAAA
GTGAACTGGCGGATGTGGGAGAAACAGCAGTCCATAAAAAGAAATAAGAAGGCGCAACTG
GAGGGTCCTTGGGAAGTGGAAAGTTAATTTCCAGCCGGCTACGGTTCGGAGGAAAGATAA
GCTGTGGTAACGGATAATAAAGTGGGAAAATCTCCGCATGGACTTCAGCATTATTATGCT
GTTTCACTGACAAATATATATGTATGTGTTGACGCA

>FgSTRG.66448.3
GCCCTCTTTGTTATTCCCGGATGGCGATTCACTTGCATCTGTTTATCAGTTATCGTGATC
TCGACAATTGTGATATTGCGAATTCTCATGCTAAATTCGCCACACTCTTCATCCATACTG
CAAGCGGTTCAGGCACCATACTTTCGAAGATTTGGTTACAATGTGGTTGAATCTAATTAA
CCAAGACCATGGACCAGAATGGTCAAACACCAAACCAGTGAAATATGTCAGCTTCTCTGG
CATGAAGTCTACCAACCCAGCCGTGATACTACCAGATACCCTGTGCTCAATGACGCTCCC
TATTTTCGCCTTTAAAACCCAGTGCGGAGAAAGAGGGTTAACGTATCTCTCCAATACCGA
AAACAAATGTGCCATTGTAATCAAATCCAGTCTGCTGTGAGGAGATTGCGTCAACCGGCT
CTTTATAGTGTCCATGATTTAGTTGGTGTAAAGGCTTTGAAAAAATGCCCGTGGCTATCC
CATGAAGATCTTCGTTTGAGGCATAGCCTGTCCCATTATGTTGCATGAAAGTATTCTTTC
CAGAACAGTTTCTGATCTGACAGGCTGAAAACAATAATTTTTTGGACTTAACATATTCTA
TTTTCTTAGCAATGTTTGCCACTGAAACACAAGCATGATATATTTTCAGAATGTTCTCTT
TCTCTGACTTATCAAACGTGTGAAGTTTTCTGGTTCTGACTGCTAATTTCTTCATCACGG
GAACAAAGTATACCTTCATTCAATGATGCCCATTTGATCTTGAATTCAACGTCATGCATT
CCAACTGAACCAACATCATTTTCACTACGAGCCTACGGTGAACCCCAAAATTTCAACGGA
ACAGCGAGATTATGTAGCATTCTCTTAGTCAGCTTTCACTGTTTTCACTTCCACCTTTTC
GGTACATTTTTGATCAAAACGTAAGCTAGAGGAAACGCTGCTGGCAGTACAAAAAAAACT
ATTCATACTCAACCGTGTACCATGTTAAACGTGTTCCAAGCTTCAGGTCAGGTAATTCAA
CTGCCCAGAAAAAACTGCAGTACCATCTTAACTAATGTTAGGTCATATACAGTTGTGTTG
TCCCGCAATTCTTTTGGTGAAAAAGTAGAAACCCAACCTCTATTTCGAAGGAATTCATTT
TTAGTCGTCACGTTGGCATTACCTGTTGTTTCTTGCTGCTGGAGGGTACAACTGGTACAA
GCGGAGATCAGAAAAGCTAATAAAATATTTTTATCACTTTAGGGAGGTGTTTGATAAAAT
TATAAGAATCATCATGAAAATGCTATCCTTCTGAAATTCCCGGGAGTCTTCGTCTGACTT
TGGACTACATTAACCACTGGGGCAGGGTAATTACATCGCAACTTTGTGTGCAGCCAGAAA
TGGTAGGGATCGAAAGATTCAGTCAGGATAAATGACAACCGAATAAGAAAATTTGATAGG
AAGATGGTGTTACCGTAAACGAAGTACAACATTTGAAAATCTGACTAGATGGTCTATGGA
ATAGATCATGGTCTCCGGTCAAACATGCGTTGCTTATTTTGTCACTTGCAAGAGAGATAC
TGCTTGTACTTCACTCACACTACTTATCGGTTTGAAGGAGTGTTTACAACCAAAAACGTT
TGTGAACCTTAGATATTGCTCATTCATTAGTATTCGGTTAGTCTTCAGATCAAGTAAATT
TTGAAATCTGGCCCATTTTTTGGTGGACAGATTTTAGTCCTGTTCAGTTCACTGGAGGCG
GTAGCTTTGGTTGCTGTCTCCTGGCGTTAGCCTCAATCGAAAACGATTAGAAAAGACAGA
AATAATAAAGGAGTATTAAAATAACTACAAATATTGGTAAAAGTAGATAAAGAAGGCTAG
AGAATGTAAGAGCGCCACTGATTATGACACTTAGCCATTTCCCTTAACTTATATAAACAC
CGAGACAGAGTGTCTCTTGAACTCCACCGAGGAAGTTTAACAAGCTCTGCATAACCAAGT
CCACCAGTTAGGATTTTCTTACCTATCTTCCATGTCATGAAGTAGCCACCCTAATCATCT
TCGAACTGCTACCCACCTCAGAAGATATTGCACGACGAATCCAGTCAAGGGACGTGCGCA
ACACGTCCTAACAATCTTAGCCTGGTAACCTTGAGTGTTTCATCTAATGATTTGGTTCGT
ATACCTAAGAATTTCCCCGAACCTCAGCACTGTTTATACGGTGTTCCCACCAGATTCGAG
CAATGCTACGAGGATATCTTATTAGTCTTCCATACGAAAAATGTCTAAACCATAACAGCT
TATTTAAAATTAAACATACCCTAAATGGTGTTATCTCAAACCGTTTGTTTTTCGTCATTG
TCACACATGATTTCGTAAACATAGGGAAAATTTCGCACACAGTGGAGACCTTTTGATTCT
CTGTTTCCTTTCTCTATTTTTACAGTCGAGTTCCAAATGCGGACATGTTCATGAATTTGG
GTGTGTGAACGAATAATGCAGAAGTATACGGATACACACACACCTCTAACTTCAGTGGAA
ACTATCAGTCACGCTTTATGAGGACAGGTATTCCGAGGACAGCTATCTTGAGGATGGATC
AGCGCGTGAGGTTACCAATCAATAACTTGTGACATTTTAGTTCTTTGAAACTTTTTCCTT
GTTTTGCTTGCCATCTCAAGGTTAAGAAGTTGACCGAATAAACAGTAAAAGAGGAATAAA
ATTTGGTCTTAATTTCTCTGTCTATGCAAATCATTAGGCACGGAAATGATACGGTAAAAC
AGGCCAAACGCTTTCAGTGGTGGTTACCTGTATATAAAGCCATTCGTGTGTTCGACTTGT
CTCAGACTGCATTGACGGTCAACACTGATGCGTTTTATAGAGATACATCAAAGTGAGTGG
TTACGTTAGCGTTGTTTGTGTTTCCCGAGGAACGTTTCGGTATGAATATTTGAACATTTA
TCGTGCAAGTCCTTGACCGATAGGGATTTTGTGGTCAGTGTGGTTGCCCAAAGTAATTCA
CAGACCAACATTTAAGTTATTCAATACAACCAGCACGGATTTTTGCTGAGAAAGTGGATC
AACTGGGGATCATGCATATTTTTCTGTGCGGATTCAGAAATTTAGTTTGCCCGTTTCCTC
GTATAGCGTGCTGTGATGTGCAAAGCTCAGTGTACTTCCGCGGGTGTGTTCGGTCTGCAA
AACACAAAGGAAAGAAAACTCCGTGAGCCCCAAAGCTCAGGGAAGTGCATCAACAGGACC
CAACACTTACATTAAACGAACACCAGTATGGTTGCCAACAGCCTGCTCACCAGGTCTTCA
GGAAGATGAGTCTGAACAATCAGAAGTTCAACATAACGCAATAGCAACCAGGTCTATACG
GTGCTAATTAGTCACGTATGCTTGGGACCCAGTAGTGGATGGACGGACTGTGTTGTTGCT
TTGTTTTATTCACTCCCTTTATATTTTATACTTGTAGTGCAATATTTCAGGAAGGGGGTC
ATGACCAGCTGGAGTAGTGAACGGTGCCGTTGTGAGGATTCGAACCTGGAATAAAACGTC
AAAAGCTCACCGCGGAGATCATTTGACCACAGCAGGTCAACAGGTAGGCACCTGGATAGA
TAGGTAGGTAGTGAATGAATAAATGGACAAGTGAATTGATGGAAAAATTGGTGAAAGAAA
CGAGTGAGATCAGAAAGGAGGAAGTCAACAGATTTACAAAAGAAACTGTTGCGAAAGAGT
AGAACAAAGGATATATGTATAAATATTTCTAAAATAAGTCTAAAGAAGCTGCAGATTAGC
GATATTAATTTGCTAAGGATAAGCAATTCTGGCATTTTGGAGGTATCTTATGGTTAGAAT
TCGAACTGACATGGTAAAAATGATCAGATTTGGCACTCCAATGAAGCGGTTTCAAATTGA
ACAATATGTCATCATTTAAGAAGGTTGACAGTCACTGAGATAGGAAATTTGTGTACTGAT
AGAGGACACCCGGGTTCGAGACTGACGGTTGATCAGCCTCGTTGATTTAGCTGATATATC
ATGCAATCGGTCTGTTCCCGGAGGATTAGTGGTTGGTAGTCCGAATAATGTATGACAAGA
AAGTTCCAGTTATGTTCTTCGACTGGAGCAAATAATTCTGGGAAAAGTTTCTTATTTGTT
TATTAAATATGTTCAGTTTATTAGCTTGATCATCACACGAAGAGTTCCTTGGACCGAAAC
ATGGAACAACAATTTTGATATTATCACTTGTCCTGAAAATCTATCCTGTGAATTTTCCAG
CTTCACTGCTCGCCAATCGTTTGAAATGAGTCAAAGTTTTTCCAGTAGAGGATGTACTTT
ACATCTTCAAGTGCCTTTTACGTCACAAGCTTCGATCACAGATGTTTGTTATTCAGTTTT
TACTACAAGCAAATACTGCTAAATTTCGTTTGATAGCAAGCGACCAGCACCAAAAGATTA
ACGGTAACTAGGGTGATCAATACGTCTTTTGTATGGGTCAATAATCATCCATCCGTATAT
TATTGAACGAAGCAAATCCCACTCATTAGATGCACACGCGTCCTCGATGTCATGATTTGC
TGTGCCAAAGACTGAACCGAATCGAAAGATTTCGGGAGGGTAGTCATACATGTGAACCAT
AGCCACGTGATCTGATGAAATCGGACGCAGAAAGCATGTGACTGATTTTAACAACTTGTC
AACTGTTCGTCACACTTTAGTTCGATGGTAAGCCAAAATTCACCATATAAACGTTACCAA
GCTATCGGAATCGAAGTCAGCTAGGAGTGTGTCGAAAATCGATGTGCCATATGATGTATT
ATACGTGAGTGTTTATTGTTTGTTAAGATAACGTTGTCAGAAAAGATGGTAGTCAGTTGG
TCTGATTATAAAATGGTCTTAAGAATGGTTACCCATGGTAACTGAAACGTCGACTAACTA
CCATCTTTTCCGACAGGGTTGTGTTACCAAACGAGAAACACTCACGGGTGAACTTTACTA
ACTGAGATTCAAAACCAGTTTTCAGAATTAGTAGTGCTTATGTGATGTGTGGTTAGATCA
CATGCGCTCGGATCTTGCTACTTCCGATTACGTGATGGAGTCATTTGATGAATCCCACTT
TGTTGATGGGTCGCCATCGATCCAAGTTCAGCACCGTTGCACAACCCATAACGGTAATGG
GTTTCTTCCGTGAATGACACAAACTCGTGGATCATTTGGATCGTTCACTGCGTTGGACTT
TTAAATGTGGGAAAATCAAGTGGATTTTCCATCATGCAAGATTTAGGCTCTTCGTACTAG
TGATACATTCTGTAAAAAATGAATAGTTATTTGTGGTTCGAAGCGAGATATGCAGGGGTG
AACATGACTAGGTTTCTCACCTGGTGTACTGATAGGACTGAAGGCTAGGAGTCCTGTTGA
AACATATCTGGAAGTTGCCCAAATGGATCTGACTTTGTCATGTCAATGCATCGTGCAAGG
ACCCAAACCGACTCCTTTCGGGCAAGCTTTCAGGGGCTCTGTCGCAACTGTACACAAAAG
ATATGCACCCTCAATTTCTGGACGATAATGAACCGTCAACAGTCAGACAGTTCGATCAAA
AGGTTATTGCAAAACGAGCACGAAGAGCGAATTCTCCCATCTAAAACTTCCTAATTACTA
AGCCATAAATCCCGGGGGGAGGGGG

>FgSTRG.20932.1
CACTAACCACTCTCTCCCTACCTATAGTGTTCTCCTTCTCATGGGTTGTGGGAAACAATG
TCGAGGTGATCGTGATGGTATATTGCAGAGTACCCCTGTAACGAACAGGTGGTCCAAGCG
TGTTGGGAACGAATAGTGAACGTACGTAAGGTCCAACCCACCTTACAATTGGTGAGCCCG
ACGTGATGCCGAGGTCACGCCAGTTTTATTTTTGTTCGCCTATGGTCGTCTTGGTTTACC
TCGATGGATGCAGTCACACTGACTACATTTGTTTCCTCGCTGACGCCTGGTACGTTCAAG
AGGGTAACCACCCACCGGACAACAGGACGATTGGTCAGCTTGACGCTGGAGACGACAGGT

>FgSTRG.68799.1
ACTGCGGTACACCGGCGGTGTGGTTGTGTGTAACGGCCAGGCTGTACACTGCCATATTGT
CGTTTAAGTAATGTTTCCTGTTTTTTAAATAACTATCAAGATTACATTTGCCTGTCGTAT
TATCATGGCACTAGATCCTCAATCGACCAAAGAAATTCGTGATGACTGGCTAAATCGTGA
AAACATTGAGGTCATAAATACAAGTATGAAAAGTATTGTGGAGTTCCTCAATCGTTTTGA
CTCTTCGTGTCGTCTTAAGCTATCCAAACTGGACAGTCAGTTAACAAATGCAGAAAAGAG
TGTCGATTTGTTGGAGGCTGAAGTTCAACGCAGTCTGCGTCAACAGATGGTTCATCAACG
CTGTAGTAGTCAATTGAATCCACCTCCCGACCCTCGTTAACTATTGCTTTCTCAGGTACA
ATCGTGTATATCTTTGCATGTCAACATATTTTTTTCGTTTAATAGATAATTGTTTGTTTT
CCTGCGAGACAAATGCCTCTAGTCTTTTTAATGATCAAACCAAAAAACCTTTGTTTTGAT
TTAAATTAAAATTCCGCAACCGTACTTTCTGTGCCGTCTTAGATTCACTCAGTTGTCAAT
ATTGATCCCTCATCCTATGTATATATCTTTTCTGTTTTGAAGAACTTCATAATTTTGCAT
CTATACTTCTTTTCTCTAGGGGATTTTTAAGTGATTTCAGTTCGTACAATAGTTAACGTC
TTTTTTGTTTTCGATTTTTGGTTACTACTTCTTGTTGGAAATGGCGTCAAAAGAAGCACG
TGTAGCAAAAGGCTCGGCTAACTTAAATGTG

>FgSTRG.22628.1
GTTTAGCATGAAAACTAACAGCGAACACATCATCATTGCAGTCACTGAGATACTCTATGT
GCGGTCACTACAGGTTAGCGAACGATTGCATCCTCACGATCTCGTTTCCTTCTGGAGGTT
TCCAGTTTTTTCCATTCGATAGGACCCTAGCTATATGAGCTCACTTGAAACTTGTCCTTA
AAATGTCAGAAGACCAGGTTACCAAAATAGTTGTCACCGTGCGTGCATATGTGCGTTCCC
GCAAACACACACGGACATCCAGTAGAGTTGTGAATCAGTCAAAGGATTCTCAGTGCTGCA
TTGAGTAATTGTGCGCAGATCGCTGAAGAACTCTGGCGAGATAAGTGACAGTGATATCAA
ATTTTTGAAGAGAAGAAGGTCCGCAAGTTTCGATTTCTACAAGAGATTCAAGATCATTTC
CATTCTGTAGACAAGCTAATCATGAGAAGAAAAAAACAGTCAGACATACGCAAAGGCACA
CACACGCGTTCATTCATCCATCCAGAAAAATGTTGTCCATAAATGACTACGTTCATTCAT
TTTTTGTGAAAATTCGTAGGATTATGCCGAGGTGATAAGCACCCTATTGAGCACCATTCT
CCCATCCACTGAACCCATTACGTTTTGCTTACATGAGATTCAGGCTCCTCGTGCCAACAG
TGCATTCTGTAAAATAAAATTCTTGCTCTTTCTCTTCACATCACATTGGAAACTTTTGTA
TTCCCGCTACAAGATATGTTCACAAAACTGTCCCGTAAATTCTGGACTCGTTCGACAAGT
GTTTCAGGACTTACTACTGACAAGTGACAATGCAAGAATTGTGCCTCAACTCTGCATGTT
TTTTTACTGACCGCTTGCAGGCTCGAGTAATTCATTTAAATAAATAACATCAACTCCCCT
GTGAATAATACAAAGTTGTTTCAAATTTCCTTAGATTCACACCGATAGCGCCCTGATCTG
TTTGGTCTGTTAAAATAATGTAAACCTGGTATTCGGTGTAACGTAATTAAATGAGAAGCT
ACAGATCGCAAATTTTCTTATTACTGATTTTTCCCTCTCCTTCGAAGG

>FgSTRG.82823.1
GTATCCAGGGATGTCTCGTCTTCATTCTTGTTCAACTTCGTCATGGACGAAGTAATGGAG
AGAGTGCGTTGCAAAATCTTCACGATGTAGGCGTCGAACTAGGAAATCGTGAAAAGCTAT
GTGACGTAGATTACGCGGACGACGTTGTCTGCAGTGGTCAATGGAATTTGCTTTGTTGTT
TAACGCTGTGTGATGAGGAGGATTTTAATACAGTGGGTGATCAGAACTGTAAACGAGCTG
TCTCCCACCTGTTCTGCGGTCGCGCTTTCTAGTCATTTTATCGTTGAAGCCGCTTTGGCT
CTGGGCCGTTTTTTTAGATTATTGGCGGGAATAATAATCTTTGCCACACCCTAAGATTGA
TCAACATGACCAGTTTATTCACACTAAGCGTATCCATATTGGTTGTTTTACCAACTGTAT
TGCCATATAACTAAGTGAGTACCTTTATGTGATCACTTCGCGATTGAAAAACGCATATTT
TAATCTGCAATTAACAGGTCTAGGAATGGGCCATCGGCATCTCAACTGGGCAGTCCAACG
TATTTTCGTCACCGAATTTCGAAATCTAACCACTACTGTCGTTTCCAGTAGCACATATAG
GATTTCGCCCATCCTCCGCAGGACTGAACTTGTTATCGGGGGACAAACCTTACATTCGAA
GCAAAAGCGGTCGGGCCGGCCAGAAGGGACTTATCATTAGCAAATAGAACAAAACGGTGT
TCAGGAGATATGCTGAGCATGCAGACTCCGCAAGCGACGTTCATCAGGGATGTTCGAGAT
AAAACTTAGCTCGGTATTGTCTCTTAAACTAACGCCTTCATGAGGGTGTGTAGTGCAGTT
TATCTATATATAAGTCTTTGGGTCGGATAGTTAGTGTTGCTGTCATAAGCTAAGCATTCG
TGAGACGTTTCGTTTATATTATTCGACGATTGTTTCCATCACTTGAACCGATAGAATACA
CTTCTACACTTTCGTGCCATATGCCGAAGCAGTTATTATCTGCTCCTTGAAATTGGGCTT
CAGTCGTCATCATTTGATATAAAACATACTTTTTCCGTACTGGGGCTTTGTTTATCAGTC
GTCGTTGTCATGAAGATCCCGACAATAGCGTCTGCGGTTTACCCGTGCCAAAGTTATTTT
AATTTCATCCATATGAGTCCGTTTGTTGAATTTTCCAAGTCAAGAAGCATGAAAACTTTA
ACGGTAATCGTGATGGCACAATTTATGTCTATCGTCCGTAGGTTCGTGTGTTACGTCTTA
TATCGATTAACTCGGTCGAGGAAAAGATTCTGGCTGCGGCACGCTTCAAATTGGATGTGG
ATCAGAAAGTTATTCAGGCCGGGATGTTTGACCAGAAGTCGACGGG

>FgSTRG.11433.1
GGCCAATATAGGGAGAAAATATTGGCAAACACCGAACACTTAAATAGTCAATACCATCCG
CGGAAAAGTTGGAAGCAACATCAGACTTGGCACACCAGAACGTTTGATACGTGCAATAGC
TCCGATCTACTTTCTATCTGGACCCAGCCTGTCTCGTCACCATAATAGTCAGGCCGGCAA
ATTTCACCATGATGTTTCCTCGTGAAACGTGTTTGTCGGTCTGTTGTACTGTGTGGGTCA
CCTATTCGTTACTTCAGTGATCGGTGCCATGCGAACACATTACCCAAAACGATATTTCCC
ACGACTCATGAGAACGAGATGATGACCGAGGGGGCATGTTCAGGGTGCATTTGCAATAGC
ATGCAAAAAGACGATGTAAGGGCAACGGTCAAATGG

>FgSTRG.75836.1
GAGATAACTAGCTAATTCGTCCGTACCTATTCACTGACTTGTAACTACATCTAGGTCGTC
AACGCAATCTCCACCTATGTTGATCGTGAACCCCTCAAAATGCAGTCCGAAACACTGGGA
GAAAGGCCGAATTGCGCTATAGTTTTCTAGTAATGCTATAGCCTCGTAGCGTTAACGGTG
GGGCGGTTTAAGTCGATCTGGCCATCACATATGAAGGCCCTCAACTGGTTTTCGCAAACT
GAGACTGCCAATACTCAGCAATACCAGCTCGGACAACTCAGTAGTAGAACAAGTAATTGC
TACGTAAAAATGTACCAACAGGTTACATGAAAGTGTCTTTTACATAGTGTTCACATATCC
ACATGAACGTAGCGGCAAATGCGCATACTTTTTGATCTGAAGGTGTATTGGTCTCGGTCA
CCAGGACTTACGACCCCTATATCGACCTTTACTTCGAGTGAGCTGAGAACGGCCGCTGTG
ACGCTTAAGGTAGACGGTTTATCCGTTCACTTCTTCGAGACATACATGCATTAAGTTGAC
TGTGGAACTGAGAAACGAAAACTGGGGCCTGGTTGACGCAGCCAGTGAAGTGAGAGAGTT
ACTTGAAAGCCCTACAGGCACCGATGTACTTTGGGACTTATTCTCAATGAACTTCGTGAC
TGGAGGTTGAGGAAAGTAAGACAATAGTAACCTGGGGGGATTCGGTCTTTCTCCCAATGT
TTCGGACTGCATTTTGAGGGGTTCACGATCAACATAGGTGGAGATTGCGTTGACGACCTA
GATGTAGTTACAAGTCAGTGAATAGGTACGGACGAATTAGCTAGTTATCTCGGTTAGATT
GTTATTCCCCTGATCAGTGCACTTGACCATTTAGAACATGTCGGGCTTCTGCATGGGGTT
CAAGAGCCTTACCCATCCATTGGCAATAGTAACAATTGAAGCTCTTGTGTTGAAAAAAAT
TACTGATCGAATAAGTGGTTCTATTAGTAGTTCCGCCCGTTCTTTATCATACTGGTGGCT
GTTTTGATTTCTTAGTAATGTTACTGCTGATAAGCAGCAACCAGAAGCATCACAATCAGT
GAGCTTCTGTGGTTTGTATTTGCATTCTCTTGTATGTTGCCCAGCTGACCGTGTGCTCCC
CATATCATTTCCTCTACTTCTATACCATTATCATATCTGGAAGCATGAGTCAGTAACATT
GAGTTGCCCGATGGTTTCCTCACCGTTTCGGTACATCTTTACTAGTGCTCACTGCAGTGT
GTAATTGTTTTCAAATGGTAACTGAGACGTTCTCATAAGCTTCAGAACAAACACACAACA
CGAGTCACCCAATGATTACAACTAGACAATGGACCAGTTACCAATCATGAATAATTACTA
ACGTGATTAAGCATGGACACTTTGCCCAAATATGTGTGGTGATGGCTAATTGACAGTTCG
GGACCAATGCACTTGGTCGCAGTGGGTTACACGACCACGAGATCCATCTAATCTGTTATC
ATGAGAGGGAAGATATGACTTCGTGACGTGAAAAGTGACACTTGTATTTGCACAAATTGG
CAGTCGAAATGATACCG

>FgSTRG.68527.1
GTGGTGAATTCTTTTCATGACGGGTGAAATTGGGCAAATCAACAGAGAGAGTGGAGAATG
GGAAAGCACAGAAAAGAAGACGACTGAGGAGCAGTTGAAAAGAAACAGGGGAGGTGAAGG
AAAGTATCGAAGAGAACAGGTGAGATATGTGGTGCCGGTCAAGAATGCAAGGAGCATTAA
TAAATGGACTTACATTATTCAGCGGGACGATGGTGGCGATGGAGATGGCTAAGCGGCGCA
GAGCAATTTTGCATACAAGGTGGGGAAAGTTACCTGAGAGGTGAAACTGTCCGTGATGCA
AGATACAGCAGCTGTGACGGAAAGCAGCCTGGGAGAGCATGAGCAAAAGGGGTACCAGAG
AGTAATGGCAGATCAAACGGACTGAAGCCGTGAATGAGAACCATGATGAAACAGTGAGTT
TACATTAGGTGGCAAGTGAAAAAGCAGAACGGTCCAAAAGGCGCGCAAAAAATGCCTGTG
GCAGACAGTAGACGAAACATGAGATGGGAGCACGGGCCGAAAAGAACAGGTGGAACACGA
AAAAGGCAGAGAGGAAGA

>FgSTRG.71716.1
GGGAATCAACCCAACCAGTGGGATTTCGCCGACCGAAGACCAAGGCGCAGTGCCACCAGT
ACAGTTAGAGCTAGAGGTGCCGATCGAAGGGGGAAGAGCTGTGGCCCCGGGGACGGAGCC
TTCTGGAGGGGAGAGCTGTGTAATAGAAACTTCGGGAAGGTCGCACGATTGGTCGTATCA
ACCTTGTACAAGCAAAGGGGAAACTGGAAGAAGGTGAAGAAACCACCAATCTGGAAGACG
GGGCAACAATTCAAGAGGACTGATTCTGTGCCACATATTTCAGATAAATCCTTACATTAC
TGAAGTTCGTCTTTTCGCCTTGGCTGACTG

>FgSTRG.12411.1
AGACGCAATGGTATATCAAATGTACAACGATATAAACAGGAAAAACTGTGAATATGGTGG
ATGAAAACTCTGACTACCTCCCTGAAGACTCGGTTGATTAGTGAATACTTTCATATTTTT
ATACCTAATGTATTGCTGCATTAGGTGTCACATAATACAGACTGAATTGTTGCCGAACTG
GATTTCTGTTTACGTAATTCAACCGCCGTGTCTGAACCACTGAAAGTCGAACCTCGAGGT
TTTATTGTTGAATCTATTTCGTCGCATATTTGAAGTTGTATATAATAGTACTTTTTCATG
ATGTTCAATTTAGTGCTTCAGAGACTACGAATCAATCTTGTTCTGGTTTTGGGATTTGTG
TGAATTGACTACGCGCTGCTGGATTTGCAATTCTTGTGATTTATATCCGTGGTTTGATTC
TGGAATACTCATTTGGCTCCATTTGTGTTGTATTCATGCTGGGTCTGCTTGTACTGTTGC
TCTCATGCACTATCTGCACAAATTCGCT

>FgSTRG.44503.1
GGGTGAACTAAGATGAGTCATACGCGCGTGGCGCATTTCTTTGTGTGCGGAAAAGCATGA
ATGCTGATTGGAGTGCACATTGAACAAATGGACACTGGTTGGTCCAAATGGGTTTTCTCG
AATTGCATATAAATAGAACAGAATCAGCACAATTAACTTCCGGTTGGGAATTTAAGAATG
TAACAGAAACGCCTGTTGTCATCCAACCTAGTGGGGTGCCAAGCTATTTCCTAAGTTGAA
GTGATTTACGAATTTTCATTTCCGCATCATGTCTATGAACCGAATGCTGACATTGTTCGG
AGACAGGTAGCACAGTTTTATCTATCAGGTAGTCGAAATGCATTCGCCACCCTAACAGCA
TCTAGAGAAGTGCGTTGTTATTTACATTCATGGGGCAGGGATAGTTTGATTATCTCTTTC
AGTACAATTGACCCCTCTGATTCACCGGATCGAAGTCCGTCCGTGAACGTGAAATGAAGC
ACGACTAAGGTCTGTGCCAGCTTTGAGCAGAAAGAGCGCGGAGAGACTGATGACCACAAA
TACCAGTCATCACTCAGAATGGCCCATGGCCGGTTGACGAATCAGATGTCTTATACGGAT
ATGACAACCAAACACTGCTTTCTGCTCTTCAATTCGACTGATGTTTGTCTAAATCCGTGG
TAAAATCTCAAATTTGAAATAATTTCGTGAATGAACGTTGGGATTTCTCAACTCATTTTT
AAAATGGCATTGTGACATCTTTAAACTATCTATACCAGATTCTATTTCAGGAATTAGAAT
TTGTTTGTGGCTAAGAATTTTCGGAATGCAGACTTTTGGCCTCGTAGTGGGCGCAAACAG
AGCCTCGACGTTCACGGGTGTATTTTGGTAAACAACTACTCGACTGTCCGACTCCATCAT
GCACTAAAGCAATGGGATCACACACCCATGCGCAATATATTCGGATATTTCGCATTTCAA
TGCGAATCAGAAAACTCTGAGTTTTGGTTCCTCTTCGAAATTATTTGTGGATCGTTACCC
GACCACTGACAAGCGAATACACACATACTCGTCTACATATACACATGCGTGGTTTCTCCC
TGTTGTGACACTTGCACTGTTCACACCCATTTGATCTATAGATCCATTAATGACGACTTG
CGTCTGGTTTCGTGTGTCTGTCCTCATTTTGGATTTTACCCACTGTGTGCGTGTGCCTTT
TCGACTTTGAAAAGAATAGGTCCCATTTTCTCTCGACAGCATAAACTGCCGGGTGAAAGC
GTGTAATTGACTGTCGTTGCGCTGGGCACTGACTAATTGGTTACCCGATGTTTTCAGATG
TGATTTCCTGGCATCAATAACATGTTTAGCTTGCACGATTCCAAAACTGATTCGTTAGCG
ATATCAGCTGCCAGTATTCTGCTGCAGTAATTCGAACGAGATTTGTTTGGCTTCTGGTAT
AATTTATTTGTCTAATTTAACCGATACTTGTTTATTCATTTCTCTCAGCCTGTTCTGTCC
CGCTGTCTTTCCCCTAAGAAGACCGCAAGATCACTTCGTGCTCTTAATTGTTGATTGTAA
CTCGATTTTCTAGTTGATTAATCTCAATTGACTAATTCATTTCTGCCTCCTACCCAATAA
AAACACATTTTTGTTTTCC

>FgSTRG.23344.1
GTCCATTTAACGGCGTATTATGAATTTAGATAATCCTTTTTTTAATACTTTCCTATTACG
GCTGCCAGTTTTTGTCGGTGGTTCGTCGTTGTCACTGCTTCGGTAAAGCCGTTGGACGCT
GCGCCGCGTTTAGCCAGTTCTTGCTGTTCTTCGGTGGATACATGTGCTTGTTTTCCCCCT
ACCTCTCCATATATAGATGGAAAAACACCCCGAGTTGCTTGGCTGCTCTAGAACTATAAT
ATGGAGGCGCAAGAGCAGATCGCTGCCCACAGGGTTAATACGGGCGATTTCGTATCATTC
CTCGAATGAGAAGACGACGTACAAAGCTGGCTGCTATGAGGTTTGTCTCAATTTTTCAGG
CCATTGTTCCTGTTCAACGAATAACGAGCCAGATGATTTAATTAATGACATCGAAAGTCC
TGAAACAATGAAGGACTCACCTGTAACAGTTGCGGAACACCAGGCCATAGTCGCCACTAC
CTGTACCGCTGTTAGGTAATGCATAGTGAACTTTTAAATATAGATAGCTGTGAGAACATG
ATGGGGAATGCCGTGTGCGTACCAAACAAGGAATCAGCATCAACTGATTTGGCTGCGACC
ATTTCCGCGAACGGTAAACGTCATGGTGGTCGACAGTATATGCAACTGAATTATCATTCA
AGGTTAAGGAAATAAAGTCTAAAACACCAAGCGAAATAGTAAGTACTCTTGCAAAGGGTA
ACTGGATTTGTAAGTTTACATTTTCCGGTTGTTACTTCGGCCAGGGATGTTGTGAGGCAA
GCTACCATACAAATTTACCCATCGATGGCCGATTTGAGGGTCTTATTACGAGCTGTGAGA
CAATTTAAACTAGATTTGCCATTGCTTCGGAGACGGTTGCTGGGCCAACAGCGAAGATCA
AAGGGGAAAATGTTAGTGGCGTTGGACATGTATATTTTTGGCTAAGCGAAAGGCAATACT
TAAACAGTCTATACAGCTGTCGCAGATGCACGTAATTCGACTATTGCATCCAGCGCTGGC
TCATTTTCCCGCCAACCACGGAAGGCTACACAATGACCTTGTTTTTCGAAATCGTCGCCA
AGGCAGTCATCATACGGACAGCTTCCCGTTTGAAGTGCTACTGAGGGATATGATAGCCCA
GTTTCCCAAAGACTACATGAACAGGGTTTGTCTCGGAATAAAGTGACGATTAATCGGTCT
TTGGCATGGACTTAGGTCAAGACGAAGACTCATGTTGGATGTCAGTGACGAGCGACCAGT
AAGTGAACAATTAAAGCCCGTAGAAAAACATGACTTGTGTCCAGCTGTCACTGTATACGA
ATTATCAATTTTACTAACTTCTTCAGATCCCAAAGGCTACCAATTACGTCAACCGCCATC
AGAAACACTGAAAAGCATCAAACAGTATGCATAGATTTAGTCTAAATTGCCATACATTCT
TTCCCTAATGGGACGAAAATAGCAACGAAGATAACAAATGTAAAAGACAGTCTCCGAACA
TAATACTTATAAGGAAACTTTGTTTTGCATGTTCAGGTCCGGATACTGTTTCAATATTTG
CGGCTATGATGGACGATCGCATAACTCGTGTTGAGGAGGTACAGAAAATATTAGAGGATC
CTAACCTTCAACTTGCAAAACCGAACAATGTGAGTGCATCGATGCAGCTGTTGCATTACA
TTACTCCTGTGCGAAAAGCGTGGGATTTCAACAGATTGAACGAAAAATTGTAGGGTGAAA
CCTTTTACGAACAAACGTCGCCACGGGGACGAGCTTTATTGATGAATGTGTGCCAATCTA
TGCGAACATTGATTTCGGATTTTTTCCTGCAAAAATAAAGTTGGCTGGGTGTCCTTGGGC
GACACTCATTTTCAGGTACAAAAGTTAGCAGAATAATTGTCGGTGAGTGTAGTGTTCCGT
TATCTTATTCTGTATTCAAAGGTGCTGTAACTGAGGCCAATTTTCTTGAGGCTGAAACCC
TTTTCATTAAAAAAAGATACAACGTTGAATGCAGCAGTGTAGGCCGAATGAGTTTACGGG
CACCGATTCACCGTTTCAAGACTTCACGGTACAACCGAAAGTGTTGAGAATCTGCGAAAT
GCACCGCAAGAACACGGGTGAATAACAGTTGTTCGCTGAAAATCAGTGCACACGCTAAGT
GTCGATTTCGC

>FgSTRG.36063.1
ATAAAAATGTGGTTAAGATGGGGTGAGTGAATTACAAACTAAAATAATGAAGACATCCCG
AAGGTGAGGTTGTTCTATCCAGTCAGTTCCCAACAGGTTCAGGTCATTGGAAGATGCAAC
GTAACAAATACCGATACCCTGAAAATCACGAAATGAAGACTTACAATACAATTCACCAAG
AAATGAAATGAGTTGGTCTGAGGCATTGCGAGCTACACGGGTCATGGGTTCAAGTGTAGG
GTTACCAATTCATCCCCATGCAGATTTCGAAATGATAGTGATGTCCGAGGTGGTGTCGAT
TGGTAGGGTCACTGAGGAAACATTAATCCAAAGGGTGATGTATTTTCTCCACTGAAGTAG
TGTTTCGTCGAACACAGTAAACACACGGTTAGCTTGCCCTGTAGATCCAAATGACTGCAT
TCGATGGCTACCTGTTCGTCTGCGTAAATCCGCAAAATAACTTTCTTTATGTCTCATTTA
GCCACGAAGTTTGTACTTGTGGCACCGGAACTGACAAAACCGAACATAATACCACGCACC
ACGGAACAGACATGTTGAAGGTTGCCGCTGGAAGTCTGGCTTTATTTGACTTTTTCGAGG
TGGAAATGCTTGATTTGGAAATTTTATCCACATTTAAAATGTCTGCGTTAGCTGCTGATG
CCTGGAGCATTTGTGAGTCTTTTTCAGGTATATTATTATGGGATATTCGGTAGTGAGATC
TTGAATGGAAAACGAGTTTGCTGAATCCCATCGAGCAAGCAAACGGGTTCTCACATCACT
GACGTTATGAGACGTTAGGCCTGAGATAAATATCAGTGATTTAAAGTGATCATTATACAA
TTGTGTTAACTGAAATCTCTCGCTCTCACTATTTATTCTGTTTGCATTTGTAACGACATA
CTCGTCCGTTTGTCCGATGATCTTTCAGTAGTTGTAACGAATGTTGAATATTGATGTTCG
CTCGCCGAAGGTGGTCGTGAGATGTGAAACTGTCTCGTTTAGAATGGGATCTCGTGGATG
TTTTGGTAGAATGTATTTGCAATACTGGCTGTGCTCAGGTATGCCTCATTTGTGCATGAA
AAAGTGGACTTTGGCTGCTCCATCCAGAGTGGCACCATCCACAAGAAATAGATCTTTATA
TCTTTTGTTACCAGGGCGCAAATGTTATTCCGCTGTTTGCATTATAACTGAATTCCTGGA
TTGAGGTGACCTGTGATTCCACCAATCCCTGCACTGGTTTCAATTTGGTCCGGAGAGAGC
TCAAAGACGTTAACACGATGTTTTCAGTCATCAATTTAAACAGTTTTGTTTGTCTCTTTT
CTTGTTCTGCTAATGTTTGTTGCTTTAGGTGAACTTGCTTCTGTTGTTGCTGAATTACCT
GGATCAAACTGGTCTGTTCCGTCATCTCCGTCGCCAAACTACCAAAGCCGATAACTCGCA
AATCAGAACATCAACGACGCCGAGCAACGGTTTATCGAAAACTGAACACACGGCTGTGTC
GCCCAACACGTGACCTTAGTACGATACATAAACGAACGTGATTGGCCAATTGAAGACCAA
CCAAAACACAACAAGTTGAGCGATATTGACTCATAGATTAATGTCAGCTAAACAAAAGGG
TCATGACAAACAGGGTAATACGAAAGGAATGTTTGATAAATGGTTATGCGAATGCCTCTA
TAATAGGAACCTCAGTGTAGTGGCTCTTTTCTGACTACAAAATACCGTACTCATTTAAAA
TGCAATTGAGAGCCTAGAGCCTCGGTGTGCTTTCTTTGTGAATAGGCGTATGTAGCTGGG
TCTGCTATAGGAATCGTAACTGCTCCTCAGGAGCTCATTCAATCCCAACATCAGGTCTTT
CACTATCAGTAGGTAGTTTTACACTTTGACTCGGATTACCTTTCCTGATGGTCACATGAA
GAGGCCCAAAGTTAGACACAGTTTTACCTCAAGGTACTTACCCATCTCCACTAAAGATAG
GTCCGTTTTTGAAGACATATATGATAAATGGCTAACTTCCATCCATTAAGGTATACAGCT
GGTCAATCAAAAATAGGTAGATCTCTTTTATAGGTTAAGAATTCAGGTTACCTTCAGTCC
TTTCAGTCGACTGGTTGCTTGAATCCTGTACGTTTAATTCAACTTATTGTCATCCTGCTT
TGGCTTAGCATCATTCATTTCTAAGCGGTCCTAGAAACTTGGCACACATTGTCTCGTGAG
CTCCGGTCGTTAGCTCGTCTGAACTCCCATCTCCCGTCAATCCCACAAGATCACCAATAT
TACCACCCAATACATCAACGTCTGTCATCTCTCATTTTACTCTTAGAATAGGAATTGTTT
CAGCAGAAGTCACTCGCAAATTCAAATCAGGGGCACGGTTATTTTGGTGGGTGCGGATAC
GGGCTGACTCATCGTGGGAAATCAACCGAGTCAGGTTAGCAATGAGCACGTCAGCACCTG
GCCAGCACTGAGCCCAAGACTTCAGACAAAGGAACCACGAGAGACAGGATGTGATATGAA
TCCTGCCAAAAGGCCTTTAGCCTGTACACCATACCGTTGGAAGGCTTGGTGGCCCGCTCC
AGTCGGACCAATACATTTTGTGCGATGACTATGTGCGAGGATCAAAGCCTTATACAAACC
TTGTTTTGCGGTAATAAAACGAGATCGCCGGAAGGGTTCTTCCTCGCCTGAGAGCGACAG
TTAAGAACAGTGTGGGGGGGGCGACATTTTGGAGATGCCAAAAGTATTTCAGTGCCACTC
GAATAACGGTTTGAAATGTCCTTCTAATTGGTACGAAGCCATTTCACGTCGGTGACCGTA
CCGCGCATTCGTCGTCTGCGCATAGCACTAAAATGTGCGGTCAGAATGACACACATGTAC
CTGATCTAGACGGACTGCAGCAGAGCCCCAGTAACTATCCCGTGACCCCACTGGGTGCCT
TCGAATACCCCTGTTTGGTCGGGGGTGAGTGTCTTGGGCAGCCAGATAGCTACTCACCCT
GAACACTTCTCGAAATGCTCCCAAAGGACCGAGCTTGTCACAGCCTGTGCTGAGGAAGTC
CTACTTATTGCGTTCTTGGGGTGGAGGTGTTCCCGCTAAAGTGTGACGGTGAAGGCGAAC
GCCCAGTGCCTTCCACCGGGTAGACCGACTAATAGTCAGTCTAGTTAATACTCCGGACTT
GTTTCATTTTACCTGTCGTCCTCCACTTGGCTATTCTGACCATGCAATTCTGAAGGTTTC
CCCGGTGATTTACTTTAATAGTAAACATACAGGGATGATCGAGTTCCCTGAAATGAAGTT
AGAAATCCCACCAACTGGCACAGAAATGTCCTGTTCGACAAGCTTGCAAATTATGGCTTT
TTTATAGGCAATACGAATATAGAGGAACGCATAGGCAAGCAGCATTTGGATCGCAAGCAC
ATGAGTAATCATCACAAGGTACTCGAATGTTGTAAGGCGACAGAGTTCGATCGAATGCGT
GGACCTTCAGAATCGGTGAGCATATTGTGTTTTGTGAGTCTGAAGTGGAATGAACTGTGT
TCACATAATGTTGGCTGTGTGAAAATTAACTTTGTGTTATTAGATCACGTGTCAGATAAA
ATGAAATTTGTATTGGACTGAAATTTTAACACTGAATTAACCACAGAATCAATATACACA
CGTTTCATTTAAAGTCGTGACCGTAAAAGATACAGCCGGCAGTGTCATCCAGGAAACCTC
GCACGACTCAGATGTATGGTTAACAGTTCCAACCTAGGCATATTTTCTCACTCCAACCCC
TCGTAGTTTTGTGAACATTTACCAGAGTATCTTAACTTCTACTTTATTGTTTGCTGCTCC
ATAGAAACATTGTACATCCGACCCGACAGCTACTTTTCCTCTCATCTGAAAAGATTGCGT
CGTACGAAAGAGCTCGCTTCCAAAGCCAGAGACTTTGGTATAGTGAGAGCTCTATCACCA
TCCTCCAAAACTGAGCTTTACAGACAGAAAGCGTTTGATGTCCAATCGCCAGCAGCCAGC
AGCAATTGCAGGGAGACGTGGAAGACGATCACGTACCAAAGCGTTGCTAATTCTCGTAAA
AGGTCGCCCTTAGCAGATGTTGATGAACTCAATCGACGCCCCACTGATACCTCACCTACC
AGTCATCCCAAACCACGACGCTGACTTCCCCGAGAACTCTGCTACGGAATGCGTCACCTA
GTTGGACGCATACAAAGAGCTCACTCACCGCAACACATACAAGGCAAGCGGCCCAGACTG
CTTACTACCAATCCTTTTGGAAGAACGCGGAAGCACATTATCCCCCGTACTTTCTGGTCT
ATCTGACCGATGTGTTAGACTCTAAGCAATTTGTATATCGTCAATCACGATCTACCATCA
ATGCCGTGGACTCTCTGTAATAATCGTAACGAACCGAATTGACAGTTCGCATTGAAATTG
CCCCCACCCGGAACTATGCGAACGGAAGTAGCAAGAAGACCAAGGCCGCGAAATAGCACG
TTAATTGTATTGCAGAGTGGGTTCGTATAAATGTTTAATTAGAGAATATAATTGGTAGAC
TCAAAGATGACCAATCACAGGGAACTTTTGTCGGAGTTGTCCGCGGCGATCCCGATTGTT
TGAGGCTCATCCGTGTACGCGGTTACGAAGCTGTACCTGTCCGTATCACGTGTGACAACT
GCTGAATCGCCATACTCTCTCATCCACTCTGTTTTATCATCTGTTGGTCGCAAAAGTCAT
GTAGTCAGGGTCTGTTTCTTTGATTATATTGGCAAAGTTGATTGCTTTGATAAATCAAAA
TTACCCCATGTACTTGCTGACTCGGGCAATAATACCTCCAGCACTAATCTTCTGTCCAAC
TACTTTTCCCATCGACAAAAATCTACGTGATACTGTCACTGAACTTCTTCCATGCTTCCC
CCCTCAGAAGAAGTTCTCCAGGGCGCGATTTAACACCGTTTTTGTTTTCTGTTTATATAT
CATCTAAGCCTGTTTATGACGATTGTCACCTTATTAAAAACGCCGATGGTGCGATTTTTG
GAATGCCCGACTCTAACAACTCCACACTTCCCCTTCTACAAAAAAGAGTAGTGCAGCTCG
TCAACTGGTCTTCAGATCGGAATCTAAGGAAGAAATCTGCAAAGTGCTCTGACATTCTGT
TCTGTCTCGATGGAACCCATCAATATTACAAACAGATGGTATCCAACCCAGCCATAGTTA
TCAATGGTGCACCACTGCTTAGGTTATCGTCCGTGAAGCATCTTAGTGTAACCATCAGCC
GTGGCCTTGCTCGAACAGATCACGTTGGGGCTGTGTTCTCCAAAGTTCGATCACTCACCG
TTTACTTGATACGGCTCGGGTCATTTTCTATCCTATTTCATTTGATAAGACGTTTTTTAC
TTCTTTCATCCTTCCGCACTGGTTCTATGCTTCCCCCGTCATATTTCCTGGACTGCTAGC
GAAAGATTTTAAGATTCTCGTCAGGTTCCTTAGACATTTGTCTCGACATAATGGTATCAC
TTACGACTTGCTCATCCAATCTATGGCAACCCAAAATCACAAGGCATGTCCGAGTTTCTC
CAGCAAGATCCAAGAAGACAGCATACACCATCTTCATCCCTATCTTAGCACTTGCATATC
TACATCCCCCACCCGATAGAAATACAAGTACCTGTTTGCTGGCACTAGAGTATACAGATC
CTCCGCAGTTCCTTACCTTGCCCGGTTCCTCACCAAACCAAATACCGTTACCACCGACTG
TCTTAATTCACTCCGTTAAACATGTTTTTTCCTATTGCTATGTGTTTTTTTGCTGATTTT
TGCAGTTAAGTGGTTATGTAGCAGCGGAATATTCAACCTCGGGTGCATAATGCATTGACT
TGAGTTGACTAGGAAGGACGGCTAAACCTTGGTTCCAAACCAACCATGGGTGGTGCACGA
GGCCTGCAACGCTAAGCTCACCGGCATGTGTAGCAGAGGGATGTATTGGGCACCCAGAAT
GAACCATACAATTGGCCACCCATTCATCTGGACCAACCCTGCTGCCATTCGGGACGCGCT
TGGCTATGCTAAGGCTGGAGGTGCACCCTCGAATAAAAATTCCTACTCTGGACTGGACGA
CCGAGTCGTATAACTGTCCACAACTTCACCACAATGCCGCTGATGGACATTTTACAAAAC
AATAGTTGCGCATACAGCTGTAATCTCATTTGAATCGAACGGAGCGTGCATGAACGGGAG
TTCATTTTTAGAATCACATGGCAATAAACGCGAAACCGGTCGCGTGCTTCCGGGGAAATT
TTGTCCTGTCATCCAGATACAATCCAATTCTACTCACATCGAAAATAGTTGAGCTCTTTA
AAGACATGCTCGCGCTGACATTCTCACACCGTACACACACTTTGGTTACTCAAACCCTAC
ACCCACCCCCTCACACACTTTCAAAATACTGTTACTTCAGTCGGCCGTGCATGTCGTAGT
GTCACTGAGGTAACTCATTTTTCCTGTTTTCTCGCGTCTTCGTCTAGTAACTGTTGCGTT
GGACTTATACAGCCATGTGCTCACACACGCACGCATGACCTACACCTCGTGCAATCATGG
ACGCACGAATGCAATCGTGCACACACACACACACACGCAGTTGAAGTTCGTCGTGCTTCA
TCTCGGACAGCGTCGACCAATCAGGTCGTACCACCTGTTGCACGACCTTACATGATGTAA
ATATAGGAGCGGGGGCGGCCATTTTTGGAGGGACTTTTGAACGAGCTGACCTGTTGTCTT
TGGTTTGTTGCAGGTGCACCTGTCAGACGTCTGAACTGGACGAAGACTGGTGAGGAATCT
CGGACAAGAAGACCTGTCGCTATCCCCGAGGAGCGTAGTGATCCAGACTCGGAGGAACCG
GAGCTGTGAAAGACTGGTGTAACTCGTTTCTATTGCGTTCATTCTTGCCCAATACACGTT
CCTCTCTTGTACCCTGTGTTCTTCGTTATTGACTGAGCGTAGTGCACTGGAAGAAAGCTG
ATGAGTCTCGTATGTGTCTGTTTCTAGCTAACCGGCCTGTTACA

>FgSTRG.72794.1
ATTTAGTCTAACTGGTCAGTAAGCGATTGACAGATTTGACACGGTAAACATAAGCATTCT
CGAAATCGGACATTGGTTACCATTCGCCGAAGATAATACATGCCGGAATCCAATAAGTCA
CATGCCTATAAATTAGGCCGTCTGGAAATTGGGTTGTTACTATCGTAAACTCACTTATGC
ACACACTAACGCACCCCCCCCCACACACATACACTCTAGCTGTGTATGTGCCATCGGTTC
GAAGCCGTCAACGGACTGCCTCATTTATAGAACCAATATAAGTCAATCATCTAAAGTGAA
ATCCACGCTAAGGAGGACTACCACCTAGGACGAAAAACGAGGAGTTTCTAGAGGAAGACG
GTGCAACGACGACTATCGATAAGTACTTCAAAGTTTAATCTTCAAGGACTGTTCATCAAC
TGAAAAAGAAAGTACCAGTTTACGCTGAAACCCATCACTTTGTGGCGGGAATCAGAAAAG
ACACACCTCGCGGTTTGATGGTGGCATTTTCCACTCCAGTGTGTGGCAATGATACCAATC
AGATCTTTAGTTCCTGACAATCAACCTGCAAAATGAACAAGACCAGCCCCGGTTTCCTCA
TGGGACAAATATGCGCATAATCCTCTTCTTGAGAGTAACAACAGGGTTCTCTCAAGCGAA
GCAGACCTGATTTCACGCAATCTGAATGAGAAAATGAACAAACGTGCCACTTATCTTACA
ATCAATCCGCCGCGTACGGATCACAGTCGGCATATGGATCTACTTGGTTCCGGGCCATGT
TCACGTGGTACATGCAACACGGATCGTGCGACTCGCTTGCTCACCCACGCGCACAGTCAC
GTGATCTTTGCCATCAGACTTTTGACCTTGGCTCTGTTGCTCGAATGTCCGTGGATCATG
TGAATTTGTGCATCTCAATCTACACACTGAGTCTCATACGCCCCCACCCGTCCGTCCAAA
CCACGATCATCTCCAAAAGCCGGCTTTTATCAGATTAAATAATACAGTAGCTCGACGACA
TTACTGACTGTCCACTAACGTATTCAGACACAGCAAGGTTGATTGTTCACTTTTCAGGAT
CGAAGTGAGTTGTGTGTACACGACACACTACATTGACCAGATTGGAGAATTTATTGAGAT
TTTACCGGTCACGTGAATCTGTGTTCCATGTTGATTTTCGATTTTGACTGAAGTAATGAT
AACAATATACGAGATCTATTTGTGTATTTTATTCAAATTCA

>FgSTRG.32157.1
GTCGGGATTAGGCGAGCGGCATCGGCGGCGAAATGTTGCATGCTTCAAACGCACAGCGCA
ATCACATGCGTGGTTGAACCACTTGGGGGATTCGGGTTTGCCGGGTTTGGGAAACTGAGG
AATTAAAAGTTACTTATTTTGAAGAGAAATACCAGTGAAGTAAGAAGGGGAAGCGAAGAC
GTCCGAAATAGAACAGTAAGCTTTACAAGGATAGGAAACTGCCCCGGGTTGGCTGAACTG
TAGCGCCAAAATGTGTGTATCGAGGTAAGTGGAGTATCGGGGCAAGTAAAATTGATGCAG
CAGGAAATAATACATTGAGATGAGTCAAGTGGACGAAAAGCGGAGATGCCTGAGAAGAGA
GCACAAAAAAGTGAGGATAAAATCAAGGGTATGGACACGATCGCAAGATCGATCAAGTAT
GCCTGTGAGGAAGTTAGCAGATTGGCTCAGGTTGTTGACCACGGCGAAATGTTGGGCTTC
GCGCTCCGGAGTCGAAGTGTCAGATGAGTGAATCAGCCAATCTCGATTATGAACGTTAAA
ATTTCCTAAGACGGTGATATGGCAGTTGGGATCTGACAGAACCAATGCGCAATGTTTGAA
GATAAATCGAATGTCGCTACTCTTTGGTGACCGTCTCGACGAGACTGCACCCTGGCGTGA
TGTGATGACGTTCGTGCCTCCACGACCCAAAGAGCTATGCAGGATGGCTTCCCTAAGCCG
GGGATGCAATCATATCTGACAGATTGATGGGTAGAGGTCAGACGAAGTCCAGCCTCTGAA
CCAGTTGATGGGCAACATCTACTACGCCCCAGGAGAGGAAACTCCAGCTAGTAAGCACGG
AGAGAAACAGTTTTATGGTCTAAAAACATTCACTAGTTGAACGTAAGAATGCGGTACCTG
AGGTGTCTCTTGACGGTGGGGGAACTCATCACACTTCATTGAGCAGCTATTGTCCGCTTA
ATCTAGACAGTCGCCGCCCCAAAGGATGCTGCTCCATCCATGTTTCGCTTACTCCACTGG
ATGTATGGGACTGAGAACTAAATCCGAGAAGCACATCGTTAACAAAGCAACAATGAAGAC
GAGAAAGAACACATACAACAATCAGATCTCGCGTGACAGACCGGAAGAAGTCCCTCCACA
GGTGTTTCGGTCACGTTCCCGTGCTTGGTTAAGGCTCCACTGCCTTGTGGGTTAGACTTT
TGGTTCAAAGGCTCCGGTTAGGGTTTCCGGAGATAAAACCCTTCTGCGGCGTGAAAGCTG
CGAAGTATGATTTGTCCAGAAACCTCCAGTATCTTTCCCATAAAGAGTCTTACCAATTTT
CTCCCCCTAATTTAAGGTCGATGTAAAATGCCACGGGTAATTGCGGCTCTGAAGAAAACA
GTAATTTAGGAGCCAAGCGTTAAACAGTCGCACTTTTGCAGTGTAAATGTTCACTTCACT
TGGCTTCTTCATCACACTATGTCAGATAAAGCAACAGGCTACCCTCGTTGGTGTATGCTG
TGTCTCCGAAACACGCACACAAGACCCTACTTCTGTAATCACTCTTCGCACCCCAAATAC
AACCTCGGGCTTTCGCTTCACTTTTTGCGTTTCGGGTGATCCGGCCTCTGGTGCTCCAGG
TCAGACT

>FgSTRG.61918.1
CGGCCATCACGTTGCCTGGCTGTAATATATCGTGCAGACAGCTTATCTCTTTCTCTTTCT
CTGCCCGTCTACAACCACACCAAAGGCCGGCTACCGCGAATACGATCTAGCCACTGGTAT
CACTGCATACGCCACTCTGAGGCTTACTGAAGAATTCTCACTACAAGACCCTCCCGACGT
CGAAGCTGCCGTGCGAGGACTTCTAATCATACTGTGACCGGTCCAGATTTGGCGATGCCC
GCCTCCTTCCCATGAGACAGCAAACAAGACCGCAGTCAACCCTTGCCCAAAAAGCCCAAC
ATGGACACAGAAAATCCACAAGAAACTCAACAGAATAATGTATTCGCCAAATTACCAGCA
TAACATGGCTTATTGCAAAGGTCTTCACTCTTGTTTTGCCTTATTTTGTTCCGC

>FgSTRG.50531.1
TTGCTATTGACTACACGTTCATCCGTACAAGCGTGCCTTCCTTCTGCTTACTGAATTCGG
GACATGCCAATCGTGAAGTTTGGTGTGCATATGTTCTGTCTCACCATCGTATTGGGAACG
TATACGGATTTGAGTTTCGACTTGGAGAAATCGATTTTATCCCGAATAATGTGCGTGAAG
CGTGCGAAATGCTTCAAGCGCACTTCATGACCACGGTCGAGAAAATGCACGTTATAGCTC
ACTTAATCAGCGACGTGAGTCGTGCATATGGTTGTTGTCTTGAGCGACGGCCCGCGATAT
ACCATTGAGCAAATTTCAAAGCATAAATTTTTTGTGAGCGGAGCCAACCCAGTTCACCAA
CTTTTTACTTTTCATTCACGAAAACAAAAGAATTCTGCAAGGGCGACAGCTATCTGAGCA
GGAACATTCAAGAACTCTTGCCTACAAAGATTCGGGAATTAGTACAACCAAGGTTTCCAA
AATAATTCACAAACCGAGGAAAGTCATACGGAACTTTTCGGAGGATCCAAGCAATTATAC
ACCTGAGAAGAAACGTGGAATACGAAGACAAATCTCTGAAACGATTAGCAGTCAACTTCT
ACGTGCTGCATTCAACTAAATACCAAGTGCATCAAAGTTGCAGAGGTCCACGCAACTGAA
TAATAGTGTTCACCGTGTCAGCAATTGCTATAAACAACAACAACACATCTACAGTATGGA
AAGATGAGCGCAGTACTCTGGGTGGCTGAACGTCATAATTTAGATGGAATCGAATGGGCG
AGAAATCACATCACATTGAATACTGAATGAAATAATGCGATATTTAATGATGAAAAGAGT
GCAAGTTGCACGCACCTGACGGACTAATGTGCTACTGGTATGACGTATGATAGACCAAGC
TTGACTTCGGCAGTCGAACCTTCGGTGGGGCTCTGTGATGGTCTGGGTGCTGTTTTTGCG
GACGGCAATTCACAGCTTGAAGTTCTCGAAGGAGAAAAAACAGCTGACTCGTACATCAGA
TCTTTAGATGACTTTACACTTCCTGGAACTCTGGAAGATCGGGAAGGGTCTATATCTCTC
TAACAAGACAACGCCGCCATCAATACAGCTAATGTCAATAAAATGTGGTTATTGTGTCAA
AACGTCAAAATTGTTAATCGCCTCACCCACAGTCCAGATCTGAACCCCATTGAAAAGGTT
CTGGGGAGTCTGTGCAGGTGCATTAGTCTTCAGCACCACTCACGAATTGAGGTCTATTAT
CTCCACTGAATGGTAGAACTTCGAAATTCTGACAATTCGAAATCTCATTGTATGTCTGAG
TGGTGTTTTTTCTGTTCTGAGCAATAAAGTTCCGTGCATC

>FgSTRG.24435.1
AAAAAGTTGAAGGCTCTTCACCTAGTGCGTATTCTTCCGGTCAGTTATCAGGCGACTGAG
AGGGCCAAATTCCATTCACTGGTCCGGGATCTCAAAATGAAGTTCTGTGAATTCATTCTT
GAGCCACAGACGCAGACTGCCAGGTGTTATTTCGGAGATCAGTGGGATACTCAAATGCGC
GATCGACTGATTGCTGGTGTGAATCATCCGGAGCTGCAGAAGAAGCTTTTGCTTAAGCCG
GATCTGACGTTCTCTTAGGCCCGATCAACGTGTGAGGAATTCGATGATGTCTCCAAGGTG
AAGATCAAACATTCCATAGTGCATAGCTGACAAATTCAGCCCCGTATTCCAGGCAGTTCA
GATCGCAAATCCCAGCCGAAGTCAGCCAACAAGACTGTTTTTGAGCACAAAACTAGCGCA
ACTGAATCGTTGCTTTCGTGTGGCTAATTCCAGCTCGTTTCCATCTGCCATCTCCGTAAA
GCAGCACACCATTCCTGTAGGAAGACTTACTATATCCGCAAGGTGTGTTGCCAATCCGGA
TGCGATGTGGTGAATTCGACTCCCGATGACTCAAAATATGATGCCATTGCTGTGAATACA
TAGAAGATTGCGAGGAATTTATTCAGTTCCTGTACAAAAGGGTTCATTTTCGATGGGATT
TGCGGCTTCAATTCGTTTTAGATAGTAGGGGCTGCGAGTTTAGCAGTCTCAAAGCAGTTT
GACTTGATCCAGCCCAGTGTTCCCGTCCACCACATTGACGTCATATGTCATATGCCGTGT
TCAACATGGCGGCAGCGGAAACTGACGTGAAAACAGTATTGCCTGCAGATCAGTCCACCC
GTACATTTGGTGATGGACGACATGGGGCAACTAAACAATAACTGAAGGCTGTGGCGAGCA
CAGTGTGACGATTTTCGAACGCTGTCGACAATGGAATAGGTATCCAAGGCCACCCTGCTC
ACTCTATTACGTCACAACGTTCGGTCAGCCGCTCTTTATATCATCAACCGATTTCCATTT
GACACCAATAAATACAGGAGTGACGGGAAGACGGTTATATTGAACCTGGACCGATACTAA
CTCGGGAATTGGAAAGGGACGTACGGGCGTTTTGTTCTTAATCAGAAAACCCAATTTTCA
AATGAATCATTCGACTTGTTTCTGTTGTCTTGCACGTGAACGTGGATATCTAGTAGCTAT
ACTTTGTGGACGTCCCTACATGAACTGTGTGAAATAGCTATCGGGATTCAGTCTTGGATA
CCTAAGGTCAACCGGGAAGCTTGAGATCTCATTCAGTAGCCAGACGAACAGGACTTGCCT
TACGTACTACAAGAGCACAGCAAACGTCAAGGACGGGACCGCATTCTTCCTCAAGTACTC
TGAGCTACTTCCGGAGCATCTGGAGCTGCGAAAGATCGTGATTGACCGTAAACGGCCGAG
GCCACTGATGGTGCAACCGTTGATCTGTGAGACTAAGAACGGAATTGAAATGGTCCCTTA
TCCGGCCAGTTACGAGGGTCTCATTGAGTCATTCGTGGATCGTTTTACGCGTTTGCCTTT
GGGACCAAAAGCGCTGGATGCACTTGAGACGGTGTGGCGGAGCGATCAACCGTACTTTAA
AGATATCCCATTGTGACCAACTTTTCTCCTGCTCCGCTACCCGGTTTCCTTGCGTTTATT
ATTGTTGCTTGGCTATACATAGATGACACATTTTTGTGTCTTCTTTTTACATGGAAACTG
ATTTCTTGTCGTTCGAACAGAAGGCGTTTGCTGGGTTCATCGTTCTGTTTATTTGCTAAA
TTGCGGTGGAGCAAGACCATACAGCTGTTGCTGAGTACAAATGCTGCATTTGGAGCACAA
TTTCCGCTGTCAAGGAAGATGTTTGGAGAACGCATACAGCTTGTTCAGTGCAATAGTAGA
AGACTGAAAGCGAATTTCTCAAAACCGATCGGGACACACGCTGGTATGTCCAAGACAAGG
CTTTATGCTAACACGTTGTGCACTAAGATGCGGCTACCAATAAAGTCAATCTAAAGAAGC
GAC

>FgSTRG.50428.1
ATCTTCAACTATGACCTCAGGCAGCTCATCCGCCTCAACCGCGTCCGGAGCTACGTCAGC
ACCCAGATCAACTGTATCATCACAAAATGCATCTACCACTGGCGGTTCAATACGGCTTTC
AATGCAAACAACTGGTTGGATTGCGCTATTGATCAGCAGAGCCTTGCTCACGAATTATTG
AAATCCATCCAGCGGATGCCTTATTTGCCCCCATCCATACCACTGTCGGTGCTATTCGCG
ATTCCGCTTATAATCATTCCGCAAATATTAATTTTCTGTAGCCCCTGATTTGTCATCTTC
ACTATTCACCACTTCTGATCACAATTGCGTGAACTTTTGTCCCGGTAAATAATGG

>FgSTRG.57159.1
GATCAGATGAAATGAACCGTTTTTATTGTCAATAAAATAAACACACGGGCTCGTCTTCTT
TCTCAGAAGTAAAAGTGGAAGAGTGGAAACAAGAGCACGGTCCACAGGTTTGGAGAATTT
GATGGGTTGTTACATACGGGATACTTGATCTATTACCGGCGCAACGCCTGCTTTAGCTCT
TCCAAACTGATTTGTCCATCACCATCCATGTCAATCCTTTTGATGTATTCCTTGATCTCT
TTGGATTTATATTTGCAATCATTCTTCAAG

>FgSTRG.58112.2
GCAGAGCGGTTGTCAAAATACATATTCTCCGTTGGTCGGTGCGCGGTTCCATAAATATAA
AACAATTTGGCTGTTCGGCATTTTTCAGGCGGGTACGAGATTCACGTGCTTGCTTAGTAC
TGATGAAAAGTGGGCAGTTTATTTAATTTGTTAGTATGACGTAGCCAGAATAGAAGACGC
AGTTCAAAAATACGAATCACTTGAATTTACCTTTTGCTCATTGGATTTTCAAAATATAGG
TCCGAAAAGCAGTGAGTTTCGTTACACAGAGCACAATCAATAGATTAAAGTTAATTTTTT
TTTCGAATTTATCACCCATATCGTGTACAATGGAATATCTAAGCTCAACAGGCATGGACG
AAACGAACATAAGACGAGCCATCCTGTTACTTTATCGCTGCTGTGGAAGTTCTGTTCAAA
TTGAGGTTGAATTTGATCTGATAATGATGCTCTTGGCATTGCAACGAGCCGTGGGTAAAA
AGCACTTTTAAAGATTAATCTTCCGCGTCAGAAACAAACCACTGTCAGTATGACTTTCAC
TTTGCCGTCTCTAATTCCGTTAGAAATATTTTCATCGGTCAAATGTCTAACGTTCTCAGA
AGGCTCCTCATTCATTAGTCATGATACCTGCGGGGGAAGGCGACGGAAATGCGCTTCTGG
GTTCCTCAGCGATAACCTTTCGCCTCCCAGCCGTTCGTGCCTAATGAATGTTGGAATGGC
AGCAGCTATGTGAGGTGCTATAACTTGATACTTTCTAAATGTGAACGAAATTCTTGCTGT
TGTACGAACTGACCAGATTATGCTATAAATGATTCAATTTATTCATTCGTTACTCAGCAA
CATAACACTGCCGTATATCCCTCGGGGAACGCAAGTGCTCGAGGTCGATCATGCAGAAAT
TTCTGGATATGCCTATTTACTTTGCCTAAAGCCTCCATATAAATGCCCAACTAATAACAG
TTTGGGCTTTTACCTACGAATATAGAAAAGTGCTATGGTATTCATTCGATTTTTTGAATC
GGTAATCAAGAATCTGTGACCTTTGGTGAGGTTGTCAGCAGTTTCACAAATAATTCTTAT
CGATTAGATAAAATGAAGTCACTTTGTAAATTGGATGATATACTTTGTGGTTTTAAACGT
CACGAGGCCATTAGGCGTCATTCTGGTAAGCTACTTGATGCCAGATGAAAATTCACTGGC
TTCATTACACCATATAATTTCTCTAGTACCTGCCGACACAGGCTCTCAAGGAAACTGTTG
CACCTTTCAGTGAATCGTCGGATCTTGATACGTTTCACATATATTTGATGAAAGAATTTC
TCGATCTGTCACAATTATTCAAAACGCATTTTGACGCCACGAAATATAGTTTTAGAAGAA
TGATTTACTCAAAGTGATTCGCACACATTATTACAGATAAAAAGACGTTTTTTGATAAAT
GGTCAGGTTGCCACACTCCCAGTACCGTGAAATTTGACAAAGAAATAATTATTACGTGAA
AATATGTTCACAGAAAGATTTATGAGAAACTTCAGGAGATGTAATCTTAAATAATAAGGA
TGTTTATCGAACATTCACGAATGCTTGAATTTTTCGTTTCGGGCACCACTTACTCAAATT
GGGAATACCGCGTACCAGTAGCGGAACATCATTTTCACAAACAAGTCACCTGTAAACATT
TTAATCAGACATGCAAGCAGAGAAAAAATGTGAAGAAACGGTTAGTTTACTTGTCTGCCA
CAAACTCAATCTGACTTAATATTCATTTTCTAATCAAACCATGTTTTACCTAAATACAGG
TATTCAGGAAAAAATCCACCGGGGTTAGTTTTTGCTCTGTTTCTCAACAATTCCCCTCCA
ATGATTCACATCCATAGCTTACGACTAATGTACACACGATTTCCCCATCAAATATCAGGA
TGTCGGACATCTTGGGGAGAACGGAGTGTGGCAGACTAAATCGTTTCGTATCTGTAAATG
TTTGCATAATAACTGAACAAGTAAGAACCGGATGACGAATACCACCAGTGTGAATACTCC
ATCAAACAGAAGTCAAACTGATGGGAATAAAAAATAAAGTGTTGTGCGTGGACGTTCTTA
CAGAGGGTGTAAGAACCATTGAAAATAATAAACACTGAAGAAAGCGGAACACAGTTCATC
ATATCAATACAATTCGCAGTAGCCAGAAGATTGATATATTTCCAAGCATGACAACACTGT
TTGGAAATACCGATCTATGTGTTTCGCAAAAATACTAAGCTCTTTCACCTCACATTATTC
CGGTAATACCTAGTCTTTTGAACCTTCCAAATATATCTAGTAGGAATATCTTTCTACCTT
TTATTCATCTCGGTTTATTAGCACAGAAAACTTTGCTTATGTAGGAAAAATAGTCACTGT
CACCAATCGTTGCAACACAAATTAATTGGTTCACACTTGCATCAGGTAGGCTGTCTTTCT
GATGGGTTGATAGACCATACGACCAGCTACTAATTGACAAAAATCCGTTCGAGTCTCATT
GATCCGTCATCTTCTCGCTTGCGAATCCGCGGACTCAAGCACTGGTTTGAATTTTGGCCA
TATGCTGACACGCTGACTGCTAACGTGATTTCACCGTTTATATACCCGGAGTCAGCACAC
ACACCCCCACACCTAGTTAGTGGCATAACAGCTAATATCGTAAAACTGATTTATGCTTTT
TTCTGCAGATCAAACCGTGGACGGACTGCGTTAAGAATGACGTAATAACCGAACGAAATA
CTGACAGCTTGAACCTAACACTGATTGGAACGATATTTTACAACTAGATTCAGTAATGAG
CGGATCGTGTTTTACCTCACAAAACTGCATCAAAATGATAACACAGTGAAAGTCAAGTGG
CGACCTTAAGACTTACTGTTCCGCTGCAATTATGTGCACCACAAGAACAAAACAGCCAGC
GATGAGGGTCGGGCGAATATGTCCTATACATCCATATTTCAAGATTTGTAATTACGCCTA
CAAGTTGTCACAATTTTTGGATGGAAGTATAGAAGAAGAATTGTACCTCGTGAGAAGCAC
AAGCAGTTGGAGTGATTCTCTACAAAGTGTGGGAGGCTAATGTTTGTGCTTTCTGATGAA
TTGTCCTTCGGATACTTGCTAAATCGTCACTTTGTATTTCATTATTAGTTGCTTCACCGC
ATCCTTGAAACCGTAAAACACCTCTTCGATGGGACTGAAAAATTGATTGTGAGGTAGGGA
AAAGG

>FgSTRG.935.1
CTCACAATCACAATGAGCTAGTCCCAAGAGGATCGGTTTAACGTTCGTATGTGCCAGCTT
CACAGTACTCGATTCCGAGCACTGGAACGAGATCCACCGATACTAATGGAACTCGATCGG
TTTATTCCTCGAACTGTTTCTCACAAAATGGCGTTACCTCACCAACCAAGAGCCACAAAG
TGTAATCAGTAAGATTTTTGCATACATCAGAGTTTATATGTGACGAATAGCCCATCCAAA
GCTCATTGTCAGTCTGAATGCAAATTTAGGTACCAGAAGTCGACCAGTAAAAACGATAAC
TAACATGAAATTTGCGATATCATCCTAAAGATTTTACTTCAATTACACAAGCCATGGGGG
GCATTTCCCTCCCATCGTAACTCAATCAATTTCTTGTTGGGTATTCACCGCCTGCCTTAT
GTCAACCCGAGTGGGAACTTACCTCACTCTCAATTAAGTGATGGCAGAGTAAAGGACAGC
CCGGACATGAAAAGGCTGAAACTGACAATGTGACCAAATGTCGACAATTTTTCGCTCACG
GGGGTGCTGCGGGAGATTATCGATAGATACTTGCTCGCAATCACCAAAAGATGCAACTTT
TCAAGGCGTAGGCTAGTCGGTACAATTTGCATAAAAATATACAAATAACGTTGATGAATA
CGTAAATAGGCTGGGTTTCATCAGGTGGTGGACAGGATACCAGAATGAATATCAACAGGT
GGGGATTCGCAGCTAAATGAAGAATGATAGAACCAAATGGGTGAAAAATAACTGACCACA
TGTAGCACAACTCTTAGATGAATCCAAATCTGGAAACCGGAGGGTGAAAATATTTCGCCC
GGGCTTATGACTGATAGTTCTGGTAAACTGACAAGTATAGTGGCTTGCAAGATCTCATGC
TGCTTTCTGCAGCAGTATAGGGCATGAAAGATGAAGGTGATACGGAACACCTCGTTTGGA
GAGGATGTGTTCTCAAGGGAGTCGTGCTTAGTGCCTTTGGGTAGATATATCCACCACGAC
GAATATTTTTAGAGAAGAGGATGGTATCGTCGACCTTAAACCTTTTGTCACTGGGATAGG
CGCCTTTGTACGGTGGTTGTTCACTCGACGGTGGCAGGATGAGGGCTTAGCCAGTCACGA
GGATAAATACATATATCTCTCCATGTTAAATCTGCAATATCCGGTTATCTAACTTACGGC
CCAACGATAACTCTCGAGTTACTTAACTTAGCAATGCGCACCTCTGTACCGGTCCTTTGG
AGGGGTGAAGGCTTTCTTATGAAAACACCAAGATTGGAAGTAAAATGAAAAGGAGAGAAG
GCACCAGTCTGATCTTTGTGCCAGCTGAAGGTAAAGACAACAAAGCTGGCGAACAGAAAA
AGCACTTGCAGTTTTGATGAAGTTTTTTGTGTGGAAGCATACTTGCCGCTTTCCTGTGGA
GGCCGCGAGAGACCAGAAGCGCGCGGCAAATAAGTGCAGTGAGATTCTTC

>FgSTRG.2193.1
AGCCTAGATTACTTATATTTCTTATTGACCTCTGATGCTTCCTTAGAAACCCAATGTCCA
CTATCGCCCTCCATAATTATTACTGGTTTAGAACTCTGTCCTAATTCAATTTCCTTCACC
TTCAAACAAGAACTATACACACAAACTGATGGTGTGGCCATGGGATCTCCTGTCTCCCCA
ACTTTTGCTAATCTGTTTCTACATTCAGTCGAATCCGAAGCCCTAGTTGTTTTGAAAACT
CCCCCCACGTTTATATTTGAGATGTGTTGACGATACTTTTGTGGTTTTCATTTCCAAACA
CAAGGATGAATTCCTTCAATGCCTTAATGAACAATGCAATTCCATTAAATTTACGATCGA
GACAGAAGATACCGACGGAGTAATAAGTTTTCTAGACCGCCGTCTGAGGGTGAACGACTC
CAAAAAAGTCACCACTGATATTCATTGAAAACTAACACACTCCGATAAATATTTACATTT
CGATTCAGCTCATCCTCATTGCGTAAAATGAACTTTTATCTCATTGTTAGCCAGTAAAGC
TGAAAAATTCTGTAATGGGGATACCAATTGTGAGGAAGAAATGAGACGCTTAAGCCAAGA
CCTTCACGACAATCACTACCTGCCACATCTACTAAAAAACCCATTGAGGGTGAAAAATAA
ACCAACGACACAAGCCGCCGGAGATAAAGACTATCTGACTTCCATCGACATTCCATACAG
ATCAGGCCTTTCTAAGGCAATCCAAAAAGTTCTCAGCCATTTTAATATCTGCACACACTC
TGTCTCGCCACCTCACCAAAGCTAGGGATTTAATCAACTGTGAATGACATTATTACTGTA
GCATCCCAAGGGTCGAAATGCAGCCAGTGAAATTCAGGTGCGCACTTTTATTTGACTCCA
AGTTCTTGATGGTTACTGATAGCTTACCTTAACCAGATCACATTGTCGATCAGGATTATC
AGAGATTGTAATTAGTATCATCAACGTAAGAGCGTAAGTTAGAACTTCCCTACACCTTTA
ACTGTGTTGTATGATGGGCAGCTTTGTCAAGATGTCAAACTTGTTGTACTCAGCTTATCA
TCTTGTAAGTATTTTTGGTGCTATAGCCATGGTTGCCAAGGGGTTCATCAATACATATTG
TGCTAATAATCAACCCGGAACTTCCTGTCTGGTATTTTTTATTCCAAGCGAGAGAGTTGC
CTACAAAGTCTACCATGCTGCATGACCTGGCAATTTTCTCTCTCGAAAATTTCCTCTTCT
TGAGACCTCTATTTAACCCTTGTTTATCGATCTCCATTTGCAAAGTCTCTGTGTGTTTTA
GTGTTGATTCCGAGAGGCTGAGACGTGTGATTCGAATAGTAACCACTCCCGACTGCATAT
TTCTATGCACGCTTCGGCACCTTTGATTTTGTCGTCCTATTATTTCTTAGGGTGCAATCA
TTCTTGGTGTCGGACCGCAAATGCTACTTCCACAACCCATTCTGGGATTTAGATCCACTC
TAGAAATATCCTGTTAGATATGTGAATCAAAATATCCGATACTCCACTTTGTATACAAGG
TGGGAGATAGTCAACCCATGAGAAGCTGATGCATGACCCTTAAAATGTGGCACAAATCCC
TTAAATTGAGTCATAATGCTTCCTGACTATAGAAAATTCTGTCAAAAAAATTCCATAACA
GATGATTTCGAGTGAACGAACTCACATGTGTCTGCTCATCATCAA

>FgSTRG.70149.1
GAGATCACGGACGAATTCTACTAGGATTTGTCTAAACTTCTTCGAAGTGTGCGTTCCACA
GACTTGAGGGTTAAAGCTGGGGATCTTAACGGCCAGATTGGTCGTTTGGAAGTTTCTGGA
AGGCTCATTGGAGGCCGTTTGTTATCCAGGCGGATCGCACCGACAGCGGCGATCGTCTCA
TCCAGTTGTGTTCCGACCACAGTTTGATTCTGGCGAGTGCGAGTTTGTGCCATAAGGAGC
GACTCACATGGCGTCCTCTTACGTCTTCACAACGTGGGACTCAGATCGGCTCTATTGCCG
TTGGTTGCTGCAGGGATGGATCAGTTGAAGACTCGTCCATTTTTGTCTACAACTGTGCGC
TCAGATCACGCCTTGGTACGTGCTCGCTTCTGTTTACGTCTCGTCCGTAGCCGCACCAAT
GGTAAAGCCACCTGTCCCGCACAGTTGCTTCTAGATGATAGCCGACGGTCTGCTTTTCAG
GCAGAGTTGTCTATACGGTTATCGATGCAGCCGGATGTCTAGAACCCGAACAAATATTGG
CAATGAATTAAGGAGGCCTTGTATGCCGCTTCCAAAACCACACTACTCCGGTTCAAGGGA
GCCTCACAAACGATGGATATTATCGACATCATTTACTCTGCCCGTCTCCGAATGCCATAT
CCAGTGAAGTGCGTAAATCCCTGAGATACCAACTGAGTAGATCCCCGAGAAATTACCGAA
AGCAGCGATGGATTGCGAAATTTAGGGAAATGGAGATGGGCGTGCCTACTGACAGTAATT
GCAATCTTTACCGTTTGATTAGAGATACCGGTCCATGGAAGCCCGATGTAAGTGAATTAA
CCAAGGGATCTGACGGGTCACTGATTCACTCTCAGGGACGTCGTCTGGATCGTTGGTTAG
AGCAATTTAAGGGGCAATTCAGTTGGCCCACTTTCGCAGTGGACCTTTCGAGTATATCTA
CACGAGAAACAGTGCAGGTAGATATCACTCCTCCATCATAAATGCTCGAAGTAGGTTATC
TTAAAAAGCTGCTGGATCGGATGGGTTGTTTCTATCTTTTTCGAGGATGGAGGCG

>FgSTRG.9060.1
TCAGTTGGCGGATGCGGCTGGTCAGTATAGGGACATCTGAAAGCTCTCTGGTATACATGG
GAAAGGCTAGAAATCGGCATAGGAAACTGTAATGGTGGGACACGATGGGGAAAAGTGAGA
TTCACTGCAAAGGATTAGGTAGCAACGAGGCATAGGTACTCCGCAATAGATGATCAGCGA
ACAGGGCACAAAACTCACTGTTAAACAGGGGGCGAGCAAAGTAAGACGTAAAAGGTGAAT
CAGGTAAAAGAAATAGTTCATAGGAACTGGACACAGTAGATGTGGGTTATAGATGTAGAA
GGAATGGGTGCACATCATGGCGGTCAGCGGGATGATATCAAGATAGATGGCCTGTGAGGA
GCTGCGGGGCACAGAGCGAGGACAAAGATACATATGGGCGCTGTCTATATATATGTATAT
ACATATACATACAAGAGAAACTGGACCAATAGCAATGGAGTCCTAGAAAGAAATTATCAG
TTATTAGGATGGGCAGGTTAGGTTAGGTCGAATGTTTGTAAAATTAACTTTGGAATATCG
TGGTGAATTATCTTCATGACAGGTGAACTTGGCGGATCAACAGAGAGAGTGGAGAATGCG
GAAGCACAGAAAAGACGACAACTGAGGAACAGTTCAAAAGAAACAGGGGAGATGAAGGAA
AGTATCGAAGAGAACAGACATGTGATGCCGGTCGAGAATGCGAGAAGCAATAATAAATGG
GCTTACATTATTCAGCAGGAAGATGGTGGCGATGGAGATGGCTAAGCAGCGCAGGGCGAT
TATGCATACAAAGTGGGGAAAGTTACCTGGGAGGTGAAACTGTCCGTGATGCAAGATGCA
GCAGCTGTGACGGAAAGCAGCCTGGGAGAGTAATGAGCAAAAGGGGTACCACGGAGTGAT
GGCAGATCAAACAGACTGAAGCCGTAAATGAGTACCATGACGAAACAAACGGTCCAAAAG
GCTCGCAAAAAATGTCTGTGGCAAACAGGAGATGGGAGCACGGGCCGAAAATGACAGGTG
AGACACGAAAGAGGCAGAGAGGAAAGAGGCACCGGGACAGGTAAACCGGTGGACGAACAT
AACGCATGAACAATGGATGCGCGTCGGAGTCGAGGACATGGAAATTGGGAGCTGCGTGCA
TGCGAGCAATTGTACAAGTGGATGTAACTGTACGATAATAATCGGAGCACTGCCAAGTGC
AAGGATCTACAGAGGAATCGCGGAGCCAAGCAAG

>FgSTRG.2091.1
ACATTTAGGCATTTATTTTGAACTCGCATGGACTTTTTCCTCACTAATAAAATATGAGTG
CATCTTATGCTGATTTTGTTGATGGCAAATTTCAGGTGTAATTTCAAGGGCTATCTTGTG
TCATGCGTTTGCAACCCGTTTGTACCGAAACCACTGCAATTATGAGGCCATGAATGATCA
TGGTGAACACAGTTCAACCTAGCTTATTTGTCTGGCCAAGTGAATATTAAGATGATCATG
TTTGATTCAACGAAACCTTAAATCACTCCGGTTCTCCAGATTCAACTGAGCCCTCATCAG
TCTGCACATAATGATGTAACCATGACTGTACCGGGAATTTCATTACTAAGTCTATGTTTG
CAACAGGCAAACCAAGTCAGAGTCTGTGTGTTTGTGTTGCGGGTGAGATTTACGATTTTC
GTTCTTCATTGTTCTAACCGCTTCCTTTATCTTGGGCACACCCCGTATTGAATAACTACG
AGAACCATTGTGGAGCCACCGATTCTGTTTATAATCGATCAACACTGATAAAATTCCGAA
TAGGTCCCTTGCAGCGGCATTTATGCAACTAACCAACCCATGCACGGTATTACTTATTGA
AATGGTCATCAATCTTGAGTATATCAGGTCCGAACGAGGTTCGGAGTGTATCGAAGAATC
GATGTGACAACTACCTTAGAATCATTTGATTGAAAAACTGACCCTGAAAAGGTAACTCGC
GGTAACCGAAACGTTGGCTAATTGAAATTCTTACTGACAACGCTTCGTTTTTGACGTTAA
GACTTTTCTAACGGTAAATAATCTGTTTTGTGCCACCACAATTTTTCGGTCATTGTGATA
CAAGTGGGTTCAAAAATTGTCATCGTGAGTTGAACAGCCTTGGCCGGCCCAACTGGAATT
CGGTTCGTAAGTTGGATTATCACAGAATTCCGTCAATCAGGGCAACCGGTGCTTTAGTTT
ACGCACAGATTTTCCCGTCGTTACTCAACCTTGCCGAACTATTCTCTGCTGGTGAGTACA
TTTAGCTTGATATTGACTGAATTGACCTCTCACAAGTGATCTCACAAGGGGAAACGACAC
TCACTGACTGGGCCGAAGTAACTCTGCGGATAAGAGTGACCATTCAGTAGCGTGAAACCT
ATGTGCGCTGTATCCGAAACATGTAACAAGCCGCAGTGCAAATTGCATCAAATGAAAACA
AATATAGAAAGCAGACAACATTAATGTTCTATCCGTAGACCATCGATGGGTCGATTACTA
GGAAATTACTAGTGTACTTTGACGAGAGTGACGGTCTTGCCTTTAGAAAGGACTGCTGAA
AAGATCAAACAAAGACGACTAACATTCGTTGACTAGGTGCTTTCACGTTTATCGAAGCAT
CATTAAAATATGAATAGGTGAATTTATAGAAAAAAAATAGTTTTACGCGACACACAAATC
CTTCGGTTTTCCTTCTGACCTTTGTTGATTAGGACATATGCATGAATGAAAAGCGTACTC
TTCAACTCTATGAGCGATTGTCAAGCGTAAGTCAGTTGTCTTGGTCACCAAAAGCATCAC
TCCTCTGGGCGTAGCGACCAAATCACGTCTAGACTGTAGTGAAAAGATAGATGCGGTGTG
ACTGCTAACGTGGTTATCAGAAGTGTGAACTTTCAGACATGTACTCAAAAGGACACTACA
CACGCGTGTATGCGTCAGCCGAATCAACCGACTACGGATCGATACGCGTACGAAGCAAGC
AGACGTGGATAACGAAACAGAGATGAGCAAAATCTATACTGCTGGAACGTCCGGAAGTAG
AAGGTCCTGCATACACGCTTTAGAAGACAGACTCGGTGAACCAGTTGCAACTAACCAGGT
TGGAGAGTGTTTTGTGTCATCCGGTGTGCAATGGGATTGTCTCGTTGGTCTCCCATAGTG
TTTGAACATTTATGTGTCACTGTTTGGCCTATTTTAAATGTGTCGGATGCAATCAAGACA
GTTTTAGTCCTCATGGGTTCGGTAATCACAGTGTGCAAGCTGTTGAATAATCACTCGTTT
TTCGTGTGGTTAGTTGCCAGATCGACTCGGATCGCTCTTGATGCGTCCCTCTCATGTGGA
CATTTGCAAAGGGTTAACTAAGTGCGTCGTGGCAAGAAACGACACGACGAAGCCGAGTAA
CGACGGGCAAACCCGTGCAATCCGTTGGTTGGGTTTCACCTTTTGTGTTCCCAATGCCAT
CTCATTAAATAAAAGACGAAACACATAACAGTCAATTTCACATCCAAAAAATAAGTGAGT
GATTAGTCATTGGTGACTATTTCCCATGC

>FgSTRG.24169.1
GTTTTTTGCGTGAATACCTGCCCGCAACTAGGGAATGTAAAACAATAGTGGTAGATCGTA
GTCTGGCTCAGTTAAACGGGTTCAAGACTCCCTATCCTGAAGCCCAAGTAGTGTTCTGCC
AGTTTCACGTATTGCAAGATATGCGGAAACGGTGCAACCATCTAGTTGCAGCATCGATGC
TAGAAAAGGATCGTATTTTTCAGTGGATGCGTAACATGGT

>FgSTRG.80292.1
AGGAGGCAGGCGCCTGAATTATCACTTTCTCCGAGAAAAATCTCAAACTACTTTTTTTGT
TGATATTTTTTTTATTCATTTGATGCAATGCACACCTTTTGAGCCATTCTGAAGCTTGGT
AGCAGTTTACCGTAAATCACAACTCTAGTTGTTCCTCAGATTCAGTTCAGAGTTCTTTTG
ATATTTTCCCATTTTATTGGTTATAGTTGTTTTGCTACATGATTATCAGACGGTTAACCG
TTTTATTAAAAACAGTTTTCACTAAAACCCTTTTTGAAACCTGCTTGTGGAAATATTTTG
TTGTCCAACGTTTCTTTAAGCGCCACTATCTCACATTGGTGATCCGGTGACCACGTACAG
CAAGAATGATGACCATCTGCCGAACAATCTGAACGAACCAGTCCTCAAATTACAAGTTTT
ACAAGCTTTCAGTATTTCACTTGTATAATGAAAATAATGATTTTCAAAAACATTTTCAAT
CAGAGAATAATTGATGGCTTTGGTTAAAATGGTGGATATTGACAGGTAATCTAAGAGGTG
GGCAGTTACGACGGATTAGAAAAAGAA

>FgSTRG.4153.1
GGCGCGAATTTTGAAAAACACGAAATTGATCTGCCAAGCTGTTATATTTATAATGAGAAA
AAAATGGGCGATTTTTCCTTGGTAAAAACATTCTGATCAACGAAATAGTCCTCAATTGTG
TATAGCGGAATATAAAATTGAACTGGGGTGTCGATTCGTATCTGGTAATGGCAAAAAATG
TGTGAAATATTTTGAAAACCTCTGGGACTGTTTCTTAATTATTAATTGGAAAGGAGGTCC
TCACTTATCATTGTCCCCAAATCCCTCTGTTGTGTAAAAAACCTGCCCCTAGTGATGGTG
CGTTTTCTGAAGGACCACTGGGCGATGTGATCTGACCCAGTGAAGTTTGGCTAAAATAAT
AACTGCCAGAATACGGAAACTGTTATTTTCTACCTGCGTGTACACCATTGGCGTAATTAC
GCCAATTAGAACTACACAACGTGTAACA

>FgSTRG.52839.1
CTGTAATATATTGACACAATCAAATGAGATTAGCACGTGGCAGCATACTGAGCTTGTTGC
ACTAAAACACGGCACTAACTAACTCCAATAATGGGAACATTCGCAAACGAAAGGGCGGGT
GGTCCAAGGCATATTGAATTTACGATACTACAAGTGTAGATCGATTGCAAAGTGCTAACT
GTTTGGGGGATCAAAGGAAGTCAATCGCAGTTTTATAGCGATTCATCTGAATACGGTCGA
AACGAAAAATACACATGGAAATTGGATAGTGTTTTCTGGAAATAAAACATCCACCAGCTC
AGTTGGAGTGCATTTACTTATTCGAATGAATCCAGTACATAGCCATTATTTGCTGCAGAT
TGGCACATGAATCACCTCATGTGGACTGGTGCGTTATCCTCAATCATTGAAAGACCCTGT
GATATGATAGATGTTATTCAAGAGGATCATTTTATGAGCCAGATGTTTGCTCCCATCCAC
TAATAGACCGTACTCAGTGTGAGAGTTGCGTCCCATCCTCCCGTTGGCATTTGTTCCCAC
AATATTTATTTCTGCCTCCCAGGTGAGTATTTTGGTTCTGAAGCGCGGTGTATCTCCTGC
TGTGTGCGCACGAGTAAATAATTCACCTGCCAATCAACAGACACATGGGTGATCGCACTT
TGGAAAAGCTGATTCGATGCGTTACCGTCTTCAAACTCTGCATGTACCGTGCAACTAAGG
ATACGCATGTCGGTGTTTAAATACGTATAACGATATAACAAAGGTGCCGTTCCTCTCTAA
TTTTCCCAATCCGTTTTGTTAAATGTGTTGCACTTTTAATTCGTGGTTCTTCGGCTCAAG
GTTGCACATTTCTGGTGCAAATTATACTTCCGTTAATAAGTTGATTAAGTGACCCTGAAT
CACAGAAAGAGTTTTTGCTCTCAGTTCTTAGGCGGTTTTCCTCGCAAACAGATACACCCA
TGTGATGATCAATGTGTACTAACTCAGCCAAGGGACAAGTCAAGTGAATGTTTTATGCAC
TCCGAGTGGTGAATATTCAGCTGTCACGTAATTCATTGTGAATAAGAAAGCATAAAAAAA
ATTCAAGTGAGCACGGTTTTTGACTCCGAAACGGTTTGATCAGGCTTGTTAAGGAGTCGT
GCAAGATAGGGGATAACAGAACAGAACACTGATATTGCCTGACAAAATAGTCGGTTTCTC
AATGCAAACGATCGCCATGGAATCATGCTTTGTCTCTCTCTCGTTCAGTGTCTTGCAAAA
ACTCGCGGGAGCAGACGGAGAAGTTTCGTATCGATCACTCAGTTACTTCCTCACAAGTAA
GCACATTTCTCGAATCATTTTGAATCCATAGGGAAAAGGAAAAGATACGGACAACTATAA
CAAACGCCAATTCTCAAGATAAAATCAAGAGAAGCACTGAGTCAAGCACGCTCTCGGTTT
GATTATGTACAAGGTAGAACAGAGATGTGTCTCTGACGCACTTTTAATTCTGTCGTCAAA
GTGGTCCGAGAAATGAGCTTACGAGTGAGGAAATAATTGACTGATTCATGCAAAACCCAT
CCTCTTCCCCGTCCTTCTTCTATGCGTTACCAGTAAGTGATACTGGAACTCATTCAAATT
CCTGCGCTGTCTCTCAGCGGAATTCCAACCAATTCGTTGCGTTATGCCTTTATGGACCGA
TCACGGTTAACTCAATCACAACATTTCGTTTATTGTTGTGCTGCAGCGGACCAATCGCAA
TCTTCAGCCTCAAAAGCTTCCGATAAGATACAAAAAGAAAATCCAGTAATTTATAGTACA
CATTGGACAACATGGAGATCACACTTGTTTAGAGGGAGTATCTAGGCCAAAGAAAGATTG
ACCGATTAGACGTGATGGACAGACAACGTTGGATGTGCGCCCACCATGTGCGGCAAGTCC
TGATAAGCATTTGTAGAGGTTCTTTCAACCCCTAACATTTGATCGATGAGTGAAAGTAAA
ATAAACAATATTTCCA

>FgSTRG.21150.1
CACTCTGATAGACATGGTGCCATATCGCGGCTTAGCCTCTACGTCGTAATTTTTATTCCG
TATAAGCATGTGGGCTGAACACTACCTGATTGCCCAGACCGAAGTATAGGGTTACTTAAG
AGGCTGTTCGTCGAACCTTTGACCGGAACGTCTAACCTAGAAGGCCTTCGGACGATATGA
AAGTCTCGCGGCCTTCTGGTAGCCGGTGAGTGGTTGCTCAGTTCACACGCCCTTCGGATG
GGGCTTGACATTTTGGGTGTTCAGTACCTCCTCCGCCACAGGTGCCGGTGGGCCTTATGC
CTCATGGTTGGTTTGGAATCAGGGTTTAGCCATCTGAACGTCAGTCAGACAAACCGGTGC
AGGGCGCCGAGCATTTGCTTTCGCGCTCTTAATTTGGTTGGAACACCGCCACGAAAAGGC
AATGAGTGGGACTTCCTCAGCAGGGGCTGTAGCATACGCTTGGTCATTTCGAAGTGTTCG
GAACGAGTAGCCATCTCGGAGCCCGAGACATCTACCGGTTTGCATCAGTAACCTGAGTTC
GAGGCTCGCCACTGTTTGTCATTTTAAACGGTAGGAAGCTCGGCTGTCACCAGGCTTGCG
TTTAGGATTCATCGCAATAAGAAGGACAACAAAGAGTGACAAAGAAACATCACGCGTCTG
GTGCTAAAATTACACCGTGACATCAAAATTGAAACCTACCAGAAAAAACTCGAAAGCCAC
TAAGTCGAACAGAATGCAAGTGCCCGAAACCCAGGAAGCAATTAAGATAGAATCTTTTCC
GTATGCTATCAGACCTTACTCTTTACCCCGGAAGAGCAAACCACTATTTTCTCCGTATCA
CGGCTCGTTGTCGTTCAATCATATCAGCACAAAATGGTGAGTAGTTTCATATATTTCAAT
ATGTATTCATTGCAACACGATTAACTTGAAGTGGAGTAAAAAACGGTTAGGTTGATTGAA
CTCGATTACTAGAGGTAATAAGTAGAAGTAAATCGAGAGCCATTTTAATTGGTTTTAAGT
AAACTCAGTAATCGCTGACTCCGTATCAAAGTGATTATCTTTGGACATCGACGAGTTTCC
CAATGAGAGAAATTTACCGATTAGGTTGAAAGAGGCTATGGGGTGTAAACAGTTACCTCG
GGACTCAAATTCATTGTCATGCGAGCAGATCGTATGTATGAGGAGTGGTGATGACAAGGG
CATGGCGATTTTATTTTGTGGGCCAACTTGCCTTGGATTCAACCGTGAAAGGATAGTACA
AATTTCCGATCCGCTGGTCCACCGCATCAGTCGCCGCGTAATCTAGCTGCCAATTAGGTG
GCCGACTGGCGTCTTCAAAACGAACGATTGTCTGAATCGGTATGGCTTGTTCAAGGTTCA
TGTTTCTGGGCGCACAGTATCGACCGCCGCACTGCTTTGAATTCAATGGTTCCCTG

>FgSTRG.9638.2
GCAAATTTGGACTCAAGGTCGGGTGGTTAAGTTGGCCGAGTCAGGGTGCGGTTGGTCGGG
GGTAGTTGACTCTTCCTGAAATAGTACAAAAAGAGGGGCTGTGCAACGAGAGAATCAAAC
AGAATTGACGGAAGTTTTGTTCACCTTGAGGAAAAAGAAGTTTCCAAGAGAGACAAGAAC
CAGCTATAGCGCTCCGCGGAGTATGGCACGGCTTTGGACTGGAAATCAGACTATGAAAGG
AATGAATTCTCAGACAAAGAACGATCAAAATCTTTCAAAGATTTTCCTTGTAACTTTCGG
CGACCACATATCGGCTGAGTCCTTTAAATACCCAGTGAAGGACTCATTTGTAGAGAGAGA
CTTTCTAGGTGATTGTGAGAAAAGTGGCCGAAAATAAACATGCAATCGTTGCGCACATTG
TTTGCTTTCATGAAGGTGGAACGCGATGCCTCAAATCAAAAACGAGAACTGGGCGAAAAA
TCAATTTTTGATGCGTAGCCATAATAGTCGCAGATACACGGTTTGCACAGGGCTGAACAT
GAAGACCAGCGAGATGCACGAATCAAAACTGTCTTAGAGGATTTACCAAGATAGAATACC
GGATATGAAACAGCGCGAACAACCGACGAATACAGTTGCAAATTTGGGCGGTGAAGTAGT
TGACAGGTGGATCATGTGACGGAGAAAGATCAAAACGCTGTGATACAGATGTCTCTCAGA
TGTGAATATACGGGGAGGGCATGAATCTTTGCAAGGTGAGGATATAGCAATGCTACAGCC
GTGTGGGCGAACAGAAAGACTGATAGAGAGAGCGAACAATCACAATATCGCCGACTGTTG
GGATGCTCTGGAGACAAATGTTGTCCAGTGAAATAGACTGTTTGAACAATGTGGTACGGA
AGTTTCTGGCAACAATAAATGTGACTTTTGCAAATATATCGATAACTGTGAT

>FgSTRG.58721.1
CAAAGGCAACGGTGCAGATAGATATCACTCCTCCATCAGAGATAAAGGTTATGCAGGAGT
TAGGTTACTTGAAAAGGTACAAAGCCGCTGGGCCAGATTGATTGTCTCCATCTGTCTTCA
AGGACGGAGGAAATTTTTTGTTTCGGAATTAAGAAAACTCCTCCGGGCCATCTTGGTTAG
TGAGTAGATTCTCAAGGAATGGTGTAAATCGGTGGTTGTGCCGATTTACAAGGAAGGTGA
CATACCCTCTTATGAAAACCAGGGAGGAATTAGCTCGCAGCCATGGAAGTTGTACGCGTG
AGAATCAAGCCGGATTCAGACCCGGTCGTGGTTGTATAGACCACATCTTTACTCCTCGGC
AAACCCCAGAGCACAGACACATCTTCCTTAGGCCCACAATCTCTGTCTTTCTTGATCTGA
AAGCGGCATTCGGTTCAGTGAACCGCACAGCTCTCCGGCGCTGCCTCTGGTTGAAAGCAC
TCGTGTGAATTTGTTGTTATCACTGTATTCGCGCTTCCCAAACTCATCGGATTTATTCAG
GATGAATCGCATTGTGGAATTGGAGAATAAGCGACGGGAAGTGTACGACCTAAGAATCCA
CTATTCATTGCACCGGCACAAAGTTAGCTCGTCACTGAAAGATCTTATTGAATATTGCCA
ACAAAATGCGGCTTCCGATCCGCTTGTTAATCGTGTAAAGGACAATCCTTTCGTGGAGAA
GAAGTGGTTATGTGAAATTGTTTAAATAGGTTACTTTCACCCAAAACTGCTTATCTTACC
CGGCGGCGCATGCACCCGTATGTACAATCCAACACAGGCTTTTCGGTCTTCCAGCAGACG
TGCTGTTGCACCTCAGAGCTGGATTCCCTATCTTTGTTGTGCACTATTTCTTTCTTTTCT
CGTTTTTGCATAATACCATTTTGCTACTGGCCTGCTTGACTTCCACATACCCACTACTTG
TACCAAAAATGCTGTCACGATCACGACCTCCTGATTACTGTTTAAAATCTTACCATGTTC
AAACACGCACTTGTGTTCGCGTCTGTTGTTTCCCGTCGGTATTTTTCTTATGCTGTCTTC
CTCCAAGTGGTTCATGCCCCTCATGAAACAAGTGCCTATACCATGTTTGCCAGCCAGACG
TGTCTTGCCTTTACCCCTTTCATCGTTTCCGATCAATCTTCCACTTACCTTATCGACCAA
CATACGCACTGTATTTTGCGGTTGCTGTTGCTTTGACACTGCTATAGCTGCCCACCGACT
GCTGCATTTTCCCCACAATTACTTGAACGTGAATAGTTTATTCCATTTGGGTCTCTCTAA
AGATTTCCGTTTACTGCTGATGTACTCTTTCTTTCTGTCAGACCATCGATTGTCAATAAA
CTCTGACCGGACTGTGCTGACGATTTTCACTCTCCTGATTCAATTGCATTACAATATTGC
TTCGCCAGATGTGCATTTTGTCCTGGTCGATTCACGGGTTGTTAGATTTGATCGTAAGG

>FgSTRG.25883.1
GTATTGCACTGAACCCCGACGTCGCGATACAGTTCAGACCGACTCTCTTGATGGCTAGCT
CTACTTTTCTGTAAGTAGCGACGCATTTTTTCTCAGATGAGCTGCGTTGTGGCGCCAGGG
TAGTTCTTCCGGCACACAGCGTCTATCACAAGAGAACAAACTTTTGTTCCCGCCAAGGCA
GGTCTTCCGTGTGCACCTTCATGTTTACCTGCGCGAGAACTTTTATCGTCATTAGCTGAC
GCATCATATCTCTTGTGCAATCTCCAAAGTTGGTGCCGGAAACGTTCTGCAAAAATGTGA
CCACTTGCTCGTAGTAGCTGTCATTTCCCAAGCGTTCATTCAGAGACGTGAGGTCATCAA
CACTGTTTACGGGAATACCCCATTGGGACACGACCTTCGAAGTTAAATTCGCATTTTGCC
TCTGCAGTTCGTCGACTTTGCACTTCAACTCCGGAGTATCTTTCTTGATTGAAGCTAAGA
AAGCTGGCGTGAGTTAATAAGGATTTAATGAAGCGGATGGCTTTTCGTCCACCGCACGGC
TTGTTGATGCCATGGGACTCACCGTTGGAGTGGAAGTCCAAGGTCTCCCGACGGATGGAC
AAGCTATGGTTGCTTGCCTATTAAGATTTGGACCCAGTGACTTCAACGGGGTACGAGGAA
GGCAAATTGACTGGTCTTCTAAGCAAGGTGGCTCGGGAGACCATAGCTTCTTACTGGCCC
GTGTTGAAGGCTCCAGATCATCGCTGTCACATTCTGAAAAAAATACGGGTTTAGGTGGTC
GTTTCCCATAACGCTCCATGGGCAGCGTCGCATCCGTGGATGGTAAGTCGGACATGTCCT
CTAGTATTCGTTGCAACCCTCAACAGCCTGTTGATAGTCATCGACGGTTT

>FgSTRG.76882.1
GGCAAATTTGAACTCAAGGTCGGGTGGCCAGCCCGGCTAAGTCAGGGTGGGGCTGGTCGG
AGTTAGTAGACTCTTCCCGAAATAGTAGAAAAAGAGGGGCTATGCAACGAGAGAATCAAA
CAGAATTGACGAAAGTTTTGTTCACCTTGAGGAAAAAGAAGTTTCCAAGTGAGACATGAA
CCAGCTATAGCGCTCCGCGNNNNNNNN

>FgSTRG.3097.1
TTCACGTACACAACTTTATATATTTTGTATCTTCATTTTACAGTTTACGAGTTGAGGAGA
ACAAAAGTGAAGAAAACCAAAAAAATTAGTTTTTCTATGCACTTGTACAACATATTTTTT
TTATATCATACACTCTCGTTGATTTAATACGTAGTCCTTTCAAGTGTTGGTAACTTTGTG
GTTAATTTGTAATAAATAGATAATAATAGATAACAACGTTAGATTGAACAGTGAAACGAC
GTGCGAGTAAATTGCAGAAAGCGCGAATCAATTCTGTATGCTTTTCCACGAGTTGAGCGC
ACCTAGCGCTATTCAAGTTGGGGGTCGGTGACGCTTCCCAACATTTTCAGTGAAACGCCC
AACGTTCCGACGGAACGACCCCATTCTATCCCAATTGGATAGACGTTGAGTTTTCTGCTT
GGGTAC

>FgSTRG.75107.1
AGACCCTAAGCACGCAAGTGGCAGACAGATTGATCTTGCAAAAAATAGACTATTAAAGCG
GTTGAGCAGAGACAGTCATGCGAATACCGCTTTTGGTTCGCCGAATTCCATCATTTTTGC
ACAATAACCAGATGTGGGAATGCGGTCAGCTTGTTGGTTATCGCAGCTAGTGCACGTCTG
AAAAACTAACTGGTGTGGTCGCTCAGTTGTTGTGGTAGGTAGATAGAGGCGGTGTTATAA
CATCCCCGTCACCGACGACGGTTTGGAATTGAGTTTTTTTCTCTCGATCACTATGTCATG
TACATCATTGTTGATTTTTCTGGTTTGGTTGTGGTGATTGGTTTAATAAAAATGACTTTC
CTTCATGGAATCAGTTCTCCTTTGGTATAAAACCGGTTGATGTTTTTCTTCGTAATGATC
ACATGAAAATTGGTCGATATGTACATAATATAATAGTAAC

>FgSTRG.50076.1
GAACTTTCCTGAAATATTGTACCACAATTATAAAATACAAAGGAAGTAAATAAGGAATAA
ATAACAATATCTCCGATCCGTCCGTGATGGCTTGCCTTCGAGCGATATATCAGTACTTAC
GCAGCATTTTCCACTGTAATGTGGAATCTGAAAACAGTGCATATGGCGGCAGTCAATTGT
ATATAATGTTTATGCTTAGGTGAACAGAACCCATTTAAACGAACCAACTAAACACTACGA
AATTTCAGTCAATCAATCAATTAGTCCTTAATTTATCGATCGAGTAGTCTTACTGAAACA
CCAATAAGAAAAAAGCAGTTCGGTTTAAGCAGTCAGTACATTGAATTGCCAGCCATCACC
CCAACTGAGCCGAAAGAAAAAAGACGTGGGTCTATCCGTACAGATTTAAGAAACATAAGG
CTCATCATTTACTCTTATCACACATCGAGTTGCTGAGTACTATAGATTCAACCTGTAAAA
TCTAACACATCCTGCATATCCATTCCCATCGGAAGGCTTTCCCTTATGGATTCTGTCGTG
TCATAAACTGTTACTAGTGTTGAAACGCCATTTGTGTCAAAGAACATTTGAAACATGTTG
CAACGGAAACGAAAAGCAGAGAATAAACATTTGATACAACAAATCTTTGCCATTAATGCT
TCAGTATGGTAGTGGGTGGGTGTCTCATTCTCCGAGATAGTTACTCGTCCTGGAGGCCTC
TCGAAATGCTCCCAAATGTCCGTGGGTCTTCCACAGCACCAGCCAAGGGAGTCCCACTCA
CTGCCTTCTCGTGGCGGAGGTGTTCCCACCAAAGTCAGAGGACGAAGGCGAATGCCCGAC
ACTTTCCATCGGGTGGGTTAACTGAAAGTAAACCTAAGGTAGATGGCTAAACCTTGATTC
CAAACCAACCACGGGTGGCGCATGAGGCATGCAACACTATGCTCAACGGCTTCTGTGGCA
GGGGACACCCAGGATGTCTAACCTCATCCGAAGAATGAATGGATTGAGCATTCAGTCACC
GGCTCCCAAGGGCTTCCAGAAGAGGCGAATGAACCATACAATTAGCCCCCAGTTTTTTTT
GGACTAACCTCACTGTCTAGCAGGGCGCGCTTGGCTGCGCAAAGACTGGAGGTGCAGCCT
CGAACACAAATGCCTACTATGGACTGGGCGACCGAGTAGTACAACAGCCCACAACGCAAG
AACCATGTAAGATACAACTTAGACAATGACTGACAGTCTTTGTACGCGCGCACATGGCAG
CTTTCTCACGCCAAACAACTTGTTCTCCAGTCTCCACTCCCTTTCCACTTCCTTTTCCAG
TTTCCCACCCCACCGGTTCTCCGGCCGACCGTGCCTGTTGTAGTGCCACTGGTGGAAATC
ATGGCTATGTTTTCTCTTGTCCTTATTTGACTAGCTTCCGAGTCTAACAGAACCCGTTAC
CATCGGCTGATGCCCTGCTTCGTCCTCGGTGTCCATTCAAACTAGCCACGTTCATCGTAC
GAACTCTGATGTGTATAGGACAACAGGCAGGTTTTTCTCGTACTCTTGAACCCCTTGCCG
TTGCTGTATGTTGCATTCAATAGACTCGCATTGAAGAATACAGTTCCATAATCCGGTTGA
CTCCCCCATCTAATGCTTCCGTGAGGTTTCACTTACGCCTTTCTGAGGACGCTGAAGTTG
TGGCTTCGGGTCTTGCTGATGTTGACGTTGTTCGTAGTGAAATGGCGAAAGTGACGCTGC
TAGACGGGATCTCAGTTGACGGTCGTTCGTGCGCGGTGAAACTCAGAGGCTTGTGTAAAG
TGAGTAGCCGCCGTCTCGATAGACGCAATCTATTTGTCGTTTCGGCGTATGCACTCATTG
ATCGCAGTCCAGATCCGATCAAAGATGCCTTCTACCAAAAGGTCCACGACTTCTTACACA
AAGCAAGTCAGGCTGATATCGTGATTTTGGCAGGAGATCTAAATCCCAGAGTTGGACAGC
TGTCATAGAACGAGGCGCATCAATTAGGCCCTTTTAGATTAGATTTATGTTGCTCGGAAA
ACGGGGAACGGTTGTTTGTCCTGTGCTCAGACAATCGTGTTCCTCGCCAGTACTAATTTT
AGACATTCTAAGC

>FgSTRG.50695.1
GATACCAACCAGCGCACATCTCCTTTTTGATGTCTTGGAATGATCCGGAGATAACACCGG
CTAAATATCTAGCCCACACTTCCGGCTGAAAATCTGGTACCAGCTCATCATTCTGTAGCC
AACTCGTTGAACCTGCTTTTCAGGATCCCCAGCAATCTACTAGACTGCTCCACCTCTACG
TCTGTATGATCTCAACTAACATCGTCCGTGAAAATTCCGCCGGTGCTGGGCGCGGACAGA
TCCCCCGCTTTGGCCGGTGCACATCGAGCGTGCAGGAAGTCTGCAACGATATGCGGGCGC
AACCACGTTGGTGGATTGCACCTCCTGCCTCCAGAATTGGCACGGTCAGCCCCACCCACT
AGCACCGGTTGCGGATTGAAAAGAAACTAAAAAGGACACCATTCACATACTCAAAATGCT
GCAAATACGCTGCTGTCCCCTCTAGCTAACATGGATACTTCATCTTGCTCGCTTCCAAAT
TTGCCTTCATAACCTACCGCTTTTTTCGTCCGGCAAAATTTGCTTTCTTTGGTGCATAAA
TATCTCATACTTGAAAACCCATCAACATTCTTGGCTCGTTATTCCCGGTCCGCTTCCCGC
CGTTTCATGCTAAACTATTCACCAGTCTTACTTGCGAACTTAACTACTCTCTAAGACAAA
GTCCACCACTTTTTGCTACTTTTACCGATATACTCGAGAATTGACGCATTTGTTGCTGTC
GCTAACTTCCGTACCACAATCTCCAGACAGTATATGACACTGCGAAATTTATCTCTGGAG
ATTCTCAGTAATGGATGACTCTGTGTTTGCTTGCTTTCCCTGCCAGCTCCGCTGTTCGCC
CACTTGGGGCTGTTACATTGCAACCTCCTCATCTTGCAAGGTATTGTGTCCCACATATGC
ACATCTGATAAACATTTATGCCGCAGAGTTCTGTTCTGTCGCCACAAAGTTGTCCACCTT
CTGTATCAAACATAAACTAATAGTCTTCTACCCGTCACTTCATCGTTTTTGCCAGCTGTG
TCCATCCTGTCGTTGTAGTTATGCACCACGCATCGATTTTTTGCTAATTCCCAGTTTCAT
GCTGATGCGTTACATTCCATTTTTCTGAAAGCAAAACAATCTGCTTAAAGTCCATATATT
TCATCCGGTGAATTCTTTCCCCATCACTTTGGCAACCACGGTCCAGATATGTAGTCCATT
TGGCTTATCATACACTCTGCCTCTATCCGGCTGACGAGCTTTGCAATCCAAGTCATCGGT
TGTTCTGTGTATTTCCTTTCCCGTGTTCCATTCCGATGGATCGTCTCAGACACTTCCGAT
GGATAATACACCCTTTCACCGCATGAAGTCTTTGCTCAGAAATATCAGTATGTAAGTAAT
TACCTGTCATTTAACTGGTCATCTCTCCTGCAAGCCACGTTTCTGCCACTATCGTAGCTA
CGCCCCACACATCGATTTTTTTCTGCCAGTTACCTGTTTTATGCAGATGCACTGCATTCC
TTTTTTCTAAAAGCAAAACAATCCGCTCAAAGTCTCTATGTTTTATCCGGTTACTTCTTT
CACCATGAACCTGACACCCACAGTCCAGTGTGTTGTTCGTTTTGTTTCACAACTTGCTCA
ACTAATACACGGTCACTGAACTATAAAACTATAATCCTTGACCGGTCTTGTTGTTTTTTT
ATGTGTTATGTCGCCATTTTTATCGTCTAATTTTACATAGTTACCCCTCTCATACATTGC
AAAGCTCTATTGCTTGAATACGTCTCCTTCAGGAATGTCTTTTTTCACGAAATACATATA
TCCGTCAATCGAGTTTGATCCTCCGACAGGACAGTCTTTCTTCTGTAGGATTTGTGTGAT
TATTTACCATTCCCCACCCATTCCAAACTTTGGCAGAATAACCACACTCACCTTCGGCCG
GACCGACCACTTAAACATGAGTTTAAATTCACCTGGCAGTTATGCAACAATTGAACTGAA
TGCTTTCCTTTATGCTCAAAGGCGTACATATAAATGTACAATCCTTCTGTAACTTTCGTT
CACCTTTCAACTGTACTGTTTGATCTTGCATTGCAGCATGCTTCGGAGTTATCCGAAATA
AACTAATATTAATATTATTATATCGTGGCATTGAAACCATACCGATGCTGGAAAAACACA
GAAGAAAAATAAACGCAACGGCTTAGCAGGAAGCAAACTACAAGCGCGTACAATCGGCGA
AGGACCGAAGGTTACATTGATTAAAAACGAGGTTGACCGAATCATCGGAAAAGTCAGTTT
AGTAAAACGTACGCAACCGAACAAAAAACTGAGGTGGATATCAAATTTCAGAAAAGGTCG
TGGAGAGAATAGATCCAAAATGATGTCCAGTCATTTTCTCAGAAAGATCGGGGTTATTAC
CAGTTCCGTTTTGTGGCGACTGTAGAGGAGAATATCTCACATAAGCGATAATAGAGTAGA
TGGTAAACAATTGTTCTGTTGGCTTTTTTGATGAGAGATTTACTCTTTAACTATAAAGTG
GAAGGTAAGGATCAGTAAATGACATACGAAAAACCGGAGGGGGCGTCGGATTCAGAATAA
AACAAAGCAGTCGGCATAGACGACCGCAGAAGTTGGTGGTTGGATACTGGTGGAATCAGC
TGTGTAGCAAACGAGCGACTCATCTGGAGGGATAGAATGACAACCGAGGTTACCGCTGAG
GGGAGGCCGTTTGAAAACTGGCAGCGTGAAGCTGATCATTTGCCTGCATTAATTTGGTAG
AGGAAAACCAGAGTGACAATGGAAAATAAATCAATATGGGGAGCTCAAATGCACAGCGGC
CGGAAGGGTGTGCAGTTCACAGAAGAGGTGATAGGTTGGGTGGCATTTAAGCGCACATCA
GTTAGTAAGCATAACATTAGGCGTACTATGCGATAATGATGGGTGAATATAGCCGCATCA
CGTAACTGAGAGGGCTGGGGTGCAACGTCTGCTACAGCACAAAATAATTCAAGCACCGGA
GATAGCCGCATAATATGGATGCTGGTTGCCCAGGAAATTATCTATATATTAAGCGAGTTA
AACAAATGGCATATCTTGAGGGGAAAAGGGACTGCGAAAGAGATAGAGGAAAATCAGGCA
GAGGACAGGCAAGCATGAAACAGTTTTTACTGTATGATATATGGATAAAGATATCTCAAC
TGGAAGGTGATGGTTGGGTGATAAATCAATCCGGGATGATTTGAAAAGTGGTTGCCCGCA
CATCGTTAATGACGTCCTGCACACCCGATATGCACCGGTCAAGGTATTTTGTCTGAACGC
GTCCTGAACAGTTGGGGTCGGGGTGATTTGTACCAGTGTGTTAGGTTAAAATAGTCCACG
GTCTGGTGTCTTGGTTGCGGGAATCCCAGAGAGCGGCAGGAAAGCAATATAGCGAGGGGC
GAATATCGAACCGTATCGACCTTCAGGTTGTTATGTCCAGCTAGAGAAAAATTTCAATTT
GTTGCTCATGAGCTAGAATAGGCGGAAAAGGTCCTGGTTAGTTTAGTTCTTCTTAGTCCT
GCTCCAGATTACTCACTGAAACACCGCTCGTTTGCTACTTGGGGACCTTTGATGGGATCA
GAATCACGCGACCGAAATGGAACCAAACAAGAACCGACAAACGAGGGTGTGTGCTCAGTG
ACCCCTCGGATGATCACTTCGGCAGGTGTGATCTTGGCAATGGGATAAAAAGCAGTCCAA
GGCCTGTCAGAA

>FgSTRG.67067.5
TGCTAACTCACATGGACCGTCCAAGCAAGTGGCAAAGTTACAGTCGGCGTAAGCTGGCGT
TGAGTACTCTACCATGTACTGGGTGCGGCGAGGGGTTAATGTGAGCCCATCGATATTGAT
GTCCAAAGATGACGTCAACGGAGCCTACGGTAAAAGTGTCATCTGGTGATAAGGTTTCGG
GTGGACATAAATCACAACTTTCTCACTCGTCAACAATGAATGTGCAAGCGTCAACAAGAG
GCTTGACCTCTGGTGTCGGTGAGTATATTTTTCTGTGACTTTATATAATATGTTATTCGC
AGGTGTCGACGTTGAACTGAGGGAAATTAGATCAGTGAAGATCAACATCGACGCGATGTT
GCGTTCCCTTGCCCATATGTTTGTTAGCTGCTGACTTACGATGCAGCAACGCAGGAGCGT
GCTGAGCGTTCTAAACCAATTTTTTCCCGGCGTACCGAAGCATCCGAGCAACCTATCGCA
CACACCTTTTTCTTGTTAGAAGACGTTGCTATCACAAGCTGTGTGTATTCATATTGGGCT
CCTCGAAGGTCTGCGACAATCAATCAGCGGACTGGCGCTGGTCCCGGAATCCGTCAACTT
TCCGCTGAATATCGGTGGGTCGTCTATTTATCACTATACAATTGTGGCCCATTCTGGATT
CATGCCCGCGGTACTACTTTAGGCCGATATACTGTGCGGACCAACTTGAGGATGCCATCG
ACTTCGAGCATCAGCTGATTGCTCAGTCAAGTGCTTCTTCCAGGGATGAAACGGAGAAGC
AGACATACTTTTCGCGGTACTATTACACCAGAAAGAGGGTTCCGGTGGAATTCTGTTCCG
ACGAGAGAAGCGGAGAACCACAAAACCAGTTATGCTGGACTTACCACCCTTCCACCACCC
ATTTTGGAACGTCTTGGGTGGATGCAAAGGTAAATTCCTTACATTCACAACCGAATTCTG
TGTCGGCTGGCCTCACTTGTCTCCACAGTCCACTATGTCTGCATAGGCTAGCACTCGAGT
GCCAGTCGCATTTTCAAGCGGCTCAAGCAGCAGCGCCACACAAAAGAACTTGGCCCGTCA
TCTGCGCCAATTACTAGACCAAGAAGAAATTCTGCTGTCCATAGACAGCCTCACAAGAAC
TGTGGAGAAACCAAGTGCTTCCATAGAATCCCTTTCCACACAATTCGAGGCGTCATGTTC
ACAAGCTATGCCGCAGTCAGTCACACTTGTGAACACTGTGGATGGATTTCACCATTTACT
CGACGTCTCCAGAGCAACAGAAGCTTTCAACAAGGTGGTCACAACACTGCGGCCGTAAAG
CAAATGCTCTCTGCTGTGGTCAGCGACGACGTCGCTGTGTGATGCTGCTGGCTCGGTAGC
AGAAAGAGGATAGCCGCCTGCAATCATAGACTCATCAAAGCAATAAAAGAAGCTATCAGA
TTCAGTCCGTTTTTGGCCGAGGAACCAACTATCAACATCAACAAGCACATCAAAAATTGG
TTCTACAACGCTCGCGATCGCGGAGCAGGTAGCAGATATAATAGGTAAGTAGAATTAAAT
GGATTTGTCTCATTTCTTCGCCACGGTTAACAGAAACATGTATACTTTAAGTTTGACATT
TGAAGTACATTATTCGTTTCTTGAATTACATCGGATTTCCGCTTCTTTTCCCGTACGCAA
CTTTCGCTATCCGTATCACATGTTATTTGTGAAAAGACAGCATTCATATGCAAGCCTGTG
TTGTTCGG

>FgSTRG.18007.1
CTCTCGCAGTTGATGTGCGATGAGGTTTTCCGTTTCCCTCTCATTTTTAGCGGGGATTCG
ACGAAATACACTCGGCAGTGGTGGGTGCATAATTGGTGTGCATACCATCGAAAGAATTCT
GGACGCTCGATTGGCCGTGGCCATTACCTGTCCTGTGCAAACTGAACTGAACTGACCTGA
CCCTGAGCTGCGCTACACCGCGACGGTGTATTCACGCTTTCTGGTGTTTTCCGCGAGAAG
TCTTGTCGTTCAATGTGGTCAGGGCGCCACGTCCGATTGGCCTCATAAAATTCCAGTGGT
TCATGTGCCTAATACATGAGACACTTTCCGGTGGGGAAGATATGGCCGGACCGAAGAATG
TGCATCACTGCGGCATGTGCGCCGCTTCTTTTGATCGCGCCTCAAGACTTGAGGCTCATC
AGCGCATACATACTGGCGAG

>FgSTRG.48840.1
TTTCGATTCGAGTCGGTTGGTGGTGGCCCGTGGAAATACAAAATGTTGTGAAAATATATC
GCCAAGGATGCATTATAAACCAGAACAATGCAAGCTGTGGATAACGGAGGCCCACTGGGG
TTCTATGCACGGAGTAAGTTATGAACACGGAGAGATGAAAGCACTGAATGGGAGTACACT
CGTGAACTTTGGTGAATATGAAGAGATCGACTCTCTAGGGAGACGATGATGGCCCGGGAT
GATGGAATTCCCGGTTTCAATTAAACGGAGTGCGTTAT

>FgSTRG.74256.3
GAGAACTGTATGGTCGACTGAGACGAATGCCTTTTTAAGATCAATAAAACAGAGATGGTG
AGCCCATGGAAGGTGTACATTAGTTCTTAGTTTTTTTGAAAAGTACAAGTGCGCTCAAAA
CAACATCGAGCAGATCTAAATCCAGCTTGATTCTCGCGCGAGATTTATTTGCATGTGTTA
GATAACCGGTAGAGAATAATGCCAAAAAGCACTTTAGATGCCATCCTAACCAGGCTTACT
CCTCCGTGGTTTTCACAGGAGGACCTGTTGCTCTTCTTATATATCGGTACAATCCCAGGT
TCACACTAACTACTTGGCATTATTTCCTTCTCCCGTAGCAAACGAAGGGTTCTGTCAACT
CCAGTGACAGTGCTGAGCAACCGCCTTTGAAAGTAGACAGAAGCAACCCATCTAATCTGG
AGGTTTTTTGTTGCCTAGGATAACTTATCTCACAGTTAACCTCCGCTTCAGACGGAGGAC
TGATATCCACAACCAGAGCTCTAGCCATCGTATTAGTTAGCAAACCTTATGTGAACAAAG
GCCAGTTAAATTATTTCTCGAAATATTTCACCTGAGGAACTAGACGGCACTCCTGATTCT
GAATCGGTGAACAGTTCGCCTCTTTGATCAATCCGCTATTACCTGATTTTTGGCGCTGAG
TATTTCTAATAACATGGATAAAGTTGCGGCTGATGCCATCTGCCGCAGCTTCTTCTATCT
CTCTAAACTTCGCAATCCATCTCTGCTCATGATCACTTCTGAGGCTCCAAATCAGTTGGC
TTTCGAGACATCTCGCTGAATCTGGGGAATCGATACGTGAGCATCTAACAGCCAACTGAG
GATGTACATATCTACCTTTTCTGTGTGTATCTGGTTGTTTAACTGTATATAGCGTCAGCA
GCATCAAAATGGATCTTCTTCATTTCTGTCCTTTTCTCTTTGAAACTCTTGATATTTGAC
TGCATGGATAACCTGGTGGATACTTCTGCTTGGAAAACAGATTAATGGATATCGTCTAGT
AACAGCAGTAGGGGACGGTTGGCTTTGGCATTGTTTCGGACACCGACGAGACGTAGGTTG
AAACGCGCGCAGATTAGAGCGTGACCAGTGTCTACAGACGTGTACAAAATGGTTAACAGC
CCTCAATTGGTTCGCATAAGTCGTAACTGATAACAGTGTAGTCGACATTAGTGTAAAGCT
ATGAAGACGCAGGAGAGTCCCAGGTTAGTCGACACCACTTTATCGCAAGCGATGTATATT
AGCTAACAGTAGTCTACTGTCAGAATCTAATTGGATAAATTGGTCACCGTTATCTGTTCG
ATTATTGAGAACGCCAAATAGGCCTCCTGTATTCCTCTCTGTTTCGTCTAGGCATCCAAT
CCGAAAAATCAAACCATCAGCAACACCCATTATATCTGTAGGGCGCACACTGTCGAGCAG
TTGAGAAATACGTAATGGAACTTGTTTTTAGCCTCAGAAGAGCTGCAGTCAGCTGGGGCG
TGCAGAGAAACGACAGACAGACATCAGCGCTTCAGTCTGATGCTGTTGACATTCACGGAA
TCGTTCAACCGAACCACACAAAGGAGACTGCTGACTGGGATCTGATGAAGCAGTGCATAT
GCGGTTTTCATGATTAGAGCGATTCCAAAACCAGTCTGACCACGAACACAAAATATCGAA
TCGCTCAAAACAAGAGAAATCGAACTGGTATCTAATGAAAGAAGTGGTAATACAGAAGTT
AAGTCCAGCATGTACACTTCGGATAAACAACACATATCTATGTTAAGAGTTTGAAGAATT
TCATTTTGGGGAACCTGTTACTTTTTTAGAAGCGTTCGGACGTTGAAAGAAGCCAAGTTG
AGGGGATGCTTGAGTCTGGGTGTCCATTCTCTACTAACCCTGGTCTCCGTATTTCGTCTT
TACTGTGGACTACAAGACCTGGGTTACGGCTCATTGTGGCTTCGAGCATCCACCGAGAAT
TGGGACGCGAAAGACTAAAAGCAGAGAGACAAGAAATGTTTCTCGAAGGACGGATTTAGA
GTTGTTAGCAGTTCATTCTTCGCTGCTGCCTTGACCGCAGAAGGGTTTTTCTGTGCGAAA
CCTAAACAGAGACTTTGATCCAAAGGTCTGGTCCATAAAAGAGTGGGGTGTTAACCCAGC
ACGCGAAATTGACCGAAGTACCCACAAAGGAACATCTCCTGGTCTGTCAAATGTGATCTG
ATTCTTTCAAGCATTCTGTCTTGTTTGGTTGACTGTCCTTTTGGACTCCACTTTTCGCGC
GCAAACCTCAGATCATCCCACCAACCTGCACTGGGGAGCACTAAACTCGAGTTTTGCTCT
TGTTAGAGCTCATTAGTGGTGCATATCCTCCGCCACACCCAGGGTTTGTACCCGGGCTCT
TCCATCTTGAAGGCGTGTGTGTTACCACTGCGCCACTCCACTCCCACGGAGGTCCTGTCA
ACCAAACAAAGATTAAACAATCCCACACTACTCGCGCGTAGTTGCGCGATATATATTCTG
TCTTGTCTTTGCCAGTACTATTTTACCGATCTGACTTTCGGATTCAGTTCTTAGTCCCAT
GCACCCAATGGAGAAAGGGAAACATAGACGGGGCGGCAACCATTCGGCCGAGGGCTACTC
AGCGTAAATGGGCCATAGTTGCCTAATGAAGTGTGATGACTTCTTCCACCATTGAGAGAA
ACCCCAAGAAGTCCACCCCTACGTCCACCAGGTCGTGTTTTGACGGGTAAACTGTTTGTC
CCCGTTTTTCTTCACTGGAGTGTCCTCTGTAAGGGTGTAGTGATTAGAAACATATGTTGT
CGGACAAATGGTTTAGAGATTGGACTGATAATGAGGAATATATAAACCCACACAAATTTT
TGGCAGATTGAAATCACTAATTCATTTAGCATACGTAACTGCCTGAGAAGTGACCATTTG
AAACCTGCCGGTATCATATTCATTTAGTGTACTGTTTTTGTGCCACGTAATGGAGGACAG
TACTTAGCCCGTAGCTATGGAGCTATTGTAATCGCTCCATTTTCGAAGAAGTGGCGAAAT
TTTCTAATAAATGTTACATCTGTTTTGCATCAATATCTTCTTTAATCTACGACGAAAACA
AGGCGAAAAGTTTTTTCGTCACCGTGAGTTCACAGAAATTGACATGAAAATAAGTGGTAA
TTTAGATATTTTGATTTGCACTGAATATTTGCCGTCATTTTCATTTGCCAGTCTGTAAAT
TTTCAAAATATGATGCACATTTTCAACCAGAACAAATATATTTTTACTATGGTTATCCAC
CTACGTGTCCGATAATTAGACCTTCACGGGATGTTATATTGGGAAGCTGAGCCAGAATCT
TATCTAGTGGCAATTACACTTGCATGTTTCACATCCAAAACTTGAACACTGGTTTGCGGT
GTTGGAAATTCGGGTGAAGAAAATGCAAGTGGATTCTTCATTATATTAGACGTTCTCAGA
AATTAATTTGAAGATAAGCTGAGGGATAATTTCGTCTCCATAGACCCTATTGATTCGTTG
CACCTGAGGGAGGCGTGAATGTATGACGGATCGTTATTATTGTATTTCCTTTCCAATGAA
TTTGAGTTGCTACTGATAACTTTGTGTAAATTTCTATTTTGAGTAGATGGATCATCTTTA
TTCAGATATCATATGCATGATTTACGTGAAACTTAATTGGACCACGAATACTTCACACTA
CCCATTGAACATTGGAGGTTGGTAGATATAACAAGTGTTTATCAGCTGTTTTACACAACC
ATTCTCGACACTTGACGAATGGATATGGTTCAACACAAGAAGACCATGTTTGTATCACCT
CTCAAGAAATCACATTTTAAGAATCTATTCCAACGATGAATATCAACCACTTTGAAGAGG
TGCGTCCAATGTTCGTCAAAATTTACCAATCCAAACGCCATTTTCAACCCCATTGACGGG
GTAGATTAAAACTTGTTGTTTTGAGCTGTGGATAATAACTTTTTTTAAACCCGTGTTGGT
GATGAGCTCATTCATCTTCGGTACCAAAAGTATGCTGGTCGGTTTCGTGTTTAAAACAGA
ATATTCCAAAGACAAGTTCGCATCTTTTATTCTATCTCCCATCTGTTGTCGTGAATTCAA
TGCACTGAACCCTGGTCATCAAATCCCTAAATAAAATGACATATTATTCCAAAACGGGAA
AAAGAGCTTTCTTTCGTCTGTTTCACTTCGGCTCCTTTTTTAATTGTGCTTGTTATTGTC
GTGAGAGGTTGATGCTGATTTCTGCTTTCAAATGAAGCACTGAGGGGTTTTGCTTCCTCA
TTATGCTCCACTCACTTTCACGTTATTTCAGTACAATCCATGAAGGACCACGTGGTGGAA
TTGGTCACAGAGCTTACCGATATGAATCCAGTCATTCAAAAACTCAAACAACCCGACGGA
AGAAGTGCTTACGGTTTCATTCTGGATAACAAACTCAAGTATCTACATGGAATAATTGCA
ATGGCCACAGAATCCATGAAAAATCAGTGAATTGTCTGATAAGAATGGTGGTGTGCTGAT
TCCTTGTTGTGTACTCTTTCAACTGACAATTTTTTCCTGTGCTTTCACCCGCTTTTGTTC
CAAATCTGTCTCATACTACAGTTACTTTTTTGTGAAACTTCCTCCATTGAGGATTAGAAA
CAACTGGCCACGTGATATC

>FgSTRG.5333.1
TGGGAATGTTATAATAATATTGATATATTTCTCGGTCGTGGTCGAGACGCACGCGCTGGG
GCATGATCATGGAGCAACACGTTACTGAATGAGATGAAATTTTCACAAATTCTGAGTATG
ATCGCAGAGTGTCAGAGAAGGAAAATCAAGACAGCAATAGTTTGAAAGGATCAATCTGAT
AATGGTTTGGGCGGCAGTTTTGAACCAGTTTCGAATCCGGGCTAGTCAGTGGTGCTTGGT
GGGAGTAAGGAAAAATCGTTAACGCAGTGCCAAGGAATGAGTTTTGAAGCAGGAGGACAT
GAGACCAACTTCGTGAAAATGAACACCGGTGGATGTGGGAGAAACGGCAGACCATAAAAG
CGAGAAAGCGCAACTGGAGGGTTCTTGTGAGGTGCAGAATCAGCTTCCAGCCGGCTACAG
TTCGGGGGAAAGATGAACAATGGTGACAGATAATGGAGCGAGAAGTCACCGCATGGACTT
CAGCGTTATTATGCTGTTTCACTGACAAATATATATGTATTGACGCATTTGACTTCAGTG
TTATTCAGCGTCATTTGTGGTAGCGTACGACATCGAACGTGTAAACTTCGTC

>FgSTRG.54022.3
AAGCATAAGACAATGCATTCCAATTCGCATACGATTGTACGCAACCTGTTCGATCACTTA
TTTGACTTTTAATTGTCTATATTGTTCCAAGTCTTCCTCCAAGCTCACGTCACCCCACGC
GGTTAGATGGGCATTTACTGGTGATAATCTAAACTGTTATCATGTGATTGATTCACTTTT
CCCAGTTGAACGTGATCATTACCTCGGTATGTTGTTGCTTTAGCTCCCTTCCACTCACTA
AACCATATTTCGCCATTGTTTCGTCGAATACACTGTAGATGATACGAGTGCATTTGGTCT
CAGAATATCAAGCATTCGTTTCATTGTTCCGTCCAAGACGTTGTTGCTTGCAAGAATTTT
CACGTCTAACCACGTCTGATCACAATCAACTCAATGTTGTTGATCACACTTATACGAACA
ACAATATTCGTGGCACGGATAGTATGGTTGATAAATGTGTGACCACATTTGAAGTGTGGT
TTCGATCTCATTATAAATGACAAATCTTGTTATGCCTGATAAGTGACAATTTTGGAAGGT
GTGGGGTAAAAATTGAGATGTTGCACAAAATGATTCCATGGGAGAACAGAATTCTGATGA
AAAAAGCATATCAACGAGTTTCTAGTTGTGATTAGAACATGGTGATAATCCTGGTTGTTA
TTTAGACCAATATCGTCACTGTCTCTTTACGTAGGTGTTGTTTCTTTGCCGAATGTTCAT
TTCACCATTATACGGACATACGATAATGGAAACATTTGTACATAATGCGTGAACGCACTT
GGGTGAATGTGGCTACAGATCGGGATCGAAGACGGGGAAAAATGTGTAAGTATTGCAAGT
TATTTTAAGAATGAGATAGTGTTCGTCGCGGTTAGATATTTTGTTCGGTTAATTTAGTCA
AATCGTGTTGTTGTACTTATCTATGTGTCATTGAAATTCGCCGGTGATTCATTCTTTTCC
CGTTAGTCTCATACTTGCGCATCCGACTTTTGTCTGGATGGCACTCTACGCTGTTCTATT
CCACTGATGCTGACTGAAAACATTCGTTCGCTTGTGTTATTCTTGTACCTCCGCTTGCGG
TGCGCTGATGCACAAAACATCTATGTGCGTACATGGGTGCTTTGGTTCTGCTAAACGAAT
TGGTAATGCAACAGAAGACAACAAATGCAAACTCAGGGATAAATGACTGAATGGAAAAAG
CATGATTCTTCATTGTGAAATAGCCGGTGCTTTTGTATTTCCAGCTGGATTGCACGTGAA
ATCGTGTGTTCACTTGCTGCGCTCTAAACGAACGCCTTCAGCTGATTCAACGTTTCATCC
AACTATTCACTATTTACACGCACATTGAGAAGCTGTATCATAGCAACCTTTTGGAAGGTG
ATTCATATTGGACATCTGCAAGAGCAATTACCAGCGATAAGACTGTTGGTGTGCGGTTTC
ATACTGGTTTCCATTCTCAGAATGGGCAAAAGTTTTTATTTGAGTGCATCTGACGTTGGG
CATACCGATTGACATCGACGACTCTCAAAAAGATCGATAAAAATTGATGAAGCGAAAGCC
AGAACAATCACCCGTTGGCATAGTCGGAAACGGGATTGCTTTTCCGTTGTCCTACATATT
CGTTGTTGCCAATTGTGACCTGCGAATTTCCTTGCAGAAGTGCCATGTATTTTGCAGTAA
TTCCGAGGATAATGTGAGCTTATTTATGTGTATATTCAAGGTCAATGGATTTTTCGGAAT
ACGCTTGGATTTCGACACTGTATATCGAAGATTTTGCGTGTGTGGCTTCCAAACTAACGT
CATTTCTGAAGATGGTCCGTTTACAATGTTCGATACTACTTCTAAATATTGGTGTGAACC
CTCCATATGAGGAATGTTTTGAAAAATGTCGATATCAAATCACTGACTTCCACATGTCGA
ATGATGATGCTATCCAATAGTACATTTATCATTATCCACTAGTAACCGGTACTATTCGTT
TGACTCATGAGATGCGAAGATACGGAGATGTAAATACGTCAACGACAAATATCTTCTACG
GTGGTAATCCTCCCTAACAGATACAAACGATTCGGTTGTTGAATGACAGGAACTTTGACA
ATTTTTGTTATTATCCCCTTTTCGATTAGTATTTCATTGCGTTGAATGATATGGAGGCTT
TATTTGTCAACTTCGCATCCTAAAAATTATGTTTTCGATTGTAAGTTGGCGAATCAGGTA
TCGCTTCATTTGAGTAAAAATTCCAACTCCTCTTCACATCACGATTAGAGGCAGAATTTA
TTTGTATGAATATGGTCAAGTCCGAGCACTTGTTGTTAGTTGTTCATTTATTGGGCTTGA
TTTCGGTAATAAATAATGAATGCTGAGATGTTGGGTGCTTATCATGATGATGAGAATGGC
TTTCAGTTGTTCGCGAATAACGAGAATTACAATAAGCATATGTTGATTGTTAGTCATGAA
TGCTTCTTATGCGTTGCTCATGATTCAAAAATTCGTGACGAAT

>FgSTRG.59491.1
GGGCGCGCCACGCCCACGGAGGACACGGTGGTGTAATGGCCAGGTTGTAAGCCGCCATAT
TGTTGTTTGATTACGTTGCTGAACAGGAATCGAGTCCGCAAATCGTGCATACGTCCAAAG
TACGGTCAAAGGACACTCAGGTGACGGTCAAGGTGCCACTCGTGCTGTATGGGCTGTCTT
CTCGCCGTCGGCTGACTGCCGCAAATTTGGCGCCGCGACTCGGGACGAAAGGCGCCGGAA
AGCCATCCGAGTCTGATAATCGGGAAGTGGCGATAGCCCGCTCGCCACAGAAGCACCACC
TGAGGAGTCCATCGGTCCACAAACCTTCGCACGCATTTTCCGAGTAATAAATATTCAGAA
CTCAGCAGGTGCCCTCTCCGGGGGCGCCCGAGAAATTCTGCCCTAATGGAAATTATAACC
GGTGAGAGAGTCGGGTGTGGCGATACTTCCGATGGCTCACCGAAGAGCAGTAAGATGGTA
TCATGGGGCTGCTGGTAGGAGAAGCCTGTGGTATCGTCAATGAAGCAGACGTTTTTAAAA
GCAGTGACTTGGATTCCGCCTTCAAGCAGATCCGGAGACTTTTGGACTCCTTCGGACATC
TTTCTAAGTACCGGCAGGAGTTTCACGGAAAAAAGCAGCGGCCGGATGAAGATGTGCGGT
CCTTTGGTCGCGTGCTGCAACAGAAGAGTCAGCGGGCGCATCCCGGTGAGGTCAAGGAAA
AGCGGGAACGCCGAGTATTAGAACAGTTAATTGACATCGTCTCGAACCAAGCCGTGAATC
TGGCGCTGTTACGAGGTAAGTTCGATAATTTAGTGCAGGTATTGTCTACGGGAGAAGCAG
TGGAGCGGGCAGTCACAGGGATGCCAGCTGGAAACGAGTGTTGCGCATTACGTGGGTGGC
GGCCGAGGATTCAACAGCCGGCCAGCAGTCCCGCTAATTGGAGACGAAGCTGGTATCGAG
GCAGTCACACTGGAACATGTCGCCCGTCTTATAGCGAGATCCAAGTCTCCGGCGCCAATC
GGTGGTATACTGGTCCCCACAACAGCCCTTCCGGACCATCGTATTCACAGCCAGTCGGGA
GCGGCCTGCCCTTGTATGGAACGAGACCACAAACTCAGAAACAAGG

>FgSTRG.12885.1
TCGAAATAAATTTATTTTGTAGAATGATTGAAAAACACGTTATTAGCACACTCCGCATTA
AGAATGACACCACTTATGTTACTATTTCCTTCTGACTATCTTCCTCTCTTAATCCAATAC
CTGTAACCATGGCACAATATGAGTGGGATTGGACGGACCAATACGAGATAGTCTTGCGAA
TTCTCATCAACTGCATAGTTGAACGTCCAATGCTAACCCCATTTGCACCATCCAAACACG
CAATGCTAATCACGGATGAATCTGAGTTTTAACTCAGTGCAGTGCTTGAACAAGATGGAT
GCCGGTTTATCTGTGTGTTCTCGACTTGTGAATGCTGCTGAGAGAGGATACTTACAGACA
CTGAAAGAAGCACTGGCTGTATTCTGGGTGGTACGACGTCTTCATAAGTTCCAGTTCGGC
TTAAAGTTCACAATTATCACGGACCACCAAGCGCTAAAATTTCTATTCGACTGAAGAAGT
TCGTTTCCAAGTCAACAGCCACCATGATACAGCGATGGATTATTGCCGTTGCTTCGTATA
ATAACGACCTCCCGCATCAGCCTGGTAAAACAATTCCGCATGCTGACTTTCTGTCAGCAG
CCTGAAAAAGACCGGACTAAACGTGCATTCCAAAGGGTATAAAATTGTACTGAAACATGT
CCTAAGGGGTGTTGATGTGGTAAGCTGTCTCGATTCTGAGAGCAGTGGGATTTGCGAGTG
TGTCACTTAGATCAATCTTCGGAAAGTACGTGCTGCCGAGCATGGATTTCATAAAATCTT
CCGGCTCCGTAGTAGTCACCACACATCTTCGTAGTCGTGGATTCAAAGTGAGTCTATAGT
CCCCACATATACGTGGTGCCTTTACTACCACAACTATCGGAGTCGCCTAAAAAGACGAAC
TGACTGGGGTGAACATACCCTTCTGCTCAATTTGCCTCAGCGCTTTCAAAACTCCTCTTT
GATCGCCCGGCAACACTTTTCGTTTGACGAACACCGGATCACTATCGACTTCCAACTTCA
CCGGCTCCACCGCCATTCCGCCACGGTTGTTGAGGCATTGTATCGCCAGTTGTTGAAGAA
TCACCGGATCAACGGGAGTGGCTGACGCTGTGTGAAACGAAAGCGAGTGGCTCATGGCTC
GTAATGCATTCAATCCCAGAATGGACGAACTATCAACTGAAATCAGGAATCGGACTGGGA
CGTTTGTTTGCTGCTTGGATTGTACTATTAGTGTCGTTTCACCCAAAAGTGTGGGGTGAT
GACTGGCTACACCCTGAATGTGTGTCTGTAGATTTTATGGTTTCTCGGGGAGAAATCATC
TTCAGCACCTCAGGAATGATAGGCTTATAACTTCCCGCACATCGCATTCAAACGATACCA
GTTTGTACAGGAATTAGTCGTTCTGACCGGTGGTCTTCAATGTGTACATAGGTTTGGTAA
CCTCTGCTTCGTTCGTTTCGGTCACCATCATGAACTTGGATCCTCGGTATGCCTTTCGTG
TGCGACCAGTTTTGTCACATGCATTGTCGTGTTGGCTCAAGCAATCACGTGCACAATCAG
ACAGTTGCACACGCACGCACCG

>FgSTRG.19627.1
TTGAATACTGCCGTCACGTGTGGGATGGAGCTTTTTCTTCTCTTCTCGGCCGGGTTCAAC
GTAAGGCCATTTGTCTCGTAGATGGTTTACTTTTATCATCTAACTTGCAATCGTTTGCCC
ATCGCTTCACTGTCCCTATTCTGTAGCTATTATTTTAGGTCTTGTTCGTTCGAGCTTGCC
TCCGCCGTTCCTATCCCGATTACTTTCACCGCTAATCCCGAACACAGGTAGCCGGTCACC
CTTACCAGGTTTCTGTCACTCGATCTCGGACCTCAACCTTTGTCTTCCTCCCCAGGACGG
AAAAGTTAAAAATATCTTTTCTCCCTCTGCCTTTCTACTCGCCTACAAACTTTCTATTTT
TTTAAAGCGAAATCAGCAAACTGATTATAACGTGTTCTACAGACTCCTGTGTTTTCGACC
CATGGGGTTTACCCTCCTCAATGTAATTCACTTCGTGTGCAATGATAACAGGGCATCATA
ATGCAAATATTATTTTCCGGTACACCCTTCAACAAGAGGCAGCGCCAGGGAACTGTGCGG
TCGACTGAGTCGAAGGCAGCTTCAAGATCTAGAAAAGCGGAACCAGTGGGCCTGCGGAAG
GTGCGTCTGTTCTAAAATTGGTCTGAAAGTAAAGATGTGATCAATACAACCTCGACTAGG
TCTAAACCCAGCTCTAATTTCGCGCGAGCAATGTCCTCGAGCGGTTGATGAGCAGGGAAG
AATAATACCAGCGAGTAGTTTGGATACGATGCTAACCAGACGTATTCCCCCGTGGTTTTC
ACAGAAGGACCTGTCGCCCTATAAATCGGTACGATCGCCGATTCACACCAACTCTTTGGA
ACTTGTTCTTTCTCCTATATCAAACCAAGGAGTTTCGTCAACTCCAGTGAAAGTGCTGGG
TCACTGTCTTTGAAGATAGACGGGAGCAACCCATCTGGTCCGGCAGCTTTATGTCGTTTA
AGATAGCTCATCTCACGAAGAACCTCCACTTCTAACGGCGGACTAGTATCTACAACAGGA
GCTGTACGCATGGCGCTATTGAGCAAACCTGACGAGGATAAAGGCCAATTAAACTGCATC
ACGAAATGCTCCGCTCTGCGAATTAGACGACGCTCCTGAGCTTAAATCAGTGAGCCGTTT
GCCTCTTTGACCAGTTTACTAACACTTGGTTTACGTGGACCGGTTTGTCTAATCAGACAT
GCACTGACGATGTCACCTCGACTGGTGATGAAACGTTTGCGATCTAAACGCCAAGCTCAG
CGATCAGAACATCATAGCAACCAACAACCTGAGCTACAACCAACACAAATATTTAAAACT
ATTGGGAAAGGATGTGGCTGTTGCCCATCGCCGCAGCTTTCTCCATCTCCCTACACCTCG
CGATGCACCACTGTTCACGATGGTTTTCAGGCGACGAATCAGTTGGGTGTTGAAAACATC
ACGGTTCATCTTGTCTGGAATCTGGAGGAATCGATCTGCGCACATCTAACGAAGTAACTG
AGGATGCAGATATTCATCATGTCTGTGTGTTTCGTTGTTGGACCTTGAGTAGCATCAGCA
GCCGCACGTAGAGCCTGTTTGATCTCTGTCCATCGCTCTTAAGCATTTGACAGCATCGAT
AACCTGGAGGATAATTCTGTTCGGAAAGCAGATTGACGGTTATTGTACAGCAGCTGCGGC
GAGACGGTTGGCTTTAATGTTTCTTCGGCCACCGACGAGGCGCAAGCCGAAACGCGTGGG
GGCAAGGGCGTGATTAG

>FgSTRG.66179.1
GATGTTTTCCCCTAGCACCAAATTGTTCAGTGGTGCTGGGTCCTAAGATATTAAGCCCAC
CACCCACTACTTCGCTCCTTGATCCTTCGACTCTTCTCTTATTTATTCTGGCTTCCGCTC
CTCTCAGCTTCCTTGCCTGGGCTGTAATTGGCATGTAGATATTATTTTATATATAAACAT
ATATGTAAGAACGTAGAGAAAAGCGCCCGTATTCTTCGCCCAAGTATGTTTCCCCCCTTT
TCGTAGGAAAGCGGCATTCCTCTTGTCCTAGAATCCGGCCTACTCTCCAGTTTACAGCCT
TAACGAACAGCAACCTGGCAGCATTAGACCTGTAGATACCCCACGATAGGACTTGTCATA
CATCTTCCGGATCTATCATATAAGCTAGCCATTCGGGTTCTGGTGTGTCCTAGCTGCTTC
TTTGTGACCTGTAAAACACCACTGTGGGATTTGTCATATATCCCCTAGACCTATTATGCA
AACTTGCCATTCAAGGTTCTTCGTGTTGCCCAGCAGCTTTCTCACGTAGCCCTCAGACCC
TAGTCCAAATGCACTTCCACGACTTTATTAACTCATAAAGATAAGACTTCTCGGTGAAAG
GCCGATTCGGTAATCAATAACTATGCCTAGTAGCGTAAGACCAGTTAACCCTCACAAACA
CCGAACCACAATACCAACGACTCCTCTTTTAACTAAGACCATTGTGCCTCATTTCCAACC
TCCGTACTCTTGTTATTTTGCTCACGCTAACCCTCAGCTGGAACATCTCCCAGACTGCGA
TCCTCCCTTTTTCAATTTTCAGAACCACCCGGCCATTCACGTTGCCTGGCTGTAATATAT
CGTGCAGACAGCTTGTCTTTTTCTCTGCCCGTCTACAACCACACCAAAGGCTGGCTACCG
CGAATACGATCTAGCAACGGGGTTCACCCAAAACAAGTCCTGGTATCACTGCATACGTTA
CTCTGAGGCTTACTGAAGAATTCTCACTACAAGACCCTCCCGATGTCGAAGCTGCCGTGC
GAGGACTTCTAATTATACTGTGATCGGTCCAGATTCGGCGATGCCCGCCTCTTTTCCATT
AGAAAGCAAAACAAAACCGCAGTCAACCCTTGCCCAAAAAGCCCAACATGGACACAGAAA
ACCCACAAGAAACTCAACAAAATGATGTATTTGCCAATTTACGCGCTATGCAGGTCCGCC
ACTCTTTGATCTACTTCGTTAATCTTGTTGACTAAGTCATAAACATCAACGAGAGGTACT
GAGCATGGACTGAGTGCAGACTGAAGTTGAGTGTTCCTGGTTTTTCTGAGCCTGACAGTA
CGAATTGCTTGATTTGCCCCCGGGACCTTGGGACGTTTACGGAGGACCTTTGTAGCTTCC
ATAAGTAGTTCAGGAGGTAATGTGAAGAAGGCGGAAAGATTTTGGGTCAGTTAGTTGAAC
TTTTTGAGACCGCAAAGCTACGTAGAAAACTTTGGGTATTTTTTTAAAAAGCCTTTCTAG
CTAAATGACAGACGGTTATAAGCTTTATAGATATAAAAACCAAACATAACCTAGGGGAAA
TAGAGGCCCGGTGTAGCGCAACCTCA

>FgSTRG.67333.1
CAAATGATGGGAAAGGAGCGGCGATGCTGCATGGGAAGTGTATCGGAGACGTTCAATCAT
GGAGGGAACGTGGTGATCTGCAAAACCCGAACACTCGATGCAACAGCATTGCGGATGCGA
TCGGATGGACCGATGAAGAGTGCAGGTAGTTGCTGCCCGCTGGAGGACTACCGAAAGATA
CGTCAGCGCCGGACGTTTTTTTGGTGACCGATGAAGCAATGAACAGTGACAATAAATATG
CCAGTGATTTAACAGTATTAGCGGGTTCTAACACGGAACAGGCATAATGACATACGGGGC
AGAAGAATAGATAGACGTATCACTCCGGGAAGGTAGGTAAGAAGTAACTGACAAGGTCGG
TGAATGCTTGCATAAGCAACAACTGCGTGCAGAAGAAAAGATGGATAGTAGGTAGGGATG
AAGGCTGTTCACTGATGCTTGGATAGATAGTGATAGTTTGTGCCGGGAATTATATAACGT
CAGTATAGTGAGTATGCTCGAAGGGAAACCGGTCCTGCACGCCTGATTTTCGCCGGCCAA
AGCGGTGGATCTGACCGCGTCTCTCCCCGTTGGTATTAAAATGAGTTGCATGAATGCAGT
GAGATCGAGTAGTCCGGGTTCAAGCAGTCTGATGGTGAGAATCTTGGGGAAAGCGATCGT
GAGACGGGCGCAAATGGAGTCGTGTGTAAATCTCAGTTGTTCTGTCCAGCGAGAGAGGTT
CCAAGTTATTCCTGAGTTGAAAAAGGCGACAATCGTCCTTAGGGTGCAGGTTCTGAAAAC
CAAACGGAGAAGGCTGCAGACTGGTAATTCTACCAGCTGTGGGTTAGGGGGGAAAGACAG
AACACCAAAATCATGCCATTGACAGAAGTGGGTGGTGGCGACCCTGAGGTCTGGTTTTTT
GGATTAAACAACACACGGCAAGCAAAGGAGACCAGTAATAGCGGCTAATAATCGTGAGGC
TTAGTGAAAATTATCAACAAATCAAGGAGGCGAGAATGGGCGACACCGGGGGCAAATAAT
TGTGTAGTTCGACGAATGGTTTATGGAAGATCACATGGATTGTGGCGGTTCGTTCATCAG
AAGGACGCCT

>FgSTRG.55954.1
GGAGGCTATCGTAGAATTCATCTTTTGTCTAGCTTTCCACTGCGTTTGTCGAAGCGTAGA
CCGCAATCATTGTTAAGTTCTGTGGAGAGCCTTTGAAACGTGCCAAAGCATTTCAACGGC
TAGTCAACAAGGCAAATTCTCACGTAACTCGGATCATTAGTAGGCTTACCATCCCAGTCC
ATCATGTCAGTCAACTGATTCACATCGACTTCGAAGTCACCTGCTCCTTTGACCCGAGGT
AATCTTGGCAGCCGTATCGACGGACGACTGGGAAACGGTACTGAGGGGGCACATGTGTAC
TTCAAATCGGTGGCATACCGAAGGAGCCAGTCAACTCTGAGGATTCAAACTTTTCAACTC
AACCTTTCCTTTTAATTTTAGCTAGTTACTTCTTGAAATTCCAACGCCAAATCTCGTTTG
GTTTCGCTACCCGTGTTTCCTGTATGCTCCCTTATTACCAACCAAGACAATCCTGCCCAT
GTTGTTGCTAGAACTGAGGTAACTTTTGCCCTTGACAAAATGGGCCATGTCTATACCCCT
CTTGACAGCGCTTCAGTTCTAGCCTCCCTGTCTTGCTTTCACTGTTTCGCATCTTTACCG
GCCTGACGATTCCCACGAATCTCCTATTGAAGGTACTGTTCATTCCTTTTACTACTGCAC
TTTGGCTGCATGTGAATTTTGGCCATTTTATTGGTCTATTCCTGTTGTCCACTTCGTCTG
CCGATTTTTCATGTTGTCCGTTCACTTGTGACGTTGTTCGCTAAAGAGTTATAAGCCCAG
TTGATCATCTTGTTACTGTCACCGATTTACTCCCAGTTTCACGCTTGTCTGAAACTCCGA
CAG

>FgSTRG.50650.1
TGAGGTGGCCCCCGAAACGTACTTACCTTGTATCCGGGTGCACATGAGTAGTTAGAATCA
AGAGACTAGTGATCTAGTGGATTGTGCGACGTAACCTGTGCGTCAGTAAAACCGAATTCG
GAACAAAACTGGACTGAACAGAATTTAAAATAAAACACTCAACGCGAGTGAGAACAATCC
CGGGGGTAAACAACACAAATATCAACTGGGACCACTGAAATACAGAATGTCAAAAGAGGA
TTTCACCACGACAAACAAAGGACACCGTGCTCTGATTAAAACAACGGAACTGAATCAAGA
CTGGCAGCAACTGGCAGTGGACGTATATGCAGTAGCTAGCGAAAAGTTTACGGAAAATAA
AGACATCGCGGAATTTATCAAGAAAGAATTTGATTTACTTCACACAGGTGTATGGCATTG
TATTGTGGGGAAAGATTTTGGATGCTATGTATCTCATCTCAGTGGTGGCTTCTCGTACTT
TCATATCGAATCAAAAGGCATCTTGCTATTTCGTACACGCTGATTATCCTCGGGTTCTAC
AAAGCAAGATCATTTCACCAGCTGTTGTTCAGAAAGAAATACGTGTATTTTATTCTGAAC
AAATGTTTATGATGGAT

>FgSTRG.26174.1
ATCACTTTCAGGGGATTTTCGGTTCTTCAGATTGTGTACTACATCAGTAGTGTCCTCTAG
CTTTAGCAGGTTGCCACTGACTTCGTGGTCCCCCTCTAAGCTGCTGGGATTTCGTTCACA
GAGCTTGTGGCGGGACAGCTCATTGAACAATCAAGGTGTTCAGCCCATCGTTACACTTTC
TACCTGGTTCAAGGATGAGCACCATGGCTGTCTCGAATGAAGACTTCCGTCGATTGCAGA
TTACAGGATGCAGTACGAAATAAACAGATCAGCTTTGCGAATTCACACTCTTAGCCACAG
TCTTCATGGATTCCATACTTTCACACCAGCAGTTGCTGCGGTCGTTTTCAGCGGAACGGG
TAACTTTCCGTCGGGTCTAACCGAAATCTGGTAAACAGTTTGGGAGAACGTCACTCATCT
TTGCCGATACCTGAATAGTCGAGCCTGAGGTCCAACCATTCATTCGTCTTCCTTTAACAG
TGAATTATTCTTAAGCGGATCATTGAAATGGTGCCTTCATTGAAGTTTATTGATGTTCTA
CTGATACCTCTTCGCCCCCTGAGCATGTGATAGCCGGATAAGAAACAGTGGAGTCTGAGA
CGACTTGGTTTTTTCTTTGTGATTCGAACGCTACGTCAATCGGCCTTGTGGTACAGTTTT
TGCGGTGGCCGGCTAAGGTAATCTTGAGGCGTGAATTGTCAACAGTGTGGTCGGTGCCGG
TCTTGTTACCTGTCTTAGAGTCTTGGCAGGACCGGCAGTTTTCAACCAAAGATTTGCAGT
GTAATCTCGTCGGGGTATAATCGATCCGACGCAATTCGTGAGTGCCACGTTAGCAGATGT
TTGTCAGGATGTCGGAAGCAAGCGTTGATAATGGTTTGTCTGTTGAAGTCTTCAAATCAA
AAGAGACTTTGGCCATTGCTGCATTGCTATTGAATACCGTATTTTACAAAGATAGATCTG
TTTGCTTAGGTGGAGGGGCCAGTGCGGGGGTTCTACTCCCCGGAAGCAAGGAGGACGTCA
TATTTTGGGACACTTCATACTACTTGTAATTTGTCGTGAAACTCTTCTTTCACTGTCTCT
GTGGCTGCCACCGTTGGGTCACAGGTTGCAAAAATCGACATGTTCGAAACTAAGGCGCGC
AAGCGAGCCATAGTGATCCGATGGGACATCGGGTTCTATTCAAGCAGGGTCCCGCTAGCC
CTGTTTCTGTCAGCTATCGCGAAGATGTGAAGACCGGAGTTATCCCGAAGATTGCAGTGG
TAGATTAGGTCACTATCTCTTGCTCCGGTTATACCCGAGTGCCGAAATTGGGCAGCTAAA
CTTTGGAGAGACAAGCCATTTCTGTGTGATGGTCATTTAGTGTGTGTGGAGTGAAAACTT
GACTTCCGATTCCAAGGAGTTTTATCACGTCCTAGCAAACGATCTGGATGTGGTTTCACG
TGTTATCGCCCCCAGCTAGCATATTTTCACTTCGATAAAGCGTGTCGCTTCCTGGAGACA
CGGTAGCATGAATAGTGCTTGTGAAAAAAAACTACCCACGACGAGTTTTGGGTACATAGT
ACAAAACGGCATCTCCGAATTC

>FgSTRG.67060.1
TGCTAACTCACATGGACCGTCCAAGCAAGTGGCAAAGTTACAGTCGGCGTAAGCTGGCGT
TGAGTACTCTACCATGTACTGGGTGCGGCGAGGGGTTAATGTGAGCCCATCGATATTGAT
GTCCAAAGATGACGTCAACGGAGCCTACGGTAAAAGTGTCATCTGGTGATAAGGTTTCGG
GTGGACATAAATCACAACTTTCTCACTCGTCAACAATGAATGTGCAAGCGTCAACAAGAG
GCTTGACCTCTGGTGTCGGTGTCGACGTTGAACTGAGGGAAATTAGATCAGTGAAGATCA
ACATCGACGCGATGTTGCGTTCCCTTGCCCATATGTTTGTTAGCTGCTGACTTACGATGC
AGCAACGCAGGAGCGTGCTGAGCGTTCTAAACCAATTTTTTCCCGGCGTACCGAAGCATC
CGAGCAACCTATCGCACACACCTTTTTCTTGTTAGAAGACGTTGCTATCACAAGCTGTGT
GTATTCATATTGGGCTCCTCGAAGGTCTGCGACAATCAATCAGCGGACTGGCGCTGGTCC
CGGAATCCGTCAACTTTCCGCTGAATATCGTGGCCCATTCTGGATTCATGCCCGCGGTAC
TACTTTAGGCCGATATACTGTGCGGACCAACTTGAGGATGCCATCGACTTCGAGCATCAG
CTGATTGCTCAGTCAAGTGCTTCTTCCAGGGATGAAACGGAGAAGCAGACATACTTTTCG
CGGTACTATTACACCAGAAAGAGGGTTCCGGTGGAATTCTGTTCCGACGAGAGAAGCGGA
GAACCACAAAACCAGTTATGCTGGACTTACCACCCTTCCACCACCCATTTTGGAACGTCT
TGGGTGGATGCAAAGGTAAATTCCTTACATTCACAACCGAATTCTGTGTCGGCTGGCCTC
ACTTGTCTCCACAGTCCACTATGTCTGCATAGGCTAGCACTCGAGTGCCAGTCGCATTTT
CAAGCGGCTCAAGCAGCAGCGCCACACAAAAGAACTTGGCCCGTCATCTGCGCCAATTAC
TAGACCAAGAAGAAATTCTGCTGTCCATAGACAGCCTCACAAGAACTGTGGAGAAACCAA
GTGCTTCCATAGAATCCCTTTCCACACAATTCGAGGCGTCATGTTCACAAGCTATGCCGC
AGTCAGTCACACTTGTGAACACTGTGGATGGATTTCACCATTTACTCGACGTCTCCAGAG
CAACAGAAGCTTTCAACAAGGTGGTCACAACACTGCGGCCGTAAAGCAAATGCTCTCTGC
TGTGGTCAGCGACGACGTCGCTGTGTGATGCTGCTGGCTCGGTAGCAGAAAGAGGATAGC
CGCCTGCAATCATAGACTCATCAAAGCAATAAAAGAAGCTATCAGATTCAGTCCGTTTTT
GGCCGAGGAACCAACTATCAACATCAACAAGCACATCAAAAATTGGTTCTACAACGCTCG
CGATCGCGGAGCAGGTAGCAGATATAATAGGTAAGTAGAATTAAATGGATTTGTCTCATT
TCTTCGCCACGGTTAACAGAAACATGTATACTTTAAGTTTGACATTTGAAGTACATTATT
CGTTTCTTGAATTACATCGGATTTCCGCTTCTTTTCCCGTACGCAACTTTCGCTATCCGT
ATCACATGTTATTTGTGAAAAGACAGCATTCATATGCAAGCCTGTGTTGTTCGG

>FgSTRG.20333.1
CCAGAGCTCTGATAAGGATTCACGAGAATCTAGGATGAAATTTCACATCACCAGTAATAG
AACGACTTTCTGGTATTCACGACTTTTCGGTGGCGACTAACTGTGGTAAATGACGATGTT
AAATGAACTGGTTCGTAGAAATTCGGGTGCCATGATCAGTGAGTGTGATCACTGTATCAT
TTTCCGGTAAAATTTTAGCAGATTTTGTTTTGGTTAACAGGAAATCTTCCGTCGCCCTTA
AAAAACATTGTGTAGTTAAAGTTTCAGAATGATTTTTAGTGACCTGACCATGACAAATGC
TACGGGTGAAGGGATACTCCCTATTTCATCGATACGCTGAACCGGCTGGCAGTCAAGTCC
TATGATTGACAAGAACTACGAACAGTACCCTTTGGATCCATTCCGGTGGCCTTTGATGGA
TATAATCGTTGATCATCTCGGGGACACGAGGTTTGATCCCCTTGCTCCCTGGTCAAATTG
GTGGTAGATAGCAATCGGCCGTGGACATCTGAGAACCACTGCCCTCTGAAGATCGAGTGT
GGAACAAGATTGCCAAATTAGACTTAAGGACGCACGATGTGGCTTTGTTTTTGACCGAAA
AATACTAGCTTGATTGCCTTCTCAGAGTTCCATACGTCTATCAGAAGACACGCTTTAGGG
AAGGAAATATGTCCATACTGAACAGAACAAAATACCTGGGATTTATTAAGCAACACCAGG
TTGCATTTATTTCCACTCAGCCACCAGACACTTCTCAATGCAGCTTTGTTCGTAGAAGCT
CGTGGTAAAGAAACTGATCGTGAGTCAGTCACCAGCATCAAGAACGAGCAGGAAGTCTAA
AACCCATTGCACTGGAATGGGTGATAAACCTGAGGGCTTGAAGTTGCACTCACATACATA
CATGCACATATACATACAAGCCGCGAAGTTCACAGAAGTATTCACTACCCGCATTTACTG
GTGTTGAGTTCTGCTGTACTGTTCCTTTTTTTCTCACTGTCTCAGTAACATCGTCGATAC
ACAACCGAGAGCATCACTATACTCGCTGCTGACGAAACCGTGTTTTGTTGGACAGTGAAG
AACTAAATGTTTCTGATTTTCTTTGTCGGCTGCTAGTGGTGGATGTCGATAAAAAGTTCG
ACAAGTTCTCGTTTCTCAGGAACATAAACTCATAGGGGAAATAACGCATCCGTGATAAAA
AAAAGGGTTTGTGGAACAAGAAAAATCATAATCCGGCAGAACTGTCCCTTCTCACGATAT
ATTCGACTGCATTCAGAGGCAGAATATAGTCTCAAAAGAAAATTTTATGAAGACTCGGTC
TGCTATAGAACAACCTCCTGATTTCATTCTTAACCTATCAGACTGTCTGTCTGTCTATCT
GCGTCTGTGTGCGTGTGTGTGTGTGTTTGTGCGTGCGAGGGGAGTGGGCATAGAATCCGC
TATTGTTCACTACTACGGATGCGGCTGCCTCTGTACAAACGAAAACCTGTGGTAGAATAG
AATATACAAACTAACGGAACCACCGACCGATAGACCTAAAAATTAGACAGATTTACGACC
TCAGCACTTACTTCCTGGAGTGGTTTATGGGACGCGAACGAGCAAGCGAATTTGAGCAGA
TCGCCACCAAACGGCAGTCCAAGTTTTATTCGTTATCTGTCTCTCCACCTATCCGGGTCT
GTCATATCCTCCTCACGAACAACCCTGACCGCAAAATCCAACAACCACCAACCCCACCAC
CACCGTTGCCATCACCGCCCCACTCGTCGTCCCCGCCCTCGTTCACTAAAGAAGTCACAT
TTTCAGGAATCAGTATCAATTCCTCCAATAATATTTCCGGAAGACCGTCTCGACCAATTC
AAGGCTGCCAACTACGAGTGTGTGAGGGCGGTACAAGGATTCCCCGTTTGGAACAGGCAA
ATAAGAAGCCGGTCGTGATGACCACCTGTTCACCGTTTTTTTTTTAATTTTACGCCCTGG
ATTAC

>FgSTRG.65006.1
GTTCAAGCAGTTCTGCTTCTGACCCACTGGACCGTGCTTCTGTCCGTTGTGCAGGTACGG
ATAATGATCGCTCCCATTATCATGCGGGGATGAATGTGTCCGAGCAGCGAGTTGCTTGGT
GAGGCAGAACAGGATAGGGCAGTGTTCGAAGACCATAGTAGATGCCGTCGTTAACCACGA
GGCGGGGCCAAACAATGCGGCAGGCATCTCACCTCCCACTCCCCCCAAACAGTGACCTTG
ACCCCGACCCCGAAACTGTATAAAAACCCCCCATGGACGCCCCCGTATGACCCACTTCCG
GTTTCGAGTTGTACCAGTTACGGCATCGCTTTGTGCCAATAAAAGTCCATTGTTTTCCGA

>FgSTRG.65526.1
CGGTCAGAACTAACTGTGAGAAACAAAACATTTTAGAAGCTTCCGCGGCGTCACTTGGCA
CTTCGCTCAATACCAATATCCTGTTCTGTTCAACGGATGGCTGTCAGACCGAACTGAACT
GAAGAAATTGGCGGATATTGGCTCTTCGGGGCTCATTTCCTGATCACAAGGACACTGAAC
AACTGTGAGTTTGTGGCACACCTTTTGTTTCATTTTAATTCCTAATGTACATATCCTTCC
GGCCTTTTTATCACAGCACGCTCCTCCGCCCATCTTAGTTTGCTAGTGTCGTCTTGGATA
TTGTTGACGATAATTTAGTGTACCATATAGACAGA

>FgSTRG.14056.1
TGGGAATGCGTTGGCGTCTAAGCCCTGACCTGAGTTCTAGACAGGCACTAATATGCTACC
AACCATGAATCGGCACATACTCTAACAGAGATCATAGCCAAATCTAGGCTCGAAAACTTG
TGTTCACCTGTTATTCACAACCAAATCATCTGATTAATAAACTCGGTTACAACCCCAACT
GATTGATTCGGTTTAGACAACAGCTGAATCCCCTTCGCTGGCCCCAATCTTGTCTTCGAT
TCAGGATAGGCGAAGACATGCTGGCTGCTCGCCAAACAATCGTGCTGTCTCTTAATCTAA
CCGAGCCATCTATGGGCAATGTGCCTGCCCATTTCCTCGCAATGCCCATGCCGGAAAACC
GATCGGATTATCACGAGTTCACTCGGAGTTCCAACTGTAAAACTAGTCCGAGAGCTGGGT
ACAATCGTTACTGTAAGGTGCGCTGCCGCGGCAACAATAACATTGCGTTGTGTGCAATAA
CCTGGCTGTTGTGTCCTGGCCAGGCCTAGCGTATCGTGCCATGCACTGACAGTGAACGCC
ATCCATGTTTTGCGTGTGTGTTCACGCGTGTCGTGACCAGCGTGTCATGTGCCTTAAATC
AACTGACTCTGAGTGCCCTTGACGCTTATTGGTTGATCGAGGTATGAGCCATGTTTCGTT
CGAATCCATTTGTAGATTTCGGATTTTCTTTTATCCTTTTCTGGTAACTGAATACATTCT
TTTCCTAC

>FgSTRG.54022.2
AAGCATAAGACAATGCATTCCAATTCGCATACGATTGTACGCAACCTGTTCGATCACTTA
TTTGACTTTTAATTGTCTATATTGTTCCAAGTCTTCCTCCAAGCTCACGTCACCCCACGC
GGTTAGATGGGCATTTACTGGTGATAATCTAAACTGTTATCATGTGATTGATTCACTTTT
CCCAGTTGAACGTGATCATTACCTCGGTATGTTGTTGCTTTAGCTCCCTTCCACTCACTA
AACCATATTTCGCCATTGTTTCGTCGAATACACTGTAGATGATACGAGTGCATTTGGTCT
CAGAATATCAAGCATTCGTTTCATTGTTCCGTCCAAGACGTTGTTGCTTGCAAGAATTTT
CACGTCTAACCACGTCTGATCACAATCAACTCAATGTTGTTGATCACACTTATACGAACA
ACAATATTCGTGGCACGGATAGTATGGTTGATAAATGTGTGACCACATTTGAAGTGTGGT
TTCGATCTCATTATAAATGACAAATCTTGTTATGCCTGATAAGTGACAATTTTGGAAGGT
GTGGGGTAAAAATTGAGATGTTGCACAAAATGATTCCATGGGAGAACAGAATTCTGATGA
AAAAAGCATATCAACGAGTTTCTAGTTGTGATTAGAACATGGTGATAATCCTGGTTGTTA
TTTAGACCAATATCGTCACTGTCTCTTTACGTAGGTGTTGTTTCTTTGCCGAATGTTCAT
TTCACCATTATACGGACATACGATAATGGAAACATTTGTACATAATGCGTGAACGCACTT
GGGTGAATGTGGCTACAGATCGGGATCGAAGACGGGGAAAAATGTTCTCATACTTGCGCA
TCCGACTTTTGTCTGGATGGCACTCTACGCTGTTCTATTCCACTGATGCTGACTGAAAAC
ATTCGTTCGCTTGTGTTATTCTTGTACCTCCGCTTGCGGTGCGCTGATGCACAAAACATC
TATGTGCGTACATGGGTGCTTTGGTTCTGCTAAACGAATTGGTAATGCAACAGAAGACAA
CAAATGCAAACTCAGGGATAAATGACTGAATGGAAAAAGCATGATTCTTCATTGTGAAAT
AGCCGGTGCTTTTGTATTTCCAGCTGGATTGCACGTGAAATCGTGTGTTCACTTGCTGCG
CTCTAAACGAACGCCTTCAGCTGATTCAACGTTTCATCCAACTATTCACTATTTACACGC
ACATTGAGAAGCTGTATCATAGCAACCTTTTGGAAGGTGATTCATATTGGACATCTGCAA
GAGCAATTACCAGCGATAAGACTGTTGGTGTGCGGTTTCATACTGGTTTCCATTCTCAGA
ATGGGCAAAAGTTTTTATTTGAGTGCATCTGACGTTGGGCATACCGATTGACATCGACGA
CTCTCAAAAAGATCGATAAAAATTGATGAAGCGAAAGCCAGAACAATCACCCGTTGGCAT
AGTCGGAAACGGGATTGCTTTTCCGTTGTCCTACATATTCGTTGTTGCCAATTGTGACCT
GCGAATTTCCTTGCAGAAGTGCCATGTATTTTGCAGTAATTCCGAGGATAATGTGAGCTT
ATTTATGTGTATATTCAAGGTCAATGGATTTTTCGGAATACGCTTGGATTTCGACACTGT
ATATCGAAGATTTTGCGTGTGTGGCTTCCAAACTAACGTCATTTCTGAAGATGGTCCGTT
TACAATGTTCGATACTACTTCTAAATATTGGTGTGAACCCTCCATATGAGGAATGTTTTG
AAAAATGTCGATATCAAATCACTGACTTCCACATGTCGAATGATGATGCTATCCAATAGT
ACATTTATCATTATCCACTAGTAACCGGTACTATTCGTTTGACTCATGAGATGCGAAGAT
ACGGAGATGTAAATACGTCAACGACAAATATCTTCTACGGTGGTAATCCTCCCTAACAGA
TACAAACGATTCGGTTGTTGAATGACAGGAACTTTGACAATTTTTGTTATTATCCCCTTT
TCGATTAGTATTTCATTGCGTTGAATGATATGGAGGCTTTATTTGTCAACTTCGCATCCT
AAAAATTATGTTTTCGATTGTAAGTTGGCGAATCAGGTATCGCTTCATTTGAGTAAAAAT
TCCAACTCCTCTTCACATCACGATTAGAGGCAGAATTTATTTGTATGAATATGGTCAAGT
CCGAGCACTTGTTGTTAGTTGTTCATTTATTGGGCTTGATTTCGGTAATAAATAATGAAT
GCTGAGATGTTGGGTGCTTATCATGATGATGAGAATGGCTTTCAGTTGTTCGCGAATAAC
GAGAATTACAATAAGCATATGTTGATTGTTAGTCATGAATGCTTCTTATGCGTTGCTCAT
GATTCAAAAATTCGTGACGAAT

>FgSTRG.37673.1
CTAATGACCAGAGCTGATGAGCGGAGGCGCGCCTTGCCGTTTGTGACGTAGCGTGACGAA
GGTCTCTTTTTGTTTTTCAAAGAGCTGGTGTTTTTTTCAACCAGGTGGACTTAAACAAGG
CGCGCCTAAGCTCTAAGCTCGCTCTTGTATTTTATTGAATTTGGTGTCTGCGAAGCCGCT
ACATCAGTCCCCCTCCAGAAGGACGACCGAGTAGGAGAACTTCGACCTAAGAGAGCGTCG
TGAGTTGAGCCAAAAACCAGCTGAATAGTTCCAGCTGGAAAAGGTTTGTGCTCAGCACCT
CTAAGGTGATCTAAGGACTTCTGGGCCATATACAGCCGCAGAGAAGGTTACTCACGCGTG
AACTGGTGGGGTGGACTTAAACAAGGCGCGCCTAAGCTCTAAGCTCGCTCTTGTATTTTA
TTGAATTTGGT

>FgSTRG.11316.1
GTGATTTAAGAGGTGAACGATTCAAACTTCAAGCAAAAACTGGACAGTTTCATGATTGAC
ATAATGTGTGATTCTCTTCCGTGAGACCACGCCCAAGAGCTCCTATGATGAGACTTATAC
GGATGGTTTCCACCTTTTTCTACTTTTGAAGGTTAAACACTGAAACAGCGGACCTTAAAA
GGTTTGTAAATATAAGGTCGCATGAATAATATAGTTCAACTGATATTCGACAGTAACCAA
TCATTTTCTATGTGATAAACGGCGGCTCACCGCTGCTGATATAATTGGCCTCCGTATCTG
TCATAACTCAGTACATTGGAATAACTTCAAACTGGAACTGGCTACAAGTTCATCATCATA
GACTTTAAACAGTAACGGACTAGGTTTGATTCCCCCCACTGCCGGTCAATCCCATGTCCG
AAAACCTTTCGGTAGCTGCGGGCCCCTTTCTGAACCGTTTTACTTCGTTGTGTAATAAAA
TAAGAAGGTTAAAGGAGTATTTATTAGTTAAATACCATTTCTTGCTTCAAGTAGGAATAA
AATTTAAATTGATTTTCGGACTGTGTGGC

>FgSTRG.50853.3
ACATCCGCCTGCGCCCCTCAGGCGCTATTTTTTGTTCCAGTTTACCTTGCCCTCTCTCAG
ACGGATTTACACAGTCATATTGGCTTCATCCGCAGCCTTGCTGACTCCCGTGCACGTCCA
AGGAGCCAACCACTCACTGGACAACGGGACGATTCGTCAGCGTGGTACTGGATGGATCTG
ACGCGGCATCTTCAGGCTCACATGCGTATGAGACCCGTGGGCGCCAAAAACAAGTTGGAA
CGACGCACATCNNNNNNNNNNNNNNNNNNNNNNNNNAAACCTCGAGAGTGCAGGCCCCGT
TAAACTCATCAGCAGTCGTTCGACGTCACCAACAGTATGACGGGCAAGCTACGAGGAGTT
CCTAGACAATCAATATTTCCGGCCTACCGCCATGATCGAAGCCCAACTCCATCGGACTTC
TAGGAGGAGGCCTCTGTAGCGGTGGCCATCTTCGTTCATACTTTTACCACGTTTATTGTT
TAGCTGAACGCTGACTGCCAAGCGCGGTTTCCGTTTGACCGTTTCTCTTGCGCACGCTCG
GAAATACACGCTAACCACCATCTCTCCCAATCGCCTTCTCGTTCCCACGGGTCGTGGAGA
ATACCGTACTGGTTAACATATTCGTACAGTGCCGAGCATTAGAGTAACGTGCAGGTGGTC
CACGCAGTACAAAGGACCGAAGCACGTGTTTACTAAGGAAACCGCGAAGTAAGGTCTAAC
CAATTTTACACACCTGTGCCATTGGATTCCCTGTGCACCGGATAACCAGTACCCTTACGT
TCGAACTCGCGTTGGAGATGGAACGCAAGTACGAAGAAGGCAGTCTTCCGATCAGTGATG
GGATCACCTCTTCAGGAATTCTTGCCAAGCGCCCAAGTAAAAGGCTTAGGAACTTCTCTT
CAGATGAAGAGAACTTACCATTCAGTGCGAGATCAAGCATTCATAATAACGCAGGTATGC
TCGGGACTACGGAACAATGTCAGCTAGAATTAACCGAAATATGTCGCCAATTACGGGTAT
TACTGCCAGTCAATTACCTCCAGAAACACGTCTTTCAGGGTCTCCAACAAAAGCTTCTTG
TGAGTTGATTTTGATTACGTATACAACAGGCCTAGATTGCCCGCTGCGCACAATATATTC
CACGGGACACCGACACAGATTTCTGATTCACGGAAGCTTTCAAGTGCTGGGTGTTCGACT
AATCATCAGCCTGTTCGGGTACGCCGCAGTATTGCCGAGGCTAGTATGTCAAGAAACCCA
AGGACGTCAAGTCGAACGTTCATAAGCTATATTTTCTAATCGCGCTTCGTTAGCACCTAT
GTGACCTAGCCCGATACGGATGGCATATTTGCCATCCTCGGTATTCAACTTCACACTCAA
ACAAGGACAGGAGGGCTTGGAATTCACCAGTGGCCTCATAAGTCGCTGTTGAGATAACAT
AAAATTGTTCCAAAAGGCTGTATGCCAGCGGCAAAGGAAAGTGGAGCCCCTCAGCTTGAA
TAGTGATCCAAAAACGGTTTTTCCAACGAAAACTCTGACCCAAGTTACCGATTCAGATCA
ACACCTTGATGACGTCAAAAATAACATCATGCGACCAACCAGTGGAGAAAACGACCACAA
GTTTGTACGCAACTTGATGCGCTCACTGATCAGCCCTTGTCTTGCGGACGCCATGAACTA
TTCCGGTGCTCATGGAAAGTACGGGTTCCGAAACTCCGCACCTAATGGCTTTATTATTGA
CTACGTCCAACAAAGAACATCATTTGCTGATGTGAAACGGGACATGATTGTTATGTCTAT
TCGCGGCTGGTTGCACGACGCTGCCACCAATTATTAAAGACAGGAACTCCTGTGGGTAAA
GTAAACTACCGAACATCATTATTCTCATTTCCTCTAGACCACTGACGAAGCTCCAAGACA
AATCAGCCTTGTGGACATAGGGGAATTTTAATACAGCTTTCTTGTACATTAGCTGGTTTA
TATCGTGTTCTAATTGCATTTCAATGTGGG

>FgSTRG.70043.1
GGAGAAGTTTCCCTTTCATTAAGTAATAAACAAATTTCGTTCTGCTGACTCTTATTCATT
ACTCTCATTACAGGACAACCTGAACGGTGGTAGTAATGGTGTGCACTGGAACACTATTTG
CTCATTTAGCACAGCTTTTCATGTTGATACTATCGAATTCTCTCCGGATCATCGTGTTGC
GCTATGTGGAAGTTATGAGTTAGACGAGGAAAGCAGAAGGCGTGTTGGTCAACTTTTGGT
GTTCACCCAGACGGACGAGTCACATTTTTATTTGTCACTTCAACTCGATTGTGCAGGACT
GCTGGATCTTTCATGGCTGGACAACGTAACCGCGGTCGGAGCCCAAGCTAACGGGGAAGC
AGTCCTGTGGCACCTCGATGAAAACGATCGCACAAATTGTGCTCCAACCTATCGCCGAAT
CACCGACGCCCTTTTGTTGTCTACACAAGTCACCCGTGAAAAGTATGTACCTCACTCAGC
GTTGTTTCTAGTTCGACTATTGAATTTTCTTTTCGGACTCTGCCGGATACGTACACCTGT
GGACTGTGGATCACGGTTCTGAATCAAAACAGTTGACATCACACAAAGCTCATGAATTTG
AGATGACGGCGTGTGCTATGCCTGGGACGAAAGATGTTACTCAAAGCCGACATTGAGCCT
CAAGCACGAAGTTGGTGTCTGCAGCGTGGTTGCTCAACCCATAGGCACGAATACTATCTC
TACAGGATGGTAACTCGCCATCTAAAACTTATACGACTGAGTCATTTTCACATTGTGCCA
ATCTTTTACCTGGTTCACCGCAAGGCATTTCTCATGTCCAAAAGAAACATGACAAAATAT
AAATGATACGCAACGTCCAGCAAGTCTGATTATTGGTTTACGCCAGTATCACCACGAAAT
TTGTGGTGCTCTCCTTCAGCTGAAATATGGACTTTCAATGTGCAACGGAGATGACTTGTT
ACCTTCAGGGTGCTGGTAAAAGACACAACTATAAAGTGTCTGATAAATGAAAAAGGACGA
TAAACATATATATGGAGACAAAGATCAGTTTGTTTCGGTTTATTCAACCATTAACTCGCG
CCACTTCTGCTGCTCTTGTTCGCGTTACTACCTTCCAGCATCGTCCAGTAAGCGGCAAAA
AGAACAGAAACATAGAGTGAAAAACCCAAAAAAATCAAAGTAAAAGGCGGAAATCACGAA
CACAAGGAAAGAGTCCGAATGCAACTACGCCATTATCCGTGACACCTGGCCATATCACTT
CATGTCTCCAACCATTGGTGGGTGGATCGCGTGGACCCCAAACTGAAAGTCTAACACGTC
CTACGTGGCCAAGTTCACCAACTAAGGCTGTCATACCTTTTCGCCATGACATGGATTGAC
CACCTCCACTTACTTTTCAATCACCACCTGTCTCAGAGAACAGCGTACGCCGAGGAAATT
TATCGGTGGGCATGCGTAACATGTCCCAACTACTTGGACCTGTTTAGGTTCAGTACTTGG
TCCAGAGACTGACCTCTGGTTCCCAACACCTTACATCTAACCTCAGCATTTCTGAGCACG
GTGTTCCCACCATACTCGGGCAGTGCTACGGAGAAATCGATGCTCAAACACCGACAGTCT
TCGTCTGTCTTCTACCATGTTTCTGAACAATATTGAAGAACGGACCTAACTACCGCATT

>FgSTRG.72421.1
TTTTTTTTTAAATGCGCGTCTTCAGTGTACTTTCGCCAAATGCTGGATGGCAATCCTACT
TTTATTTGACAGCAGTCGCACGCTCTCTGCCACACCCGTACACTTTCATTTTCCACCACA
TCGTGGAGTATTATTGTTTTCCATGTAGTCATAGCTCGGGGGGAATTTTAGCGCTCCGTC
GTCCACGGGAATCCGATGCCATCGTAGCTTCAGCAACCTCATTCGTTCTTTTTTATCCTG
ACAATCTAAATGCCTGCGTGCTACCTTTTCCGGGAACATCCTTATTAGTAACTGGTTGGT
GATGAATGGGTTCTGTTGGACATTTTTGCTCACTCAGAAAATTGCATTGCTCCTTGGAAT
AAATATGGCACTTCATGTGCTTGGATACATTTGTCTGCCAAAAGGAGCTAAACTAGTTGC
CGCTCACTATTTAGAAATTAAGAAGATCTGTGCATTTCTGTATTTCTTTATGTGCGTTTT
CTTACTGTAATTTTAAGTAGTATTTTACCCATATAACTCTTCTCTGCAAATTCAACGTGA
CTTTTTACAGATCAAAATACTGTCTACAGACTTCGCCGGATGGGTTCTGGGGCTCACACC
ATTGTGTGGAAATTGAATGTCCTCAATGGTTGACCGGTTGTCAGCACGAATCAGACGCGT
AGGCAGGAATTGGTTTCAACAGGTGTCCAGTGTATAATTCTATGTTGATGTGGACTGTAA
ATTGTCCCACACCATTTGACTGAGTTGCTTATTCGCTTCTTTTCGGTTTCCATTTCACGT
TCGATTTGTCGTTTCCAGCTTGTTTTACGTCTCTTTGTTTCTT

>FgSTRG.29669.1
CAAGTCAGGCGTGCATGATGTGCACGCACACAACGGCACATACATCACAAAAACGGCCGT
GACGGTCATCCGGCCGCACCACGGACCTCGCAGAAATTCTCCGTACACCGTCCTCAACGC
CGGCGAGTGTTTGCGTGAGAGTTCTGACCAAATATGTGTGTTGTGCATCGGACCGTTAAT
ATCCCACAGAACATTGAATGTACTGAGTGATTCCATCCCACTGCTCCATATACACGGACA
TTCGGATTTTTAAACAAAAATAACATTCGGTCATTCTGATATTCACTGACGCTGTCATCG
AACTGACAACCTGTTTAGCCCTTGGATTAAAGCCTTTTCATCGAAGTAAGTAAAAACCAC
AAGTCCCCATCTTCTGTAACGACTTTCTGTTTCACGACACGTTATTTCCGATTTCGTGTC
ATAACTTTGAAGTTTGGTCCGGTTTTTTATACTTCTGTTCGCCTGATCAAATTATTTTAA
AACTGGTAGGAGTTGCAATGCTACCAGTAGATGTCCCAGAAATGCATGCAACATTCCAGT
TTCGTATACTTTTGTTCATCGAGTATGGTCCTACCGCGCCGTCTTTCATGAGGATTCAAA
CCATTCACGTCAGTTTTCAATCACCATACAGGGATTCACTGTGGAAAGAGAAGCTGGTTT
TTTAAACTAACTTTTCATCAAAAGAAGAGCAATGTAGTATAATGGTAGGTTTTGTGTAAA
GCTGTTCACTGGGTGCTGGTAGAGTAACGTTTAACCGGTTTGTCGGGTTCTCTGCCTTTT
TATAAAGCTAAACTGATCTGATTTCCCCCAGCCCGATGTGTGTCATATTCTGTCTGTTTT
AACGTCACTTGATTTATTCTGTCCACCCATTTGACTGTGCGTGTACCGGGTGTCACCGTG
TGCTATTCTGAAAGGTCGTTACTAATGTGGTGGTATACTTTAATATCATCCTAATACTTG
TTTTTGAAATAATCTGTGAATTCTTCTGCGCACATGAAATACTGTAAACGACTTTCTCGT
CCAACATGAAGAAACCAACCACATATCCGTTCAATATCACCTTATCATAGTTAATAAGTT
CACGATTTAACCTTCCGTTCGGAATAAAA

>FgSTRG.4528.1
TTTACTGTAGTTAGATGCGAAACCAGTAATGGTGCAGTGTCGTTGGTCACCAGCTGTCAA
GTCTAGGTTATAAGGTTGAAACGCGCCACTGCGAGTCAACTTTGATGGTAGTTGACATTC
TGTTAAGGCCATATGCGAACCTCCATCCCACTCAGGGTCGGTTCTCACTGGCATACTGGG
ACCTCGTCGTTATGGGGTATGACCCTTCCGTTGCATGTCGACAGGATCGTGTAATAAAAG
TCTACACTGCACGATTTCTGTTGAGCTTAACAAACTTCCTAATCATTTAAATGTTTAGTC
TCGTATCCTTATCCGTTTGCTTATCTGATTCATTTCATGGAATGATTGATTTCAATCTTC
GTTTTAAGGGCAACGCATAGAATACGGTCATGTTGACAAAAAAAACTACCGTGGTAACTC
TGAATCCTTTACAGTCTGCGTTTTCATATCAGCAGTATGCCGCGCAATGTTCTGTCTCAA
TCACTTTTCATCGAATTTGCAGGAGGAACCCTGGTGCCCAAGCTGCTCACAGCGATTTGC
CTCACGCACAGATCTAGAAGAACATCTTTCGCTCTGTCTACAAGATTGAACTTCCTCCAG
TCTCTGCCCTCCATTTTGACGTAAATTCAATTCACCTCACTTTTGTCATTTTACGAGCAC
ACAACACGATGGAAACGCAAACAGATTAACACGTGATAAGTCTCACTCCTCACCGATCAT
TATTCACAAATAAATGAATCACTTGCTCCAATGAAACCCTAGCTCCGAGTTTGCGCTTTC
ATTCTGAGCAAATTAACATACCCATTGGTAACGGATAGATGATTTGTGTTAACGGATGTG
ATACCATTGTTTTCCGCATTGTTTCCCACTCTGACTTTGTCATCTAACACATATATTTAA
CTCGCATTTGGGCGACAAACGTTCGTCTCGTACATACTTTGTGGTCACATTTGACTGAAC
CATTGCTTTCGTCCTTTCGCCCTTTCCATTTTGCACACATCTCCCGATTTCAACGGATTT
CTGTTAGCCGGTACCTTTTCGGATAGTCATGTGGGTGTTGTCCACATTTTTCGATGTTTG
TGTAATCGTGTCGTCATTTTATCCTGCTCAGACTAATTTATAATTTTACTCACTAATTTC
ATTTTGTTTCTTTTTAAGCAGCCTGTAGCGTACTACTTTGTCTATATGGTACACTAAATT
ACTGTCAACAC

>FgSTRG.81543.1
GAAAGCACACGAAGGAATGTAGTAGAAGGCTGCAACAGACTAAAGAGATAACACTGTCCT
GCAAATCTAAAACCGAAGTCAGATAGTCAGCTTGGCTATTGTCGAGTGAATCGAGTTGGG
AGTTTGGAGTAAGAATACGGATGTTACCGGGAATAATGCCACGTGTGGGCAATTTGATAG
TATTCAGAGGATTTTGTGTTTAACTCTAAAAAGAGAAAAAAATTATCTAGTTAAACGATG
GAGAGCCAATTGCAAGCTGCAGAATTTGAAGGGCACACGGGCAGCAACTCGAAAATTTAC
TAGAATAAAACGTCACAGAGAAGTGTTTGGCTAATCGTTAACTTTATGATAGGATTGTCA
ACAGGTATTAGCGTGAAAATGGAAATTTGGCGATAGATCGATCCGGCTCGCATTGAAAGG
CAAAGACGGTTGACGCGGATACAGAATTTGTTCCAGGTATTTGCCATACTAATAGCACAC
AAGGAGGGAAAGAGAGGGACTTCCGGGCAGACGATGAAAGAACGGTGATGGTAAGGCAGG
TGGACAGTAAGTCTACAACTTCTTATGATGATTTTGGACGGGTGGGATAAGTGATGGCAA
CGGAGCTTTGAAGCTACATTAGGACTATATCTGAGGAGTTCCGATAGAGATAGAACACGA
TGATCTGCAAGATCAGTATAGAGGAATAAAGTAGGATTGTGCGGGCGATCAGATCGACCA
AGGAAGAGTGCTGAAAATCAATAACGACCTCACGGACTACTGGAGGGCTCCGGAAAACTA
TTTTAGTGCTGGACATTGTTTTGTTGGCGGTGGTGAGGGAATGAACGGCAACAATAAATA
AGCCAACGAACTGGTAGTGTAGAGTGTTCTAACATGGAGAATGGATACGACTACTGATAA
GGCAGAAAGGTAGACAGACGTGCAGCCCAGGGAAGATAGACAATGAATGGCAGGCAAAGG
TTGATGAGTGTTCATACCAGCAATCACTGTGTGCGAGGAAAAGGATGGATGGTAGAGAGA
GGTGAGGGCTGTTCACTGTTTAGTACGTGGATGGAGTGGTAAAAATTCCCAGGCGGTAAG
GGGTAAGGCGTAATGTCGTTGTCGAGAGCCGGTTCGAGGGGAAACCGGTGAAGATAGGAG
AGAAGCAGAGCAAATGACCTGTTTACAGCAGCAGTGTCAGTTTGAAAATGAATCCTGAAT
CCACGAGCGGTGCCAGTAGAAGGAGCCGACACTGCCTACACACCCATCCCAAAAGCCATT
TCAGGAAGCGG

>FgSTRG.2367.3
CAAATTCGAAGGTCAGGGTCGAATGATGTCAGTTGAAGGTCTGGAGTACATGCAGAAGTG
GTATAGGAAATAATTACCACTAGTGGAAATTCGAACATATTCAATGGATATGTTTGTGGT
GCGCTACAGAATATGAGAGGCATATGGATAGAAATCTCGTCGGGGCGTTCAGTGAATTAT
TCACTTTACGACAGTCTGCAAGGATGGGAGTATATAAAGTGGTGGCTATATACTGGAGGA
ATCATATGTGTTAAACAACTGCGTATTTCTTTGGAGGGAGACTACCAGAGTGATGGTGGC
AGGGAACGGCCGGAGGAAAACAGGGTTTGTATGAAATGTCAAAGCGGAAGTGGAAGTCAA
ATCAATATTGACCGCGTGGTTACATCCATTATACAGGTGTTCAGTTCTGCAAGAGGGAAG
GTGGAGTAATTTTCAGGTAAGTGTACGTTAATAGATGAACGCTGTGTGAAGTGTGCCATG
CAAAAATGACGGATCAATAAAACTGCCCAAGTATATCGCGGAAAGCGGCAGTGGATCAAC
AAATATAGAAATAAAATGTATCAGCCGGTGCAGATAGCGGTGTGATTTAGAGGCTGGATA
CGGGGTCAGTTTCGGTAATATAACACGAATGCAACATCTGGAAGATCAAAGTTGTCGATA
ACGGTGATGGTATAGTAAATAGACGGTGTAACAAATGATAGGAACGGGGCGACGATGCTG
CATGGGAAGTATATTGGAGATGTTCAATCGTGGAGGGAACGCAGTGATCTGCAGAGCCCG
AACACTCGATGCAACAGCATTGCGGATGCGGTCGGTTGGACCGATGAGTAGTGCAGGTAG
TTACTAATCACTTCGCTGCCCACTGGAGGACTACTGAAAGATATGTCAGCGCCGGACGTT
TTTTTTGGTGACCGATGAAGCAATGAACAGTGGCAATAAAGGTGCCAGTGTTTGAACAGT
ATTAGCGAGTTCTAACACGGAACGGGCATAATGATGTATGGGACTAAAATGAGTTGT

>FgSTRG.80240.1
CTGACCTCATCTTTCTGTAGTGTAGATGTGATGCAGACTGCTGTCATCGCTGACACTGTG
GAGTTTAGTGCTGTGCTAAACTAAAATCTTACACATTACAGATACGAAATGCATCAACTC
GAAAGATGGCGATCCTAAATGGGACTCATTGAAAAGTCAGTTTCCCTGTTGATCCCGGTT
GCGCCTTATTCTCTAATGTTATCTCATTTGTTGTTATCTTGTGCTTGGGTATTTCCTGAG
GAAAATATACCGCATACCTAAGCCACCAGTGAAAGAGCCATTGTCACACTGAGTAACCTC
TAAATGTGTTCACCGATTCCAACCAAGACAGAAACAGAATAGAAGCATATGCGTCATGGA
ACAACCCAATACATTACAGTATGGTGAGAATAAGCGATGGAATATATTTTTACCACAATA
AAATTTAAATAACCGGCAATAAAATACGTGGGGAAAAAGACAAGGTGCCAGTTCAGGCAA
AGCCTTTCGTATAATTTACTCCGATGTCAATACAAGGTCACTCAATTACGCAGAAGCGTT
AGACATCCACAACCTCAAACCTGACTATTGTCCATGTCAAGATCACATTCCCTACTCATT
AAACTAGTTGTCCGACTCAATCTCGGCTTTGCTCGATGCATACCAGTGCCCCAGTTCATT
TGTTTCATTTTTACAAACGCATGCCACAGCCACGGTACTCGTCCATACATTGAGAAAAAA
GAACAAATTACAGCACAGATAAATAATGTGACAGAAGACAATGCTGCGATATTGACGTTA
TCAACAAGAGTTACGAAATGCTGATTATCGATATTACAGTATCTGTGAGAAAACGGGATT
GGATGAGCTGTAGCAAGCGTTTCAAATCATTGATTCTAACAACAATACCAGACTACGTAA
CTAAGCCGAAGCGCAGACTATTCACAATCACACCTCAAATCTGTGGAAGTAACGTGAATG
GACCATTAGCTTAGCCTTAAGGAAAAATACCCCACCCTCTCCCATTCAAAGTATCGAAGT
CGAAATCAGTTCGGAGTGTATCGAAACACTTACTTATCTTCTTCTATTCTCCAGTAATGT
AGTTTTTGTGTACCGTGGCAAATATCTCAATCAATTTGATAGTTTGCGGATATTCTTTGG
CTGTGAATAGAAACTACTTGGATTTCGTTTATTTTGGAGGGGGAAGGGGGTAATTATATT
TTTTTTTAGCTCAAGTGAGAGTTTTCAATGTGAAATGTGGTCACTGGAGAAAATACCACT
GACCAAATTAGAACAAAGCAGTCAGAAAAAATAAATGAACAGCACAGCACGACACTCAAG
AGTTACTAGTCAGCGAATACCACAGAACCAAATGTGAATAATTCCTCTCCCTAAAAAGAC
AACGGTTCAGTGTGAGAGTATCAAGCCGGGCCTTCCAACCGTCTCCTCTTCGCAACAAAC
TTTTCTCTCCATTTCAATGCTCTATCGGGCATGATCAACAGTTAAAGAAATAATGCGAAA
ACTAATCCAACCAACCATGTTAGCTGGCACCTACATTACCAGTCTAATCAGGAGTCAACC
CGACTACTGCGCGGTATCCACTTTGAGTACTGCGTTGTATAACTATCAATGCCTATTCAC
ATGCTAAACTGACTCGTCATGGCCTCCACTGGAGCAGTTGAATTTGGAAGCGAAGATGGT
GGACAGGGGTAAAGAAAATACAGGGATTGCAAGTATGAGTCCGGTCAGAACTTTGACAAC
ATTTATGCCCGTTTGCTATGAATGCGTGATAAGAAACGTTAGATCATTTGGGTAGTGGAA
ATCAAGTTACTGTCACCATGTTACTGCGCTGAACTTAGAGTTCTTATGTAGTTCACCAAT
CAAAGTCCCAGCGTCATAGTTGTAGATCATAACGATCAGTGCAGTGGGTCTATAAGGCCA
TGAGGTATACTTCTTCCACTGCTCTCATGTGCAAGGAAGCAATAAAAAATAACTCAGG

>FgSTRG.25423.1
ACGATGCATAATGTCTCTCGCAGTTGATGTGCGATGAGGTTTTCCGTTTCCCTCTCATTT
TTAGCGAGGATTCGACGAAATACACTCGGCAGTGATGGGTGCATAACTGTTGTGCATACC
ATCGAAGGAATTCTGGACGCTCGATTGGCCGTGGCCATTACCTGTCCTGTGCAAACTGAA
CTGAACTGAACTGAACTGAACCACAAACCGGACATTGATCTTAAGTGACCGCTGACTGAC
ACTTCGTTGATTTGACCGCTTGAACCTCAAGAGATCTTAAATTACCCTCGCATTTGGCTG
ACTCTGATTCACGGAGAGGTTACCGTTGAGAACCGTATTGAAAAACCACAATTGGACGCT
TGGCATTTTTTGGACTGTGTTACGCGTATCTCATCGACTGCTAGGAGTCCGTTACAATCT
TCCACTCTCATCGTCCAAAACGAATACTGCTGCGGCAGAGTATTAGAAGCCTGTATAGAT
CTAAAAACCCTAAGCATTAGTATTATAGAATCATTCACATAACCAGTAATCAAACATGGC
TCTCTTATTACCCTGTTTGTCACGACTCTTTCGTTGAGCTAACATTTATTGGATAATCCC
ATAGCGCCCAGCTTGTTATGTTTTGATCGGTCCACAGTTGGCCAATCACTTGCGTTTATG
TACCGTACCAAGGTCGCGTGTCAAGCGACACAACAGTGTGTTCAATTTTCCGATATAGCG
TTACCCGGCGCTGTTGCCGTTCTGATTTGCGAGTTATCGGCTTTAACAATTAGCTTTTTG
GAAACCGGGATCCAATGCATGGCGGAGGCGAGTCCCGTAAGTTGTGTCTCGATAAATATT
CGTACAATTCAGGTAGGTATCGTGGAGCATAGTTATCAAACGGGGAATGTATGGGCTAGG
GGAATAACACGATAGCTCTTGTCCTCTGTGAAATAGATATACTTTGTATTAAGGAACCAG
TCAGCGTGGGAACAGATTGTGCTGTTGGCCTTTGACCAATGGTATGAATTGTTCTCTGGT
TTACCTATTGATTCATACACTTTTCATTCTAATTCGAACAAACTTTAGGATTTATCTCAG
TTAAGTCAGGACCTGCTCCCGTATAGAGTCTATAGCCACTGGTCCTCGGTTTGTGACACG
ATAGTGAATATTCTCGGCAGCGCGCAAAGCAGAACTCAAGAAGCTGGAGTGGGACAACGT
GTGTATTGGAGGAGCGCAACGGCGTGCAGACGACGTACACAGGCGGAGCAAGTGGCGCCA
CCAAAAACGGTGTTTGTTCAGATAAACAAATTTGTTATTCTTTGTCATCGAGTGCTTTAT
TGGTAGCACTACAACACTCAAGGCTCTGGTGTGGTTGCGCTCTGTGCTTCTCATCTGGGC
TAGATTGGAAACTTATCAGTGGAGACGGTGAGGAACCCTCGAGTTCACATCAAGACATAA
TCATGTCCAACCAAGTAGATAATTTCCTACAAATGATTCGAGCACAAAATAAACTCAT

>FgSTRG.6630.1
GGCAAATTTGAACTCAAGGTCGGGTGGCCGGCCCGGCCAAGTCGAGTGGGGCTGGTTGGA
GGTAGTAGACTCTTCCTGAAATAGTAGAAAAAGAGGGGCCATGCAACAAGAGAATCAAAC
AGAATCGACGAAAGTTTTGTTCACCTTGAAGAAAAAGAAGTTTCCAAGTGAGACATGAAT
CAGCTATAGCCCTCCGCGGAGTATGGAACGGCTTTGGATTGAAATCAGACGATAAAAGGA
ATGAATTTGCAGATAAAGAACAATCAAAATGTTTCAAAGATTTTCCTTGTAACCTTCAGC
GACCAAATATCGGCTGAGTCCGTTAAATCGTCGCGCACATTGTTCACTTTCATAAAGGCG
GAATACTATCTGCTGGTATTCTTTGTAAGAAATGGGTCCTGTGATGGCGAAAGATCAAAA
TGCTGCTATACAGATGTCAATATATGGGGAGGGCATAAATCTTTGCAAGGTTAGGATATT
GCAATGCTACAGCCGTGTGGGCGAACAGAAGGACTGATGGAGAGAGCAAACTATCACAGT
ATCGTCGACTGTTGGGATGCTCTGGAGACAAATATTCATCAGTGAAATATACTGTTTGGA
CTTTGTGGGACGGACGTGTATGGCAACATTTAATGTGACTTTTGCAAATATATCGATAAC
TGTGATAAAATAAGAGCGGGTTTTATCTCGGGGATTGTTTAAGTTTGCGAATGGGACAAG
CGGATGGTTTGGCACGAATCCTCAAGAAAAAGAACATGAACTGTAAGCCGAGTACGGAAA
CGGTCTTTTAACTCCGCGATAATTATGTTCTAGGGAAGGTAGGTTTTTTCGGGCGTAAGA
AGCGGTAAGTTAAGGTGGCGAAGATGGAGACAAGTACGATGAAAAATAGGCGATAACTGG
AGGAGATAGTTCCATTTTTGCAGCATTTTGCGTGAATTAATGTTGTTGTTTTTTGCCGGT
GCTGGTGGGTGGTCTGAACGTGCGCTGGACACCCAACCAGAAACCTTTTTTGGTGACAGG
AGGTGCGATCCGCCATCCTAGCTGCACCCGCACATCGTTGCAGACGTCCTGCACGCCCGA
TGTGCGCCAGCCAAAGCGGTGGATCTGACCGGGCTCCGCTGGAATGATATTGGCTTTGTC
ACACAGAGATCGCATAGTCCAGGAGCTTGCGACCAGGTTGCGAGGGGTCCTGTAGAGCAG
GGTCTATGTGGTAGTGACGAAATGACGAGCAGGTATCAAATTTTCAGCGGCAAATGTGGG
CCAGGTATTATGCCGAGCCGTCGAAGGGAAGGCACCATCAGTGGTTGTCTGGAAAGGTAA
AAAATAGAAAAACGCAGTCTGGGGTGCTCCCAGCTGAGGATCAACGGTCAATAGTAAAAA
GAAA

>FgSTRG.36888.1
ATCGTCGATCAGATAAAACCTTCGCCATCAAATACTTGGCCTCCTTGAAAACCGTAAGTA
TTGACCTAATGAGGCCGTCATTCATAGAACCTATTATTCAGACAGTGCCAGCTACTGCTG
AGCACCAGCCCGCAATCGACAACGACTTTCCTCACACCACAAGCAACCGGCTCTCATGCA
CAGAAGTCATAGGTCGATTCCCCCTTGCAATGCACTGGGTCGGATAGGCAGGTTCGTTTT
CCTGCTCCTTATGTTGAGTACATTGTTCCAACGTAGATATTGTGCGCATTTTATGCTCCG
TACTTCCCAGTTTTATTGCGTACTCTCTTCTAGGAGAATTCAATAATGATCCTAGAAGAA
TACGTGCCGTATGTCAATCAAAGATGCACCACGTTCTGGACATCATTCTCGTCATCCGTT
TACCGTTACGCGCCATGTACATATTTCTAGCACGTCCCTGTCTCGTTGTGAGTATTTTCA
GATAGAAAGCAAGGGAAACGACACTACATCATTTTGTCCGTGAGTAATTCGTTGCGGTCT
TTTCGGCCCAACGTTCCGTGAATCAACTAAGAGATGTGGAGCACAAAAAGTTTCCCCAGA
AGCACCTAGCTAGCAGGTTTTCTGGCTCTTTTAGGTCCAGGGCCACTATCGGTCGTTCTT
CTGGGGGAAGACTGGTACAGCGGCTCCTCGAAGGGTATAAAATCACTTCTTCGAGCTGGT
TAGCTTTCATTGTATGAATTTCTGATGTCACAAGGGGCTCATCTAGATTTA

>FgSTRG.67430.3
GGGATTATGGATAGTGTTTTGATGCTATCAATGCGAATGGTTACCACAATGTGCGTATGA
TTCGTTAATCTAGGTTGAGAGCGACAGTTACAACCAAGTCATCAAGCATTTACACTATGA
TAGCTTCCAACATGCTTTTTGTTCGCAAGTAGTGAATATTGACCACAAAAGTGTCCACAA
ATTGTTGAGCATATCTCACACCACTGATCAAGAACTGAGCACACCAGTATATACACACTA
ATCTTTATTAGCACTGAATGAGTAAGATTACAATTGTGATCTGTATTCAAGAATCGAAAA
CAGCTTACCAAGTGACAGGTAGTTCAAAAGTTTCCCTTCGAGTAAGCTCTAAAGATACAT
AAATTTGTGCATCGAAAATCTTTACTCACTATTCGGTAAGCCTCCTAATTTCCGTAAAAA
ATGAGACGAACAAAGTGGAGTAGGAGCAAAATCTGGTGGTATTTTCTCAGCAACCTACGA
AGCGAATTGCAGATTTTGGCTTTTGTGTTTGTCCAAAATAAATACTTCCCTCTATTCATA
TGAGCTGGTGGAGAAATAAAGTTACCTCGGTCAAGACCACACAGGAGTCAGAATTGGGAT
TCCATCTGGTATATCGTTCCAACCCTTGTTCAGAAGGTACCT

>FgSTRG.20855.1
GTATATTTCTTGATCGCGGTCAAAACACATGCACAAGACATGATCAGAGAACACAGAAAT
TCACACTAATGTAGGGTAATCAAAATTTTGAAGTTCACGGTTCACACAATCGCATAATAG
AAGGATCAGCTTGGACGGTGTTCAAGTGAGCTAAAGAGAGGAAGTCAGCGCGGCCATTGC
GAATCGGTTTCGAATTCGGAACGGGGACGATGCGGTTAGCGAGATGGACGTGGGAATGCA
GATAAAGCGATACTGGAGAAGGGCAAAAGTGCAGTGTTTGCAAGAACCCATGAAGCAACT
GGTGTTGGACAGCACTACATGAAAAGGGAGTTGATGCAAGAGTAATGCAAAACTTTCCTT
ATGGATGCCGATAACTGTCTACGACGGGTCCGGTAGTCCAGAATGGATCACGGTGATCTA
TGGAATTTGGTGTGCAGTCGATGGAGATAGAGAGAGAGCGGTGAAGTTAAAGAGATTCAA
ACGAGAGTCGGGAAGGGTAGAAGGAGTAGCGGTGTGGCATCAACTGAGTGTTTGAGGAAT
CAGTATTGAGAAACCGGTTGAGAGTGTTACCAAAAGGAGTTAACGTGGTGTTATCAAAAT
TCAGTCGGAGATGCCTACAGGATATAGAGAAGATTGACCCTCCATTGGATAACTCATTTT
GGGGGGTGCCTGTGATACAAATTCAAGTGAGTCGAATGAGATAACGAGATTGGTCTTTCC
CTATAGGTAATTCCGATACTATATAGAAAATCGCATGGAGGCAAAAACCCTTACAAGGAA
TTCAGTGTGATTTTGGGGAGCGTGAATGGTGAATGGACTCAACTAGGAATTTCAACAAGC
CGTCCAGGGAGCACTTGGTGACAAATGCTGCTGATGCAACGAAGCAAGTATGCACAGGTG
GCAAAGAGAAAGGAGGACTGCGGTGACTGGGAGAGGCCAGACTCAAAGGAACAGAGGAAG
TTGAGTGTAAAAGTGAGATTTTCTGCATACGTGATAAAAGAATAAATAACCAAGTGTTTG
GTATTTTGTTTCATGAAGACATTGGTGGCTGTTGGTGGCAGGTGGTGCATGATGAGGGCA
GCAGTCAAAAAGGGCTAGGCTGACGAACTAGGGAGAGTAAGTACGGATCGCTACGGCAGG
GCCAGACTCTGGTCCTGCATGCAGATTGAATTGAACTATTCGTGTGGAGTACGGGAAATG
GATGCTGACGGGTGATGTCAGGAATCCGTCCGGTGAGACTATCATGAATGATTGTAATCC
TGGTTATGGGATTGTGATCACCGGTGAGCCATGCAAGGTAATCCATATAAAGCGTCATCA
AGTGTGAGTGTAGGTTTAACCACGGCCAATCAGATCGACCGAACCGTTTAGTCCTTTATG
TAATCCAGGGATAACGTCGATTTGGTTGACGGGCTACCCAGGTAACCAGTGA

>FgSTRG.5557.1
TGGTTTTTTTTTTTTTTTTTTTTTTTTTTTTTTTTTTTTTTGTGGTTTTTTTTTTTTTTT
TTTTTTTTTTTTTTTTTTTTTGGGTTTTTTTTTTTTTTTTTTTGGTTTTTTTTTTTTTTT
TTTTTTTTTTTTTTTTTTTTTTTTTTTTTTTTTTGGGGGGGGGTGTTTTTTTTTTTTTTT
TTTTTGTTTTTTTTTTTTTTTTTTTTTTGTTTTTTTTTTTTTTTTTTTTTTTTTTTTTTT
TTTTTTTTGTTTTTTTTTTTTTTTTTTTTTTTTTTTTTTTTTTTTTTTTTTTTTTTTTGT
TTTTTTTTTTTTTTTTTTTTTTTTTTTTTTTTTTTTTTTTTTTTTTTTTTTTTTTTTTTT
TTTTTTTTTTTTTTTTTTTTTTTATTTTTTTTTTTTTTTTTTTTTTTTTTTTTTTTTTTT
TTTTTTTTTTTTTTTTTTTTTTTTTTTTTTTTTTTTTTTTTTTTTTTTTTTTGGTTTTTT
TTTTTTTTTTTTTTTTTTTTTTTTTTTTTTTTTTTTTTTTTTTTTTTTTTTTTTTTTTTT
TTTTTTTGTTTTTTTTTTTTTTTTTTTTTTTTTTTTTGGGGGTTTTTTTTTTTTTTTTTT
TTTTTTTTTTTTTTTTTT

>FgSTRG.31035.1
TTGCATTATGCACGAGTAGTTTCCTCCTTCGAATTACTAGAAATTGTGGATATTTCGGGT
GTATTCGTTACATCCATGAGGTTGTCTGCTAACGCAGCCAATTCCTCGAGTGGCAGTGTT
ATGCGCGAACTCAAAATGTTACGCACATGTGGCGGTAGATTTTGAAGGAAAACCTCGCGG
AACAAAGATTGATCAAACATTTTCCCGGAAACAATCTTTTCCATATCTCGAAGCAATTCA
GAGGGTTTGCGATCTCCGAGTTTCTCAGAGACGAGTAGCGCTGCAGAGATTTCTCATCCG
AGTTAGTCAGTTGCTTGAGAAGGGCCAACTTGAACTGCTCATACGGCTCGACAGGGTGTG
GATGTATGATAAGATCACGTGGTCGGATGGCGATTTCTTGTGTCATGGACGCAACACCGT
GTGCAAATTTCGTGTCAGATTTTGTGATGTTCTTTATATGGAAATGGCTTTCCGCAATAG
CGAACCAAACAACTGGATTATCAGGCCAAAAGGTGGAAAATGTTTCTCCATGGATTCTAA
TTTGGGCATTGCCAGTTTCTCATCTTGTATCATGATGTATGCTAGTGGTGGGGAAATTGG
GATCTTCAAGCAAGAAAACATCCATCATTACTGTGCTCAACTACACTCATGGATCGGCAG
GGTCATAATTTCCTTAGCAATCAACTAACAGTTCATGC

>FgSTRG.60370.1
AAAAATGCAAACTTCGTTACCCGGAAAGGAACCCAGTGGATCGAATCGCTCAGTCTACTA
GCATACGTATCTTGGTCTGGTCCAACACATCCATCGTGAATGTGTCCGTGTGGATTGATG
AGACGTATTTTGGACAGGCCAATCAAGCAAGTAAAGCATCCAATGGTACCGATAACAATC
CGTTGTACGTGTTACGATGGTCGCCATCACAACTGGTGGGAGCTTCCACATTACGAGTTG
AAGCGACGG

>FgSTRG.73741.1
GCCCTTAGGAAGTTGTTTACGCTGTTTTGTATTTGTAGGCCATAGAGTTTATCGAACAAA
ATGCTGCTCAGTTTGGTATTCGACGTGTGAAGCGACTACAGGTGTCAGGTCCTTTCCATA
CACCGCTAATGAAATCTGCCACGGGTCCATTTTCAAATGCATTGTCACGTGTAGGTGAAA
TCAAGGCACCAAAGATACCCGTGCTGAGTGCTGTGGATTTGATACCCTATCGAAATCCGG
AGAACATCAAACGAAAATTAGTTGCCCAGGTCATACGCCGGGT

>FgSTRG.54477.1
TGCGCGGCAGTTTTGAACCAGTTTCGAATCCGGGCTCGGCAGTGGTGCGCGGTGGAGATA
TCGAGAAGATCGTTAACGCAGTGCTAAGGAAGCATTATGAACAAGAATGATGCAAGCCAA
TGAAACCAGAGGCCAATTAAGGTTCTGCAAATGGAGTAAATTTTGAACAAGAAGTAAAAT
GGGGAAAATCGACGCGTGCGAAGAGGATAGCGATCCATGAAGACAATGCAGACCCTGAAT
GACGCATTTACCGGAGGTCGATGAACGAAATGAGTTTTGAAGCAGGGGGGCATGAGGCCA
ATTTCGTGAAAGTGAACTGGTGGATGTGGGAGAAACAGCAGTCCATAAAAAGAGATAAGA
AGGCCCAACCGAGGGGTCCTCGAGGAGTGGGAAGCCAACTTTCAGCCGGCTACGGTTCGG
AGGAAATATAAGCTGTGGTAACGGATAATAAAGTGGGAAACTCTCCGCAAGTACTTCAGC
GTCATTATGCTGTTTCATTGACAAATATATATGTATGTGTTGACGCATTTGCCTTCAGTG
TTATTCTGGTAAAGTACGACATCGAGGTGGTAAGTTTCGTCTGGCAGGGCAAAGTATGTG
TCGGTCAATCAGCCGAGTGTGGCTGTATATTAGCGGCGTGAACTGGAATTCCTGTTGGTT
GCGTTTGAAGACGCTGAACGATCTGATAAGCAATTAGGGGTATCTCCTGTTGTGTGGTTT
GATTTCGGTCCTAGTTGCTATGGTAGGTTCCACTTGAGTCTCTGTCCGTACGAGTCAAAG
CGGCCTCCTTGGTGGGCCAATTTGGCGACTGAGATAATGGGAGACAACGAACCTT

>FgSTRG.73247.1
ACAAACCAACGTCGATAAACCGGGCGTGATCGGATTCAGTGAAATTCTCTACTACACAGA
ACAGCAAAATGCCTTGTGGTGACGGATGCAACTGCTGTTCTGGATGTCAGAGTGGAGGTA
CTTGCACATGTTCCAACGGACAGTGCAAATGTTCAGGCTCTGGGTGCAGTGGTAGCGGAT
GCTGCAAATAGTTGCCAGTTGCTGATCCCGTTTCGAGGCACTTTCTGTCCCAGAATTCTG
ATTAATTTATTTTGAATAAACATTTT

>FgSTRG.35197.1
GTGGTCTTTTCGTTAACCAACTTGGTGACTTGTGCCTTAGACAATTGGCCGTAGTACGTG
TTATACTTTCTGAACTGTACGGAACGTTAGTAAACGATGATTCCACTGAGGACGCCACGT
TTTGAGTACCGCTAATAAACCTCAGCTAGTTTGATTTGAATTCTGAGGAGAGCTCATCAC
TCCAACTCGGCCTAGACACCGGATAAATTTGACTATAGTTCAGGAATCGGATGTACGTAT
CTAACACTGAACCAAATAAACCGTTCTTGGCTTAAACGGGATTCCTCGTATGCCGCGTCA
GTAAAGTGCAAAATCACACAAGTGTTACTATACCGTTATTCCGAATTCCTGATCCGGCTG
TACCAACTGTAATTTGAACCGGCTGATACATTCGTCTGATCTACTCGGGTCCAGTGTTCT
CAAATGCTCGAAGAAAAACCACCTGACCTTCCTCTCTAGGTTTCTATCATACAGTTTCCC
ATTCTCCCCGCTGATGCAGTTAAAGCTGTTGCTTATTGGGTGTGTTCTTTGTTTACCGTA
CCTACATACAGCATCAAATAAATAAATATCAAACTGT

>FgSTRG.8963.1
GTCGTTTCGTGATGACTGGTGCTGAGATTCGCTTAGAAAACTGTGAACCCAGTCAACCTC
GTGGTGGCACCCATATCGATGGAACAAACCAACGACTCTCATGATGGATTTCAGATCATA
TCAACAAGTGGCTGATAGAACCGATTACACAAAGCATCTCCAGAAGTTTTCCTGCCTGAA
ATTCGATGCCGTCTACAGTTGAACGTGTCATGACAACCGAACAAAAAATGACCGATTTCT
TGATTCGAACTTTTCCTATTTATCCACAATTCTAAGTAATTAGCTTTCAGTGAGGCTAAG
CTAGTCTGATTACGCAATCGAATTCTTTCCCAACAGAAATTACTGACACGATCAATCCGC
TTACGATGGGAATAACTGTAAATCTTCATCGTATACATGATTGATGAGATTAGACGAGAT
ATTATTTTCTCACAAAATTTGTCGTCATTTGGTACTGACCAGTAGGATAGAGTGTTCGGT
GTTTCAAACATTCTAATAGACAGTGGGTAGCTTCGCCATCTGTGAACAGGCCAACACTTG
ACCAGATAGTGGATACATTTGCTTTCTCTTACTGAAATGATTAAGTGAGTTCGTCCGATC
ACACATCATTTTGTCCTTGACCAATACCGTTTATTCGAATTCGTTCATTTGTCAGCATAC
AGTTCAACTTGCTCTTCTCATATTATTGACTAAAACCTTAACAACTTCTTCCGCACAATG
TTACTCCCCATAATGATACAAACCAATGTTCGGTATAGCTGCAATCGCGAGCCACTGTAC
TTCACTGTCCCACACGCGCCTGAAATTGACAACCACATTATGGTCGATTATCAGGTGCAC
TGTATTTCGCTACCTTGATCACACGCACTCACACAGGCACACTAATGCGCTTACACAGTC
ACCCAAATTTAAACGAAGGTCTGTCTCTTCGGTGGTCCTTTTGACCATCAGGGTTTGGAC
AACAGCTGGATTGAACTTCGATACCAGAAGGAACGGAGAACGTTGTCCGTGATTTGCCTC
AGTCGCGCAAGCTCTTATCCGCCTCATATGTCACGTTTGCAACGTGCGTGAGGGGTGCAG
CTTTCGAGCATTAGTTGTGGAGTGCACTGTACTTTGTGCTTTTGATAATATATG

>FgSTRG.67461.1
GTTTTCGTCGTTTTTGTACCCGCATTTTGCCTCCAGTTGTTCGCCTTGGCCGAAAGTCTC
GGGGGATTTGAAAGCCTGATTGAAATCCCATCTATCATGACACATGCCTCAGTCCCCGAG
GAGATTCGAGCGAAAAACCGAATTTCAGACAACATGTTACGTTTATCTGTGGGTTTGGAA
GATACTCGGGATTTGGTCAAAGCGCTCTACGAAGCACTCGATGCATTGCCTTCACGAAAG
ACGTCGTCGTAAGACGCACGGCTCACCAGCCGTTTAATCTCCTTTTATTCTCTTTGATAC
ACGATTTCAACCGAAAAATCATGACCCCCTGATCTCAACTGATTCCTTCTGAATGAATAA
CACGAGAATAAATGATGCGGTTTTTATGTCTTAC

>FgSTRG.68882.1
GCAAGGTTATATGCATTCAGTTCTCTTTATAAATTTCATGAGAAGCAAGAGAAAGAACCA
TCACAGGACAGACTGAATTCAGCTGTATCGCGTAATCTCCTCAACCGTATGCTTACAATC
ACGTGGAAGTTTGTTCGGACCAATGTAAATCTCACATCTAAGTACGTTAAGGTCTCCACA
GAACGCACAAAGATGAGTCAATAAAACCTTGTAGATTTAGGGGGGGGGGTGCAGGATGGG
AGAATTCACCAAGCTTGGGGAGTGAACAGGTGAGGGGAAATCCAAGTGTCAGTAAGAAGC
AAACCCGTAATGACTTAGGTGTCTCGCTCTGCATTCCACGTTTACGATACAGAGCCTGGA
GGTCGTCGCGGAGATAAATTCCTTGCAGAACGATGACCCCCATATAATTATAGTTCCGTC
GACAGACGAAACCCACCATCATATTTCCAAGCAGTTGTTGAATACGATTACTGGCAATTA
CATATTTCACTTTCCACCCAACGTCATGCTCCCGGCGTTGGTTCTCTGGCTTTCCAAAAA
TACCCTTCGCTTTATCCCCCAACTGACTTTCCAAACTAGTTTTTCACGAGAGGTTCGAGT
ATTTAGGCGGTCTGGTGAATTCTCCCAGATCGCACAAAGCTAGGCACGTTATCAATCGTA
CAACGTTCTCATAACGACCAAAAATAATTCATGTAGAACTAATGCAAAAGAAGTGGTTGT
GCAACAAACAGCCGGGCGTGGAACGGATAGCATAGTCAAATTTAGAGTCCGCGCCATCTA
CCGTCCGTGAACTCACACACAATACGTAAATTGAGCGCGTAAAAACGTACGATGATGGTC
CATATGTGCGAATCAAAATGAACAACAATCTTCAATTGATTCGCGCCAACGGTAACCAGT
GGCGCAAAAAACTGGGTGGTACTATTGCCATTGTCGGTCCAAGCCGTTCGAGCGATGAAC
GGCCCTCCGGTGCGTCCTGCCATCTCATCCAAACATTCAATTGCTGTGGTGAAGTCAGTC
AACATCCAAAATGTCCACTGGCCGTAGGCCTCGGAAGATAAATGATAAAATTCATGGTGC
GTAAACTAGATTGTTGTGAAGAAACAGTTACGGAGTAAACAAGTATCGTAACAAATGGAT
GGAGTGGTACCGGATACACATGCCTAATGAGTGACAGTAAAAGCGAAAGCAATGAGGTGC
ATCCGAGAAACTTCGCCCAACCATCTGTAAATACCACTTAAATCAAAAATCCTAACTGAA
TGTTTTGAACTGCTGTCTAAAAGCGCACGCAGAGATACAACGAACAGGCATCGACGCTTC
TGTCTGTTGCTGTTGACACGCACCGAGCCACCCAAAAGAACACCTGACTTCTGATTGGAC
TTCACTCTAACAGAGCACATTCAAAGCGGTCCTGATACCAGCTTGAGCAAGAACTTAAGA
CACCCAATAGCCCGATATTCAAAGAACGAATCGAGTGACTATCATTGCATCTAAGTGATT
AACTGTCACCGCTGAAGTCCGGTTTTGTAGGCACGTTCCTGAGACAAAGGTAAGGTCTAT
TTTAAGAGTCGAAGATTTCTAGCTGGATCGACTTGTTGTCTTAGCTTACCGTGTGAGAGA
ACAACCAAGTGAAGTGTGCATTTTGTCTGATAAATATGCTTAACTTTCGCTTTGCCTCCA
GATCATGATCATCACAGGTGCCTCGGTTTTGACATTTTGTGAAAGTCTACAGAACAACTA
CTTGACCAGTAAACTGCTTCTCTACTCATTCAATTGAGCACTCGCGGCGTGCGCGCGAAG
CTTTATGGTT

>FgSTRG.71120.2
GTGGACGATGGTGTACCACACTGCGGTCGTCGATGGGAACTCGTAGTGCTCCGGTTTTGG
CGTCCCGTTACGTATTTTATTTCATCCAGTCATAACAGTTCCCCCAGCGACAGTGGTGGA
CATATTTTAATCACAGTAATATATTAAATGCGTACTTAATTAAGTACGATGAACGATGGA
ATCAGTAACGTGAGTAATATTTAAGATTCTTCTGTTATAGTGTGATGTAAATCAGCACCA
ACGAATGTTCACGACCGTTCGAAGTAGTCTGAACTCAATGCGCCACTGACAAGTTTTTTC
TTACCCAGAGTGGTGATAAAGCGAACTGTGTCTCCACTGACAGACTAAAACCCACGTTTT
TTGACACTCTGGTACCAGCACTGCCCATATAAAAACAAACAACGTTGCCGGTAATGATAC
CAAACTGACCATCAATCTACTTCACCTAGCATCATCAGCGCAACAAACATCGCTTGTCAC
TTGCCGTTCTGATTTCGGGATTTTGTGGTGTCACATTTTTCTCACATATTGTTCCTATTT
AATTTTTGCCATCGATCGTTTACTTTTGTACAAAAACGCTCCTGGGGGGAGGGATTTGTC
TGCGTATTTGCATATTTCCTAGTTCTTGCATGTCTACAACGTGCCTCGGTGCAGCACACG
TTTGCTGTGACGATATTTAATTGTACATATTCAATAGACACAATACCGCGTAACACGTAA
AATCCTCTGGATAACTCACTCGTTTTGGTTCAACCTCCCTCTCTGATCTGGATTGTCCTG
GAGTTAATTCAACTGTTGGAAACACATTTAGAAGTTTTCACGGCGGCGAGGGGCTCTCGT
CCCTATACCATCTTGATCAAGACGTTGGCCGACGCTGGACGTTAAAGTGTACCGATCGGT
ACCCGGGTTTTAGCAACGTGGACTGGGAAGAATTTTGAGTTCGTTTCGTACCATTTGTTT
CGTTTTCTCTTCTATAGTGCATACATTTTCTGTCTAATCTTCTTACCACACTGATACATT
CGTTTTTCGTTCACTGCTGTTATCTTAGGTTACTCTGAAATTGACTTCGATAACTAGTGT
GGCCGCATAGACTAAGTGGTATACTACAGTTCGCTGTCCTAGATAGGTCTCGGTCAGAAA
ATAGACCAAATACAAAAGTACGAA

>FgSTRG.84205.1
CGTATCGCGACCAACGCCATCTAGTTCACCAAATCCCGGTCTCTAACACGGCCTGCAGAT
TCACTGTTCTGTGCATCATAGTATGTGGCTTCTGCATTGTTGCTTCTTTTCCTGCAAACG
TGTGCATCGTACTGTTCCATTCCGTCATGCAACGATGCATCACGGTTTCATGAAGCATCC
CGTGCGCGTTGACATGTCCGCACTTATCACCTACGGTTTAATCATTGGCTTATTGTTCTC
ACACAGTTTGTTTCGTTCGCCCTTCTTGAATTTGTATCAAGTTCCACTGGATAAAAACCT
TGCCTAATGCCCCGTTGACGGAAACTTCTGTTCTC

>FgSTRG.43969.1
CGATAATGGTTTATTTCGGAGTTGCCAGAGGCATGCCAGATGCATGATCATGTTTTTACA
AGCGATGAAATAGACAGACAAAATTCAATAAAAAGTGGAAAAATGCATGCCAAAAGTGGG
ATGGGTAGGCTCAGGAAGAAGATAGTATAGAAGACGTTCGAGAGCGGCTGGTGAACGTGT
CTCCTATTGGGTCTAGCAGCGAAATACCAACGCTATCCCCTCTATCAGACGAATAGAGAA
GACGCAGATCGGTTTATAGATAGAAAGTGTATTCTATATATCGTGGCACCGAAACAGTAC
CGATACGAGAGATACACCGAAAGGAAAACGAAACGAAACGCAACGGCTATGCAGAAAGCG
AACCGAGAGCGTGTACAATCGGCGAACGACCGAAAGTGAAAGTGATTTAAAACGAGGTCG
ACGGAAACCTCGGAAAAGTCAGTCCAGTAAAACGTACGCAACCGGAGAACACTATGGGGT
CGGTGTCAAACGTTAGAAAAGATCGTAGAGAAAATAGATCCAAAATGGTATCCAGGAAAC
AGTCATTTTCTCAAAACGATCGAGGTCACTACAATAGATGTATGATGAACGTAGGCACAC
CAAAGAAGAACGAAGGGGGTTTGAAAGAACCCAACGGGCAGATTCAAATGGACACCCGAT
GGATTTGAGGTTCAAGGTCAGGTTGAGGGCCTGACTGGTCCAAGTGGGGGTTTCTGGAAA
ACTGACAGATATGTACGAAAAGGGCTAGAAACTGAAGTACGAAACTGTGGTAGCGAGAGA
CGGTGGAGAATAAAAGAGGGATCCGTTGCTAGGGTTTAGGTAGTAATGCAGCCCTGCTAC
ACTGCAGTAGATGGTCAGCAGACAGGGCACAAAACTCATCATAGAGCAGGTAGCGAGCAT
TGGAAGAAGTAAAGGGTAATACAGATGGCAAAAACGATTCGGGAGGGTTGGATATGGTGA
ATGTGGGGCACGGACATGAAAAGAAGTTCGTCCGAGCCCTCCAATAACCCTGGCCGCAAG
TGGACCACCCCCACCCCAGTCACTCAGCTCGCAACCATGTGACCGTCACGACCTAGTCGT
GCAGATCGACAAGTCGATCTAACCCCAACCCGGCTCCTCCACAATCTACGTCCAATCCGA
ATGACCCTTGACCATTTCAGCACAACCATCTCCTATAAAAAGAATGAACGAATATCAAGT
GGGTCAGCGGGTTAGTAGTATGAGAAATGGCCGGCTGAAATATGCAGGATGCAGAGCAAA
CGTACACATACATTTGTATATAAATGGGTATGCGAGGAGCGGGCGCAAGGAGCAGTGGAG
TGCGACGACAAAAATAAGTATGAGTGATTGGAAAAGGTGGG

>FgSTRG.33410.1
GTCGAACACCAGGCCACCGTGATATCTGGGCTGGTTCACGAAGGTTAGCTTTAAAGGACA
CCCTCATCTTCCGCATAATCTCACTTCTGTATTATGTAACGAAACCATACCCAATATGGG
AGCAGAATAAAACTCCACAACAAAATACTTTAGTATTTGCTTATATAATCGGAATATGAC
AAAAGGAGGTGACAGAAGTGTGGGGCCCCCTCAGCTTGGCTTCTATAACTATCAGCTTGT
GTTTGTAACTAACGGAGAACACAGCACATGGCAAATCCGTTCGTCAGCGTATCAGTAAGC
ACGTAAGCAAGCAAGCAACCAAGTGAATCATCTGTAGGTAAGCGGCACACGTGATCGAGT
GTGGTCATGCAGGGCCGCTCAGTAGTAACGAATCAACAAGCGCGTATGGCTCGGGGTCAA
AGTCCGATTGGCTAGAGTAAGCAGTCCTTGGCATGGGTAAGTCACAGCGGTGTCCATACG
CAAGTGCATGCATGTGTGATAGCAGCTGGTTGCCGGCATTGTAATGATGCCGTCAGTAGT
CTGACCAACAGTAGGACCACACAACACACTTAAAGTCACGTACAACCACCTTTCTGCTTG
ATTACGTCGATGCATCATCCCGGCCTACTTCTTTCAAGCTTTGTGATTGTCTCTTGAAGG
CGGTTATCAATTCACTCTTTGGCCGGTAAACCATGGCATCCTGATACGCCTGGCGAGCAG
TTATGGCCCATAGGATCTGGGCTGCAGGGTGGCCACCATATGACCTTGATTTCATGGAAC
AATAGTCAACATTTCCTTCTGCATGAGCAGAGGACAGAAGCATTATCGTGTTAAAATATG
GCGTCATCTTGTAATCTGTTGGTCATAAGTGGTAGCATAAACTGTTCCAACGCAGTAATA
TGAGCAACGGAATCATGTACATCCTAAGGTATAACCAGCTCACTTTGGCCGTTGACTGAG
AAGGCTCTCAAAAGCACCAGTAAGCTCTTGCCATTGTTTCTTTCCTGACACATTGCCAGT
GATAATTCTAAGCATCCGATCCATCCACATTAATTTTTCTTCACTTGGTAAACATTTTCT
CAATTGTTTGTCCATGCTATATGGGTTTCATTCCGTCACGAACGTTTTTCTTTAAGCAGC
GATGTGAGAGCAATGTATGTTTATTTTTTCGTATTCCATCCGCTGCACAGCCGTGAGCTT
TCTTTGTAACGTTCATTTCGAAACACTGACTCCGAAGAAGGCTTTGAGCGTTGACATGCA
GCATGTGTTATTGGAGGCTAGACGAACCAAACTGCTTTCGTCTTATTTCGATAGTCTTGT
GTGATGACCTGCTCGCCTTTAGGCGCCCATCCTTCGTTGCGTTCCCGTTACTGATGTACG
ACATTTCTCCATTTCTTGCACTGCATGGTGATTTCATGTATGATTTGTTAGAACATATAA
ATTCCGCCCTTTTCGAAGTTTGTTTGTTGCTTTCGGCGCGGCATTGCGCAGACAAATTCG
ATGTGAGTTCTGGTGTAAGTGAATGACTATACCATTTTAAGGTTGACTTGGGAAACTGTA
ACCTTGATTTACGAAATCACAGCTTTAAAAAACTATGTGGTTAATTTGAGAACCGAAAGC
CGTGGTTGGTTGTCACATCGGTAAATTGCATTTCATTGGTCCACTAGCCACAAACCTCTG
TGACCGAAAATCAGTCGTCGTGACCACCCTTCTTCCCACGCTCCTTCCGAGGAAAAATCA
CATACAGTCGTGCAACTTGTCGCGCTCACTGACGGACTTCGATCCGGTGGATCAGAGGGG
TTGTGTGATTTGAGCGAGAAGACCGATCTGTCCTCAGTCCGCCAAAGGAAACGACCGCGC
ATTGCCTTAGACTTCTTTAGACTAGCGATAGCATTAAGACAATCCAATCGACGGGGTTGC
GATACTAGTCTCCGAATAACATCAGTATTCGGTTC

>FgSTRG.14771.1
CCTGATAGCGGTGATTTGCAAACAATGTTTTCTCCGACTCTTCCAACTGGCAGGAATTGG
CCTGGCGTAACAAAGGACCGACCCGAGCACTATTGGTTGCCAGATAACATTTCAGCAGAC
CCGTATCGATCAGCTCTAACAAGTTTTGAGCTGAGCTAACGCAGGGACTGGTTTCGAAAA
TCGGATGACATTGAATAGATACATCTTTGGAGGGATCCGTGAACTGGGTACGGATGCGAA
CTG

>FgSTRG.8141.1
AATTTATGACATCGACAGTCCTGAAGAATCGAAGGCCTCATCGGAAGCAGTTGAGGAGCA
CCAAGTCACAGCTGCTACAACCTCTACCGCTGTTAGTTGTGAGAACACGATGAGGGATAA
CACGTACATACCAGAGGAGTGGGGGTCAACTTTTTTGGCTGCGACTACCTTCACGAAAGA
TGGAGAAGTGAAATTTACAACACCGGCCAAAATGATAACTGCCCTCACAGAAGCTGTTCC
TTCGGCCAAGGATGTTGTGAGGCAGGCTGCTATTCAAATGAAATCATCAATGGCCGACTT
GCGGATTTTATTACGAGCTCTGAGATAGTTGAAGCTCGACTTGCTGAGGCCAACCTGTAC
ACGGATGTAAGATTCTGGGACAACACTTTCTCCGGGCCCGTAAGACGTAGGGGTCTGAAT
GGTCAATTGATGGACATTGGTTCAACAATTTACAGCAATGAAACCCCAAATAACTGTGCA
CTGATCAACCGCAGACCGGCCGTCATCCAAAGAGTGGAAGGCGCGCTATTGCATGCTCAT
CTATTTGAACGCTGTGACGAATTCTTCGACTACCCATTTCCCTCTGGACATTTGGGCATA
TTCCT

>FgSTRG.83567.1
GTTTTGCCCAGTGTGCGAGTCTCTCGCAACTGAGTAGCAGTACGCAGAAAATCTTTGCAG
CGACGTCAATTAAACCGATTCCCCAGTAGTTCTCACACACTGTCTTGTCTCCGTTCTTGG
GAATGGGTAACAGAATAGAGACAACCCAGTCCGTTGGAAATCTCTCTCCTTCCTGTATAG
ATCGGAACAACACGTGGAACCTGTCTATCAATGATGACAAACAGATCTTATACACTTTTG
GTGGTACGCTATCCTCTTAAGCAGCTTTCCTGATTTTCAACTGGTTGACGACCCTGGCGA
CTTCGGTCGTACACCTCTCAGCCGGGGGGAGGGCAAGGTGCGCGGTGTGATCCGAAGGTC
GGTTGAGGATCCGGACAAAATACCCTACCTAACGCTCGATTTTTCTCCTCTGTTCGAGGG
ATAATCTGGTCTGTTGCATCGCGTAAGATAGATTCAGACTGGCATCGCCCATTCGAAGCA
CTCCGAATGAGTCCAAATAATTTACCGAAGTCACCGGTACCGGAAGTGGTCTCTATCTTC
TTTGTCACTTCGATTCGGTACCTCTTACGATCGGCTCTAGCCGGGCGCGAGGTTTCTTCC
CACTACTCGGGCTTCCTGGGCCTTGGCTCATAGTTGCAAGGTGGTCTCTGAGATCCAAGT
CTTTCAGACGCTTTCCAGTTCCTTCTAGCTCCTTCCACGTAACCTCCTTGAACACCGACC
TGACCGCCTTCCACTGTTCTACGGAGAACCCATCTGTTTGCACGACAGTTACAGTAGCCA
ACCGGGCTACGATAATGTTCCAGGGAGCACCGCGCTTTTCTGGTATTTCCAGGGCTGCGA
GATTGTTTCTGCTCGGTGGTGAGACTTTGAGGTGCGCATACAGAAGGATTCTGAAGCGCG
CAGGCACAAGGACATGGTCTGTGCCATTCGTATTTCCCGCGGTACGCTCGGCAGTTCTCC
GCCGATGAAGCCCAACGGGATACGCTGTGCGAACATCGTTCGAGTACTAGTTAAAAATAT
CTTCTGGGGTGTTGGAAACCAGTGTTGCAGATGACTAACCTGTTAGCATCGACCAGATTC
ACTAAGCGGTTTCCATTCTCATAGCGTTGGCTAACTCTAAACTTTCCTAGGTGATGGCGA
GTAAACTCATCCGAGGGACCACTTCGTGCGTCCCAGTAATCGGCGATGAAGAGTATATCA
CTGCTTGAAACACGATTGATTAGGTCTTGTAATTTGTCTTAGAAGTCATCTTCTGTTGTG
TTTTCAGCCACATTCATTGGTGCATACATAGCAATCACTGACAGGTTCTGGGGAGAGCTC
TTAAGCGTGCTAGAGTCAACCTCGAAGAAACCGGTTCCCAAGAAATGAGGGCGCTGTTGG
TCTTTTTGCACATAGTAATCATGAAGTGTTCACATAGTAATATTCTGGTCACCTACATCT
AGTAGCGTCCTCAAGCCCCAACAGACTGTGTGCCTCTTTTCTACAGTAGAGGTCTTGAAA
CCTCGACCGATGGGGCACAAGGCGCGTCGCTTACCGGGGACGTCCTAGCATGATGAGAAC
GCGTAAATTTACAGTTATCCATGGCAAGTCTCGGGAATAGTGATACGAAGCGGTGCCCCC
AGCAACGTTCGGGACTTTTGTGGGATTCTATGACCCAGTCCGGACTCTTTTGTTCGAGGG
TGCGCCTCTAGCCTTTGCATATTCAAGTGCAACCTGCAAGGAAGCGAGAGCAACGGCCTT
AATCGGTGCCGGGCTGCATGCGCCACGTCACAGTGCAGTCAACAGACTTGTGTCGTTTTA
GGAAGGAAAACGCTAGCCAAGAAAAGACCCACGACGTCCTCAGGCACTCCCGCTGCTCGT
CCGCGGCCGCTTATTCAGTGAGCCTAAACCCGTTTTATTTACGACTAACCACCGGTTTAG
TGGCCGTGTCTCCATCCGCGTCCTGGGGACGCGCCCGGTAGCATGCAGCTCTGCTCGAAA
TCAGTGCAACTCCGAAAGGGATGCAGTCTAGTAGTACACACTCATTTCTCATGCTCAAAG
CAATCCCAACGCCGTCCTGAACACGAGCACTAGGAACCGGATCACCCGACATACCAAGAG
TAAAGCGGGAGATTGGGGTTGTATCTGGAATGCGAAGAGTGATCACTTAAGAAAGGTTTT
GTATGCGCATTTCGGAGACACAACATGCATCTATTTTTAAAGTGTTAAGAATACCAGAGA
AAGCAGCTTGTAGCCCGACCAGACACAGTGTGCGAACGCTGAATGCAGTCAAGTGAAGTG
AACGTTTGCATTCAATTTATGCCCGACTTCCGAACTATTGATTTCTTCAGAGCTGCGATT
ACCCGTGACGTTTTGCATCCGTTTTCGATAAGGGAAGGAAAGTTGGTAAGGCCCTTAATA
GGGAAGATGCTGGAGGTTTCTGGAAAAATCGTACCTCGTGACTGTTGTAATGGCCAGGCT
GCAAACCGCCATATTGTTGTCTGAATAATGCAAGTTTTGGTGCCCGTTGACACACTTACT
GAGCTTCCGCTCATGGAGTTTTCTTTCCTTGTGTTTTGCAGATTGAACACGCCCAACCTC
CCGGCGGAAGATCACTGCTACTTACATGTTACACTGCCTGCATCCGGGACGTTTTTCCTC
AGGAACTCTAAGCGGAGCCTTTTACTCAAAAGTGTCCCCCCCCACCAAGGCAGTGGGACG
TTAAAACAGCATGGGAATGTAACCGAAGAACCCGTGAGGGAACCTCTGGTCTGTCACGTT
GGACCTGACTGTTGCACACATTCTGGCTTGTCTTTGCTGGTGCTCCCACTAAGCCATCAT
GCTGCTTTGCGGATAGGTTCCTGGTAGAACTAAAGGCTTTGGATGAGGACCCTAGTCGTT
CTCCTGCTTTCTGGCTGGACACCCTAGCAGTACCCGTCCAACATCTCCCATGAACTGC

>FgSTRG.69745.1
CGAAAGCTGAACGTAGACAACTTGGTTCTCCTAGCTGACACGCACGCACCGAGAGGGGCC
AGGCCCAAAGGGATAATTGAGGAAACGGTTATGGGAAGCGATGGACGAATCAGAGAAGTT
GCAGTACGCACAGCCAACGGTGTTCACCGGAGAGACATACGACAGTTGTGTCTTCTAGAG
TCGGACATATGCTCATGAGTGTGGTTCGTGACATTCCCCCACCCCGGGGGCAGTGTTGAT
TACGAATCGTAATTAGAGTTTGTCCTTTTGTCTTCTGTTTAGTTACTTATTAGTAGTGAG
TACATGCATCGTGAACCCCGGACATTCGTAATGTACTTTCCCTGTTTCCAAGGTGTCACA
TCAGTTTATACTT

>FgSTRG.69985.1
GCGAAAACTGTATTCAAGTGAAACCAAAAATCCACACAGTTTATAGCATGAGGCAATGAA
TGCATGAACACCTATGGCGTTGCCATTGATAGTTCAGCGTGTTGCGCAGGTGTGATGGGT
TAAGTCGGATCACAGTGTTACACGTCTGACTAGTTGGTCAGTTGGTTTGAGGGGTAGGGA
GTAAATCGTCTGTCAGTGGTCTATGTGAACAATGAAGTGCTCAGGTCTGATTGGTTCATG
GGCACTGCTATGTGGGACATGCGGGCCTTGATATTGGTTAGTGTTCACAAATCACCCTGT
TCGTGGGTTGGAAGAATGCGGACCGCTGCCTTGTTGATAACGCGTTTTCAGAAAGATTTT
CAACTCCCTGACACTTTCATTAACCCCAAATGGAGTACTGAAAGTTCATGACCAAGTTCT
TATGCCGCTAACCTTGGCAAAGAGTGCATGCGGACTTTTGTGGACCATTTCTTAGTAAGT
GGTATATTATTAATGATTATGCTGTTGTGTCTTGACCGAGCCTAATATGTCGTGTCATGT
GCTGACGGTGAACGGTGTCAGCTTGTTTTGCGTAAG

>FgSTRG.820.1
CTTGATTTCCGTTCTGTCCACCTAACACTGTTCATATAAAATGTGATGTAATGGCATGAT
TACGAATCACTGAAAACGAGCTTGTCCGCCACCTTGTGTTGTTCTCCTTCTGTATACGCA
GAGACACTTCATCCCATATCCGACCTCGGGTGAGATGCAGCTCCACAGATAACAGAACTT
GTCTACTACGTTTATAGTCTCCCCAAACACTGAAAGATTTGGCGTTGGACCAACCCAGTC
CTACAACAGCATCTTGCGCTTTGAAGGTGCAAAACGCATGCCGAACATTGCTACGCAATC
CGTCAAGCTGCCCTCGCATATACAAACATCATCAAGCTATTGGTTATAATTGAAAGTGAA
TGATGCGGATGACCGTTTCACAGAGACTAATGCTGTTATTGCATCGGAGTCAAAACCAAT
TTGGGGCAGGGGGGGTATCGGAAAAACCATGTGCCACGTGATATATAAGTGTTCAGTGTT
CGGAAACAGCATTGTCACAGACGACCGCCAACTGGTCTTGAGAAAGGTTACCCGCGGTAT
CCGAAACGTCGACAGTCTACCATCATCTGCCTAATCCTATGAGAAGACCGAAAACAGACC
AGACCGGTGGGTGGCACGAGGTTCAAGCGGTAGTAATTGATGGTAACTCGGTTCGTCACC
TAACCTGACTAGAAAGATCTCGAGTTGTTCTTCACCTCAAATTTCCTACTCATGACTACC
GTTTATCTTTGATAGTGCAGTGAGCAACTGAGGCCATCCATGGACTGTTCTCCTGCACCC
ACGTATACTCACTGACTTCCATGCGGCTAATCCCCGCCAGAGGATAAGCCGGTTTAATGG
ATGTCCCGAATGGTACCTGCCTATGATCAGTATGTGCAAAAGAATTGCCCATGAAGAGTT
CTGGGAAACAGGTATGAAGTGATGTCCCCAGCATCATTCAGCTTCTTGTTCTAGGTTGCA
ACTCTAGCCCTTGCATAACCAAGAGGATTGTGTTGGCAGCCGGTGACCGAACGACCGACC
CATGCTTCTTTCGGATGGCGGTCTTTCAGTCGAGGATGCTCAACGTGTCCTAGTGCATCT
CATCCCAGTCAAGGCAGTTGAATAAGATGCAAGAAGTAATTACCTTATTTAAATGCGGGC
TACATTCGCACACATCACATTGCTGTCTATGTACTTCTATGGTTTGCATGTAAAAAGTTC
GCTGCCAGACGGAAAACCCATCGCACCCCCTAACACGACCGGGTTGCTTTTTGCCTGACT
ACTTACTCATTCATGTATAGGTAGGGTCTAGAGGGAAAAAACAATGCAACCGACTCATGC
TGTGATCGATACTGGTACTATCGCGATTTCTTCATCGACCTAGTTTCTTCGTTGATTATT
TGGCCATACAGTTTACAGTAGTGTGTGATTGACAAGAATTGTGGATACTGCAAAGAATTG
GAGCGTAATGGAATCACACTGACCGAGCAAAGTGGTATAAAACAGGAAGTACAAGCTTAC
GCCGCGCATGAGTTCTCTCCCATCAAACAAAGGCCGAGTTGTTCCTGCCGACATTTATTC
GATGCAAAGGAGTGGTTTAGTGGTAGGTTAATCATTTGAG

>FgSTRG.1147.1
TAGCAACCTTTGAACTTCTGCTCGAATAAAATTTTCATTCTCCGCAGAATGTCTTCTGGA
TTTGGTAACGATTGGTGTGATTTTGTCCGACAAGTGTACAAAAAGAGGAGGAGATTGGAT
TTTAGAAGCTGCGAGGCCACGCAGAGAGAATGAAGGTTCCTTTCCTCCGAACGGTACTTG
AATGCTCTAATGCAGTCTTAAGAAATCATGAACGAGTAGCATATTGGCGCACAAATCGGG
TAAGACAAACAGACGGATCCGTGGGTAAAAATTGTTTTCGTGCCTGAGAGACACGTAACA
ATGACCACGAGTGTTGCTTCTGACGCGTATGGGTCCCAATGCAGCTTCACTCATGAGGTT
TTAACCGACCATTTGTTACGACTGACAGCGGATTCTGAAACATAGCCTTCAGAGCTCCCC
CTGTCGATCAGTGCTTTTAGTGAAAGTCCGTTGACAAAGACATCCGTGATTGTTTTTGAC
AAGCAACTGGGAGTGGCAGTGGTAATAGATGAGAGCGTAGAGGCTATTATTGATGCTGAG
TATTTTGACTTTCCGGTGGAGCTACAGACCCTCTGGTACTGCTCCTTCTTTCCACAAGAT
TTGCAGGTGACGTCCCGTGCTGGACACGAGTACCTGGGGTGTCAACTCGAAAAGCAAAAG
AAACATTCGTTTAGTTGAAGCCACAGTGGCTTTCTCTTAATTGTCGCAATTCTTACGGGG
TAACCCAGTAGTTGTGGAAGCACCACATGGCTCTGGGACGGTTGCCGAGTGATAGGACTG
AGCTTGCTTTTGAACCAATTCTAAAGCCTTCACTTGTTCATGATCGGATCCGAGATCAAG
AATTTCGTGTTCCAGAAGACATTGACGAATGGAGTTGGAATGCGTTCTAGTAATGAATGC
ATCAACCACAGCGTTATCGAGGTGTTGTCTTGCTGTCACTGATTTAAAGTTACAAT

>FgSTRG.50444.1
GACTGCATCTGAGTTTCGAACCATTGGTTGAATAGTCAGCTTCTTAATCGAACAGTGATG
TCCATCCAGAAATCGATCAATGAATGACTTGCTGACTGTTGTGCTTGGGAAATCCATCTC
CATCTTTTTCTTTAGCTGTTTCAATGTGCTTGTGGAGTTTTCGTCCACCACTTCACACAA
ATGCTTGACAAACTCGTCGTTGAACTTCGTCTTGTAAGACCCAGGTGTGAATGCCGCTTC
CCCGTCTGTAGCTGCAACAGCACGGTTTTGTTCTTGATGCTGAGGTGTTTAGCAATGTCT
TTTGAATCATCTCCCTTCGTGTATATTCGATTATCCTGCGTCGATCTTCAACGCTGGTGA
AACGGTACGACCTTTTCTTCACACCCATATGAATGCTCTCCATATTGTCGAGGTGATGCG
TACGGTGCCAGGTAAAGTATGGCGAATACTATAACCAACGCCTTCGACGTGACTACATCG
CCAGACTGCCTCTGAACGAGATATCAGTCAATCAAAAACGAGTCTTACAATGCAAGGGTA
AAATGTCACAAACAAACAGTCCTGTAAGTAAAATCTGTAATGTAACAAACGGTACTCTAT
TTTGCATTTCAAGTCATAGACAAATATCAAAACTGGATATGATGAAACAAAATAAAGGTT
TGGTTCATTAAGCCTTTAGATAAGTGGATACATTAAAATTCCGAGAGCAATACACACGGT
TATCGTAAGTACACCCCCATTATTGTCATCAATCTATTGATGCTGCAACACTTGAC

>FgSTRG.69635.1
CTGCAAGAGATTCCGATTTGTATCCGGGGTCTTGATTGCATTGCTTTCGCTCGTTTCCAG
GTGCGAGAATTAGAGTACGCGGATATCACACACACACATATGCACGAGAACAAAAGCAAT
GCGGTTAATAACGACGGAAGTCTAGAGCATTTCACAGGTCTCTACGGTTCATTTATCTCT
GAGTGGCAAGAACGATGGCACGGTAAGCTTCTAACTGGCGTTAAGCGATTTCCGGGACAC
ACGCGGATCGGTGTCGCTAGAAATGTATTTAAACGAATATTTCTATTTTTGTATGTCTCC
ACCG

>FgSTRG.51679.1
TGATGCTGGAGCTGCCTCATCCCGAATCGTCGGACTGTGTGCGCTATTGTTGATGTTGGT
GTGTTTTGTGGCCAGTGGATATTGAGTATATCCAGATGTAGGAAGGTAAGACAGTTGCAA
TTTTAAAAAACGTTTAAATGCAGATTTTGAAAAGCCTAATTGGGAGCTGTTTGCACTGAA
ACGGATAAACTTTTGCTAATCCATGTAACAAAGTGATCACACTTATCAAAATGAGGGAAA
AGTCGGAAAATTAGAAAAAGAGTGCTTTAGACATCGTGGATGTTTATTCTTCGAAAAAAG
ACCGTGATTTGCAACTACGTATAAATCATGAATTAAATAGGGGGAACACAAAAAGTTGCG
ATTTGTGACTTACTATCAACAACTATCAAAATACCTGAAGAGGTGCGGATCACGTCAAAT
TAGTAAAATAATTCCAAAATGAAAATGAGCTTGAGATTTATTTCGAAGTAAATGATAATC
TAAGCACAAGGTTTCTCTTCTGGTGTCACTCCGAAGCCTGG

>FgSTRG.30255.3
ATGATATACAGGAAGCGAGAGGGTTGAGAAGTGGTTCTGCTATTAGCGATGATGAAAACC
AGGATTTCCACGAAGGACATGTGCGCCCGCGGCGCCTAATTAAACGACCACATCGATTCT
TGACCACCGAATCAAGCTCTAATGAATCGGATAACTCGCCCGAAATGGAGGACTGCCGAA
AACATTCTGAAAAAGAAAACATTCCATCAATATTTCAGTCTTATCCGACACCGCCAAGCA
CACTGGAATTGAGGTATGAGCATATTTTCATGTGCATTGTGCTCAGAGAAGAAATTCCAT
CTACATCAATGACACCAAGAAGAG

>FgSTRG.27536.1
GAAGAATTAGACTGCAGGTCAACCCAAGTACGAGATGAAACCAATGACAAAAGTGACCCT
TGCGTGATTGACATAGATGCAGTTGATCCCCTAGTCGAGCGGTTCCGAGACAATAAAGTG
CAGTCATGTGCGACTCAGATGGAGACTGTCGACTGCTGTACATTGAGTGACGGTGAAAAG
GCATAACCCGCGGCTCTCAGTGGCACCGATGTGATCAGGTACGATTTTGCGGTGACGCGT
GACAACTGTCGGGTGATCCTGTATACACTGTGTCCAGTGATCGATCTCCACTATTGTCAT
TACAAAACAAGGCTCTTGTTGGTGCCTATCATGGATCGGACAAACCACACCATGGGGGGG
GGAGTTTTTGAATTGATGACAGCACCTCCACAAACCATTGTTGGAGGATTGACATCCGGA
ATGGAGGAGGATTTGAGGACAGTCCATGAAAGATGGATGATTATTTTTGTGGAGCGCGCA
CATTGCTTACCGAATTGTCTGTCAAGTCTGATGACAGCCCGTATCAGTCGTATTTCAGCT
TTCACTACTGGAACATTTGTTGGTAGCCAAATATTGTGTGGACTACGGGACAAATTCAAT
GGCGTGTATTCGCGACCGGATAGTCAATAATGCCATTGTGTACCGCTTTTTTACGCGACA
GACGCCTTCCAAACTGATAAATAAATATGTCCATGCAGTCTCGGGACTTATGTTTTTGTG
AACATGTTCGCTATTTTCGTTCACTTAATGGCGAACTACATTGAACACGGGATCCAACTG
GCGTGTAAAATGACAATTTAATACATTTACCACAATTGATTGTGTTTCACTTTCGCTGAC
TGCGGAACCAGAAACTGCTATTGTCATCCCCGTCTTCTAACTTCTAACTTCATTTGATAC
TTGGTTCCACGATTCGACTCTACGAGTTGTATGGTGAGTGATGAATAATGTGGAATGGTA
GTAATAAAATACATCATTTCGCTTTGCACTGCACCAAAAGTAAGCCGGAATCGTAGCATT
CTGCGGTGAATATCATTTTAAGTTCTGTGTGAACCTTTTTTTCCAACCAACCTGATAAAT
ATTTCCTTAGATTTTGACGGTAAACCAGTTCCCCCGGGGTACACTTCGCAACGGCCGACC
GAGATTTTCCAACGTGGAGGTGCGGGAGCATCGATATTTTCCTTTGGATAAAAAAACATA
CATGTCCACTGAATTGTCAGCCCAACGGAATAATGCTATATGTCCTATCTAGTTTATTCT
AACCATAAATTACGAAACAGTTTTGTTACATCTGTAAGGTGCATAGTTCACAACTATTCT
TCAAATATTTGGCTTTATTCCAAGACCACGGTTACTAAAGAAGCATCATGCCATTGGTCG
CTCAGCTAGTTTATTGGCATAATGTACTGATTATTTTTTGCGGATGTATACCAAACATAT
GATTAGCCTTTAACTCATCCTGACCTCGTATTACCAAATCTCACTTTCTTTAGGTTGCTG
TGTTTTCGTTCTTCATCCCACATCTAAGTTATCAGCATCCCGTCTGAATCCATCGAACCA
GTAATTAAGTATGCTTATATTGTAACTGTCTTCGTGATATTGTACCAGTCGAAGAGAAAC
TTAATAACCTATCTGATTACCTGTTTTGAACAGAGTGATCTTTCCCTCAATCATTCCAAG
TGTTCTGATTGTATTTTCATCCCAGAATATTCAGCGTTCCCGAATGATCAGTATACTCCG
CGCACTATCCGATTAAACAGAGTCGAATTTATAAGGGACCTCGGAGTGACGTTAAGCACT
GATATTTTCATGTTGTCAGTTGTGTGCGAAGATCGGGCGAACTTATCTTTCACACTCGAC
AGCTCAGGCCACGGCGCAAGCGGTCGGGATTCGCCTCCACAACCCCACTTTAGGTGCTCA
GAATAAATTCGTGCATGCAATCAAATCTAGTTTCATATCTTCCTTTGTTTTTCAATGAGT
TTTACCAAACTTGTTCTGTTTCTCCCCGCATTATTTTCCATTTTACTAGAGCTGGACTGT
AGTTCTAGCGCAAGACATTCATACAATCGTTCGTATTACCCCCAAACAGCTTTTTTTAAC
AGAGGAAGAATATTTGTGATTTGCTCGTCAATGTCTGTGAAAAAACTGGTGGCTTCTCGT
GGATTTACTTATGATTTAATGAATTCGCAACGACTTAACCTGAAGTCAAATGGATATAGC
TACGCTTATATTGGCATGATACTGTGTTTTCATTCCTCTACCTCAAATGGATAGTAAGCA
GTCCTGAAACCGCCACCCTATTCAGAAATGGTATGTAACCCAAGGCGCCTTCAGTGTTTG
TGTGTCATAACCCACGTTTTTTGCAGTTCCCGTCTTTATTGTGCCCCGTTCACCCGACAA
CCCTGCTTGCGTTAGTGGTGCAGTGGAGCCAATTGGTACTGAACTGACAACAATTTTTGG
TTGATTCGATTAACTATCATATTGCTATTCGGAATTACCCCATGGAGTCAAAAAACTGTC
AGTTGAGAGCCGAACGCAATGGTTGTTTCCCGTTACCCTATAGCACAGTTCATTGTTCTT
CTGGGCCCATTTATACCAAGAAGATGGTTTGCCGTTGTTTCCGACTGTGTTCAAACGCTT
CTGGAATCACTTGCAACACTATGCTTCAGAAGTTCAGACAGTCGATGGATTAGTTCGTCG
GCTATGCTCCTCGCCGGCAGCAATAAATAGACCAACCCGAAGCTACAATTTGCT

>FgSTRG.27626.1
GGGAAGCAGCGGATCTCCGGAACCAGCAAGATAGCCCAGGTAAGGGCTGTCGATCGAGCC
GTCAACTGAGACAATCGGACCAACCGAAGGGAAATGACACCCAGGAGAAGCAAGCTATCG
GCCACGGGTAACTGGTCAGAACGCAGCCAGAGCACTCAAGCAGTGGTAATAGCAATGTTG
GTGCCGCGCAGTCTGGAAAATGGCCTATATAAACAATTGTGTGTTTCATGACTGGACTTG
TTTGGCTGTTGGAAAACAAGTATCCTGCCGTGTGTTGTCGTCCTTGTTAC

>FgSTRG.9363.2
TCAGTCGGAATCGGCTGAGTGCAGATGAAAAGACTGCTGTCATCCCTAATGCCATAGGGC
AAACATTTCACTGGATGGTGAAGGCGTATCAGAGACCGGATGAAAATGCCTCCATGAGAA
ATGTTACCGTCATCGCAAAAACGTGTTCTCTTCAGTAACAATAAACCGGGGCATATTATT
TCTCTCAAGGGAAATTCGAACAGGCGTGGGAATTACAGAGGATGGAACTGAATAACCAGT
AGCCATCCAGCGACGCAACCATTCGAATGGGTCTACAAAAACGGGTTTCGTAAGTTGTTA
CAACATTTCACAAGTAATCGAAATTCGAAGGAAATGACTGGCACGGTGGTCCACCTCGAA
CGAGGAACCGGACACACACCGATAGTGGTCCCATGAGAAGCACAGGTCGACCAACAACCT
GCCCACCACAAACACGAATGCCACATTACGAGTTGCTAAGAGTGGATATTCCTGTGATTT
TCCCACCACGCTTGCTATTCCGATCACCGAACAGACCGTCAAATGACACCCCAGTCAATG
CATCATGTCACATCGACAGACCATTGCTAGAAGAGATCAGACGTCTGTGTGTTGATTTGA
CAGCAATGACTGCAGGGGTTGCACAAGATACTGCCAAAGTACTGGCGTTCATGCCCCAGC
TTTTTGCAAACGGTAGCAAGGATGTGACTTACCTGTTTCCCATATCGACACTAGAAAAGC
TGCATGAAGTAGACAAGTATGTCCATTACTGGTAATCGCAATCAGTTGGTCTATAAACGC
GGATTCTGTGGAGAAGTTTGTACGCAGTGCGATGCCCGGAATATTCAGTAACGGTTTGAC
AACTGACATAAATTATTCCGAGGCTCACGGTAAGTTCGCTTTTAAGCGAACTGTAATCCA
TGACCTCATGGTTGGTCAGTCATAAATCCTCTTACAACTGCCTTAGACGCCATACGTGAT
AGGAACATCAGTTTCACAGGTCTGGAAGTTGTGAACACGGCTGTGCGATAGTGGGTACAC
GACATGGCCAAGAATAACATGCGTAAGCCAGGTTTAACGATAAACACAATGATGTACGGG
TCGAACAACCGGATTTGGACAACAAATGTGTAGATTTCTGTAATATATAACTGTAAAAAT
GACTAAAACGCCTTTTACGGTTTTTTAATTTGTTCATCGGCGAAATAAGTTGAACGGAAA
TGGACTAAAGCGAACAGGTCGTCTTTTAGAACTAATGGGAAGCCGAAATCTGATTACTAA
TCTATTAGGATACCAATTCAACAGTTAGTCGCGATTAGGACCGAGGATGGATCAACGCGT
CAGGCGCCTGAACAGGCGAAGGGTCGCGCGAGAAAATGGAATGAAATACGATTCCATTGG
TTGGAATGGAGTAGTCCGGTGATGATTGCTTCCCGGGACGTAGGACAAGATTACGATCTC
ATTCGACACTGACCCTAAATTTTTCCATTTCTTACAACGGTAAAGAAGTGGTCAAAATTA
GGGTCATGACCCTTTTTGTGCTGGCTGGGGTTATCCGTGGCACTACTTAAATGCCGAAAT
GTGGTGGCAAGCAAATTCAGGTATCTGGCTAGAAGACAAGTGGTTCAGTTCGGTGAAAAA
TCCGTCAGGTGGTTCTGCTGATGTGTTATTAATTAGTTGCAATCGGGAGATGAACATGTC
GCCTGAATATTATTCTTCCACAAAATTTTCACTTCGGAGTATTTCGAATCTTGTACTGAA
TTTAATTTTCCCCCGCCTCCTGTATATGTTTTTATGTTGACCTGTGTTATTGTTTTATCC
ATGCACTTTTGACTTCACCGATTGGTCAGTGTGCAGTTTTCACAAGGTAGCCTGGACAGA
CTGTATAGACGATAGAATTGATCCTT

>FgSTRG.75855.1
ACTAAAAAGAGAGGGATTTTATTTTAAAGATTCGTATCAAATGTTGAGGAAGCTTGGCTT
GCCACACCTAAACACGACTCCGACACCTCTACGGCCGATATCAGCTTGAAACCAACTTCA
GTATAAAAGAAGCTTGGCCTGGAAAAGGACACCCAAAGGAGCACCTTCTGCTTTCGGTTG
AATATGATTAATCTTGCACATTCAAGAAGAGGAATATTATCAGTTATCTCTGCTCTTTAC
GATCCCCTAGGCTTGGTAAGTCCTTCCATCCTACTAGAAAAGTTGCCGCTTCAAGAACTA
TGCGGAGAAGTTCTGGGTCGGGTGGATAGGATTGGGGACAAAAACTTGAAGTTGTGAAAC
TCCTGGCTGAGCCTCATGACCGAGTTACCCAACTCGAAGATCCCGCGAATTTTTAGGGTT
GAAGGGGCGGTTTGAAAGGATACTGTCTCTCGGTTTGCATTTCAGTGCCTGTGGCGGGAG
TAAACTGTACCATTTGTGCTGGGGTGGAGCAGAAGCGACGGTATCTTAGGCTGGCCGCTG
CGCAGGTGTATCGCTATAAACCCTGACCCCCCAAGGGAAGTTGGAGGGTGCCGAATCTTT
AGTAAAAAAGGGGAGTCAGGACTGGATTCTGATTTAAGCACGTCAACTGGGGGAACCCGT
GGTGGATTTGGCGATTGGTTCAACCGACAAGGCAGCCGAACTGGAGGCTCTAACTCAAGA
TCAATCCAACCCCAAACACACTCCAAATTTATGCTGTCCAGTAACGTTTCGCTCCACACC
TACTAATTCGCTGGGCACACAGGTCGTCCACCCCATTTAGACGCACCTTTATCTGCTCTG
ACTCGATCCCGTATACCGTCTATGTCCCCAAACATGGATATAACCACTTCCTTAGACGAG
GCTACTCTCCCCACGAGGCAGGGTAATCCCCCCTCTGTGACCAGTGCCTCATTCCTGTAT
CCGGACGAGACGGTTCCTCATAATGCGCTGTCAACGGATGCACTATAACGTGAAGGCCGG
GGTCAGGCTGCAGAGATAGTTGAACTAAAGGTCACCGTCAGCGCCTCTAAGGATGAGATA
ACCAACCAGAGGAGATTGGTTATCAAGTCTCTCCCAGCACCCCAGGGGACCAATCAGGTG
TGTAGAGTATCCGAGAAGCAAATTCTTGACGTCGCCAAGATTTTGCAAGAGACCGATAAA
TGCACCAAGCGAGTCATCTTTTGGGGTAGGTTGCTCAATTCGGATCACGCTCACGACAAT
TATGCCCCGGTGTTCAACCGTCTTAAGCACCTTCTTCCATTTAAAAGTCGATCCACTCGG
CTGGTAACCAAACGCACCAACCGGGTACACGGCATTTTAATTAAAGTGGGCTCCACAAAG
GCAGCCAAACGAAGTTTTGCCTCAGCCGCAAATCCAAAGAAGGAAGT

>FgSTRG.29706.1
ACACGCTCCCCTTCGTTGGGCATTCAATGCATTCTTCATGTCAGGTAATACTATAGACAT
TTACATCGCTGTTAGACAAAATTTCATTTTGTTGGTGAACTCTGTTATGTATTCACACCC
TGCACAATGCCATATTTCGTACATTATGAAAGGAAAGTATTTTGATGGGTTTCATGTGCG
ACTTGACATGAAGAACCAGTGTCTTATAATACACACATTTCACTGATCATTAGGAACACC
ATGAGGTAACTTTCGTACTGCTGCACGATAAATAGGAAGTTGGTGGTCTTGTCTCATTTA
ATAGTGGAAAATAAGAATGAGGAAGTAAAGGCTTTCTGGAGCACTGCGGAACTGTTGATA
ATGTGTTTTGATATCCAGTCAATCCCCTCTTGCAAGTATCCAGAGTGTTATCGCTTGAGG
AGGACAAGTGGCTGAGAAATATAGTCAAAGGCGGAAAAAGAATCAAGAAAAGACACCTGA
GATACTCTGTTAGGTATTTCACAGATATAGGAAAAGTGTGTATAGGGAAGATTTCAGCAT
CTAGTGTGTATCTATCTGTAAATAACAAATGCTGGTGCGAGACTTTCGAATGCGATTGTA
AGCGGGTGAAGATGATCTCCTCTGTGATTTGCAGCGCATTTGGTGTTGAGGCTGTTGAAC
GAAAGCGTTTATCATTGAGTGCTGAGTTGGTGGTCCTTGGAATGAGAACAATGATCCCCA
GACTGAATGAGTCAGGGATGAAACAACTACTGAACATTGGTCCACAAAGCACTTCTTCTG
CACGGCAAAAGACGGATCCCGTTTTTCGATGAAAGTCAGCGAAAGATCGTGAAGACCTGA

>FgSTRG.4611.3
GGCGAACACGAATTGATTTCAAGTCAACGGCGGCAATAGTAATGAATCAGCCGGATGTAG
GAAGGTTCAGACGGACATTGGCTTAGGACGCAGGAAATACGATATTTACAAGAATGATGC
GAGAAAAAGGTCGGTACTGCACATTCATGTCCACTTAAAAAGGTTCTCAGAAGAATACTA
ATTTTCATAGATTTGCGGATGTGAAAAGGAAAAGTACCCCTTGAAAAGGTGGGACAATTT
TCATGAAAGGTAGTGTGTGTCATCTGGTGTCAGCAGTTTGCCGTTGGTGGAGGATGAATG
AAGTTCCAGGAAGGAATAAGCAACAATCGGAATGCCGTGTCCATGCGGAACAAAATGAGG
CAAGACAAGAATGAAGACCTTTGCAATAGGCCAGGTTATACTGGTAAATTGGCAAAT

>FgSTRG.67422.1
GCTACGCCATGAAGTGCCGGTGCTCGATATGCCGGGAGTCTAGTAGGTTATGATCCACCA
GGGTTGTTTTTGTTCGAAAACGACAGTAACTAAATAGGAAAGATTGGAAAATTGTCAAAG
AACTTCGTTTACTGAAAAGTTCGAGTTATGAGAATGTCGAAGCACGGTTAAACCCGGGGG
CTTGCAGGCGCAAGAAACTGGAGATGACCCCTCTTGGAAAGTCAACACCTAAGGCCCCAG
GAGTAATCCCGGTCCCAAAGGTGGCTTTAGTCACCGGCAAACAGAAAGCCAAAGTTCAGG
AAGCTCAAAAGACCAAAAAGAAGGGAACTCACAGGGCTTTCAGCCCGGTTGGTGTTGAGA
ACGTGCAGCCGGCCAGCCCATTTCTGAAGCGGACTCCCAAAAAGTTCTCTGTGGTGCAAA
CAGCGAAGTTGGAGGTATCAAGAGGGAAAAGCCGAGGAAACCAGTTGGGCTGAGGTGATC
GCAAG

>FgSTRG.20132.1
CAACATTTGATTTTGATGACTGTTTGTGCACTGTATGACATCCCAACGCGCACAGGAAAT
CCGCTGACAAAGAGTCGACCCGACTGGTCCCATGAACGAAAGAGACACGTTCTGACGTGG
GTGTATTCGATGGACAAACAGAATAATACTTTATTTACTAGCAGATTGTATCTCGACAGT
GTTTGATTGATTCAACGTTTATAGCGAAACCACAGTATTGGGACCTTACACGGTTCTCCA
ATCCAAATCTCACGGTCCGGTTGCCGGTTATCTTCAGTAGTACAGTGGGCCTTCGTACAA
ACCCCTTTCGATGCACTCATGCGCAGGCATGCAATGAAAAATCTTATACAAACGCCATGT
AGTAGTGTGTAATCAATCAACCAAAAGGGTTCGCCATTTCTGGTGTCATATCACGTCAAG
ACGCCGAGGTTTTGTTGCCGTGGTTACGAACTAACTCAAACTGGACTACTATTCACTCTG
GCGATTTCCGGTACGCCAAATGAGTTCAAATTAACGCTCCACATTCCCAAGATATGAAAA
CTACTCCGATGATAATGGTACCGAACCGCAGCTTAGATAATACATACTAACTTGGAATCA
ATCTAGTATTTTCATTGCCCGGTGATTCCTCTTACGAAACAGCCAAAACGAGTCAAGTAC
AATGGAGAAAAACCTACAAAGCTAGTCCATCAAAAGCAAGACAACAACCAACAAATAAAC
AGGCCAACATTGACAAACTAATAAATGGAAAAGTCCAAACTATGATAACGCGATTGAGAA
CAAGAGAACTGGAAGTAACTCAGCAATCCATACAACGACCCCGAGCCTGTGGTAAAGAAG
GGAAATTTGGGGTCGATTGATCTGGTTGCCAAATGAGTTAGTTTATTGTTGACTTGTTCC
CTCCTGTTGTTGCACGCTGTACATGGAAAAGATAAAATCATAGAGCCCGAATTCAAGTTA
CAAAATATGTTCGTTAGAATTTAGTGTCGCTTTTGTTTTGCAGTGACGCAGACGCGTCCA
GGGCAAATACAGAAGTCGGAGAAGTACGCGATCACATCACTCGTATCTTAGAATAGGCGC
ACGATGATGTTAAACAAAACTAGAGCGTGCAAGTTCCACAAAAGCCAACAAGAATAGACA
AAATGTCAACGCCGAACAGGATCCAATTAGCCTCAAAAAAAGCAAAAAATGACAGCCTGT
CCAAAACGAAATGGTAGTTAGACCGGGGGACATGATCGTTGTGAGAAGAGTTAAAATCAA
ACGATAACGGTTGACAATTAGTGAAGTTAGCAATAATAGTGCTAATTATATCCGCGATCA
AACGTGACATGCACACAAAAACACAACTCATCCAAAGTGGGGACGGTAAACGAGGGGTGA
GATGATCGCTTCTGTTGATCTTTATAATAAAGTTGAAATCAGTTCCAAGTAATTGAGCAA
ATAAACGTTCCATTGGACGTAAGATAAAAATAGGGTAGGCAGCGTGGTGGTCGTCGAAAG
CAAGTCAAACAAAAGAAACTCATGGACAGTTTACTCTTTTGCGGGATGGAGGGTACTTCG
AACTTGAATCCAATGGGAAACGGCGCATTACTATGTACGACTCGCAATGGTCGGGATCGC
CAGGAAAGAAGGGAGAGCACCTTCCTCTCAAACCAGTTAGTAATTGCGCATGGTGCCCGT
GGGCGCGGCCGGAGCAGGTCGGCGAGGAAC

>FgSTRG.10581.1
CAACAGGTAGTCAAAATTAGAACAAAATCTGTACAGAAGGAACAGTTGACCAAAAACGAC
CTGTTCTGTGGTCTAAATAAATTCTGCGCGCTTATTCAGGCCCAAAACATAATTTCCTGA
GTGTGGCAGCCAAAAAATCAACGCGAACGCACTGACCGCCTACGAACCGTTAACGAAAAG
CGAGAAAACGAAACCGAACAGTAATAAAGGAATAATGTCTCGAGTCAGTGCGACTCACTA
ACATACCGAATGTCTGCAAAGTTATCTCAGTAGGAAAGCACGACCATGAAGGGAGAAAAA
TAAATGTCTCAAGCGCAGGTTGATTGTCGAACACAAAACAATGTCAGCACGAATAGGGTG
GGAGAAAGCAGTCTGAAACTAGTCGGGAAGTATATATGTAGGTAAGCAGACGAGGAATTT
TTAATC

>FgSTRG.52112.1
GTGACTCGCTGACCAGTTTCATTCGACATGCACGAACATAAACGCAATACGTAGACAGTG
TTCATTGTCAGTACATGGCAATACATGCTAGGCTCAGTCAGGACACAACACCACCTCTCC
TCTTCTACTTGATCTAAACGTGACGTTTAACTGGGAATCGTTCACGGCTGCATCTTCGGA
GCCCTACACTGTTTTCTTCAGAAATGCGTGGAAAGAGTGTAGTACTAGACGAAAGTGGCT
TCAGTGGTGGTTTCTCACAAAATGCAGTATGGAGCGCTTGAGTGTCTACCTTAATTGCAT
CCTCCAGCAGGTTGTGCCGGGAGGCTGAATGTTTTCGGATTTTATTGGACTTGACAGTGT
GCCCTCATCTTTGCGAACTTGAGGTTTGCGAAGTCTGATAAGTGTTCCGGGTTTAACTGT
TTGACCGTATCGCCTGTATTTATTTTGATAATTGGTTCTCTCCTCCTCTTCTTCTGGGTT
TTGAATCCCTGTACTCCAGCCACACAGTGTTCAGTCGTTTTCATACTCATCTCTCCAACA
ATGAATGTTCAAGATTGTTCCGGTAGCAGTATATGGTATATTTCTGTAAGTGATCAGTGC
AGCAGTAAAGGACAATTACCACTTCTCCTATCCGATGCTTATGGTTTGGATGATTTCTTT
CAATGTGCAATTCAAGCATTTTACCATGTTATTAGCTGCGGGATAGTACGGAACCGTACT
ATCATGGCGAATGCAGTTCTGAGAAAGGTAATTTTTGAATTCCTAACTGCGAAAATGGGG
AGCACTGCCGGTGACCATTTCTTCAGGCAGAACTTATCTGGCAAATAGATGTTACAGCCA
TCGTAGAACTATGGAAGTGGTAATTTCTCAGCATATAAAAGCCTTTGGTCACTTGGAGTA
GAAACTCGTGACAAGAGGAACGTTCCGCTCTTGATAATGTGTTTTCAAACTGTCCCATGA
TAATAATTGAAATATTCACGAGAACACCAGTAGCTGAACCATTTTTTTCCTGCAAAATTT
GTTTTTTCTGCATGTGGTAGAAATCAGTTTCTTTTTTGGGTTAAAATGTGAGTTTGGTAA
ATCGTCGAACTCCTCAGTACTATACCTTACAATACGGTACGAAACATCTATTGGTTATCT
CAAAAGAAATTGAAAAAAAACGTCATGGAATTGTTTCGTTGGTCTCGGATTCATACTCAA
TACTGGACGGTACATTTCGCAACCAATCAGGCTTCCCCTTGATCTGATGTGCTCGACAAT
CACGAACAAATCTCGCGGATTTCGTGTTGGTGATAAGAGGATTCTCGTTGGTCAAACTGA
TTTTTCATGCGTCCGTTATTTTGTCTACTTCTCCCGCATACCTTTCAACCCACCTGCAAC
CATTTCACCTTTGACCTGCTATTTCCAGTGGAGCCCACGGTGTGAGTGTGCTGTTTACCC
AGTAGACCGGTTATCTGATTCGAAATCTACTTTGTTTGAGACAAAATACTGTTGCCGAAG
AACAAATAGCAGTTATGGTTACACTTTGGATGGGATCATTTTTCTTTGAGTTGATAAAAT
TTTCCCAATATCATCGTAACAGCAGTAATGACTCTTATCGCGCGCTAGTCTCGCCTTAGG
AGAAGGAATACCACATGTGGCACTGTCTGTTGGATGAATCAGTGAATCAGGAATGAAAAA
TGCTCAGTTCTGCTACAGACTACCGTCTGACCTTGACGCTCGATTTTAATTCATCCATCT
GCTTGAGATCGTCGAACCGATTAGCAATACGAGTGTCACCAAGTCAATATGAAAATCTAC
ACTGAACGATTTACCGGTTGACCTGCC

>FgSTRG.13316.1
CGGTCGGAATAATGCAATCGGAGATGCCTTCATAAGTAGCATCGCTCAACAACCGCCCTG
GAGCCACGTGAAAGAATGCGTTAATAGTCTTAGTCTTTTCAGTCAACATTTTGCGCAGCT
TTGGTCCCTAAAGGATCGTCAGACGGCTTCCGACTTGATATAAAACAAAGCTCTATTGTA
CTTGTACAGGTAGCGCCAGTAATAGTGAAGTCTAAGGGCTTTGCTATTCAAGTTCAAGAT
TTTCAATTTGTAGTAATCGCGTAAAGAAACGACATTTCAAACATATGAGCATAGCATCTC
CAAAAAACGAACAACATTAGTCACCGCGCCCATACTCCGCACCGCGACCATTGGTTTCGC
TCTGAATTACTTCGTCGAGGCGACAACAAAGGTGACTGGATAAAAATTTTATGGGATCAG
TGGTTGACTATTTTAGTTTGAACAGTTATAATTCTGATCTGATGGCACGGCGACGCAACG
TGAAAATCACAACCGGAGTGTCAAGTCAGTGACAGACTCGTTTAAACACCATATACGAGT
TCACTGCTTTATTAAAATTGACTTCAAAAACAAGAAAAAATAAATTGAAGGTGTCGTAAC
TTCGTCGTCTATAAGCAGCCTTGGGTGCTACCGGAGGTCATGGATACTGTTGATTCTCAT
GGTGGTTGAGCGGTATAAAGATCTACCAAGTCCAAAGTTCGAGGTCCAAACCCCGTCTTT
GCTGATCACAGGCGGTGGACAGTAATCCATTGTCACCCGATCTGACGTGTTGAAACCTCA
TGTAATTCTCCAGTATAAGTCCCACGGCCAGGGTTCCGATAATCTCTAGTATTATCGTGG
GTCCTTGAGACCATGTGGTATGCCACACCCACCAGAACCATACGCAAGCACCAAATAAAA
AGGCCAACACTTGATCTCTTTAAGTCAGATTACAAGCAACTACTGGCTTTTCATTCATCG
GGTAACTGCACTCGGTAAGCTTAAACTCCTACACCAGATGATCGCTTTGCTTGACCCTAC
ACCGTGGTGCATCAAGACTGATCCTAATCTGCAAACTGAACCAGGCAGGTAGTGGCACTC
CTGGAGTTCATTTGTTGCCATAATTAAGTGATCGCTCACGAGTCACATACACTTATGTGT
ACAGGAACAACTGGATAGAGTGCATGGTCTATGGAAAAGCGAGACAGACCTCTAGAATGC
ATTGCAGGGATCATGGTTCTCCAAAAATTGGTAGAGAACTTCTTTTAGTACCTTTGAAAA
CTTTCAGTTGTAGCTTAGTTCGATGGAATTCAACAGCTTTTGATCGCTGAGTTTGGTTTT
TAGGTCGCTTCACTGTATTTCATGAGTGGTAAGCGGTTAGACTTTCGAACACTTCAGTAT
AGTGGGGGGTAGATGTTTCAGGCTCCGAGATGGCTACCAAGACGAGCATCAAAACATCAA
AGCTCTTGTTCATTTAGATGATTTCGGTGAGATTATCACAATCAGTGCATGTACCGAGAT
AACGTACATACATCGTTCACTAAGGTATTTTATTCGGGCCCTGGCTGAGCGATGAAGCTT
TACTGTACAGAAAAGACTAAACGTTTTCCCATCAAGATGTAGCCAAAATTCGCAATTCCT
TAGCCACGACCCAAAACCTCTAGGCACGACCCATCATTCTTTAGCCACGACCCACAACCT
TTAAGCACGACCCATTATTCTTTAGCCACGACCCATCATTCTTCAGCCTTGATGCACAAC
CTTTAGCCATGCCGCTGCAAACCAGTCAGATCAAAAGTATAGGAATATAATGACATCAAG
AGATATTGGAGCGATATTGATGTTTCAAAGCTCAGTGAACAAATGAGGTGTGACGATCGT
ATGGTGCGCAGTTGAACGTGGTAATGGAATCAAATGTTGCACCGCAAACTGATGATAGGT
TTGAAAGATGTGCCCGTATCGTCGAGCCATTTGGCATAGTCCGTATTATTGTTGTATTTT
CAGTGAATCAGTTCTTTTCATGTACTATGTCTCCGTAGCGTTGCCCGAATATGGTGGGAA
CACCGTATCAGCAATGCTGAGGTTAGATGTGGGGTGTTGGGAACCAGTGGTCAGTCAGTG
GTACAAGTACTGAATCTAAACAGATTATGGTGGTT

>FgSTRG.14968.1
ATCAGACGGAATCACCCTTAACTGCGGTTTCGCATCGATGAATTTTGGTTGAAGGAATGT
ACCCCAACAGCCACTGAGTTCGGTGCTGAGTGCGTTCTGTGAAAGCCGGATGGCCCTGTG
TAGGCCAAAACATACGGGACTCATCGGGCGACGTTTTAACTTAGGTAGAAGAAAGTGTGT
ACGTGTACGTAGATGAATAGGAATAAAGTTCAGTCTGAAAAAGAACCGGAAATAACAACT
TTTGACGGAGTAACGATAATATCGATAACGGTTTTTTCGGAGACACCCAATGCAAGCTCA
GGTGCATGATGCGATAGTGCGGGTGAGTCAGATGCGGTAATCAATTTCAGTCACGTCGGA
GCACAAAAGGCAGAACATGAAATTTTGAATGAACAATAAATGGCCGCCAGGCAAAAAAGA
TATCTCAAGGTCATCAGTGTAAAGACCATGCCGTGCGCCGCCATAGTGTTTAAACGACGG
GAGCGATTGCTGCCCTATGATACTCCTACTGAGCCTAAGCCATTGGGGGTTCTTCCCTCG
TGTTTTTCAAATCTAAGATGCTCAACTCCCTCGGTGGTGGATCACTGCTGCTTGCATTTT
GCTCTAGGATCTCGACAAAATTGGAGAATACTGGAAGCGTACAAATAAATCAAACGAAAA
CGGAGAAAACTGCCGGAATATCAGATACCATTGGAAGATATCTACTCGACGAAAATTAGG
AAGTTACGGGTTATACTATGAAATGAAGGTGATGAAGGAAAAGCAATAAAACTGAATGGA
TTTACGCTGCAGAAATTGGCGCCATAGATGACGAGAGGAGACACGAGTACAGCGACCTCA
TAATATCCCGAAATTAATTGTTTCCGGGTCGTCCGCAGCTGAATACTCTGAAGTCGCAGT
GGAGTTTTTTTAAGGCTCAATTTTCTTCTTCTGTGATGACTTCATTTCACACACCTCCCT
TGCACTTTCTCAGTCCAGAAACGTCTTCGCGTTAC

>FgSTRG.2808.1
AACGTCTGAAGTTCGTACTGGTGAGAAGTAGGCGACGGTTTGAGCACAGAGCCAGCAGCC
GTTTCCCGTTTCCCGAGCGACAGGAATCTAGGCCAAAAGAGCCTCCTGGATGCGCATCAT
TCGATGACAGCCGACTGACTCTAGCGTTCAGATCTCCTGCCAAAATCACGATATCAGTCC
GGTTTGCTTTATGTAAGAATCCATGTGCTACTGTAATTTGGGCGGGTATACTGTGATCCA
TATGCAGAAAGTCGAAGGTCCTCCGGCGTGGCCTCGTAGCTCAGCTGGTAGAGCATTCGC
GGTACTAAAGCGAGGGTGGTGAACATGCGTGGGTTCGAATCCCGCCGAGGCCAAAGACAT
TTCACATTCGGATCAACTCAAAACATTATCAAAATCTGCCAAACATCAAGACCAGAAGCT
GCAGCCTCAGTGTCCCCAGAAAGGCGTAAGTGAGACTTCACAGGACGATCAAATGGGGGC
GTCAATCGAATTATGGAACTATGTCTTGAATACGAGTCTACTGAAGGCAACATACGTCGA
TGGAAAGGGATTCCATTGTACGAGCTAAACCCGCATGATGTTCTGAAAGCATCAGGGTTC
GCAAGTTGAATGTCGCTAGCTTGAATGGGCATCGAGGACGAAGCTGCGCATCAGCTGGTG
ATAGCGGGTTCTGTAAGACTCGGTAACTAGTTCAAGAAGGACAAGAAAGAATGTAGCCAG
GATTTCCATCAGTGGCACTGCAGCAGGCACGGTCAACTGAAGAACCCGTGGGATGTGAAA
ATGGAACAGAAAATGGGAGTGGAGTGGAAATAGGAGAACAAGTTATGTACGGTGTGGGAG
ACTGTTCATTTGTATGCGCGAAAGAGCAGTCAATTATGGTGGTATAGTCTATCATGGTTG
TTAGCGTTGCGGGCTATGGTATTACTCGTTCGCTCAGTCCAGAGTAGGGATTTTTGTTCG
AGCATGCACCTCTAGCCTTTGCGCAGCCAACTGCGTCCCGCAAGGCAGTAGGGTTGGTCC
ATTTGAGATGGCCAA

>FgSTRG.72054.1
CTCATATTTCAATATGATAGGGGAGTCCTGATGTGAATCATGTTGCACCGGGAGCTAATT
TCATCAGAACTTACACACCGACCCAAAACGGTCCAATCATCAAACGCATGCTAGTAGACC
AGAACAAGATTACTTTACATATATTTCTGGAGTCGATTCAAGAGCGAATGATAGGAGTTC
GCCTATTCAATGGTTGACTCGATTGATAACCTGCGGCACCTCCGGGCAAGGTTACAAGCA
CAAACAACTCAGGCTGTTCGAGTTCAGGGCATGCTGTAGACATTCCGCATCAAGCCGAAT
CGAACTCTAACAACGCTCGAACGCGTTATGCACAGAATCTCACTCTGAACATACACAACA
CACACGTGAGTGCGGGCAAGTGCAAAATGTGGCCGCTCAAAGTTTGTCCTGGTTTTATTC
AAACGATTTGCAGTGCGTCAAGAAAATATGAACATGAAGAACTGGCCCATGCTTTGTGTG
CATGTAAATATGAATACATTATTCATAGAAAGTTTGTAGCTCTGATCTTTTGTTATACTT
TATGAAAATATTCTTCGCCGTTTTAGGCATTTGTATTGATAACTGGAATCCAAACACTTC
ACATTCACCAAGTCACAAGCCTTCAGTATATATTTTATCCGTTTAAGAAATAAAAGATTT
TATTGTCTAAGAAATCATCTTTTTGCACTATTGAAACCTGACAAGTAATCAGGCTTAATA
GGTTGTTTGTAACATATTACTAACCTTATTCCAATTAGTCTTTAAACGAAGACGTTCATC
ACTTTCGGGTGACGGTTTATTACCGTAAGATATAATGCCACTATCATACTTCGGGTCTTA
GTTCAGGCATGGTACTAAAACCAAAAACAAGCCAAAATGACGCACGAAATATTGACGATG
GACAGGCGTGTACAAAACATGTCCAAGCCATTAGAGGTGAAGTGGAGAGATTATTTAGGG
TAAGGGGGCGGCTATTCACACCCAATACACGATGAAGGATCTCATCGTTCCTCACACGGT
GCCCCCACAGAATGCAAGAAACACCTGAGACCTTGATGGTCGAATACAGAAAGTCACTGT
TCCGTTCCGTCTCACTAGTTCTAATGAGAAAACTCTTCTACCGTCGAATCACCTCAATTT
ATTGGCACAGAACACATCGCTGATCATAACCAAAACCACACCTGGCCTACTGGGACCTTA
AGTGGGTCTTCGCCACTCCAAGTCTCAGGGTCTGGCTGCCGGTTATCTCCAGTAGTGCGC
TGGGTCCCCGTGGCTATGGGGTATATACCTCTTCCACTGCACTCATGCGCAAGCACGTAA
TAAAAAAAACGTGCATAAAAGCTTGTTGGTCTACTGACAGACCTAAACGGCTCGTCTGGC
TGGTTTATCTGGTTGCGCCCGGATTGGTTGATTCGGTTTTGGTGGGTTCATACGAATGTT
AACCGCTGATTGGTCCATTGATCGCTTGAATGGCTCTACCCTTGTCGGCGATTCCGGTCA
GCTTCACTACACCAGGTCGTCTATTAGCAATGTGCTAGGCCCATTCCCTCACAGTCACCG
AGTGTCCTTCGTGCACAGCGGACAAGATAGGGATCCGTATGGCAAAACGCTACACACTGA
CATTGTAGACTCGTTCCTTCAATAAGAGAAAGATGTCGTCCGGGCAGTGCAGGTAACACA
GATTCAAGAAAGTCAGTCTGGCCTTCCCAGTTCGTGATTTGATCTCGTCTCCAACACCAC
CTCTATCTGTAGTCAGGCTTCCGAGGTGCTTAAAGCTACTCACTAATTCCCACTGTACTC
ATCCTTGGTGGGGAGTGCATGCATCAGCTTTTGTAAAGCACTTTGCGTTTAGATGGCGCT
AAGTACACACCAATGGTAGGAAGGCATCATACATCATGTGATGTTGATGCAAGAGTTAAA
GAGCGCTCAGAGCCAGCCTCCGGATAGCCCAGTGGTACCGTGTGTGTGACTCGTAATCAT
CCACACCAGGTTCGAGTATATCAAGAAATTAAGTTTGAAAACGTAAGACAGATGACAAAC
GCGGCAAACGTGCAACATTAGACAGGGAATATGAGACTGCTTGGAAATTTG

>FgSTRG.76457.2
CAAGCTGAGTATTGTAAAACGCTTCTGAGCAATACACAGCAGAATTCGAACGAATCGCAA
AAGCAAAACAATTTTGATCTGTAAGCTGTACGATACTGGGTAATTGAATGAGAAATAACA
TAAAACATATACAAGCCTCAATTACGAGATAATACAGACTCAAATTTGAGAACCGAGTTT
ATGGCTTGCTAGAGAAAGGCACGTGCGTCACGCAGGTCCAAAATGGGACACGACTGGGTA
GCGCGTTGTACTCGGACATGCCAAGGTTGGTTCACAGAAACACATATTGTAAGTGGCACG
CAAATAGTATATGTTGGTGAGTAAGGTCATGAAAATACAAAATTATAGCGTCATTGAGGA
AAAACCCATAACCCATCCCTACAAGGTCGACGAAAGTAATGGAAGACACTTGCCAACATT
TGATCAACACAAATGATTTTCACCTAGCATTCAACAATCTCCCAGTCATGAGTTTTGGCG
AAGTCCCCATACAGTTATTGTCCTTATTGGCCACAGAGTGGTCAACAAAGAACCCATCAG
TACTTGAAGATTGCTTTACCCAGACCCAGGCAGGAACAGTCTCAACAAAGGAATCAAGAG
TTTTGTTTTAATGAAAGCACTCCCGAGAGTATCTCCGTCTCTCTCGCTTTCCAGATGCTC
TCGCCGGAGACCGGAGGGAACTGCCGGCAGATGAGGTACGGACCCCAGCTCCCCTCAGAC
AGCAACGACCTTGGACTTATATATATACCCGGCTCAATGGGCCTACTGATGACCACGGCT
GGTAACCTTTCCGTTCCGGCTATGTTACGCTCATGCAGTGCTCCCTTCAATAAACATTCC
GCCAGCGTTCGGCGTTCTGCTGTGCTCGTGACCTCCATTCTTGCCACCTTTTGACTTGAT
GTTCCGATTTAAGATCCCGAACCTACCGAGGCTTTGTTAATTTGGCGACTGCAGTGGGCT
GGTGCAGGGCCACTTCGTCCTGAATCCGTGGTTCTAAGTCTGCATATCCTAGGAAAGATG
GTTTCTGAGAGGCTGCAGTGAAAGTTCGAGCTGATTCTCCCCAGCCAGCACAAGTGGGGT
CAGAATGAGTCGAAATTTTGAAACGTTTGTCTGCGTTTGACCGCTTTGTCGTTCAACCCC
CACTGGTTGGTTTATTTGTGGTCGGGAAGAGGTCGACCGCTGTCCGTCACCGATGAGCTG
TGTTTGCACAGCAGATACCTTGTCTTGTGCATGACTACACAGCTTGTGCGGTCATCTACG
CACCGCGGCGAGTAAATTTTTTTACTTTACGGAGAAACTGATTGATATCAAGTAATGCCT
TTAAAAGTCTACAGTAAATATTAGGCTCATCTATTCAATATATGCTACTAGATAGTAGTA
CGATAAAGGTCGGCAAAAGTGGCGTGTCTGGAAAATGTAAATTCCGTATTAGGTGAACTG
TAGCTGATGGATCACTCCAGTTGGAGAGGAATGGTAAGCAGTATGTGAGCATCAGAATAC
GGGTTCATTGATTTTAATAGTTGTCTGGCGCAAATACTGGATTGTCCAACCTAGGTAATC
CGATTTTTCCATGTCATTTTGACCGTTCGTTCTCAAAAATTTTCTTTCTTGCAAAGGATG
CCCAACGGACAACAATACAAAAACGAAAGATGATAAGTGGCCAATACAATTTCGGGTGCA
CTTTGCACCTTGCTTTTCCGAACACAGTAATATATTTCGGAAAATGAGCCTCGTTTCTAA
TCAGGGTATATGACCCCGTTTGATGGTGTATACGGAATTGAATAGTTAGTTATCCTTTTC
GAATCACCGCTAGCGAAGTTGACTCAAGCTTTGCGAGCTACTTTCGTGTGTGCGTACATG
CCTACACAAAGAAGAATGAAATTTGCTTTATAACCCATTTATTCTATGTTCGGCGCGATT
GGTTGGTAGGTTGTGCAGAACCCCAGGCCAGTGCTTGATTTTTGAGTCATTTTCCTCGTC
CGTTTGCACTAGCTCATCCAGTGTTAGGCGACTTCCAGCTTAGATTCGTTAGGGTACGGA
ATAATGGTATTCGTCAAATGTATGCGTGCTGGAACATTCCGGCGGAAACAGATTTAATTC
TTTTCCTATCACTTAAATGTTTCGCACCCTTATAGTCCCAACGTTTGCACTGCTTACTAG
GCGTTTGGTCCATGTTACGGCATGCGCTGTGGAAGCAAACCACTTCCGAGGGTATATACA
AAAGACTAGTTAATCATGAACTAAGAGGTGTGTCTGCTATCAGTTTCTGCATTTGAACTG
CCGTCTGTTAGTAGGCCCGCCACCAAATCATTCTCACCATAACCTACGATCTGCTTCAGG
CGAACAGCCCACCCTTACAGCTAAGACTGCGACCTCACAAAATTCATGAGGCGTGTGGTC
TTATCAATTCATGCGCCCGATTTCTAAACTGCAGCATTGGAGGAACCGTGGATGCGGGGA
AATATAATGTCAATAATACGGTTTTGTCGATGGAAGAATTAAGAATGACCATTTTGTAAC
ACGCAAGCTCACAGTTCGTTACCTGATTATTCCTAGCAACAAGGATGTGTTTTACTTACC
ATGGCGTCCCTTAAAGTAGCTAATTTAGAATATTATAATGGGCTCCTGTGTAATGAAGTT
GCCTGCTGCAGCTCAGATTGTTTTCAACCTCATGGTGGTCAGCAGAGTCACGGGATTTTG
AGAAGCACTGAAAGGTGTTACCCACGTTTAGATGAATCCGCGATGGGGTTTATCAGGCGT
TACCGGCTAATTTTTACCCAATGACAATCTCATGGGCTACTATGTAAAAACCGTACAACC
CAATGAACAAGGAGCAGCATTTAATCTCGGTGCTAACAATACTTTGTTATTTCATGAGAC
CATGAATGGTTTACTTGTTCAGGGGTAAGAATGTGTCCCAATTAGCATATAATTTACAGG
CCTAGCTCTTCAGGCTTCCTTTATTCGTCATTATGATGCGTTATCAATCTGAAGTTAAAA
CACTTTAAGATAGAAGATAATCGAATCGAACAGTCAGTGTTTCTTTTATTTTCATCGCAA
TAAAGGTTTTTTTACGAACTTTAAATGTTTGGTATTGACCGCACTCTATCCTTGAGCAGG
CAGGTTATCATTCATGCTTGTGCTCCTGCTAACTCTCATCTTAGTTACTAACGGAAGGAA
ATCGCTTTTTAATTACAACCATTGGCCAGAGCCGCAAACTGTTCGTCTCCATAGCCGAAC
ACAATAATCCGGTCACCATGGGGTCACATGTGACCGTCACCTGTCCCCACAACCGCTGAC
TATGATTCGTCCTTTAGGAGGTCATCTACGGCACCACATGACACTGGTGACTGATGACCA
CAATTGCATGGATCATGTGATGAGTTGCCCCACTGCGCTGCTATTGATGGAATTTCCAAT
GGTTGATTGATCTAGGCACATTCCTCAACCTGTATGCACTGAAACTACAACCAGTCTGAC
TTCTAGCCGGTTACTTCAACATGACGCATAGAAAACTGTGCACTTGCGAACAGATTTGCG
CGAAAGTAAATCCGGTTGTTTATAGGCCGTTGCTATCCGCAAGGAGAGCTATAAATTGCG
ATTACCAATCTGGGGTAAGTACCACTGGTTATTTGCGTTCACTTGCACCATGCTTCCCAT
GAGTTACGGCGACTAGTACAAGAATGCATCAAAGAAAAACGATCGATCCGAGAATACGGC
AGCAACACTAGTGGCTTGGAGAAATGCTTGGGTCCCGGACCATCATTCTTGATAGATAGG
GCAAAACCTAATGCGGTGAGCGCCCAGTGGTTCACACAGGATGTGACAGAATTACCCGGC
ACATCACCGGAACCCGGTTTACCACAAGTACAGGCTACTTGGAAAACTCGTGAAGGACCC
TTGAGAACAAAGACTTCCCGAAATGACACATCCTTGGAGGCTACCAATGACGTCTTAACA
CAATGGAAAAACTTCCATCCTCGTCTGCCAAAGGAAGCTCGAACACTTTAAGTGGCCTCG
ATCTTTCTGAGAAAATGACTGTTTTCTGAACACCATTTTGGATCTATTTTCTCTACGATC
TTTTCTCACGTTTGACATCGACCTCATAGTGTTGTCCGGTTGTGTACGTTTTACTGGGCT
AACATTTCCGAGGTTTCCGTCGACCTCGCTTTAAAAATCACTTTCGCTTTCGGTCGTTCG
CCGATTGTACACGCTCGCGGTTGGCTTTCTGCACAGCCGTTACGTTCCGTTTCTCTTTCC
GTTCGGTGTATCTCTCGTATCGGTACTGTTTCGGTGCCACGATATATAAAATACACCTTG
CATCTGTAAACCGACTTGCGTCTTCTCTATTCGTCCGATAGAGGGGATAACGTTGGTATT
TCGCTGTTAGACCTAATAGGAGACACGTTCACCAGCCACTCTCGAAAGTCCTCTGTACAC
TCATGGGTACTCCGAGTGTAACAGAATTAACTGATGTTGACCCTGGGCAATACTGCCGCA
TATGTCCAGAAAAGACAACAATGGAAATACAAAACCAGGCGATAAGCGCGGAGCGACAGA
GGCCGTCACTTCATTTACCTAGAGACGGTCTGCTTCCCTTCTCGTCTTCCAAGCAGAAGG
TCTGAACAATCTTGAGTAGAATGGTCCGGCCTGTCTTGTCACCTCCATTCTCGATTGGCG
TATATTCTTGGGAGAAGAAATCGCATGAAATGAACAGGTTTTTGGAATTTCTGATAACTG
AAATCTAAGAACTTCAAGGCCTACGGTGGATTTCCATTCGTAAGAAGTCAGATCACTGAT
ACAATAGCCGTGACAGGCTCCCACAACAGAGTTTACACCATCAACGAAAGATCTGTTTCC
TATCTTTGAGTGTTGCCTTAGAATTTGGCGGCAGATTTCGTTCATCTCGCTCGACGGTTG
CTCAGATGCAAACCATTTGAATTCTTGAGGACAGACTTGGGTAAACAATTTTCAATAGAT
TACGTGCACTCTATCTGTCTAAGCATAATGCCATTATTGATTGGGCTGTGGATAGATTCG
CCGGTAGCGGAAGGAAGGCGGATCACAAGACAGCAAACTGATCGTGTAAATAAAAGACTA
AGGAAATTGAGAAAACAACTACCACATGAGTGTAGCAGGAAGTGTCGAGGGTGGGACGAG
TACCTCTTATGGGAGGCCATCGACTTGGAACAATTTTTGCTGTATTCTGGGCGTCATAGC
AATAAAGGATAATATGTCATGGCATATTCACAGTCATTTCACACTCTTATCTTGTGCTGC
CAACATTCTATTAATAGGCGATATATACTATGATTCCTTGGGGTAAATTATCACCACTAT
CTCGACTGTTGATTTTTCAGGTGCTACCACAAGCCATGTTCTTCGCCATCATCTTGGATA
GAGATAAGAGGGATATGCGAGCCATCAGCCGGACTTGTTGGAATGCCGATGAGACGTCTG
CTGCGATCCCCAATGTTATAGAGCAAAACTTTCGCCGGATGGTGAAACAGTATCAGATGC
CGGATGAAAATGCCTCCTTGAGAAATATCACCATCATCGCTCATAAATGGAAATTCTCTT
CAGTTGCAGTAAGCCGAGGCATATTACTGCTCTCAAGGAAACCTAAAACTCGCACGGGAA
TTACAAAGGATGAAACTCAGTAACGGGTCTCCGTCAAACTATCCAGTCATTGGAATGAGT
CTACCAAAAAGGATTTCATAAGTTATTATAGCTTTTCAAAAGTAGCCTAAATCAGAAGGA
AACGAGCAGAACAGTGGTCCACCTTGGACGAGGAATGAGATTCATAAAGATCAACCGTGG
TTTCATTAAAGGCGCAAGTTGAGACACTTTTTACTCTACTACGGTGCTTTGAACAGCAGC
TGTGAATCGAACAACAAGGAAACAGACGGACGACTATCCGCAAAAAAGCGAATGCATACA
ACGGGCTACGGAGAGGTACGGTTTCGTTTTTTCCAAAGTTCTGGAGATGGATGTTCCGAT
CATCTACCCATCAAGTTTCCTGTTCAATCACCGAACAGACCGTCAAGCACTACCAGTCAG
TGTATCCTGTCACACTGATAGGCTCTTACCGGAAGAGACCAGGTGCCCGCTCGTTGATAT
GATGGAAATGATTACAGAAGTTGCACAAAATACTGTAAACGTATTTGCGTTCATACCACA
GCTTTAGATAAACGATAACAAAGGTGGTGCTCACTTGTTACCAACATCGACACTGATGAA
TCTGCAGGAAGTAGACGCAAGTAGGTTCATTGCTGGTACTAGCAGTCCGTTTGTACATCT
ACCACTTATATCCAGATAATTTTCTCAAGAATTCACTTCTAGGTTCACCAGAGCGGATTT
CTTGAGGAACTTCGTAAACAGTTCGTTATGCCCCGAATTTTGTGTGACAGTTCGACAACT
GATATAAATCATTCCGGCTCTCACGGTAAGGTCGCTTTCAGGCGAACTTTATCCACGACC
TCGTGGATAGTAGGTTGTACACTTTCCTATAACTGCCTTAGGCTCCATTCGGGAAAAGAC
CGTCGGTTTTACAAGCCGGAAGCTGGGAACTAGGTTATGTGACAGCGGCCACAGGACACG
GACAAAAATCATAAGCGCAAGCCAGGTGTAGCAGTAAGCTCAAACTTCTAGGCCTGTTTC
CTGCGAACTTAGAAACCTGGAGACGAAAAACAATGGCACGCGGGCCGAACAAGCAGGCTG
GAACGAATAATTTGAAGTAAATTTATGTAATATGTAATTTTAAATGTGATCATAAAGCCT
TTTAAGGTTTTTCAATTTGTTCATCTGCAGGATGATTTGTACTAGAACTAACTGAACTAA
AGGGGGAAGGCCATTTTCAGAATTATTAGCTGGCTGAAATCTAATTATTATTATATTAGA
ATACCGATTCGGCAATTGGTCGCGGGATGGGTCAACCCGTCAGGCGCCTGAACAGGTGGA
GGGTCGCAGCCGGAAGTCAAACAACCTAATTTCATTGATTGGAAAGGAGTGGCCCGATTG
GTTAAGGGGGTTGAAGATAAATTTTGTTCACTGAACGAGCATTGTGCACCCCTCCCTCGC
AGCGGTCGACGCCCAAAAGGAGGGCTAGATTAGGATCCCACGTGCGACATTGATCTTACA
TTTTTCTACTTCTTGCAATGGTTAGGAGGTGGTCAAAGTAAGGATGTAAATTGATTGATT
GACGCGTAGCAACCGATTTCGGCACCATTCAAAACAACGTCGATTTCAAATAGCCACGGT
ACTCTATAAAACAAATTAAGTAATTTTACAATAATCAGACCTCAGTAGTGTTCCCTTTGG
ACTCTTACACTCCAAATTGAACAACAAATCGACAACTGCAGCTGAACAAAGTTTACCATA
CACCCGGTCAAGTTCCACATCAACATATGCACATATACTCACTCGGCTCAGAAATGTACC
CTACTATTTGCGACTACTGACATTTATATCGATCGACTTATCTTTTATTTATCTGAACTG
ATGCCATGTTTACCCTCATCCAATCATGTCCAGTTACCGGATTCTGTACCCCAAAACATG
AAACGGTTTCACTGTTCAGATCTTTATTATGAATATCGCAATTCATGGTATACTCTTGAA
GAGACCATTCATCCACTTGGTAGGTTGTATGTCACCACTACATTTATCTAAACAAAACCA
TCATTTAAACATTCGTTTCTCACCTGCCAACAATGCCACAAAAACGAAATGGTCCTCCTT
CCGGCGCTTCATCTGCGTGACACCAGCCCTATGTTCAGTGTATCCTTCTGTTGCATCTTC
TCTCATTCAGCCATTTGCATTTCATGACAGTTGCATTGGCAATGGAGTATCCACAATCCA
GGACATAAATAGTTCGATTGCCTCCTTAGCTTTTCATGTCAGACTTCAGCATATCCAGCC
TTGCAATCACGTGCACTTCCTGAGAGCTGTTCATATGTACTACTCTTATACGACTGCATC
AGTCCACTACTTGTCCACCTCCCGCATCCACCTTGTTACCAACTTTAGATGCTTTCATGC
TACTAATCAACGAACCCGGACAAATCCATAATTGTATCACGTTTCACTCATCTATGAACC
ACTGCCGCTGCTCCGCCAGGATTCATGGTCAGCCACTTGCACCACAATCCATAGTGCTTT
TTCCACATCTTCAGCTGAACATCAACTACTGTAATTTAGGCTGCCGTTATTCTGTTTCTC
CCCCCCTCCAAAGTCTCAGGTTGGACTTTCAACGTACCTAGTCACACAACTATCTGCGGT
TTCTGAAGGCTCCAGTGATGTACTAACCCCAGTTTATTCCGTCAGACATTAAACAAACAA
ACCACCATTATGCCTACTTTGTTGTAAATTTGTGTTTCTCATCTGTCAGTCTGGGAGTAA
CCCCCGATATACAAATAGTTGAGCACCGTTTTACCCACCTATTACCTATTGCCACTTTTC
CATCAGTCCTCCACGATTGGGCATCTATGCCAAAGAACACTGCGAAAGCAATTTCTCCAA
ACCTTTGCTGGCAATGAACTATACGTATGCCAAGTTACTGACCTTCCAGTTGGTTCCCAA
ATGCTCCATGTCAGACTCCTACCAGAGCATCCCGTTAAGAGATTCTTTACATGTTTTGAC
AGTATCGTTTGTGCACCACCCCCACACGACTTCATAAGATCAACGTATATCAACTCCTCT
GTCCACCCTGTTATCAACTTGTGTTCACTATTTAACCTGAAACGAACCCCTCATTCGAAT
CGTGCTTCACTCACCAGTCAACTTTCGTCACTCTGCTCCATTAAAATTTCCAGGCTCGGG
CATCTACATCCACCTCTTTATGAGGGCGTCCTCCACAACCTCTTGATGAATAGTAAATAC
TAATTCAGTGGTAAAACGGACTGTTTCATTTACGCAATTCCCCTCGTCAGAGGACACCAC
ACATCCTTCGGTATACTATTTCTACTATTTTCCGGGTCATCCGGGCTACTGGTTCAAGTG
CATGTACCTCATCACCCAAAATTCTCCAATTTTTCGTTGGTGATTTTTCGAAAGTTTTCC
TCGTCAGTTTACTCACCCCTGCAGCCCTACATCGACGCTATCCGAAATACTGCGAGTTTT
TAATTCAACCCCGCTTTACTTCATCATGTATCTCGACCGCGGAGCCTATTTCACTCATTT
CGGAGAGGTGCGTCCACCTGACCTTCAAACTCAAATTTGCCGGGCATTCATTCGTGCGAC
CACTTAAACCTGTACACTCTTAGGCTGCATTTACCCAAATGAATATCCAAGGAACATTTT
TGTGACCTCACTTGTACAACATGATCATGCAATCGAGCATACTTCGGGTGTCCCCGAAAT
AAACCATTAT

>FgSTRG.46525.1
ATTTAAGGTGCGCTTTATCCGGAGAATATTTTCATTCTCCTTGTAGTATTGCCGAGTAGT
TTTCGGTGTTTTTTGAGGCGATCTTTCCTCGCTTCTAATCTTTCTTTTTGTTTTGTTTTT
TGTGTTAGCGGGATTTACCTGCTAGTGTCACAGTGCGTATTTCGTGTTTAGGTAAAGAGC
ACTTGGGTTGTTTTCGCCCTCGTTTTTGGGGTTTTCGGTATGACACGCGTTTCCGACCCG
TGTCTAGCACACAAGTGCGGAAAACGTGTGGTAAATGGTATAGAGTGCGAGATATGCAAG
AGATGGGCTCACCCAAGGTATTCAGGGATAGCAAAGGACATCTATGTCCTTTATAAACAG
AACCCATGGGCTGAATGGGCCTGTGCCCCTTGCAAGGAGGCGGCCAGTTGGCCTTTAAAC
TGCAGGCCCAAGGGCAGGACCAACGCCCACTAAGTAGTGCCTCAGTTGTAAGCCCAAAAC
CACCGCAAGCAGGTGGTAGGAAGTCGTTTGCGGAAGTAGTATCAACACCCGAGAGGACAA
TCATCCGAGCGAATGTACCAGTTCCGAGAGCTTGCCAGGCGGTCCTTGCCTCAACTCCTC
TGAAGCAGACCGACGAGGGCCAGTGGACGGAGCAGAAGCCGAGAAGGGCAAGGCAGGTCA
AAAAGAAGGGCGACCGTAATAGAGCGAAAGATGGGTTTGCTAGGTTGGATGACCCTGCTC
TTC

>FgSTRG.52653.1
CCAACATGGACACAGAAAACCCACAAGAAACTCAACAAAATGATGTATTCACCAATTTAC
CAGCATAACCTGGCCTATTGTAAAGGTCTTCACTCTTGTCTTGCCTTATTTTCTTCCGCA
TGGACACGGCATTCCGATTGTTGCTTATTCCTTCCTGGAACTTCATCCATCCTCCACTGC
TGACACCTTTTCAAGGGGTACTATTCCTTTTCATATCAGCAAATCTATGAAAATTAGTAT
TCCTCTGCGAACCTCTTTGAATGAACATGAATAAGCAGTACCGACTTTTTCTCGCACCAT
TCTTGTAAATATCGTATTTCCTGCGTACTAAGCCAATGTCCGTCTGAACATTCCTATTTC
TGGCCCATTCACTACTATTGCC

>FgSTRG.34436.1
GAAAACGTTACCCAACATCACCTGAAATTCTAATTTTGGTCAACATGACTGTTCACTCTG
GGAGTGGTGTTCCCAACTGTTGAACCCGGTCGAAGTGGTGTGGAAAGACCAGAGATTCAC
TTCACCAAAGTTACCCATAAACCAAAGCACGCGATAAACTTCCGGGATTCAGTTCAGGTG
TATATGGCTCTTCGTGATCCAACACATACGCAAAACGTTTCGAAAGCAAAGGTATCCCCA
GTTAACCAATCAGAGACCGACTTGACAAAATTTTCCGTGAAGGGGCATCAAAATTCCAGA
GCATCTGGCCTGTCTCAAGCTGACGTCAACTGGTCGCGCGTAGACAGCGTACGACACGCG
CTACAAGATTACCACCGTGAAAAAACATTGGTCAAAATGGAACAGAAAGCAATCAATCAA
GGAAGGTTTCGCGAAGCTGAAACACTGCACCGGATGCTGACGGAACATTAGAAAGATTTA
GCAGAACGAATGCAGAAAATAAATGCTTCTGGAGGCAGTGAGCACGAGAAGGTCAGAAGG
AGGAAGATTTTCGAGTGGAGCAGCGCTTATTTCACAGGGATTTTTATGAACTGCACGAGA
TTCAAACTTGTATTATTATTATTATTATTATTATTCATACCGTTGTCTCACGGCAAGCAT
CACTGACTTTGATACACCTCG

>FgSTRG.30858.1
TGTATTATTATCATTATTATTGAAAAATCTTACGGAGACCGCTACCCATCCAGTGGACGC
GCTGAGAACAAAATTGACCTGAAACCGGGCAAGAGGAACCATGATACAACTGCTTGCACG
AGAAAGATACAACACATGGTTAGCTATTGAAATGTCATATACGTAAACACAGACATAATC
TTTTGAAGGAACGATCACAAGGTTGACTGCGACAAGTATATCAGAACCCACGTAAATGCA
TGCGCAACAACAGGCCACTCAGATTTGTGCGATTTTTGTGGGTCTGAGCATCCAAGTGAA
ACGTAGTGCAATTGTTGACGGTGATTGTGAAAAAAATGATTGTAACACAAAATACGGTCA
AAATAAGAAAAGGATATGTATACGAGTTTCGAATGATTTGATGATGGAAGACAGAAGAAG
ATTCTCCGAAAGAAGAGACCAGAGAGAGAGAGAGGTAAGTAAATGACAACAGTAGTGCTT
TGGTGTAAAAACTTCGCATCAGTTTAGACGACAAAATAGACCTGAAAAGGAATGGAATGC
ATTGTGGGATTTTTCTGATCGAAGTGGTTAATTACCACACGGATCTCGAAGTACTGTTTT
CATGCATATCGCGAACAATGGAATTTACGGGGCAATTGTGTCAGACACTGTACGGGGAGG
CGAAACGGGATCAGAACGATTACAAAGTACACGTGGACATTCGAGCTCACTTGAACAACA
AAAGTCTGCCATCAAAACGACAACAGGAAGTCACAACAATGAACGAGGACGAA

>FgSTRG.53101.1
AGAACTCAAATGAATTTTGCGGAATGCCAGTATAGTCGTGTGGACAGGCAAAATAACCCA
GATGGTTAACCAGCGCTCCTACAATGAAGAATGACCTGAAGTACTGGCCTTAGTTGTCTC
GCAACTGGTGAAGACTTAAGCCTTCTTCAAGGTGATCAAAAGATGGTCACCAGGTGGTAG
ATAACAAACAAATTCGAAGCTACAAGACTGTTCCACGTGATCATACAAGGTGGGGATTCG
ACTCAACAGAGTGCAGGCTATATTAGAATAACAAACCCCACCAAAAGGCAATGTAATATG
CTGTTCTGAGAT

>FgSTRG.7509.1
TGGACACTTTCTACCACTTCTTTCAGCAAGATAATTACTCGGACTCTCCATCTGCTGATC
GCACGTACGGATGAGCCAAAGCCTACGACAAATATGTCGAAAAGTTGTGGCGGTTGGTCG
AAACTACATTGAACATGCTAGGGAATTAGGTAATGTGATCAGCCATGACCCAGTTGTTTT
CCTGAAGCCGTCCAGTTCCATTATTGAGCCGGGTGGAAAAATACGAATCCCACATGGAGC
TACAGAAGTAACATCACGAGGTGGG

>FgSTRG.72608.1
GTTCAAGAACAGAACTTCGAATCACTGAAATGAAAGGATAGCTCGGATACCGCATCCAAA
ACAGAAGGAGCCTAAAATCATTGATACAAAATTTTCCCGTGACCTGTCAATCCACATTTT
GTGCATTTTGTACAAATGCAATGCATCGACCCTTCGACCTGCCAACGACCTCTTCTATTA
ATAAAAAACACTTTTAATTTTCTGTATTTACAATACAACAAACTACAACAATTCTGGATG
GGGGCATCAGTCAATGGAAGACAGTCTAATTAGGAAATGACCGGCAACGGCTGGGAATCG
AACTCGGGTCGTTGTCATCCCAAGTTCACCATGATATCAGCTTGACCATTTGTGCTATAG
ATAAAAGAATAAATGACACCTCCTCAAGCTCTGCCTCGCTGGACGAATTTAAGCATGTTA
CAGGCAATATCATTTACTCGTAATCCTGTAAGAAGCCACAACTACGTAAGTCTTACAATT
GAATGCATGAAAACATTCTGACATTTTGCTGCCAAATTATTTGCTTGAATAAACCCATTA
GTCAAAGTGTTATTGTGGATCAACTTTCGCTCACAGATTTGTTTCACAAAAGCAATTTAT
CAGAAC

>FgSTRG.31079.2
CTNGTGTAATAGAAACTTCGGGAAGGTCGCACGATTGGTCGTATCAACCTCGTACAAGCA
AAGGGGAAACTGGAAGAAGGTGAAGAAACCACCAATCTGGAAGACGGGGCAACAATTCAA
GAGGACTGATTCGTAATGTGTTTATATTTGTATTTTTACATTAATGACAGTGTGCCACAT
ATTTCAGATAAATCCTTACATTGCTGAAGTTCGTCTTTTCGCCTTTGGCTGACTGTTACA
GTTGTGTTATGGTCAGGTTTCAAGCCGCCATATTGTCGTTCGAGTAATCGCTAGGAGTTT
TCTCTCCTCGTGCATTGCATGTCGAACACGCTCAGCCCCGGCGGAAGATCACTGCTACTT
GCATGTGGTTGGGTTTGTAATTTTTGTGGGTGTACCATCTAGTTTAATCCAGATTGTTGA
TGGTACGTGTTTTAGCCGCAAAATAGATGTCTTCTTATGCTCGATTATCGTTCAAACTGT
GAATTTCCGGTAGTTACCCTTATTTCACTCATTTTAAGCGCATGAAATGGGACGCTCTGT
AACTTGGTATTCAAAGGCATTTCAGTGTATCAAATACATATATTGGAATGAAATGTGCAT
TAAGCAGTGCTCGTTACTCCGTTATTCGGTTACTTTTGTGTCGGTCTGCTTTTGATCCAC
AAAGACCAGTCGAAAACCGACCATATGAACGAGCTGTGTGCTCCCCGAGTGAGACGCATT
GTGAATCACACAGGCGCTGTCTGATATCTTTCCAATTACGAAAGACCGTTTCAAATTTCT
CGATAGTTTTGCTGGCATGCCACCTGTGCATACTGTTTTAAAGACACCAGATTATTTGGT
CACGGCGGGGTGCCGAATTCTCGTCGTAATACTCCTACTGACGCCTCCAAGCCGCCCTGA
GGTGTTCGGGAACTAGCTCCTCTCCGCGTTTAATAGAACCCAGTAGTTTGCTCACGTACT
CATTTGCCAAGGTGGTGAGGTTAGTGGTGATGGGTAGATGAACATCCGTGGTCAGCCGGG
TCCCTTGATCAGAGCATGGCAAACTTATTTTTTGATTACTCGACGAATGGACCCTACTAC
GGTAGGCTATTAGGCGTCAGAAGGAGTATTAAAACAAGAGAAAATTCAGCACCTCGCCGT
GGCCAAATAATCTGGTCTTTACAACACTATGCACACAGGTGGTATGCCAGCAAAACTATC
GAGAAATTTGAAACGGTCTTTCGTAATTGGAAAGATATCAGATAGCGCCTGTGTGATTCA
CAGTGCGTCTCACTCTGGTTATCCATCGTCTGTGGTTCACTTTTATAACCTGAAAAGTTA
TGGAAATGCAATTCGTCGGGATAGTGATATAGTGCCTCCGGCACAAAATTAGAAGTTCCT
CCAGAGGGCGGGAAAGCAGTGGCTCAGTGGGAGGAGCCAATCGGGGGAAAGTGCAGTGTT
ACGGGATTTAAAAACGGTCGCATAACGTAGGATTGAGCATACTATCTCATGTCCTTTCTC
TGTTCCAGCGGAGCACATCAACCTGGTGGACTCCGAAGATAACTGAAGACAGTGTGTTTG
GTGCCGGAGACTGAATCGTAATGAACATTTCTTCTGTTACTTTAGTTGCATTTATAGTGT
GCCACTTTTCTGGATATACTCTCAATACGACCGAGTCGTCGTCTCGTTGGACGTCTCAGT
AGTGTATGTGATTGAATACTTGCAACCGTCTTTGTAGGAACTCTGACCCCTGAATATTAC
GGTTCTGTAACACATTGGCATGGACCGTCATCCGCGTGCTCTCCGAAGAAAAGCTCGAAG
AACTGATGTGGCGGTTAGGTTAGGACTTGGCTGCCGGAGCAT

>FgSTRG.46279.2
AGGTTCTCACAGACACTATTCTCCCACATCATATAGATCGTGGCAAATGTATGTCCATTT
TCTACAACAGTTCTCAATACAGATATATAAATGCAGGCACTCGGCCCTACAACATTTCGA
CTATTCCCTATCTAACAAGGTTCTTGCACAACCAAGTATTTGTAATATCACAACAAATAC
AATATTTGGAACAACACAGGTTCTTGCTTACTATAACCGCAGTATTTTGTTTTGCTTTTT
GCAATGTACGATTTGTCGATTTAATCATGTATACCTGGTCATGGGAAGGATGAACATTCA
TCCCATCCATGGCACTGAATATGGAAGTCGATGATATGTTGACTTGTATTGTAGCTACTT
CAATACATCTTGTGTTTAAATCAGCTTGCCAGTGTGGGCTTTCCCGAGAGCTCTCGTTGG
GCATTGTACCCCATACAGTTTAGTTTCTGTTGTCTTTGTGAATGAGTTGTATGCTCATTT
TCGTCCATATGTAGCATTTGATCTGTTTGTGATCCACAACCTCAAAGAATCTATAACCCA
TTCATATCGATCATTTTGCCTGAAAGTGTTGTTTCAGACGTTTCGTGTATTATGGGTCAT
TGTAATTATCATAAATGTTACATAGTTACGTAAACGAAGACCGGCTATGAAATAAATGGA
GATGTCGATGTATGATTTCGACAAAAATTTTTGAAAACTTTGTTTCACTAAGTGCGTAAA
GATGGTGTCGCAATCGGAGTGAAATTGCCCCTTGACGCTGATATTTGAAGGTACGTGGAC
TTTTCACTTTTAACTAATATATATAAAGACAGATCTATTTATTTACGGTTCCGTGAAGAT
CAAAGCAAATTCACAATTCTCTGTAAGGTGTTGATGGGCGGAAATATTTAGGTATGAAGC
GTGCACATGGAAGTTAGCTGCTTTCCTTAATATTCCAGCTTATTCCATGATGTTTCACAT
GTACATTATTATTCCATTATTATTGTGCTGACTGGTACCTATCTTTAGTGAATTATTTCA
GACTTTTATTGAGCGTTTACTAAAGTATATGAAATATTACCAGCTAACTTGTATTCTTTC
ATGTGCAATATTTCTACCTCTATAGTCCAATATAGAGGAAGTGCATTTTCATATTTCCTG
CACATTAGAAATGAATCATACATCATAATTTTACCATGGCCATTGTGAGCTAATTGTGGA
AACAAAATGATCGACGCGTCCCTAATTTCATTACCCTGAATGTGTATTTATCAAATTGGA
GTGATGTTTGTAACTTAGGCGCCGATCCAATTAGGTTTGATTATTTCCCATTCAATATCC
TCTGGTGGATATTGCTATTGCTTTACTGACTGAAATTCTGTTTTAGTGGATCGGGTACGG
CTGAATCGTTTTAAATCGGTCAGACACCTCGAAGATTTGTCACACCTTGTCTTTCCTAGA
TTGGAAGGTTTTGGTTTCCTTTGTGTGACTGTCTACGCATGGAAATTATTTCGCTGGTTT
CGAAGTGATTAAATGCATAACATAGGTTATTTGGGCTCTAAAATACCATAATTAACTTCA
CAACGGAGTAGTATCCACGATATTCAGATCAATGCAGATTGTATTGAAATGAAAAATTAA
TTCGTCGAGTTTGTTGGAATTAATTCATGAATGTATCCCTTGTGATAAGTAAAGCATCAA
CCTATCCTGAACATGCGGATGGTAATCTCTTGGCCATGGGCATATTATCAAAAGTTATCG
TACAAATTCAGAATAACGAAATAATGGACACTTTGACGGTGATGTTACCATAGTTGATTC
ATAACGACCATGTTTAAATTATGATGCGTGATTCATTTCAGGTGATCGTGAAATACGGAA
ATGCGTACAGATCTGAAGTTATTTTGGACAAAATTATTCATGTAGGTTTAACTGATGGGT
CAATCGGGATACCATATTGTATAAACTGTGAATTGACCTGCCCATCAAGAAATGCTGGTC
CTTGAAGTGTCTGTAACGCGGTTACGGAAAGGCACATGGCGCGACGGAAACGACAGCAAC
AGCACGAACCACGACGGCGGGTTGATACGGACACAGAGACAAGCAGTGTCGTTGGATGTG
CTGGATGCAATGTTCATCCGTGGGGGTTGCACCTGCACGATGTCCAAAGGCAGAGGAAGA
ATGATCACCGATGAGTAGAAACGCAGTTAATGTACAAGTAGGTACCAACAGTCATCGCAG
AGAACTGGACTATTGGCATTCGTATCCGTCCCACTAACCCTAGCGAGAAAATTGTTATGC
CTTTGAACATTCTCGGTTTATTAGGTCAAAAGTCACTGTTCATCTAAGAAAGAATCATTG
TCACCAATCGGCGCAACATAGATCGGTTGATTCAAACCTGCACTGGATAGCCTCAAATCT
GTTTCGCTGATTGATGATGTTGTATCAGGGACAACAAGACGTGGTAGGATACTCGTATTT
TAACGGCCAAACAAGTCCAGTAATGAACAGTTGCCCGTGTCCGGTAACTTGCTTCTCTTG
GGCATCATTTTTAT

>FgSTRG.47382.1
ATAGTCAAACTGGCTACCGCTGAAAGCGGTTTGCGCGGTGGCTCTGATCACTTCGATCCA
ACCGGAATTCGACGAGCCACGTGGGAATATGGTCGGAGCGGATTTGAACAAGTCCGGGTT
GTGATCTAACTGCACAGTGGTCAACGAAGTGCCCGGGGTCCCGAAAATACTAGTCAATGC
GAACAGCGTGAATTTAATCCCAGATTTTGAAACAAATCAGCATGGCAAGGAAAGATTTTT
CGTAAAGCGAAATCATTTTCAGAATTACACAGC

>FgSTRG.83361.1
AGCTGCGTTACACCGCGTAGCTTTCTCGCTGTTATCGGTATAGTTTTTATTAAGCTATCT
AGGATAATCCCTAAAACTATAGCTCTAAGGTCTGTTGTCCGACCCAGAAAAAATCAAGCG
ATTTTTTCTGAACATTAGTCCCTGGGACCACCCGGTGGTAAAAGATACACACAAAAGTGA
TCATTGAACTGCTCTTAGGGTAGGAGCTAAGCGAAACATCAGTCTCAGTGAAACCACACT
AGCAGACTCTAAGATACCACTCAGGGAATCACCTTAGTAAAGAGACTAAAGCCGTCTTGA
CTTGCGTAATACATCCGGAAACTTTCAAACAGCACCATCCGCAGAAACTGCTTGCAGTTT
TTAGCTGAACAACTGATACATAGTTAGTTCCGCTGATATTGACCCCCCGTGGATAATACT
TTCTTCCCCACCTAAGGCTCACATATATTGGCCATACTCTGCACTTAATCCATTGCTTCC
GTATAGCTCTCTTACCCCCGCATATTGCCACATCTCATCCGACTGGTCATCCACATCCTT
ACCACCACAGATATGCCTACATCTCCTCCCAACCGACCCAAAATCACTGCCAGCAACCGC
CGTCGCAAGACTGCTAAACTGCAAAACTCACTGAATAACTGCTCAGTCTCTCTGGTAGAT
ATACTTGGACATGCTAATAGACAAAATACGGAAATGAGCAAAAATCTGAGCAGTCTTTCC
TCTCGCATTGACTCCGCTG

>FgSTRG.973.1
TACCATTGGTTGGCATTTATTTGATATGAAACGTGGTGATTCACATTGCTCAGCTAGTAC
AAATTATTAACCAAAAAACTATTATTCGAATAAAGAACAGAAATAGGATGCTGACTTTTA
ACTAAGCCAAATGATAAAGGTTAAATTCATTTTTCGTTTATCAACTTTATTTTGAGCTTT
TCACTGTTTCCAATAAATTGTTTGATTCTATTCCTTTCTTCTGAGTATCGGTCAGTTCGT
CGTGGGAATCGGATTGGTCTGACATAGCCATTTTATTTATTTTGGCTTTTAGAAATGAAA
TAACGATAGATTTCATTTCATTGATGGCTTTGACGAGTTTTTCCAAATTACGGTTAATTG
TTTTCAGTTGTGCTGCTTTCATCTCATCTTCTTTCTTGTTCCGACCATATTGGTACATGG
ATCGAAGGGCAAGACCATCAGGCAAATCATCCTCGTTTAATGAATGATTTGCATCCCATG
CTACAGGTCCTTTCGATTTTATCGTTTTGCTCAGTTTGCCTTTCGTCTTGGGTACTGCTT
CCGGAAGTTGTACGACGAAAGCCAGTAATAAAACAACTGAACACATGATCATCGTGTTAA
GTCAAAGCTCGAGACAGCGTAACC

>FgSTRG.57924.1
CCGGTTTCGCGGTTGTTGCCGCTCATCAGGTATGCGTACCCGGTACTCCTCTGCCCACTC
GTCCTCATACTTGTTCATTCCGATGTTATATGTTCACTAGAATCTAATTTGAATCGTCCG
GAGTGTGAATGGATACTCTTCGTTGAAGAGCCCACTAATGAATCACAACTGTGATTTCTC
ATAGTTATTCGTGTATGGGTTACTGCTAACCCTTGGATATTGAGGCAATCGTTTTGTAGC
GTTGCTTTTTGGAAAGTTCGTGAGATCTTGAGTACTAATTGCTATGTAAGGTCGGTCTTT
CATCTTCAGATTTTGGGAAATAGAATACATTGTTATGCCTAAAGAGACGAGGTGGGAGAG
TTAGTGGAGGCGTAATAAGGTCCTCAGTGCAAAATGCCTCTTTTGTGGAGAGGCGACATT
AGCAGAGCACTAGCGTTCGTGGCCGAAATCACAGTCAGTAGGTATGCTAAAAAACCGAAT
GTTGCGAAGTATTTCTTCAATGTTAATTTATGACAGATAGTTACTCCTGGTGTCCATGCT
GTTGAAGTAGAGCCACAAGAGTTTAGCCAACAGAAGGTCTGGGATCTAGGGGTCTTTCAA
GCAGCGGTCTACTCACTACCAGCGCATCAAAGTCGATCATCTATGTAGGTTGTTATATTT
GAATCGTTTTATTTTTTTCAGTCGGTAGACAAATAAGGCTCGGAATAACCGTGTGTGCCG
AAAACAACGTGGATGCCTGATGATTTTTTAACCACCATGCTAACCACGAGGCAACGTCGA
GACAGGCTGCACGTTTTGAACTATCGTTTGCCGAGTGTTTCGCGTTACCCAAGGACAATA
CCTCGTACGCCACGGCTAAGAAGCAGTTAGCGGTTTCCCTTATGAATCGTATTTGGGAAA
GCTCAGGTCGTCCTTTAACAAACCCGCAAGACCAGCAGAATAATTATAGCCAAAAAATCA
TGAAGCCACCCACATGCGCTCCGAAGGGAGGGTAATGTCGTTCCGGATGATATCTCAATT
CCTGTTTGTGCCACACGCATTCTTCCTGTGTTCTGTGTTCAATACTCCACTATGCAACCA
GGTAAAATTATCATCCTCAACAAACACCCTGCGAAAATTGTAACTTGACCGGTAATGTAC
TTCTTAATGCTCTGGGCAGTTATTTCGCACGGTGTGCCATCAAATCATCTGTCCGTGGAT
GGCGAACTGTTGGACACACCCACTGCATCCATTCACGTGGTCACTTGTAAATGTTTGTCG
CTTTCCAATAATCCCTGGAGCGCTATGTTTTTATTTTGCCTACGTTCACATAGATTCCAA
TTTCTCTTCTTCACTTTTCTATACTACGTGCCTGAGTGTGACTATGAACGACGCCGGGAG
TGGCATTAACCAGCTACTGGTTTGGAAGTGCGCGAAGAAGAGCAGTTCAAAAACACAGAC
TCATTGTTGCCGCCATGGGCGAGTCAATGAAATTCGTTGTCTCTGACTAAACTCCAGACG
CTGTTCGTTCCATTCCAAGAATCGCAGGAGAACCGGTGTCTGTCGTTGAAAGACATAAAG
CGTTTGTTTATCACCACTAGAAATCAAGGCGATGCAAGATAACACAACGATCGAGGTTCG
TCCATCACGTCACAGGAAATGCGACAGTTTCTCAACGGCAAAGGCATTTCGGTTTGCAGA
ACAACTCCCTGTAATCCTCGAGGTAATGGGTAGGTGATGGAGAGCACTGTTGTCGTCCGG
CTCATTACCACACCTGATCTATTGAGGTCGTATGTGGTTACCACTTTAAGTCTCAGGATC
ATAGATGCCGGTTTCCTTCACACTACAAATCATGAAAATACACAACCACACAAACTCGCT
CTCTTGCTCGGTCTGCTCACTCGAAAAACAGGCACAAACTCATCATCCTCACTAACCTTC
GCGGAGTGAACCATAATATCGATTCTGTGCACCAATTTCTCCAATCTTCCTCTCCTTTTC
CCCTGTTTTTGACCGAAACCCAAATCTTCCCCCCATCAGACACCACCCACCTCCAGTTTC
CCAACTATACCTTTCAATCCTCTTTTTCACCCAAAGCTAGTGTCTGTGCCTTTTTCCACC
AGTCAGTTGCCACATCCAGAATCCAGAATCTTGACTTTTCCAGTCGTGAATTTCAGTTGG
TGTGGCTTAAGCCCCGACTTCCTTATTTTAATCACTACTTTTGTGTTGTTTACCGTTCAC
CCAACAGTAGCGACTCGCCGATCTTGATTTCTTATATTCGAACATTGAGCACTTGTTTGT
TACGGATCCCGAATGCCATCTCACCGTCCTAGGAGATTTCAGTGTTCACAATCGGGATTG
GCTTATTCACTCATCGGACACTTTGCTCTGGGGT

>FgSTRG.18544.1
GATAACTATGAATTACAATTGAGACTGCTGCTGAGATGTTGGAATCAGAATTGCCACAAT
CAAGAAACAGTGAATCATACCGTGAATCGCTGGTGCCACTAAACCCGATTCATTAAAGTC
TCCCATTGAAGAAACGGGTGAATTTTCAAGATTGACTCGCAAACGAGTGAGCGATAAATA
AAAGTGGGAATGGATAACACACCAATGAGAGAATAAAACATAAATCGCGATTTGACTCAG
GTGCTCCATCCAAGGCACTGCCAAATTGATCAACACGATCTGTTTATTCCAAATAAATGT
CATCTGCGGAAACTGCATAAGATGCCGTTTGGCAATGGCTGCATGACAGAGATTACAATT
ACAAACGGCGAAACCCCACATTCCCAGCATCCATATCCTATTCGATAAAGGTTCCTTTTC
TGATTCACATCAAACCGACCTAGCCGGACAAACTACGGAAGATTTTGAACCTAGACCTGT
AATATTTGCTGTCTGTTTATCAAGTGAACATTTTTAATAAACTAATTTGTGTTATAAATG
GATGAATTATCAAAACACGATTGCCATCAGGTCTGTTCCTGGCAGTGTGGTCAAGCGGCA
GGGAGGAACGAACGACGCCATTACAACGGTCTCATCCGATTGATCAAAATAGGAAATAAG
ATTGGTTTATGAGGTAAGAAACACGTTGGAGGAGTTTGTGGAAAAATTAAACTCTCCTTC
ACGCTGACTGGTCATCGAAATCGAGGGAATGAGAGGGGGTATGTGGTCCAAATCAGCAGC
TGTTTGCATCTCCATTTGCATGGGTTCTAATAATGGATTCTCCTTCGCCTCTCCCGTTTT
ATTGACTTTGTCGTGGACAACTTGGAACATGTTCCGGTCTGACCGACTGGGTCAATCAGC
TCAGCAATACATCCTCGTGTATATAGATCTCACTGTGGTACGATATTAACGTAAACTGTT
CTAAGTAGCCACACAATACTGAGTGATCCGATTGTGTCGGGAGTTTCGAAGATGTGTGTC
TGCCTGAAAATGATACTTTGTCCTGACCTGTTTGAAAGCAAACTTCGATATCCCATATTT
CATTTATAAATTCAAATTAGACAAGATCCGTGGCTCACGAACCGCGAATTTCGAACTGGT
TCAGGAGAAGCAATGGTGGTGCTGGAATGTAAACATTGCTGATGATTAGAGATTTCGACA
GATCGCAACGCCCACACGGGACATGGTCAGTGGTGGTCAAACGGTCATCATAGTGGGCCT
CCGGTTCTTCTGTCCTGCGTTCGTATCTTCTCATCGTCGTCGTTTGTTTCCCCGATTGGC
ATTCTTGAATTAGTCTCGACTCATTTCCTGAAATATTGTACCGCTATTATATAGTAGAAA
GCAAACAGATAAAACGACAAAAATCAATGGACAGTTTACAACCAGTGGAATGTGAAAACA
CTTTGCTCTGCTTTCACTGTGGCTTTTTTGAAAATGAGGCTCATAGGTTT

>FgSTRG.81147.1
CGCGAATTACTGAGTTTTACCGCAGGATGAACACTGTAATGATCTCCATCTTGGCTATAT
GCTTGTTTGCATCCACTTCGAATGGTATGTGGACTAGACCACGTTACGTCCATACGATCG
AGGAAGATGATGTTTTCAACGAACAACCGTTTGATGGTTTCCGGGTTAAAAGCAAGGGAA
AACCAAACAAACGCTGGTTCCCGATCAAAGAATATCGCGCGGGTCTAATGGAGGTTTAAA
GGATTTGTTTTTTGTTGTTCTTAGTGAACAAAATGAATTTTCATCCCATATTTGTTATCA
ATAACTTAATAGCAAACCAGTCTGCGGGATTTTGTTCTTTTTCTCTATGGATTTGCTCTT
CTTTTCC

>FgSTRG.12288.1
GCTTGCATCTCGTAACTTTAGTCTTGTTCTTATCAATTGTCCTCCACTGATGCAGATGCG
ATCACATCATTGAGCAAGAATAAAAGTAGTTCAGTAAAGATAAGAACACGTTAATTCAGT
CCACAATTTCAAATTGTTTTCATGCACGACTCAGACAACAACGGGTTTTCCATGGTTTAT
GTGCTTTTTTCCGAAAAGTGTCGATGCCTGCCTGGACCAAGTGTGGTTCTTTCGTCTGAG
AATATCTCATGGAGGCCGCGATAGTTGTCACACAGGAGTTCACATCGTTTTTTTGACGAA
AATCCAAATTCCGGTCGACTACATCCGCCCTCGAGGACCAGTTTGCATTTATGTTCCTTC
GGGAACCAGTGCCATGTGTGGCGATAAACCGGCAAACACCTACCGGCAATCTGATTTAGT
TCACATCGATTGGGAGGTAAATAATCAAATTCTTCTCTCAGAAAACACGATGTGACCCGG
GAAATCAGCAAGAGGATGGTCAATGACGCTTGAATTATCATGGTGAATTGTCTGTGGAAT
GACAAAGCGCCGAAAGTAGGTGGCAGTTTACGATTCGGGAAGTCAGTGGTAATTTTATCG
GAGAAGTTTGTTTTTATTTTATTTTGTTCTGTCTCAGTGTCCTTCTCGTTACAAAATCAA
TCAACCAATCAATCAGTCAATCAATAAACCTGCACACGAAGAACGAAAATATGTGAACGA
ACGAAAACCAGTTTATCACAATCGGTCATCAGCCTCAAGTGCTACGAAGCTCATTCTGAA
AAATATGCACAAATGAAAAGCTGAAAATCG

>FgSTRG.20456.3
CGCCCGGTGAGTTTGAGAGTCAGGGTCAGGTGGACTGAATGGCTGGTCCGGGTATTTACG
CATGGAAGTCGATTGAAAAATATGAGAAAGGCTAAAATCGGTATAAAGAACTGCGGTAGC
GAGGGACGATGGAGAAAAAAGTGGGGTGCACTGCAGTGGATTAGATGTCAGTGAAACATT
GGTGCTCTGTAGTGGATTGTCGGCGGACAGGACACAAAACTCATCGTAAAACAGGCAGCG
AGCGATGCAGGACGTAGACGGTTGATCAGGTGACAAAAACGATTTAGAAAAATTGGATAC
GGTAGGTGTGAGGCACATGTAGAATTGATGGATGCATATGATGACGGTCGTTGGGATGAC
ATCAAGAGAAATGGCCGGTGAGGAACTGCAAGATGCAGAGCGCGTGCACATAGATATATA
TATGCGTAAGTTTACATATATATGCAGATGTTATTTATATATATTTGTATAAGAGAAGCA
TGAGCAATAACAATGGGGTCCTAGGAAGAAATTATCAGTCATTGGGAGGGGTAATTAAGG
TTAGATCAGATGATTGTGGTGGGCTAACTTCATGACAAGTGCACATGGCAGCCCAACGGC
GAGGAAAATAGAGTGCGGAAGCACAGAAGTGACGAAGACTGTGAGGAGCAGTTCATGGAA
GAGCGAAGATGAAAGACGGGATCAAGAAAAACAGGTAAGAATTGGTTTAAGTATGTGATC
GATGAAGGTGCGACATGTAGTGACGGACCTGAGGAATCGCATAGTGGCTGGTCAAACGAT
TTGGAACTGTAAAGGAACATCATGACGTAATGTTGTCAAAACAATGGTCGAACATGGAAA
AGCAAACCAGACTGAAAGACACACAAAAATGGGATCCATTGCTAGGGACCATATAGTAAT
AAGCCTGTTCTGCACTGCAGTAGATGGTCAGCGAACAGGGCACAAAACGCATCGTAGGAC
AGGTGGCGGACAGTGGAATAAGCAAAGGGTGATGCGGATGACAAGGATGATTTGGTATGG
TAAGTATGAGGTGCAGATGTAAAAAGAGTGGACGCATATCATGAAGGTCACCGGGATGGT
AGCATGAGAAATAGCCAACAATAAAAGTGCAGGATGCATTACAGATATATATATATGTAT
ATATGTGTGTGTGTGTGTGTGCGTGTAAGTATATAAATAGATACGCGGGGAGCAGAAGCA
AAGAGCACTGGAGTACTGGGAGAAAAAAGTATCAGTGATTGGAAGAGGGAGATAGCATTG
GATCAAAGTGTGCAGGATTGACCTGGGAGAGTTCAGATGAAGTTTTTC

>FgSTRG.28340.1
TTTTGGTTGCTACCCCGCAGCATCGTCCAATTGGTGTCCAAATGAATAAAAGCGTAGAGT
GAAGAAAGAGCCGAGAACAAGGTGATGATCGGAAATCACGAAGACAAAGTAAGAGGCCGA
ATGAAACTGTACCACTGAGCGCAACGCGTAACTGTTTCAACCTAATATCTCCAAACACCT
GGTATGCGGGTTTCGTTGACCCCGACCTAGAAGACTTACAAATCTTAATTGGTTAATTCC
TGTGGTCGAGGTTTTCACAGTCTTCTTCCATATCATGCGAATAAATTATTGAAGAATTTT
AATTCGACGGGTAAAATATTCAGCATGATTGTGGCCGTGTGCTTTTGTACAAGAGACGGA
GCAGACATGGGCCCGCGGAATCGACTACTCAAGGGTTGTTGGTGCATAGTGTCCAGATGG
CCTTTTTCAAGCTACATGATCCTCACAATGTTCTTCGACCCTTCTACTTCAGAAGGAAAA
ATAATAATGTTTCAATTAACTCCAAGTTTAGACGATGAGGAGTGCGCAGTATTTGCGTAA
CTTGTCGATTGGAGCCACGTTTGTTGTCCATCCGGTCATTATTGGAAGCCAGCGCGTGGT
GTTAGGTTTCAATTAGGACTTAGGTCAGCTTAACGAATCGTACGCAATGAAATGACTGGT
TCCCACAACCACGCACTTGAAACTGAGAGAATCGAAATTGCAGGCACTCATTTTGCTCGT
TTTGTTGGCCACGGATTTCACTGAATATGAATTAAAGCGTGGTAGTTTTCGGTGCACAAC
GTATTAGCCAATCGCGAAACGATCCGATTTTCAATGAGCGTCTGATTACCGGGTTCAGAC
AACGTTTGATTGGTCGAATCCCGAACAAAGGGCTACTGCATACGGCACCGCTTGTAGAAC
GCATAAAATCATTGCATATAAATAGGCCACAGTTGGATCACGTGTGGATCTATGGTTCTG
TCCACGTTCCGCTTCATAAAAATTAGCGAAGAAAACACTTCTTGACAGATTCCGAACGCT
TTTTCCTCTCACAGAGTTCACAGCCAGTTAATTCTATTGCACTTTTTTCCATTGGAACGA
CCGATACCTTTGATTTTGAAGTTGGGCCACGTGGCTCTGTTCAATCGCGGAAAGCATTAA
GGCTATCTAAAACTCTATCCCCTTTAATCCTGTGAAAAGCGATGACCGAGAGCGTGCCCA
GGCTTTTATGATGATAGCCTGACCATTAGTCAGTCCGGTGTAGCTGTATAAATAATAGGT
CGTCCTTTATATTATGCTACTACAGAGCTTTGTTGTTCCGGCCGGAAAATTATGGCTCAT
GGAAATTAGTCTTTCTGAAGTATCTGAGGAGCATCATACCGATCAAACCCGTCGATGCAT
TTCGAGAACAACCTACTTTGCGTTGGCAGGTGAATCATTTTCACCGGAGTCCAAACAAGT
TGGATCGTTAGCACGCTGTTCTCAAAGGTTGACAAACTGTGGTCACTACTATCGGTATGA
GTCGATTTCATGCAATTAAATGGGAAATATATTGTTTACAGTGAGC

>FgSTRG.70298.1
TGACGCTGGACCCGCTTACATGTTGGTGCCCCTGCTTACACTCTGGGCTCACGCTTGTTG
CGCGCTTGAGCTGTGCACACTTGACCGTTGAGTAGCCAAGGTAATACACGTCACCAAGCC
AACACGGCGTCGTATCGCTCTCTCGCCTTAAACGGTTGGACATTTGGGGAATATTAATAC
CACTACACCCTAACGGTTTTATCGGAAACGTTGTCTGACGAGCCTATTGCATTAAACTAG
TCAGATTCGTGATGAGATCTCTCGTAATTAGATGCACGGTTGCGAAATTCGCTTTCATCT
ACAACGCCAAATTTCGGTGGACAAATTATCGTGGGTTTATACACACTGCGACGCTTACGC
GACCATCCAGCCAGCTGGCTATACCAAACTCTTGCGACAATTCGGAAATAAATTGAGAAT
TTTTTATCGAGCTTGGTCATCATCGTTTTATTTTCCATCAAAAAGGGTTAAATAGAACCA
TAAAGTTCACTTACAACCTATTGTGGCCTGCCACTTCCAATATCCTGCTACCCTGGTTGA
GGAGCGTGCAGCCTCCTTTTGTTCCCGTAGCTTCCGTTATGGATCGATGTGTTCCGCTCA
AGCAATCACGTGCGCAGTTAGGCTGCCTTGGTCGCACACTCACATTCTACGAACATTCGA
TCCATATCCCTCACACGCAAGAACACATGCACGTACACACGCTTACAGGGTCGATGCCAG
TCATGCGCCATCGCGGACTGCACCGATCGATCGGATATCGTTGCTTGTCTTAAGGCCTTT
AGTGGCCTGATCCGATTGCATGTTTGGCTTGTGGTGTCACCGGAATATGACTCTGACACG
CGTACTTACCTGCTTGCGTCCCTGCTGGCATGCATGTGTGCTCGTGCTTGCCTTACGCCT
GTGCTAAATACACGTTCGTCCGTGTAGTGGTGCTTACATTCAGCTTACCGATTACGGGAC
ATTTTGCCGTCGCGATCCCAAACTTGCGCTGTCACATCTACTGCATCTCAAAGGTTTGGC
CCATTTCTGAAGTGTTTACACACTCGAATTGTTTGCTGAAAAAATTGCGGAATGAAGCAT
GACTTGCATCGACCCCGCATGTGTGTGTGTGTGTGTGTGTGCATGTGTCTGTGCGTGCGA
GGGATATGGATCAATTGTTCGCAGAGCTTGTGTGCGTCCAAGACTGTCTGATTGCGCACC
TGACTGCGTGAAAGGAACACGAGGTGTGTTTGTACCGAGTGTGGTCTACATAGCCGCAGC
TCTCGTAAATGATATTCCCCTGGGGTTGTGGTGCGCGGTTAACTAACTGAACGACAAAAC
GACTATAGATTGTATTACCGACCACTGCTCTATCACAAGTTCCCACGGAGGCGATCGGTG
CTGTAATCTTGCATAATGCCTTTGACAGTACCTAAAAGGCGATAGTGCAAGCACCTCACA
CACTAACTCCGGTTGATTCACCTAAAATGAAGTTGTTAACAGAATACAGCTCGTCATTGT
TGAACCTCTGCTTGAAGAGTGAAATTTTTGTCTACCCACTCGGCCAATTTAAAGGCTTGG
CCACCACTCC

>FgSTRG.25815.3
CTTCCCTGCTTGATTACCGGCTACCGTCGGGTTTTGTGTTTAAGTTCGTAGAAGTAAATG
GAGTGCAATTATTAGCAGTTCTGTTACTAACTACGAATACCACAGTATTCTGTGAGGTTT
TCTACACCAGTGGGCATTCCTGGAAGAAGAGTTCACACGGAAATGAGAACTCCTATAGTC
CATAACTTCAACTCTGACCTTGATGGCGTCAATGACTCATTCATAAAATATTTCATACAG
TGAATACTGAATTTGTCAGTTCACTTGTCAAAGGGAAATTACCTGTCACAAATGACATCA
GTCGGCTCCAATGAAAGGTGGCCCCCGTGCACCACCTCGCTGTTCCGCTCATCACATCTT
CCTCTAACGGCTTAGTTTTTGGCTCGGATTATCAACCCCGTATCCCTACTCAACTTTCCC
AGTAATTCGTCTCAGTGACAGTCACATACACTGCAGACTGGATAATTGATCTTCCAAGGT
CTTCTGAAGTTGATCATACAATTTACTGAAATTTTTTCCACTTCTTCATCTCTTGGCTTC
TTTTTTCGCTGTTCCATCTCGTTTTCATCATTCTGTCAAATTCCAAGTTGCTCTAGTAGC
TACTAGATTTTCCGATCTAATTTTCGTCTTATGTACTTCAACTGAAAGCCCACCACGGTG
AGACAAATAAAAACGTCATTCTTTATCCCCGATGCACATACTGATTAGTATAAAAGCATA
AGTGGAAATCACGAGCCGATCTGATTGAACTCGATTATACTGATATTTTTTGGATGCTGT
TTTGTGGCGTCAGTGTGTCGAACGAGGTTGTCTCATTGGAGTTGTCAGGTGACTTCTTTC
AGTCTGATAAAACTGAGATAAAACAAG

>FgSTRG.71674.1
AGTGTCTTGGAATTATGTCGGTCGGAATTAACTGTGAGAAACAAAACATTTCAGAAGCTT
CCACGACGTCACTTGGAGCTTATCTCAATACCATCCTGTTCTGTCCAACAAATAGTTGTC
AGACCGAAATGAACTGAAGATATTGGCGGATATCGGCTTTTTGGTGCTCATTGCCAAATC
ACAAGAACTGCGAATAATTATTCTGGGAATCGGAATACATCGTTATGCGTCAAGAGACGA
GATGGAAGATTTCTTGGAGGCGCAAGAAGGTCCTCAGTGTAAAATGCCTCATGTGTGGCG
AGGCAACATTGTGAGACCAATGGGATTCGTGGCCTGAATTACAGTCAATAGATTATGTAT
TGGTCTTTGAGTGTGACTATAAACGGCGCCCATTGGGCCCGGGGTGGCATCAACTGGCTG
CTGGTTTGGAAGTGCGCTACGAAAAGCAGTTCAAAAATGCAAGCTCATTGTTGCCATCAA
GGATAGATCAATGGAATTCGTTATCTCTGAGTAAACTCCAGACACTGTTCTTTCCATCCT
AAGGTTCACAGGAGAACCGGTGTCTTTCTTTGGGGGACAAAGAGTGTTGGTTTATCAAAG
CTGGGAATCAAGGCAATGCAAGACGAGACGCGAGTAAGCAAATTATCATTTTCTTAGAAA
CTAATCTCAAGCTACGTTTTCTTTTGGAATTGTTTTATTCATTTGGTGAATTAACACCTC
TGCAGTCATGCTGATAATTAATAAAAATTTATCATAAATCACAACTCTACATGTTCCTCT
GATTTATTTCACAGTTTACTTGATATTTCCCTATTTCACTGATCATAGATATTTTGATGC
ATAAATTATCAGATGTTCATCCGTTTTGTTGAAAACAGTTTTCAATCAGACTATTTTTGA
TACTTGCATGCAAAAATGTTTTGTCGTCCAGCGTTTCTTAAGGTGTCACTGACTTACCTT
CCAGCTTGATATTTCAGA

>FgSTRG.49255.1
TGTGCTTAAATTCCCGGTGCGAAAACAGTTCAAACGCAAATGTGGTGGTTTCATCCATCC
TTACCTGACTGATGAATGAAACTACCACATTTACTTTTGAACTGTTTTCGCGCTGGGAAT
CCTTGACTTTCCTTTCCTTTCAGTCCTGAACGCTGTAGGATCCGAACTACAAGAACCGCC
AACCCCGAATGAAATCAATGAGCTCTTTTTCTCTGCTTAATTCATGATCTGTCCCTGGGA
CTCCCTGCGCCCAAGATGTTGAGGAACATTTTGCCTAATGTACACTTTGCGCTGA

>FgSTRG.61950.1
CGTACGAGAAGTTTGCATCACTGCTAATGGCCTCGAAAATTCGGATGTTTCGCGGAAAAA
TTCTTCAGATGTTTACTTTACGTTGTAGGCTTCCTTGTTCTTATCGAGATCCGTTTATTG
GTGTAGGAGGATGAATTCATTTCTGGATTACATCGGCCTGATTTGCGTGTTCAGTGCAGC
GTTTTCGTTATTGCACAGTTGTTTCTCATTGAATGACTTTGGTTTTCTTGTTTTTAGCCG
TTGAGTTCCCAACAAAACTCTCCCCATTCTACCTCACGTACTTTGTCTGTGGATAATTAC
GTGCTCGTTATGACCCATCTTGCACGTGCTATCACTATTTCTGCCAAGACTTCTGCTACT
ACCATGATTGCTACTGTACTAATGTGACTGCTGCTACCGTGACTATGATTAATATTATGG
CTACTGTTTCTGCAACTAATGCGAATGCTACCGGGGCTGCTGTTACTGCTAATGTGTCCA
CTGTTCTCCGTAGCTACTGGAGTCTACTATAAATACTTGGATTACTAGTGCTAATGGCCT
ACGTCCGCTACTACCGCCATTACTATTACCTATGCCTACGATCACT

>FgSTRG.10402.3
GGTATAGGAAGGTTCAGACGGACATTGGCCTAGGACGCAGGAAATACAATATTTACAAGA
ATAATGCGAGGAAAAGGTCGGCACTGCATATTCATGTTCACTTAAAAAGGTTCGCAGAGG
AATACTAATTTTCATAGATTTGCGATGTGAAAAGGAAATAGTACCCTTGAAAAGGTGAGA
CAATTTTCATGAGAGGTGATGTGTGTCATCTGTGTCAGCAGTTCGCCGCTGGTGGAGGAT
GGATGGAGTTCCAGGAAGGAATAAGCAACAATCGGAATGTCGTGTCCATGCGGAACAAAA
TAAGGCAAGACAAGAGTAAAGACCTTTGCAATAGGCAGGTTATGCTGGTAAATTGGCAAA
TACATCATTTTGTTGAGTTTCTTGTGGGTTTTATATGTCCATGTTGGGCTTTTTGGGCAA
GGGTTGACTGCGGTTTTGTTCGCTTTCTCATGGAAAAGAGGCGGGCATCGCCGAATCTGG
ACCGATCACAGTATAATTAGAAGTCCTCGCACGGCAGCTTCGACATCGGGAGGGTCTTGT
AGTGAAAATTCTTCAGTAAGCCTCAG

>FgSTRG.48793.1
GTCTCAGGGAGCACTACCAGACCGCACTGAAAGAATGGATGGAACTGGAAGGACTGATCA
TCCGAGGTCATCCGGAAGGTGCAGAAAGTTTGCCTACTTCAGCCGAGGTGACCTCATGCC
CGAAAGGTGAAGAACGAGCAGAGCAGACGAAACAACAATGAAGACAAACACGTATTTTTC
CTCTGGTGAAGCAAACGAACGGTTTGTTCCGTCGTCTAAACAAGACGGACCAACCTAATT
GGGCGAGCAACAGGACAAAAACACTATTGAAATGTCACTAATGGCCAAGTTTAATCCCTA
CTCCAAATTTACGTAAGTAGTTGATAGTTTATTGGGGAGAAATCGTAACTTTTGCTTCGT
TGATAATTTTCCGTCCATGATCCTGCAGTCTGAGAAGTCGCACTGACTTCAAGACG

>FgSTRG.56439.1
ATCACACCCTGTCTATCACCTATTTAACTGTACGTTTTGCGCACGCCGCAACCGCAAGCG
CTACTTCCGGCACAATTCCTCGACACACGCCAGCGTGCGGTCTCTGTGCTGAGGCTCTGT
GAGAATACACGCGGTTGGAACTCCACGGTCTTTTCTCGTTGACTTCCTCGACGAAAGCGG
TCGTACATGCTGAGGAAGTGTGCCCTCCAATACCCGTTCGCTTATTTTTAGTCATCCTTT
TCGACGTTTATTCAGTATGGACACCGGCAAGGTTGATTCATTCATTCCTCAGAAGGTTTT
CCAGAAGATTAGTCCTGCTATACAGTTCCAACCCACATCCATTTCAGATCTCTGTGTGAA
ACAATTGAATATGCAAAAATATGTTCAACAAAGAAACGCCAAATACCCAACATGACGAAG
AAGAAGGACGAAAAATCGAAATCACTAGTCGTTGTGTACTTTGAAGTTTACCATTCGTGA
TAGAAAACTTGTAGCGGTGGCCAACTTCGTTCATACTTTTACCACGTTTATTGTTTAACT
GAACGCTGACTGCCAAGCCCGGTTGTCATGAGACCGTTGCTCTTGCGCACGCTCTCACGC
ACGCTCCCAAATGCACGCTAACCACTATCTCTCCCA

>FgSTRG.66299.1
CTTTGTAGTTTGATGAAGTCATTACTAAAACGTGCCCTCCAGCAAACAGTCCCGTCGATA
AAAACTAATCGGAACAAATTGACCAAACCTGGCGCAAAAAAAAAGTCCGATTTGTATCAG
AATCGAAAAGAAGGTCATCTCAAACGGTTACGGAATGAACGATTGCAGAAATTCCGGGAT
AAGAATCAGAGTTGGAAAACCATCCGTAGTCCGAAAAAA

>FgSTRG.43315.2
ACCACCCAGCCGCTGCTCTTGCACAGGCCGTAGCACAATCTCTCAACGTCGACTTCGCCC
TCGCCACTGTCATCTCCAAGAAAACATACCTCGAGGATATCTTGCGATACCTCTCCTTTG
TTCGTTCTCATCACCGTGCTCACGGGGCCATCGATTTTCCTGATCACTCCACTCGGCCGT
TTGTCTTTACGTAAGTGGCTTTTCAAGAGAATGACGACATCGCCACGTCGGAAAGACCCC
TCTTTGAGATCCCATTTTGCCGAAGCTGCAGGATCGGCTTGACTGTGAATCGTTGGATAC
ATTTTGGAAAGCTGCACTATATTATTCAGTTGCGATGGCTGAAATAAATAAGTGAAAGAG
ATATCGTATGAAGAAGAAAGAACTCAGCTCTGTGAAGTGTCCTGTTTGTGGAAAAGCCAC
ACTGTGGGAGCACCGCGTCTGTTGCCCCAAGTTGGATTTGTCAGATGTTCCTAATCGCGG
AACTCTGGACAAATTTTCCTGTTTCCCATTTGCTTCCTGTCCACGCAATTTGAAATTAAG
TATTCATGGTCCCGGAAATCCTGCCCAGAAGTTGTACCGTCGTTTGCACGAGCGTATTAC
TTCGGACAACCCGGATTGCACTGCCCACATACAAGGTGACGTCGGTTTCG

>FgSTRG.60973.1
GTACTTATTATACGACAAGGAACAATATTTCTGAAAGGGTGCTGAGGTGAATCAAAGCCC
GATGAATGAGGAAGCGACCGGCGGTGGAAGGAATCAAGCCTGGGACGTCCAGATGTGAAT
CCCATGATGATGATCACTACCAGAAAAGGTTTTTGTACGCAGCACGTATTATCTGCTTAT
TTCACACCGCTTTCTTTCGACAGTAGGCGAATACTGTTTCGTGAGTTACTATTATCTGTT
GCGTCTGAGTTTTCGACTGGAGTTTAACTCGTTCTGACGGGTCAAAATTCGTTCACTTCG
GACAGTGAACTTCTTACGTTCACGGACAGTTTATTAGTGTTTTTGTACCTTACCTTTGTT
CTTCTTTGAAACTGTGTGTTTATTTCCCAGTTCATCCGTAATGCCCTTTGTTTAAATCTC
ACATTTCTATGCCCGCGTATTTTCGACGTGACTGCCCAGAATCATTGCTGTCGGTACACC
TGGAGAGTTTCAGCTGTACATCTCGTTTATTTTATTTGCTGACGTTCATTAATCATAGCG
CCGTGTTCATTACCGGTCACGTTTATTGACAGTGCGTCTACTAGGCGGACGTGACACGAA
ATAAACTGACGTAATCGAAAGAAACCTAGAAAGGATATGAAGCGGCTAGGATCTTGGCAA
CAAAGTGGAAAACAATCGGAAAAGCTTTATCAGTAGCTGTCGAATTTCTTCTACACTGTT
AAAACCACCCAAACAAACACAAACTACTGGTATTCTTCTTCGGGAATGAAATGAATTTCT
ACGGCACGCGTGTCGATCAATTTTGTAAGCATCCGACTCCGACTTTCTTGTCACTTGCAA
TAATACAAAACCTATATCTCGTGCAATGAATAACACGGCAGTTCGCATC

>FgSTRG.75051.1
ATTTAGGAAAGTATACGAAACATTGGAATTTCTTTAATGTCAATTCTATTGGTCTCTGGT
CAGGAAGAGCATGATAAATCTATCGTAGTTGCGTATTTCACAGGCTCGTCAGCTTTTCAT
TTTATGCCCGAAATTGACTTGATCACAAACCAGCAGCCGCCACTTCTGTGATTCCAACCA
TTTTATACGGCAGTCGTCACGGGAAAGATTACCGTCAGACCACGAATGCTACGATCACTT
TAAAGCAACAATTTTCTTACCCACTGAACACAACCAGGCTTGGTCACCTGAAGACCCTGG
TCCACCCCAGTCTAGAGCAATTCACATGACCAACCGTCATCGAACATCCACTCGTCCCCT
ACCGAAACGAATTTTCGTAATGAAAAATCTTCATTCTGCGTTCACTATTTTGTAGTTCGT
AACCATTCCGCGCTTACATTAACGACGTCACCCGAAGCTGACTCTGTTAAGGTTCATTGT
TCCACGGAATTTTTATTGTTCAAAATGGAACCGGAGTGAAACTGTTGCTGACGGTTGTCT
TAATTTGGCACATCTGAATTCGGTGAGAGCTTCGCTGCTTACGCACTGATTGCAATTGTC
TAACGTCAACAACTCAGCACGATGTTTATCACATGGTCTGTCGAATCAACGTCACTGAGG
AACGATACCAATTAA

>FgSTRG.33439.1
GTGGAACGGCGCTCGACGCGCTTACTGTCGCATTGGGGGCCACCCATGTATCAGCCGTTC
CACCCAAGGCGCTGCGAGCAGAATTGTTGGGGGACTTGGAAACCCTAAACGACACTCTTG
CTTCACCAAGTGTATATGCTAGCATGGTTGCCACGCTCAAACGGTTCACCTGTACAGATC
TGTGTGAAACGGTGCGGGGTATGCTGACAGCAAGCATTGGAGAAGAGGTTAATATGACTT
GCTGTTGGCTAGGGAGCCCACAACGGAAAGCGGTTTACGATCATAGGTTGATCGCGGCCG
TAGTGGTGCGTGGGACAGAACGATTCGCAGAT

>FgSTRG.2612.1
GGATGCTAAGCCCGAGTGCAGCTCTGGTAAAGAAAGCTGTCCAGAAGCGCAGAAGTGTCT
ATCGATACTCTAGTGATGCCTGCAGTGTAGGTAACAGGTGGAAAGAACTTCAAGTAGAAG
CCACTGAGACGGACTGTATTGCGCTCTGCGAAACATGGTTAAATGATAAAATTAACATAA
AACCACTTTCGTCGCCGGGGTACTCTAACTATAGACTAGACTAGGAGGATGGCAGAGTAG
GCGGAGGTGTACTATTGCTAGTCGCCCAACATCTACAGTAAATCCAAGGTACCTACTTTG
CGACACCCAGCATCCATGCAGTTTCTGCCACAGTAATTCCCGGGGATAGGAAAGTGCTCT
TTATCTGCGCCTACCGCAGCCCTTTAGCAACCACGGGAGAAAGCACAAGTCTCGCGGACT
ACTTACAAGCCGTTGGGACGAGTAACCAAGTCCTAATAGTTGGGGGCCTAAATGCCCCAG
AAGTAGACTGCGGAAGTGGATGGTCGCAAGGGTGTCCTTTCGGCCACGACCTCATTGAGA
TGATCCACGAAAAGACTCTTTTCCAGCACGTTCTCCAGTTCACACCCACGAGGAACGGGC
ATACCCCAGCCCTACTGAATGTTGTAATTACCAAGTACCCTGTAGAAGTGCGTGACCTAA
GGACCACCGCACCCCTCGGCAAAAGTGACCATGGTACGTTACGGCTATGAGTCACGAAAA
GCCTCCTGACAAGTGGAGGAGAAACTTCAGGCAGCTAGATGTCAACAGGCTAGTATTGAA
AGCTGTCACTAAACTGGAATTATCTATCCAGAAATGTAGATGACGTGCGGAACCATATAA
ACCGTAACCTAATTATTTTAGCCGATGAGATCGCCCCGCTTAGGAAAGTGCATTGAACGG
GTGGTCCTCCGTGGTGGAAGAGTGCCGTGACTAAGGCTCAGCAGAAGCTCCAGACCTGGA
AACGCCTTCAGGAAAATCAGGGGCATACCTGATACCTACAGGACATAAGGATACGAAACT
ATGCTGTTAAAATTTTAAAGGTGTACAAGGTCAGGTTCGAGCTAGCCCTCGAAAAAACGC
AAAAACATCGCGCAAGGCATGTTTTAACTATGTACATTCTAAGGGTACAATGAGAACGGC
CGTTGGAAACGTGCAAACTGTAACGGGTGACCACATCGCCACTTCAGGGCGGAAAGCTGA
AGCCCTCGTGGAGTACTTCCAATCGGTCTACATCAAAGACCCGGGTCAGCAGCCAGGGCG
CCCCCATTATCCAGAAGTACAAAATGTCACGTGATGATTACGTCGGGGGAGGTAAAATCA
GTGCTCTACAGCCTGAATAAACACAAAGCTGAGGGGCTTGACAGCATTCATCCTGCTATC
CTGTAGCCCCTAGCCGAGGTAACTGCGCCTCACCTAGCAGCATTATTCGATCCTTCCATT
GAAAAGAGGAAGACACAAGAGGACTGAAGGTTGACACAGGTTACCCAGATTCACAAGAGT
GGATGGAGAGACCTAACCTCAAATTATCGCCCCGTAAGTGTTCTGCCAATTGTAATATAG
GTCGTGGGGCGATGCATTAGGGATGAAATGGCTCTACACATAGATAACCATGACCTAGTG
GGAGTGGAGCAGCACGGGTTTGTCAAGGGTGTCATGTGTCGCGAACCTACTATCCTTCAT
AGATGGTGATGGGACGTCTGAACAGAGGCGAACGGGTTTAGGTGTGTTACCTGGACTTCC
AGAAGGCGTTTAACTTGGTAAACCACCGTCTCGTCTCTAAACCGGCGGTATTACAAATAG
CACTCTCAGTGGTGGCATGGTTAACGGATTACCTGAGAAATCGGAGATTTTACGTCACAG
TAGGGGGCGCCACCTCCTCCTCTGCGAACGCTTGCAGTGGGGTTCCACAGGAATCTGTCA
TAGGACCACTGCTGTTCCTTGTTCTCATAAACGACCTTCTGAGAGGGCTGAAGTCTCCTT
GCTACTTGCTTGTATTTGATTCCAAGATTGTCGGAATCCCAGTGGTTAATGACGTACAGT
CCGAACTGGAAGCTCTCCACACGTGGCCAGTAACCTGGGGCCTACCGCTCAATAATAGTA
AGTGTAGGCAACTGCTATCCACTGGTGCTTCGGCCACGAGATAGCTGGATTCAAGCTAGA
TAGATAGGACGGACTTCTAACATGAAGGATTTAGGGGTGCTTACTCATGAGACCCTTAAA
CCGTGCAGCCGAAGCCAGCAAGGTAAATAGGGCTCTGTGTCAACTCCGAAGGGCAGTTGA
TGCCAGAAATCCCCGGGGTCCTAATCCCAATATACATAGCTATTGCTAGACCTCACCTAG
AATACTCGGTGCAGGCATGGGCTCCCTCATTAATAAGGGGCCGGAAGGTTCTGGAAACTG
CGCAACGAAGGTTTATGAAGACCATCCCAGGTCTCCGGAACCCACCGTAGACTGGAAGAA
TTGTAGCGGTGGCCATCTTCATTATTACTTTTACCACGTTCATTGTTTAACTGAACGCTG
ACTGCCAAGCGCGGTGGCCATTTGACCGTTGCTCTTGCGCACGCTCTCACGCACACTCCT
AAATATACGCTAACCACTATCTCTCCCAATCGCCTTCTCGTTCTCATGGGGCGTGGAGAA
TACCGTTTTGGTTAACATATTCGTACAGTACCGAACATTAGAGTAACGTGCAGGTGGTCC
ACGCAGTGCAAAGGACCGAAGCACGCGTTTACTA

>FgSTRG.53136.1
TAATCCCACATCATATTATAAGGTCAGCGCACTCAAGCGTCATCTGTGCACCGATCTTGG
ATCAAGTATACGCCGAATGCCTGCATCTTTGATCGGGGAGAATTTGGCACTCGCGTGCAA
TTGGACCGGAACAGCTGGTAAAATTGCAGTGGGAAGTTACAAGTTTCCTAAAGCCGTCAT
TGGCCAGTCTAATGTAATGTAATTACTGTTTATGTACAGATGCC

>FgSTRG.63018.1
TTGCAAAGACAACGTCTATTAAATACGAAAAGCAAAACAAACAGTAATTACACATTGAAC
GAACAATCGGTAGTTGTTTGATCGAAATATGAACGCATGCGACTAGTCAATCGGCTGAAA
TGTGAGTTTATTAACTGACAGAGGTCCTCGGGGAGAAATAGGCATCGGATATGTGAGTGA
AAAGGGGATGCGACTGCGTGATAATTGGTGGTGCACGAAAGAACTTCGGCACAACAATCC
GATTGCGATTTATCAGTCATTTCCTATCGAACATCGAAATCACACGATTTACTGCAGAGT
TCAAGTTCTTATTACACAATGCACATATCTTCCCTCAAAAATCAAGACACCGCATTAATA
CGAATAGGTATTCTGGTCGAGCCGGAACTCTGAAGAGCTAATTGAAGCATTACTTTTCGT
CAAAGTATTTCCCATAGCTTAAGACCTACTAGTTTGTGAAAGCGATACCAACACATGGAT
CACAGCAACGCAGAGGGCATTCGCATTTCGGAACTCATGAAAACTAACTAGTTTTGATTT
ATTCAATCACCAGCCTTGCGCCTCTGTGCTCTGGTTATGGTTGTTACGTTGCACAGTCAT
CGAGTTGACGACAGAATGAACAGCAGTACACAATGGAAAAGAGTCGAAAAATAAATTAAT
ACGCGGAAATCACGCATAAGAAAAGCCTGAGTGCAACTACTACGCTGACCGCGACATCTA
GTCATACCACTTAGTGCTTCCAACCATCTGGTAGGGGATTCTCGTGGACCCCAATCCGGA
AGACTAACACGTTTTACTTGGCCAAGTCAACTGGTCAGGGTTTTCATACCTTTCGGCCAT
GTCATGGACTGACAGCCTCGACCTACCTTACAACCGCTACCTGCCTCAACGAACAGCGTA
CACCGAGGGAGTCTATCAGTGGGCGTGCGTAAAACATATGACAGCCACTCTAAACTGTAT
AGATTCAGTACTTGTTCCAGTGACTGATCACTGGTTTCGAACACGACAAGAGACGTGTGA
AATAAAGTAACCAACCTTCATTCGTGATTATTTCACAGATCTGCGAAACTTGCAGATGTG
TTTATTTTTAATCTTTGTGACTTGTACCAAACATTCGTGAGCCCTCCTGATCCGCGACGG
GGTCTGAGATCGAACCTCGCGAAAGTTCGAGGTATTACTGGATGCCATTTATTGCAACGA
AGAACGAAAACTGCCGTTCAAAGAAGTACTCCGATGACTGTATAACTACAAAATTGCCTA
TACACAGGTGCTGAGATAACACGAGTGAGCGAAATAGCTGCGACGATATGATTCATCATG
CAGTGTGAACGCTAGAATCACCACTGAAACCAGGGAAGCACTGTGCAGCTGTTTCATATG
GTGTCGTAAAATAAAATTTAAGCGTTCTAAGAGAAGTAAATTGTGGTACGCTCACGAATC
TGTCGTCGTTCCATTCTAAGAAAATCTCTACCGAGCTTTGAAAATAAA

>FgSTRG.64684.1
AGTCCATGCGGAGATTTTCTTACTTTATTATCCGTTACCACAGCTTATCTTTCCTCCGAA
CCGTAGCCGGCTGGAAATTGACTTTCCACTTCCCGAAGACCCTCCAGTTGCGCCTTCTTA
TTTCTGAATAGTACATGTTACTGGCCCTGAATCTAAACTCATCTTTTTATGGACTGCTGT
TTCTCCCACATCCACCAGTTCACTTTCACAAAATTGGCCCCATGTCCCCCTGCTTCAAAA
CCCATTCCGTTTATCGAACTCCGGTAAATGCGTCATTCAGGGTCTGCATTGTCTTCATGG
ATCGCTACCCTCTTCGCATGCGTCGATTTCCCCCC

>FgSTRG.59540.1
CTTGATTGCATGATCATATGATGCAGCACAACAGTGTATAGGTTTTAGTGGTCGCACGGG
CGAACGCCCGGCAAAATTGAGTTTGAGGGTCAGATGGGCGCAGCTCTCAGGAGTGAGTTA
AATGGGCTCCGCGGTCAGGATACGTGATGAAGTAGAGCAAGGATGAAGCAAAAACGCGCA
GTATTCGAATAGCGTCGATGTTAGGTCGCAGGGGTGAGTAAACTGGCAAAGAAAACCTAC
GAAAAAGCATCAACGAAAAATTGGAGAATTTTTGGTGATGTAGGACACGCAATTGAACCA
GTAGCCCATATGACCCGGAAAATAGCAGAAATATAATACCGAAGGATTTGTGGCGTCCTC
TGACGGGGGAAATTGCTATCTACTATTCATCAAGAGACTGTGGAGGACGCCCTCATAAAG
AGGTGTAGGTAGATGCCCGAGCCTGGAAATTTTAATGGAGCAGAGTAGCGAAAGTTGACA
GAGGAGTTGATATACGATGACCTTATGAAGTCGTATGGGGTGGTGCATAAACTATACTGT
CAAAACATGCAAAGAATCGCTTAACGGGATGCTTTGGTACGAGTCTGACGTGAGGCATTT
GGGAAACAACCGGAAGGTCAGTAACTTGGCATATGCGTAGTTCATTTCCAGCAAAGGTTT
GAAGAAATTGCTTTCGCGGTGTTCTTTGGCTTAGATGCCTAATCGTGGAGGACTGATGAA
AAAATGTCAGTAGGTAATAGGTGGGTGAAACGGTTCTCAACTGTTGGTTTATCGGGGGTT
ACTTCAAGACTGACAGATGAGGAATACAAGAATAGAACGAAGTGGGCATAATAGTGGTTT
ATATGTTTAATATCTGACGGAACGAACTAGGAATAGTACATCACTGGAGCCTTCAAAAAG
CGCGGATAATTGTGTGACTAGGTACGTTGAGGAAAGTCCAACCTGAGACATTGGGGGGGG
GGGTGAGGCAAACAGAATAACGGCAGCCCAAATTTCAGGTAGTTGATTTCCATCTAAAAA
TGTAGAAAAAGCACTCTATTGATTGTGGTGCAGGTGGCTGACCATGATATCTTGGTGGAA
CAGCGGCAGTGGTTCATAGATAAGTGAAAAGTGATACAATGATGGATTTGTTTGGGTTCG
CTGATGAGTAGCGTGAGAGCATCTGAATTTGGTGACAAAGTGGATGCTGGGGGTGGATAT
ATAGTGGACTGATACAATCGCATAAAAGTAGCACATATTAACAGATCTCAGGAAATTCAG
GTGGTTGCGTAGCTGGATATGCTAAAACCTGACATGAAAAGCTAAGGAGGCAATCGAACT
ATTTACGTCCTGAAGTGTGGATACTTCATTGCCTATGCAACTGTCATGAAGTGCAAATAG
CTGAATGAGAGGCAATACAACGGAATGATACAATGAACATAGAGCTGGTGTCACGCAGAT
GAAACGCTGGAAGCAGGACCATTTCGTTTTGTGTGGAATTGTTGACAGATTCCGTGACCA
CGTAACAAAAGAACGACGAACACCGTCCGAGAATTCGGAATGAGGCAGTCCTCGAATTGC
AAATTGAAACAAATGTCCAGTGCCATTTCGGTCATGCCCACAAGAAAGAGCACTGAGGAA
GCAAGTGAGAGCCATCCCCTGAGACTGTAACCCGGTTCCCTCCCAGAGATGTAAAAAAGA
ACCCATGGACACTCCTGACTGGCCTTACTTCCGGTTCCGATCTATGCCGACTTGTTCTGC
CTCGTCCTAGTACACACCTATTTGTTCTCGAGCTTTGTTTTCTATCATGATTGACCTGGT
GCGGTGGTCGATTGTGCTGATACGTGAATCTGTTTTTCTGACCCAAGAACCACCTTGTGC
ATTACAATGCAGAGTTCAAAAGACAGTGAGATATCACCCAAGAATAAAAACTCAAGAAGC
GGAGGAATCATATAAAATTGCCGCTCCAAATTTCCTGTGACAAATGGAAACAAGTTTCCG
ATCATAAATCAGCTCAGAAATGAGTGCAGGGTGAAACGTATCAAAGCACAAGCACAGAAA
TTGGTGGATCAATAATACGAGAAGGAATGTTTCAATGATTTTTTGTATAAAAGATGTGTC
AAAAAGTACGTTATAAACGGCTAATGAATATTTTTTCTCCAAAGACCGGGGCAACTCCAC
AAAGAGGTTTCAAATGACGAGCCTTTTTTTGAACAGTCCAAGCGAATTTTTGATGAATTT
CTCTTTTTCCCCTTTGTGAAAGTTGCACATAAAATTGGAACTGATT

>FgSTRG.61322.1
ATTTTTTTCATTTCACACATGGCATCATTCTAAGCGGAGAAATACTTGAACAAAATATAC
CGAAAGTCTGATCAAATTTGCCTTCCGTTTATATTAGATCGATAGAGAATCGCTGAAAGA
GTACTATCACATGAACTTGGATAATCTCAAACGAGCTACCAACGTCCAAACTGTTTTATT
CATAAAAACTGTTTGGACAAAGAGATTATGTGATTGGACTTATGAAATTACCCACGAACG
CTCAATTCAACAGTGAAATTTCATGGAAAGTTTGACAAAACTGAAACATCTATCCCGTTC
GAATTTATCAGCTGCGGTGCCGAATCACCCAGTCACACGCAGCTCGGATTCAAACCTTAC
CAATAAGCAAGAATATGAGTTACACAGATTACTCGCTGGGCCATTCTGATTGACTCCTAA
CGCTTTGATTCACGTGATAGTTATGTTGCACCGATACGTCGATTGCCAGTCACACCCACG
CATCGATCGACTTAAAAAATGAACAATCCATCACTGAGATTCTCTGAGACACAAAGCTGT
TCCTAATGACCTATACAACTTGGTTACTTAAACAGCCTCAGTATTAAATCAAGTATTGTT
TCTTTTTTCGACGGTGACTACTAATAAGTCCAATGGAACAGCTTTACAGTGTTGCCATAA
TTTTCCAGTGATGAATGAAGCTTTGTTATTACACGGCAAAGCATTCTACAATACCTTATG
AAATCGATAAGACTGATCGCCAAAGGAGGATGATCTATAATGAACGGAACGCCAACAGAA
CATTTACGGGTGGGCAGAATCAATAATTATACCAAAGGTCATCAGTCGCCCTTGAAATTT
GATCACCATCGTGGATAAGAGGGCTACAGTTGCAGCCTCACCATGATAAGTTGAGATTGG
CTACAAATTAAGCATCTTTGCACGGATCAAGCTTATAATTTGGAATAATAGCTGTTTCAA
AGTTGGCTGCCATTCAGATTATCTGGCATGGTGCCCCGCAAGAGCCAACTCGGAATTTCA
CACACACTGAATTAGCTCGTCACAGTAACTACTCTCACTGAGAGTTTCCAAGTCCGTGTT
CTGTCGGTTTTATTTATCGCATGTTTGTTGGCATTGTATGACACGATTGGTACACACTGT
ACTGGCCCATCTCAAGACAATCAAGTGGGGCATCATTCAGAACCCGCTGCTCGAGGTAAC
TTCATTCGGATTAAGGACGTAATATCTCCCGTCTCACCTTCCGTTAAGTAATTTGTGTGA
AATCTGTCCGAGACCAAGTTGGACCAAGCAGCTCAGACGCGCCAGTTGACAGACCGCCCT
TAGTCGCACAACCCAAAGGAAGACGAGAGTTCCCGCATTGGTCATTTCTAGCATTCGTTC
TTTCTTTTGGGAAGATGTCCTTTCTAACCGACGTCCGAACTCTCGATTTAACACGAATAC
CTGTATATGCTGTATCCAAGATACTTGGTGAAATGAAAGTATTGAAGATGAACTCGTTCT
CCTCGAGAACTTCGAGTGCTTTCGTCAAGACGGAAAACAATCCAAGGACAAGACACGTGG
TAGTTGGTTGCACACATCAATTCCGAAGGATCTGGCAAGTCTGAAGTTTATTTAATTTCC
CTTGTAGCGGTGCTTACCACGTGGTTATTAAATGTCATCCTGAATTCTCGCCTTTCTGAG
GTCCTGTTATCAGTAATCAGTATATAGGTACTTTTTTCCTCTCAG

>FgSTRG.25368.1
ATTGCAGACCTCACTTCGACCTGGCCTAGTATCGAACACCACATGGGCTGTGATTAGGAT
TTGAAAATCAGCCTAGCCATGCCGAATTCCGACCAGCTAATTCCACAAACGAGCAGGCCA
GATCAAACGAGGTGAAGCGAGAGAGTCAGTCAGATAAGGACTGACGGACGGTGAAACTTG
AGCCACAAAGACAAACATGCCAGAAATACAACACAATTTGTGGGAAGTGAACGAACCACT
TGATCTTACAGTTAGCGCGACAGTGAAC

>FgSTRG.44035.2
GCCCAGGCAGCACAAGGGGACACTCGACCGTCACCTGAGTGTCCCCTAGGGGACGGTCGC
AGGAAATCAGTGCAATGCCCCCAAAAACAACTGAAACATATATAAAAACCTGAGAATCCG
TCACAAATGCAAAAGATTTCGAACGAGAGTCTCTGTTAAGCCACATTTCCGAATATTTAG
TAGCTTGATCCCCATTGGCTTCAGATGCAGAAATCTCTAGAATCGTGAATGAATGAGAAT
TCCAAACCTAACATTCTATGTTAAAAACCCGTAATAAGAAAAATTTTCCACATTTACCGT
TCATTTTATAGCGTATTATAAATTTAGATGTCCTGTTTGTTTTAATGCATTCCTATCATG
GCGGCCAATTTTTGGCGGCGGCTGTTCGTTGTCGCCTCTGAGGCTGCACTGCTAGACATT
GCGCTGGTTTGGTCGGTTTCTGACGTTCTCCGGACGGTAAATCCCATTTATTTTTACTTG
TCTCTTCGTCCGTGCAGACCGACTGAGGTTACTAGCACCGATTCGCCATTTCAGGACGTG
GCCGTCCAAACCGAAAGTGTTGAGGTACTGCAAAGTACATCAAAATGACCCATAGATGGA
CGATGACTATTCGCTGACGAGCATGGTGTACAAA

>FgSTRG.70151.1
AGTCTCATAACTCACTCAGTTAGTATACGACTGGGGAAGTATTTTTCTTCTAAATCGCAT
GCGCATCATTACTGTAGATCACTTGGAATGCTTAGTGTAGCTCCATTTGAACCTTTGATC
GACTTAGATCGACGCTTGGGACTACTAAGTTGATGTACCACGGAGAGAGTGCTGTTTTGC
AAACCTTTTTAAGTTCATTGTAGGATCGTGTGTTTAGGGTCTTGAGCTTTGTGGTAGATC
GAAATCTGGGGGGCCCACAATGAATAAACAATCAGGCTTGTCGTTGACTGAAGTCGCACA
TTAACGGGGTGTGCATGAGACAGAATAAACAACATTTAAAAAATTCCTAAAACATTTCGT
AAACCCATCAACTGGTAAATAAATTTTTCCAATAACACACCATCCTTGAGGGGCGGTCAC
CAACATTTTCATGGTGCACGCTACGCCGGTGGTTGGCTGTAAACAATGGTATTTTTCGTC
CATCTACTGCCAATTAGTGAGTAGCACGAACCGAAATTGACGCTCGCACAACTGTCTGCT
TCTTGCTCTCGCGTGGTTATCCCTGGAAGAGTTACGCAGCTTTGCGAGGGATAGCCACAT
TGTACAGAAAGCCGTCCCATAAATTATGCCTTAAATACAGATGCCATTCGGTAACACTGA
TCGGTTTCTTAGTGGGCATCAAATCGGCAGGGGTCTATTCACCTGCTAAGCAGTCATAGT
TCAGTTCGAGCAACCGTTAACCATACATTGGATGCAGCGGTCTTGGTTGCTATCTCGGCC
GGAACCTCAATCAAAAGTCAAAAATCCAAGAGAATGGGGAAGTAGCAGCAGGACTACCTA
TATATTCTGTTTTTTACAAATAAAATGATACAGTTCACAGGCAGAACTGAGTTCTCACTA
GAGCTAGTCGGACGGGATAAAACACTACATAGCCAAGCGGACTGGTTGGGCGTTTTACAC
GTTTCTTCTGTGTCATGATTTGGCCTCCATTAGCCATCTTCCAGTCACCGCCAGCCTCAG
TGAACATTGGTCGTCGGGGTATACTGAGGATATGCGTAACACAGGTCTCAACCACATTAA
CCTGGTGAGCTTTAGTAGTTCGCCTGGTGGTTTGTCTTGTCCCTGTTATTATGGGCATAG
CCTCCGCACTGGTGCTACGGTGTTCGCATAAGATTTCACCAATGTTACGAAGACACTGTT
GTTCAAATGCTGATGATCTCCGTGCATCCCCTATCAGCAGTGGCCACGTTTCTTAACCGT
ACGGTTGTAGCGTACACTCAGTGTCAATAGATACGAAGATATCATGTTAATTCCACAGAT
AAGTGAAGTTGGCAAGAGCCATATGCGCCGTTCTGCATGCTCGATGACATTTCATCCGAC
CTCCGGGTGAAATACAGATGTCCAGAAATCCCAGGGTCAAGTGTTGGACGAGATCAGTCC
CGCAACGGCGTATTGCGCTTTGAAGGTGCAAAAGACATATCTGACATTACTGCGCAGTTG
TTTAGACTACCGGGAAGGATTTGCAAACTACCTGGATCTTTTAGAATAACTGTGTCGTCC
TCATATTCAAGGTCTGACACTTTCCCATAGAGGGAAAGTTAAGTACCACTAGTCTCACAT
GACAAAAGAGCGGCCTCTGCGATCATGACAGTTACAAAATTGACCAGAAAAGGAGGTAAG
GGACAACCCCGACGAACACCATTTATCTAGGGGTGAACCCAAATGAGCGTAAGCCCTAAC
TCGCATTTGGCTATTCATGTACGGAGATGTGATGATGAAAATGAATTTCTATGGCACGCC
CTCCAACAAGAGACACTGTCGGAGAACTGGGCGATCGTCGGAATCGAATATTACTTTCAA
GACAAATAGAGGTAGTGGGCTTACAGGTGTTCCTTTGTTCTAATATTCCTTGAAGAGTAA
AGATGTAATCCACACAACCATAACCAGCTTGATTTTTGCCCGAGCGTTGGATAACCGGTG
GAGAATAAAACCAGTGAGCAGTTTTGATGTGAGACTAACCAGGCTTATTCCAAGAAGTTA
TGCTGAATCTAGTGTCAAGAGTAACTGACGCCTAAAAACCTCGGTGAGACAACGCCCAAC
ATGCGAAGACGGATACTCCTGCATAAGCGGCCGAGACCTGCCGGGATCCAACGGCTAACA
AGTAGATCTAGTCAACAGAATTGTATGGACCCCTGGGTCTAGGTGACTTCTACCGAATGG
CGAACGAGCTCCTATGGAGTCACCGGCAACTGTACACCAAGATCACTAGGACGCATTGGG
CATCCCGGGTTGGTGGACCACCGTCCAAAAGACATACGAACCGCTCGTTCGGTCACCGGC
TCTTGGCACAAAAACTTCCTTTTGCCTGGCAGGTAGCATTTGACTGTACACGGGCTAGAG
TTGCTACCTNTTTGGTTTGGAGAACAAACGAGATTAAGAGGTAGGTTGAACTCGGTTTGA
CCCAGATGCTAGCCCTCACATAACCATCGGTAAGGAAACCAGTTCGCAGCGGTGGACGAA
TGCCATTTCATTTTACCTGCTGCTCTCGTGTCGAGCGAGTAGTTGCGGAAGCAGTCAAAA
CGATACTAAGTATCCGTGTTTTCAACGATCAGGAAGGGATGGCAGCCCGAGGTGAAGTGG
AAGTTTCCTCAGTTCTTCGTACTACGAGAAGAATTCAGTATCCAACCCGACGGCTTCCTT
TGTCGAGGTAACCGGTTTGTCATTCCACCTGCATTGCGCAAGTCAGTCTTGGATGAACTA
CACAAAGACCACTTGGGCGTGGACAAAATAAAGTCAGTGGCTCGACAGATGTGTTGATGG
CCGGAATTGGATGGGGATATTTGTACTACGGGAAACAACTGTAATGCTTGTCTGCAAAAA
GTTCAGTCGAGATCAAATAACTGGGACCCATGGCCCGAAAATTACATGGCAGATAGTTCG
TCCTAACTTCTGTGACCCATTCTTGAACCGGTATCACGCCCTTGAACTAATCTACTCCTA
TTCCAAATGGCCAGAAGTGTTCTCAACTAGTTCACTAAGTACCTCCTTCTTAATCCAGAT
GTTACGGAAATGCTTCGGTCAAGAAGGAATCCATCAGGTACTAGTCAACGATAATGGATC
GTAATTCTGTGCGGCGAATCGGAAAATCTGGCACTATAGAATCGGATGTTGGCATCTACG
TACGGCGCCACGCCACCCGTGTTCAAACGACACAGCAGAGAACTTGGTGCTTTCCGTTGA
AAGTGCACTAAAATTAGCCAACCCGAGAACGTTGCCCAACTTGGAAGCGTTCCCCCACAA
TTTCCTGTTGTAGTAAGGAAACGCGGTGCACGCAACCACCAAGGAGAGTCCAGCAGTTCT
CTGCTTGTACGAAAGACTACCGTCATCGCTGGTATGTCTTGACTCCAGTGATCTCACATA
CTTCCGTGGCAACGAGTTTCGACCAACTCGCGGAATCATCACCAAGCAACCTGGTCAATC
TATGGTCGTAATCTCGGACCTGGATGATGTGTCGGTGCATCGACGGCACCTCAGCCAAAT
CCATTTCAAAGTGGCGACCGACGATGTAATCAATGGCAGGGCTAAGACGACCGAGGGTCC
AGACGATGTTCGTATTGATGACAGTGGTCCATCGAAGCGACTGCCGCAGCTACCAAACCC
GGGCCACTAGCTCCAGCTCGAAGATCGGTGCGACAGGCGGGCCTTATTGACGAGGAACTC
TTGAAGGAAGGCTGAGGTTATTCATCCGTCGTGACACGTGATACGGCCGGGTGCAACTTC
GAAGCCACACAAGCGGATGAGCTTCAGCCAATCAGGATCATCAAGGACAGGTACTGCAAA
ACTCCCCGTGATTGATCAACTTGTAATGTACCAATTATTTTCTTTGGTTTAACATATGCA
AATCCGTTCTGCAATACAATCACACGTGTTATTTTGCGGCTTTGGTGTTCTTGTTGCTGT
GGTTTGCGTAGTTCTGGGTGGGGGCGATTTCAGTACGTCCTATCAGTTCGGGTATTGCGA
ATATTACGCTGGCCCACTTACTTGCTTGAATAAATTGGTTTGCGCGTGCTTACTGATGTA
CAGCCCGGCTTTGTGCTTTTCTATTTACGAATAAACGGAGTACAGCCGTCACTTGTGCTA
CGTCTATCACAGAATGCAACTATTACAATCGTGAGAAATAGAAATCCCCTAGCACCGTAG
ATTGTCTGGGAATGTTGGCTATTTTGCTATCCTAGGCTAAAAGACGAATAAAAAGCGAAC
ATGTACGACATCTACAATCACAAATTGACAGACACCTCGTGATAAAGTGGAGATTCGTGA
ACCATGGATAGCCTAATGGAAGCCTGCAGAGCGAGGAATACAGAATGCAAGCTGGTCCAA
CAGGAATTAGACGAGCAAATATTGTATAGGTGGCTGTTAAGCATGGAACGGTGTATTTCG
GTATAATCGAATGAAGTTGGCACAGTGCCAACGATAAAGCTCATGGAATTCTGGAATCGA
TGTTTCCAATATGGCCCAGACCAACCTTGCTGAATAACCATGGGAACGAGTCTCCAAAAC
AAAGCACCCGTTTGACTAGAACTATTACATACGACTGATCAAAAAAGTCATCTTCGGGCT
GTCCCATAAGTAGCGCCCGAAAAGTCATGGCTCACTGGCCGTAAACATGTTAGGTAAAAG
TGAATGGTGCCTTGAGCAACTGAGACAAGTCACGGACATGTTTAGCTATGATTTGCATCG
GAGTTCAGTTTGTCTATCGCCCAAATGTCTAGCGGTCACAAGGAACACGGAGCTGACGGG
CCTTGGCTAGAAACCAGACTGCTGAGTGGGCGCGTCTGCGTGCGTGCACACGTGTGCACA
ACTAACACCAACAGCTAACACTTTTCCCATCAAGCTTTAGCCGAAACCCGCAATTCTTTA
GCCATGACCGACCATTCTTAAGCCACGACCCACAATCCTTTAGCCTTGACGCACAACCTT
TAGCCATGCCGCTGCAAGCCAGTCAGATCAAAGGTATCGGAATATAATCACATCAAGAGA
TATTGGAACAATTTATTATCATTGCTTTTTTAAAAAAAGATCGGTGTTGCAATGCTAACG
GAACAAATGTGAAAGTGTGACGATCATATGCCGCACAGTTGACCGTGGTGGTGGTATCAA
ATGCTGGACCGCAAAATTTATTGGAGAAGGTTAAAACGATGTGCCTGTATCGACGAACCA
TGTAGCACGGCC

>FgSTRG.84189.1
CCGCCAGTCAATCAGACTTATGGCATACTGCAATCCGACTTAACCAACAGCATTTGTGCA
TCAAGCTGAGCAATCAACAACAACGTCATGTGTCCATGTATTCCTTGCCTCATGTTATAT
AAAGTGTTGATTTTGATTACAACTGAATGCAGTTTCCGCACTTTGTTCGCGGCTACTTTT
CCGTTGGAATTGGACGATTGAGGAAGCACTGACCAGGGATGGTCCAAAGGTTTGCGCACC
GATACGATAGAGCTCACAATTGAGAATCGGTGACACATTTGTACCGACCGCTCCAACAAA
CTCTAAAAACCCAGACTGCACAACTGTGATTTTATTGATTTTTATCATGGGGGTATATGT
TTCAATACTATATGGTGAATTGGTTTATGAACATTGCGTACATTTACTCGGATGCCTTTA
TCCGTGTAAACCTGATGACTGCAAGCTGTTTATTTCAAAATTGAAAATGACTGATTCATC
AATGAAAATTGATATTTATACTACCAATTATACACGGACAAGAGAACTTTCTCTGGTATT
TCGATATATCACAATATACAACAGAGAATCCGCTTGCCTTTTCACATCCAAAAGTTCAAC
GTCGCGAGTCACAATCGAACCGGTGACGCTCCACTTACCGATCAGATGTTCTACCAACTG
AGCTTTCGCGGCACGAGGAGTCGGGTGAGAATAACGCAAGCGAATAATCGATAATGCACG
AACCACTATTCCAATCATACACAGCAACTGTTCTTGATCTAACCACTGGTCTAGACTCGT
CAGTCACTTTCCATGGGGTCGAATAGCACACGGCTGAACGTGATCCAAAGGAAATTGAAA
GATATTCACAGGATGTATTGTTGGCACGAGGAGCCCGAATCTTATTTCATGGAAAATCCA
CTTGCATTGTTCACACTGAAAAGTCCGGCTCGCGGCGTCACATGTTTTGTAATAGGTTGA
ACTGAAACTTGATACTCCCCTCCCCCACTCTTATGTGGCATCGAGAACGAACTCAATATG
CAGTGGAGCTGTTCAGTTTTTCTTATTTTAAACGGAACTTCATTAGCTAATGAAACGCTG
GATTAGTGG

>FgSTRG.2101.1
AGGAGATCGAATTAAGTATATGAATAGCATGCTCTCGCGTCATCTACAGTCAAATAGCTC
GGCTTTTTACTTACCCACAATCCGTCATGTACGGTGCACATCAGTGATGTATTTCGCAAA
GTTTAAAAGCTGTCCTTTCTCTCTCTCGTACAAAGCTTACTCTCCGGATGTCCTGAAAGC
TTTCAAAAACTTGCAACCACCTGCAATATCCCCCCCCTCCCAAGCTCTAGTGCCCCTCAG
TACTTTTCTCTGGTTTGCTCAGCTAGGACTTTCATTTGATCATGAGATCTACAAAAATAT
CTCTAGATGTTATGTCATATCTAGAGTTACACCTGCTGACTCCATCAAGAACGAGCATAT
TTTTTCCTTGTTATAGACTTACTTCCGAAATTCGGTCTGATTCTCATCATCCTCTACACA
GTGAACTAAGAAGGTGTATCTACGTCCTCTGCACTCTCAAAGTTCAAACTGCTTTTCACC
AATACTTCTGCATGTTGTAATTCTGTTTTGCCTTGTCTCGCTGGTCTACTTTCTGATCGC
ATGAAAGTTCTCTCAGAACTGCGCAACTGCATGAATGTTGAGCAACAATCCGTTTTTACT
CCTTTCTTCTCGTGTTGAAATTTTGCGCACATTGCAATAGTTTATCCACGGAAATAATGT
AAAAGGGCTGAAAATCCACTCTTCCAACTGCATAAAGCTACCGATGACTTGA

>FgSTRG.3025.1
GTATCTCTCTCTGTGTTGATGACAGATGATTAATAATACACAACTCGCGGATGCTCGGGA
ATACACGTGCGAGCACACTGACGGGAACATATTGCGAAAAGTGTGGCTTGCAGTACCACG
TAATTAATTTCCAGACAAAGTCACTTATCCGACAATTTTCACTTCAGTTATTCTGCTATT
TACTATCCTTTCTATACATGGAAAATTTTACGGCATTTTCAAAGATAGGGATAAATTGCT
CATTTATAACCAAGTGATTTACGTTCCAGATTGAATTTCTTGGAACTACTATTAACGTTT
CTCGGGCAATCTGATCATAGAGGTTCTCACTATTGTAAACAAGACAACATATAAAATCAA
CTTTTTGAGACCGACAATAAACTGATTACGTTTTGCTGTCATACATTAAATCGTACTTCA
ACTCATTAAGCTAGTGTTTCGCCCCAAAAGCAACTGTGAACTAAGTTGTATATCGGTTGC
ATCTACATAAAAAC

>FgSTRG.80502.1
ATATGACATTGTAATCACCTGCACAAAAGGTCCGTTTTATTATCACCTTTGACTCACTTG
CCTTTATTTCACATGCTTCCTCCACAATTAGTTACCCAATGCTGGATCAGTGTCCAATGT
TCCGCTGGTATCTCTGACTGCACGTTGGAAGCCCCATGCTTGCTTTACTTCTAACAATGT
TCTTTGGCATCTCTTCCACCCGGATACTCGTTAGTGTCCGTCCAATTGTCGCTTATATCA
GCAATCCCACGACTGCCCAGCTATTAACACCGCCACCAGCAATTTCGAAACCGATTCGGA
ATTCCCGCCTCTACCATTACCACTTTTGTTCACTCAAACACTACATGACTTTGCTGGTGT
ATTTCCGTTGCTATGTGATTTATAAATTTGGAATTTGTGAATACCTCACATTGACATGTA
CTGCTGTATACTCTGATCTTGCTTTATGCATGTGTATTGACCACGGTCAAGAAATATACT
ATAACTATAACT

>FgSTRG.58508.3
CTTGATACCAATACCCCGTATGTGTAAAACGCCCTGTTTCTGTTTGACAAAGGGGATATT
GTTTCCAATGGGCGTCCGGACAACGTCATGATAATAAATGGCAAACCAAAATTTATTTTA
TTGTTCTGAACGTTGGGATTTACTTTCAGTACTTCAATGTCCTGGGGGATTTTTCCACAC
ACGCTTTACGCTCAACATATTTGTACATTTTTTCTGTGAACGGCTCAAAGCCCGCTGTTT
TGCACATACCCGTTCTCACTATTGCATGTAAGTGCTTGCTTTTATCTGTCAATTTGTTAC
ACTCATGCATCCCTGTCTTGCATACATTTTTTTAACTATTTTATTACAAGCATGTAAGTG
TTTTCTGTAATCTGTTCACTGTTACCATTCGTGTTTCTATGTTGCACTTTTCATAAATGA
TTTGTTGTCAGCCTAACTTCTCTGTGGTCGCCTGGACGTTGTGCATCAAGCTGTTCAGTC
TAGAGACTGTAAAGCCAGGAGAACTTGTTTCTTCCTCTTCTAATCTGCTTCCTTTTAGAT
GTACTTGGTCGTGAAATTTTCGGCGGAAAATTCTTACGTCGTGGTTCACAGCAACTAGGT
GGTCGGCGGCAACCGCTTGGGGAGACCTCGGGTTGCAACTTTTAAGCAATACCGCCAAAT
GCTTCTGTCCGGCGCCCCACAGTCGGACTCTGTCCAGGCGTATTCACTTTTTCACGCAGG
TGAATCGTCTTACATGTGACATTCTCTCAGACGATTTTGGAGACGCTCTCATTTTTGAAA
GCCGATTACTCCGGGACACTTTCACCTGTAGCACAGACGACACCTTGCCACAGAAGCATT
TTGGCCAACGGCATTCAGTTTGGAGAAGGGTACCGAAGCAAGTTCTCAAGAAGAGCATAC
GGCACTATCGCGTGCATCGCAAAAGCATTTTGAACTGCCTTCCAGTCCGTCGCCGGTGCT
GCAAAGAGTTATGGAAGCAGCTTCTACATCAAATACGGCTGGCTGCGAGACATCATCGCC
CGTGCTATTCCGTGAGTCTGACCACGCAACATATGGAGAACCGTTTGGGCAAGATGGAAC
GGGGCGCTCGACGCGCTTACTGTCGCATTAGAAGGCACCCATGAATCAGCCGTTCCATTC
AAGGCACTGCGAGCAGAACAGTTGAAGGACCTGGGAAACCTAAGCGATACTCTCGCTTCA
CCAAGTGCATATGCTAGCATGGCCATCTTTTATATTTGAAACTAAAACTTCCAGGTTGCC
ACGCTCAAACAGTTCACTTGTATGGATCTGTGAGAAACAGTGCGGGGTATGCTGGAGGCA
GGCATAGGAGAAGAGGTTGCTATGACTTGCTGTTGGCTAGGGAGCCCGCAACGGAAACTG
GTTTACGATCATAGGTTGACCCCGGCCGTAATGGTGCGTGGGACGGAACGGTTCGCAGAT
GAACTGCGGTCTGTCATAGAAAAACACACTAAGCTTTGGTTCATGAACGCTCGGGATCGA
GGCGAAGAAAGACGGCTACGCCAATCCCGTGAAGAGCAAGAAGACCCAACAAGATTCTGT
GGGATACAAGAATAACCAACAACAAATTTCGGAATTTTATGTACACATTTACCGCTTTTT
ATACAATACATCTATTCTCATTCTTCT

>FgSTRG.47726.1
TGGCAAGATTCATCTTCGTTCATTCTTTGAACACACACGTTATTGTTTAACTGAACGCTG
ACTGCTAAGTGCGGTTGCCATTTGACCGTTGCTCTTGCGCACGCTCTCACACATGCTCTC
AAATACACGCTAGCCACTATTTCTCCCGATCGCCTAATCGTTCTCACGGGTTGTGGAGAA
TACCAATCTGGTTAATCTGTTCGTACATTGCTGAGAACGAGATTAACGTGCAGGTGGTCC
ATGTGGTACGAAGGACCGAAGAACGCGTTCACCAAGGAAACTACGAGGTTGGCTCACACG
TGTCGTCTCAGTATGGTATTGAATACCGCTGTCACATGGATCCCTATCAAAACTGACCTG
ATGAGGCTTTGGTAATCACTCGTGTTCATACTATGTTGAAAGAAAGTGAGCGTCTGTCGT
CATGGGATCTGGTCTCCTTACTCTACTCTTGTCCATTTGTTATTCTGCTATGACTTTCGC
GTTACTTAATCAACTGTTGACATTCGCGACCAGTTCATTTTTTCTTCTTAACTCTTTCCT
AATCAACGATTGAAATTTCATATCGGTGGAAATACAAACTAC

>FgSTRG.10528.1
GACAGATTGGTGGAAGTTCGTGATGTGCTTGACAAGAAGTTGAGATGCGATTCGGCTCTA
TGAACAAGTACCCAGGGGGTTGTAGGAAATCTAACTATGGAAAACGAAGTAGACTTTACC
ATGGACTGGAACCAGCCAACAGCAAAGACGCTTTGTGTCGGATATTCCAAGAATTTGCAA
TCCACGAATCCAGTCGATTGTTTGAAATATTACTGACAACGTGAAGTCACAAATTACATT
CGGTTCAACGTGGTACAAATGAGTCGTGTTTTGGTTTCAGACTGTCAGATAAAAAACCCT
GCTCACGAATGGACATAATTTCGATGCTGACTATTCTATGTTCGTTCTTTCGTTCATTCA
TCCGTTCCCACGCTCACCCCATTATTAAATAGCTATCTAATAACTCATCTAACCATCCAC
ACATCCACCTACTGATTGGCTGATTGACTTATTTACTTGTTTATTTATTCCCTCAGGCTA
TGCTTATATCATTCTGTCATTTATTCATTCATCAATTCATTTCCTGTGTCGCTCACCGAT
TTGCTGACTTATTCGTTGGTTCATTTGTTCAGTGACTGAAGGACTTTCCAATTAGTCAAT
CAGTTTGTCATTTATTTCTCATTGCTTAACTTATTTATTTCAGTATCAAAACACTTTCGG
CTGCGGAATGAGTACTTGGGTTGTAAAATATCCTTCAGCTATTGAGAAAAATACTAAAAA
AACAGCGAATAGAAGGTTTTGTTGTTG

>FgSTRG.2308.1
CGGAGTTAGGATGAGAAGCGCTCTATCCGTCTAATAAATGGAGTACATTAGTTAAGATGT
AAAACAGGACTGTTCATGAAATGTTATGTACAAAGAAATGAGTAAGCGTATGAAAGTTTA
TACGACTCCCACTGTCTTGTGTGTCAGACTTTTGATTTAAAGGCTCTGGCTGGGTTCCCA
AAGAGAAACCCCTTCTGCGGTGTGGGCAGCCGCGAAGTATGATTTATCCAGAAGTCTCCA
ACGGTCCCTCGTAAAACATAGGACGCACTGAGGTAATAATAGCCAATTCGATAGTGAAAT
ACTGACTAGTAGTCTTCTGTTATGGTTAGAAAGTCATTCGTGCCATGATGCCGTTTTCTG
CCCCCAGCAGTGATCCGATCGAATGGAAAACATCCAGCAATATAGTCTGTCAGTTATTGA
TCTCAAGTCCTCATGGCGGTACACTTAGCTTACTGGCCTTGCATAACACTCTGTTGGAGC
GTTCCACTCGGCATTTGCGTTGTGCGCGTTTGTTCCACTGGTTGCAATGCCTTTCTACAA
AGAAACTGCTTCAGTTCGTTTGACTTGAAGGTGGGTCTCTATATGAGTAAATGGAAGCTG
TCATTCCAAAAATACAAAGGAGGTTAGTGAGACATTTGATGAGTTTTTGCACTCATTAAA
GCATGGATAGGTGAATGGAAATTGGTAATATCCGTTATCAATCGTATGAACACATTTATC
ATGTGTAAAAAAACACGGCTCTTGACTTGAACGCTGAATCCTCCGAATGGTAGAAGGGTT
CAAAAATCAAAGTTTAAGCTCAACAAAAACATTGCTCTTTTGTTTCACATCTTACATCAT
CGATAAAAAAACGGAAGATTCTTTGATCGCACAAAATGCTCCATTTGCATCACCCCCTGA
TGGCATAGAAGTTTGTGGAATTGTTCTGGGTCAAAAGTCGGGGACAACATAACGTTATAT
CCTCTGCTGTGGAAGTCCTGCACAGTGCCGTCTCGTGGCGGAGGTATTTTCACCAAAGTG
TGAAGTCGGAAGTGAACCTCCAGTGCTCTCTATCATTCTAGAGATGGCTTAACCCTGATC
CCAAACCAACCGCGGTCGGCGTATGAAGCATCTAGCTCTATGCTCACCGGCATCAATGGC
GAAAAGATGTATTGGGCACCCAGGGTGTTTGGCCTTACCCCAAGGGTGTATGAACTGGAC
AATGTGTCACCGGTACCCAGTGGGTTACAGACCCCACGTTTCGTCCCGCTGCCTTGCGGG
TTAAGTCTCGGATAGCTGAAGACCCTGAACCCCTAAGAAAACTACCTGGTTTAGTCTGGA
CAACCCGGCAGTGATGCGCCCACAAACAAAACAAATGGAGCCTGACTCGTTGTGTAATGA
AACTTGAACCAACCAGTGACACACTAAAGCAGAATTGAGGCTTGTTTTTAAGACTGTATT
CGTCTCATAAACAGGTATTATCTAGAGGCAAAGGGAAAGATAATTAGTAGAGATGTCAAC
TGTAAACAATCGAATAATGTGAACAGTCACGATTTTTTCACCACATTCTCCCCTGTTGGT
TTGGGAACAACAATGCAGTGAAAACTGGTTCATAGAAAACATTTGTCAGTATTATAGTTG
AGTTGACAGAAAGAAGAAATGATCGTAATTACAGACAAGTCTGATCACGAAAAGGCAGAC
GGAAAAGAAGAATATTCATCGATGATAGTTATTGGATATCGATTATGAGTGGTGGGCGGT
AAATGACCCTAAAACCAAAACTCGATCGGTCAGAGGGTTGTGTAGCTTTAATGAGGGTGC
CGTGAGAGGTTGATGAAAGTGTGGTTTGCGAAAAGTACACGTACAGCAGTTAGAGATTAC
AGGTCGTACTTGTATGGTGGAAAATAGAAGGTTCTTTAAGCGCACGAAATGCAGCAGACG
AGGCACTTCTGAGTAGCAGTGTTTCACGGAGGTTTCTCAGATCATGGTGTTTATGATACA
CAGCACAGAAATTACGTGACAAAGCATAAGCAGTTTATTTTTCCCGTCCTTGGCGATGAA
CAACATCAAAATGAAACGAAAGCTCCGATTTCCACCGTTAGGGTTTATCAATCTTTATTC
GCCCTTTCTGTTGCATTCTATACATGGACGATACAGATGGTTGATCAGTAACCAGTTTGA
AGTGATGTCCTAGCAAGTAGTGTCTCCACTTCCTAACAGACTCAAAAATAGCGTAGGCTT
TTTTACAGCCGAATGATGCCGCTCACTGGGTGATAGAACGCGTGAGAAATGCGCTAAGGG
CTCCCCGTTCTAATTTAAGTTAGCCGTTTTAGCGATTCCAGATGTGTCAATCTCGATCAA
CAGGGAGATGTCAGGAACAACGGCTACGATAGCTGCCTGTTGAAGTTCAGTTTTCAATGA
TTCGAAGACATCTTTGACGTGTTTCGGCAAGGATAGGGTCGAACCATGATCCGGAATGAA
TCCGACCTGAAAATCTAGTTATCCACTGCCAGGAATACGCAAATAGTACAACGGTATGCC
ATTGAGCCTTTAAGTCATTGAGCGGCGTCATTTCACATAGTGGTTAAAGTCCTTCGGCAT
CGGGTTTGATGACTCCTTCTGATACTGCGCAACCGAGTGGCATTGTTGAAGGTGTGCATA
GTATACTCTTGCTTTCATTTAAAGTTAAACCGTAGCGACCAACCGCTTCTCGAAATCGTG
CTACATTTGCATCATGTCCCTCTTCGCTTTGTCCATTTACAGTAATAATATCAACATAAG
CGGAGGTATCGCTCAGTTGGGCTTCTCGAATGACATGGTCGATAGTCCACTGAAAGCAGA
CAACTCCATTGGTCTCTCCAAAAGATCCCGCCCATGGCCGATCGTCGGGCTGTCATTACC
TTATACAAAGAGCTTATGCGATACGCGGGACAGTTAAAACTTTCTGACAGAGACTATGTG
AGAAAGTACATCCGGCAGGTGTTCGAAAGAAATCGAACGCTTACAGATCCTGAAGCACTT
CGCTTCTTTTATAATAAGGGATTGGAAGTGTTGAAACTTCGTCACCTATTGTAATCTTAC
AGATCTTCGTGAAGAATCAACGTTGCGTCCCATCCAACCTCAGGCATCTGGGGAGGGGGG
AGGGGCTTGTAAACAAACAAGATAACGGGGACTTTTCGACGTGTATATTTTTACTTTCAT
TGGAGCACATACAGTTTTTTGTACCTCGAT

>FgSTRG.3070.1
TGAAGACCGAAGAACTTATTTTGCCCAGAAATTCCCCTTCATGAAAGCCCGATAACATCA
TGGTTTTCTGTGTGCAACCTATCAATTACAGTTTGAAGCTGTCTTTCATTTTCAGACGGG
CTGTTTGTGTGAAAGGAAATCGATTGTTAGGCTTTCCGGAGGTGCGACTGATCTCCCTGT
GAGAAGCTTCTGATCCCATTGCACATGAACGACGAAGAATCAAAAGGCCATAAAAGAATG
TAGATACCGTGCAATGAGTAGGGTACCGAGAAAAATACACCAAAAACTACATCAATCAGT
GAATACTGACCTCCCGAACACTTCGAGTCCATGGGTGAGAGTTTACGAAAAGCGGTGGTA
GCGTTGTTGGGTGCAACAGTATGCGGCAGTACAAGAGGTCAAAAATAATAGTCAATTATG
TCGTCGGATGAAGGCAAATAAGTTTATCGGCTGAAAATGTTCCACGATATCACCTTTACC
ACAGAGTGATCCACCGCATCCGTGAAACTTTTCGGGCTGTGGCTAATAATCCATACAGTC
AGATAAATCCACCCCATTCTTGTTCGCCCCTGTAACATTTCATTCATTTCAATCGTGTCT
CAGTTTCATCGGTTATTCTACTGACTGTATGAAAATCACGTTGACTGCAGTATGCACGTG
CACAAAGATGCAGCGAAATGGTCCAGCATACATTGTGGAAACCTATGTTTTCCACTCCTC
TTTTTCAAATCAGATACTAAGAGGCCTGTGGTGATTGCATAAATATGTAATCTCTCGGGT
GATAGTGAATGCCCATTTTGCGATGAATCACTGAGAATTCAGTGAACGCAGACTTGATGT
TGGGATAGATTTACTACAAAACACCGCAAATTTTTGGGTGTGTTTCTGTCCCCATCAACA
GCTGAGTTGTCTACATATGTTTTAATGTAAACGCTGCGGTTAGCTTTATGTGCTTTATGT
ACATATATGCAAGTATGTCATCTTTCATGCTGGGTGCAAGATCCAGGTTTTACATCAATG
GAGAGCTGAAGCAGTATACGTGCATGCATGCATGCATCACCATTTATCAAAATGTATTAA
AACAATCTACTTATTAGTCAAGTCTTCAGTTTGCCCTCTGAACGAGCTTAACGTTATCCT
GATGAAGATAACAACA

>FgSTRG.49916.1
CACTTCTACTGTTCTATGATCTTTCTGAGTGTTTCATTTGTACTGCCGAGCGGAGGCTCG
AAATCCCAGTCTTAGCGTTTCTGTCAGTGCACTCCACCATTGGCAGTCACACGTCAACGG
CATTAACAGATCTAGTGCCGGATTCGCCCATTCATGTTGGCACGTGTTCTTGTTTACTCC
ACAGACTTGGCTTATTTGTACTTATTTGTTAATGACACTTTTTACCATTTCAACCACAGT
CCAATTCATGCGTTTGTAACTGATTTATTGATTCGTAACGGTAAAGTTTCGTTCAGCTGC
CTGCTAAGGTGGACCGTTTTTATTTTCTGCGCTGTCCCAATTTTCGGAAGCTTACTGCCC
ATTGTTCTTGGTTTCTCATCTGGCTAACCACGAATCATCGAAAAACACGGTTATTTGATT
GGAATTTGTTCTACTGCCCGTAATCGTGTTCTGTCCATATCGTGCGTGTAGCTAGTGAGA
CTAAGTTGCTTCTGGATTCACAGCCCTAGATATCGGGATAGTCGCAACAATTTCTTTGAC
ATCTAGGTCTCAATATGTCGCCCGATATTTTTCAACTGCCTCTTGACCATATTTTTCGGT
CGAAATTCGTTCACCTCTGAAGTGGTTACCGTGGATCATTCTCCCTGCATTGCTTGTAAG
CATTCTGAGACTTGTGACAATAAAAACCAGACAAATTCAATCCCAACGGCCATTTTAACG
CATCCACAGCGCCCAGGCATCCATCAATGGAGTCATCAGGATCCATTCGAATGACGTACG
ACCGTCTGGCCGAAAGCGACACTGAAAAAATCTGGGGGGCAATTGTGTTTGGTCGGTATG
ATATCAATTTGTTGAATATTGTGGACGAACAGACCTACCACAGTTTTGCAACAACCGTCT
AACGGCAGTCACTCTGAGCTAAGGGGAACCAAGGTCCCGGGTGTGTATTTTGAGGCCGAC
CGGTTTCTCCTGTACGCTACGTACCACATTCCGCTTGCTCCACGTGGCACGAACAATCGA
TGTAAAATAAACGAGATTAAAACGAAAATGTAAAAAT

>FgSTRG.52013.1
GCTAGAAACTAGCCTGTCCTGTTTACTTACATCCCGCAGCTCCACCGGCGGAAACCAACT
GCGAGAACAGAGACGGTTGCAATCCGGCCATGATGCCCGGCAAACCACTGGCAACCAAAC
CACCTGGACAACCGGGCATTGCTGTGTGTTGTGCTAAGCCGGTTTGAACGTGATGCGCAT
TCACTGTGACTCCGAGTGCACCAGGAAAGCTGTTTGGTCCGACAAATTTGGGTTTGGTCA
CTTTGGTATTGGTTCGAGCAAACTCCAAGCGCATATGTTGGTTCCCCTCTGGATCGAATT
TCACACCCTGAAAATACAATAGTCAGAAGGGTCAAGTTGGGAGTTCAGGTGGGGCTACAG
TACAGACAACAAATGTCAGATGTGATGTTTGTTGAAATTCGAGTCATTTAATCCGGGCCA
AATTCTCCAGGACTGATGTGTGGGAGGGTGGACTATTGGACTATTGATGCTTCTGATTAT
TAACTCAGTGGTTTCATTTTCACCTTCTACAATAAGTAGTTTCTGTTCATGCCATCCGGG
AGTAGGTTCTACGAAAGCCTAAAACAACTATGGCCAACTATCGTCTGGAGCTGTCACTAC
GGCTACAGACACAACAATAGGCCCATAATCGACGTGAAC

>FgSTRG.37083.1
GTTTTCTCTTGCAAGATTTCATTTTTCTTTCTATCGCTATCCAGCTTGAAAATGACTCTT
CACCAGTTAAAGGCCTTCAAGTTGCGCTGCCTTTTTTTCTTTTATATGGATTGCTGTTTC
CTCCACATTCATCAACGTTGCCTAGTCCATTTCCACAAAGTTTGCTCATGTCCCCTCGTT
TCATGACGAACTCCCTCTGTTAGAATCGGGAATATCCATCATCCCGGGCCAACTTCATCT
CCATAGAGAGCCGCTCTCTTCATATTCACCAAAGTTCGTACTCCCATTCATTTCTTTAAT
CTCTCCATGTTCATAACTTACTCCGTGCATGGAACCAGCAATAGGCCTCCGTTACCCACA
GCTCGCATTATTTTGACTTATAACGCATCCCCAGCGCTATATTTTCACGACATATTTTAT
ATTTTCACGGACCACCACCAAGCAATTCGAATTCGAAACCAAA

>FgSTRG.39261.1
GTCACACTAAGTCACGACAAGTAACTTATTTCTTGAATAGGCGATTGATCTACCGGCTGA
GCTTTGAGGCCGTGCCGAAGGGCTTCTGAATTTTCGCCTATGGATCACAGCGAGAGTAGC
AGCCATGAGTGGGCTCGAGTCCCGCCGAGGTCAATAACTTTGATACTTGGGTCATTTAAA
AAACAGACTTCGAATTTCTACAACTTATCACATGCTCACCACGGGAAGTGCTGTTCGGAT
GTAATTCAACATATTTTGTCCTCGTAGTCGTGCCGTTTCATTCCAGTTGTCACTGCGGTC
CATGATAACGAACTTTCTTGACTGACCAATACATTCCGAATACTGAAAGCGCTTTTGATG
GATTCGCG

>FgSTRG.83953.1
GCCGACTTCATTTCGCATGTCAGATTGACAAGATGCGACTGCCACCGTTTCGGGTGCTTC
TGTGCTGCTGGATTTTCGGCTTGACACAACCTATGGAGATTGTCCGCCTTTCCAATGATC
GTAATTTGGAAGCCGACCCGCGATTTCCTACAATAAATCAGGAGCTTCAGGAGCAAGAAC
TTCAAGCCTCCAGACAGCTGACACAGCTTTCATTCTGCAATAAGTCCATACAAGCGTTAG
TAGACAATCAGCGCAAAATTGCTGAAACAATGATGATGAATCAACAATATGAGAATGGAC
ACGCTGACCGTCTTCGACTGGCCAAAAGATCTGTATCTCAAAACGCCGGAAATGCAGAAC
TTCAACGGGTTGGTAAACGAAGCTTTCCCATTGGAA

>FgSTRG.55428.2
GATTGAGGGAAATGCAGGGGACTCTTAAGTGACGTTCAGAAGACACCCGTGCATCCTGGG
TCATCTGTAAAACGTGAAGTATTGTAAAATAATTTAGCGCCAAGCAAGTTAAAAGGATAA
ATCAGAGGTAGGTTATTCCTCCTTTCTCTCTTCAATTTGCTTAGAATAACCACCGAGAAT
ATTTCGGAAAATGATTCGTAGCCAACTCAAGGCTGGATTTAGCACAGCTCCCGGAGCTGT
TGGGTGCCTTCCAAAGACACGCTGCGGTAGAATACGGTGACGATAGCATTTCTAATGTGG
CTGCTGTTTCCGAAAGATATGCGTCTTTCAAAAACATCCAAAACCATGGTTTTCTTCATT
CAGGTAAGTTTTCCGGAGGAAGAGATTGATCGAAACTGTAACCATGGTACTTTCATATAG
GGATTTTTCCGGGTAGTTTTGCGGTTAAGTTAGAAAAAGTGAAGAACACTACATATTTGG
AACGGAAATCAGGAAACCATCGTGAAAACATAAAATCTGTGTGAAAATATGACCTTAAAC
TGCGTTACATTCTCGTGAAACCTTTGTTTAAATGAATTAATGTCAGGCGTTTGACTGTGA
CCGCTGAAAGCCGCTCAAAAAAGTTGGGATTCAAGTCATATGCTAAGGGATTTCGTCAGC
ATTTCGCTGTGAGACCGGATGGAAGACACACTCATAAGCAGTTCTCAAATGTCTTCTATA
GATATATACATGCTAATGAAGGAGCTGTACAGACGGATTGAACAACAATCGTGGAATCAA
GTTCATTCGCGGAACAGTAAGAGGTTTTTACGTCTGCAGCAACAACATCCAGTGTCGCAA
CAGATCATGTGGACGCAGTGAGTATATTATATAATGTGATAACACGATTGTCCGTTGTAC
AGGTGTAATGACGATGGAAAAACGAATCTTACGAGATGAAATTCCCTATCATAAATGCAT
ATAATAAGCGCCGTCAAAGGTAAACTGGTATCTTTAAATACGAACGTCAATATAGACGCG
GTGTACGCAAAACCTACTCTTAACGGACTTGTCGGACGATGACACTAACAAGTAGGTTCA
ATGGTGGTTTGTCAGTGACAAAGATCAAGGGGTCTCCGGAAGAAAAATGGCAAGGTTTTA
TTCATTGTGCATTACCACCGCCACAATGGTGCATTTTGTTAGTATTTCAATCACGGTATG
AAACATAAGCACACTATTAGTATATATCTGGTTCATATTCAACAAAAATGTTTCGCTATA
TTTTCAATTCAGGTAACATCCCTGCTAGCACAGTGTGTGCGTTCTTCTGTGCGTAATCTG
AGAAAAGCACATGTGTTACCCGTTTTTGTCACCCCACTGTCTGATTGGCTGTTGTTGCGC
CATAGTGACTAGTGACCACACCCCAGTCTATAGTATGGAGAAGACAGTTACCAGTCAGAA
TGCGTTGAGCAGTTTTGTCGGTAGCGACCGCATGTGCGTGATATATGCCATGCCCAATGC
TATGGTGACAGATCTTTGGATATGAGGAGTGGTTATCAGAGGGGGTTTCTCATATGTTAA
CCAAGGAAACAAGTGCCATTGGGTTTCAGTCAGTTCCTTCGTAGAAAAAAACTTCCTTTA
AAGACCGTTCAAAACACACTATTGTGGTAGTGTAACAATGGTCAGCAAAGTTCAAGTTTT
GTAGCAGATGGGTGGTTCATAAGAGATTTAGCTCAGTCAACTAAAGCTTGTTTCCACTGC
TCATTAAAACTAGAATATCGGTATAGTAGTATAAACTTGTTAATTTATGAGTTTGGTAAA
ATAAAGTTCTCGAATTGAACCAAATGATGAAGTTCATTTTATTTTTACAATCTGCTTTCG
ACAGCTAATTCCGTTATCTCTATTGTATTTCAGGAACTGACAAACAGTCAATAAGAGGAG
GATGAAGGGTGAAAAATGAAAATCCCAAATTGTTGTACACT

>FgSTRG.7545.1
TGACAGACGTGTCATAGTTCGTAATTTTGATTTGCTTTCACGTTTTTAACTGATATATTT
TTCTCTCCTAATAACATTCTTTATTTTCCATCAAAATTTCTCACCTGACATACTTTATGA
TTTTTTCCTTTATAGAATTGCGCTTACGGTTCACGGAACTTGCAACTCGTTCATTCTATT
TATATTACTCCGAATAACATTATACCAAAATGAGACTGCATCTTAGTGTAATGACTTGAA
GGCCTCCACAACCCAAAATTTTATGCAGGTTGGCTTCCCCAGGCAGGATATGCTATCTTA
ACTGAGACGTCAAAGCACAGATGGCAGACAAAGTTTTGTCTTGCGGAACAAAGTGGAGGG
CAATATCTAGTTCTGTAAGAACATTCACTGCGCACTTGGAGTTTACATTACAGAAAATAA
ATATGGAGAAAAACAGTTTACCAGTCAAAAACTTCCACTTGGTAAACTTGAGAGTGGAAG
ATTTCCAATCGATGGTGGGAAAATTTCCGCACTTCACTGGTATTTATGGCCCATCAAAAG
AGGACAGTCCTTAGCCGAAAGATTGCTGCCCGTGCACGTTCGACTTGTTCTATGAGTGCA
TTAAGTACAACGTTGAATTTAAAAAGCGGACTGATAATTCAGGCAACGTAATAGTTAGAA
CACAAATGGACCAACAGTTAGGTCTCAAGTGACAGACCAGAATAAGACCCTAGACCTGTT
TCATTAATGTTCATGTGCTGGATTGGCACTCCAGTCCCTTGTGGGTTAGACAGTTGAGTA
AAAGGCTCCGGTCAGGATTCCCAAAAAGAGACCTCTTCTGAGATATGGGTGGCCTATAAA
TTTCCAACTTAAGGTTGGAAATCCTTTCCCGTCTTTCTATTCCTCACCCTTCATCCTCTA
AATTTAACTGGACACAAGAAGCCACACACAGTAGTGATTGAGAAATTACAACTCTTGATA
GGCATAGTAACCTGGAGATTGCGGAAAATAGATTTCCCATTCTGAAACCTTAATTCACTA
CACTCACGTTCGCACAATTTGCCAGTCAGAACAACGGACTGCCTTGACCAGGAATCTTGG
AAATTCTTAAGTAGTCGCGTTATGTCTCCGAAACACGTACACAGAGCCTAATTTCAGTGA
TAGAACCTCGCCCCAAATCAAACTTGGATTCTTGTTTCATTCTTCGCTGGTCGGGAATGT
CTGAACGTGAACTGGTGAACTGAAACTCGGTCAGCAATGCACAACAGACAAAGGACAATG
GGCATTCATCGTATACCTGGGCACATACGCCGACTTTTTCATGAACATGGTGGCAGAAGG
ACCAGTAAGTGTGAACAAAACAACTACAACTTTCTGCTACACGAACTTGAATATGAACAC
GATGATGTAATTACTCCTTGATTTTATCACAATTATGAATTCAAAAACAGTCACCAAAAG
TGTTCATTATTCTTCAAATTTGCTTTACCTGATACCTAGTGGAAAATGTTGGAGAATTCT
TCAATCATATTCTTACACACATTATGCCCGAGGCTGATCTAAGCGCCGAATACCGAGCGT
ACACTATTCACAGTTACAATGAATTCCGGTTTACCTAACTGTTTCTTGGTCTTACCAGTT
GCTGAATATCTGACTACATTCCGTCCAAGCTGATATACTTATTGATCCGTCCGTCGATAC
CGACTACCATAACACACAAACTTACGTAAGCA

>FgSTRG.34003.1
CGAGAGGTCATTTATCATAGGATTCGATCGCTCTACAGTCAAAGGGATTGCTCTTTTCCA
AAAGGATCCAGATGGAAAGTTTCTATACCATGTTTATCCCGGGTTCGAGTTCCGGTTGAA
ACTCGAGGGATGCGAACAGCTGATGATTCCCAAGAAGGATCATCAGCCTTCCAGGGCTTT
CATTGTTTTCAGTGGTCACTTGGGCTTTAAATTTTTCACGGTTAGTCATGTTGAATGAGA
GGTTTACTCGAAATTTATTTTGGTTGGATAGGTTTTACTTTTGCGTAAATGTTCTATCTA
AACCTGTCGACCCATTTTCTTGAAGCCATTAGAAGAAGACAAGAAGATCGCAGTAAGTTT
GTGGGAAACAGTTCATTCCACTGATTGCAGCTATCTTGAGTCACGGAGGTTAACAAAATC
AAAAAATCCATAGACGAGAACACCGGCAGAAAGCACAAGGTCGGCCTCTGGTTCCCTTAA
TGGTTTATTGCATGTGGCCGCATTGCTACGACCCCATAACCAAACGGGTTGTGAATGCCT
ATTGCTAGCGTCACTGCTAGCTAGGGAACCCATCAAGTTTCGCTTACTAAGATGTGCGTG
ATGGTGAACGAGAAAGTGCATCAAAATGGATCACGTGCTCCCCCGTTCACTCAGCGTTTA
TTCCCATAGAGTCAATATGATCTCGAAAAATATTGTAAAACTAGAAAGCCTGGGCAAGAT
ATACCAAAGAACAATGAGCGGGGG

>FgSTRG.44605.1
GTAGAGGTGAGCACGTGATATCCAAGGCTCGAGCGGCGTATGCTGAACTGAGGCATTTGT
GGCACTGACCTGATGTTTCGCTGAAGTTGAAAGGTCGTGTATACTGTGCTGCAGTGCGTT
CAGTTTTGTTGTATGGTTGCCGTTTATAGGCTTTGATCAGTTTTGAATAAGATCATACAG
CTGAATTGGAATCAGAGAACCATTGGCAAAAATATGGAGTAAACAGAATGCGTAGAAATT
ANN

>FgSTRG.74270.1
CACAAACACACACACACACACACACACACACACCGATTTACGTTGGTAGACGTTAAAACA
AACATTGACGCATGTGATGGCGCATCTATGTCTGCTTGTTTCACGTAGGTAATTATCACC
GACCCAGTCGCTTCCACCGGATGGATAACGAGGAGGGATGAAAGCCTCCCAAGAAACTGT
GGTTTAATTCAATGAATAAGCAATCCCTATGTACGAGTGACTTATAATTAGCAATGAGAA
ATCCTTCCTAGCTTATTTTCATAACTTACCTGATGCGAAATCACGAACGATTGAGAAATG
CGCGTTCGGCTAGTGAACGGCAGATCGCTCCGGGTAATATTTCGTGCACAGTAATCAGTA
TGACCATCACGCAATCCAAATTATAAAATCAAAATAATCAGCAAAATCATCCGAATCACC
GTCATCATCATCATAATCATCATCATCATCATCATCCGAATCATCACCATTATCATCGAG
TCTGTTCACGTCTGTTGTACTGTACTCAGGGCAGGGAAATTCACCGGAAAACAACATATT
GTCATATCTAATTCCAACATCGGCAGACGGCTATCACCACTGTTGACATGGGGAATTTGC
ATGGAGTTCAGCTATCGCATAAAGGAACACTTGATGAAACTACAAATATTGAAGTTGAGT
GCTTAGGTGATATTCCTAGACCTAGTCAACAATTCGTATGAGATGATCTGTTTCTAATGA
ATTTTCCACTGAATGATCCAATGGATAATAACCAAATCAGGTGTTCATTTTGCCGGTTTA
TCCATCTTCGTCGTGACCCCCAACGACCTCGTCTGGTGAATGCAATGCAACGACCTTCAA
ATAACTGGCTGTTCAACTTCAGAATGGCTACAGACTTTCAGCATTCACCCATAGTGTTAA
TAAGCATGCATAGAAATCTTGGTCTACAGTGGCAACTCCCGTCCTCCCTCTCTCTCTCCC
ATTGGCTCATACGACCGAAAAGAAACAGAGACAGGCGTACCCATACACACGCAGGAGCTT
TCGGAACTACTTTGACTATCAGATGATCATAACACCCGCATAAATCTGCTAGCTAATATG
ATGCATTTGGTCACATGACCTACCACATCATATCCATTTGTCTTATTTCGCACTGCACTG
ATTATAGTCTGGTGCAAATTTGGTTTCTGCTTCATTTTACGCAGATATAATGTGAAAAAA
TGAGTACCTGTGATCAGCCGCCTAATCCAAATATCAGCTTGTACTCTCCTACTTTTATTT
CCTTCTGTCCGTCTTTATGTCTGTCTATTTTTCCGTCTGAATACCTTTCAGTCCCGTGGG
ACAAACCAGGACATAATTCACTTCGGTCACAGTTTTTCCACTTCACTATGTTTATTGAAA
TGCAGGTGACTAACTGACTTACTCTTTCTCTATGGTATGCAAACTGAACATATTCGGGTC
GAGTTTGTTTATTTGTATACACAGTGGGCGCTGTTCGAAAACACACGCACGCACAGATGA
AGCAGACCCATTTGGCTGGATCTTACTTACTTCAGTCCAAAAAAAAACTAAATACTGTCA
TTATGATTATTACTTACTAAAGTACTGATCGGAGGCATTCCGATTAACCCGCTGAGAATC
ACTCTGCGCATTTACGCGGTAACCATTCCATGTGATACAATGGTCCTGAGGACACTTTCT
GTGTTCGATGGTAAATGCACTGTATTCCCTGGGTTGCCGAATTGGTTTTATCGCTTATCA
CATTTTGCTATTGTCGATTACAAGTACAAAAGCGATTTTCCAGGACAATAACGCGACTCC
ATATCGTTTCGTGGTTCAGCGCGAGTTTATTGCGTATCATGGTGTGAAGACGTTCTCGAG
ACCATTTTGATCACCTGATTTCAATGGCTTCGAACATTTCTATGGTCAACCTGAGGAGAA
GGTGAATTATAAGCGATAATACAAACCTCTGTGAGAGATGAAAAGTGCCTTGAAGGAGGA
ACGGGACCATATGCTAGAAGATACTATCCGACAGTAAATCATGACCATGACTCGACAGTA
TCACACTATGTCCATCTTTGTGGCACGGACAAGAAGGTATGGCTTCAGGCAATCTAGCTA
AGGACAAGGATGCACGGAGACAAAGCACACGATGAACAATTCAGAAGACAAAAACTGTGA
GAGGAATTTCTCTGGTACATTCTCATCGGTCGCGTAAGTATGGCAACTTGTCACACAGGA
AAATATCAACCCCAAAGTACCATCAGAGATTCTGAAACCCCTGATTTTGTTGTACACAGA
GAACGTGCGATTCCAGTTTCAAGGGACAAACTTCAAACAAATCGATAGAGTTGCAATAGA
CAGTTCACTAGATCCTGTTTTGGCTGTTTTCATGGGCACAATTGAAGTATGACTGGATGC
GATGATAAAAAGGACGATTCTTTACAGGATATAGGTAGACGATGGTTTCATTACAGCGAA
TTATGCAGAGGATATTGGAGAGTTACTAACCCAACTGTTCGAAGTACATATGAACTTGAA
AGTCGCACGTGAATGGAACAACAAAGGTCGCTTCCATTCATCGATATTTCATCATTTCGA
AGAGTGGACTGATCCACTGAGCTATCCATTTCCCGTAAGAAGACTTTATCTGCAGAGCAC
CTTCATTCCAAAAACTTCTCATCAAGAGAACATTGAAGAGCTCTTGTCTGAACCCTGCTC
TACCAAAAGAGAAGACATTAGGTGATAACGGGTATCCTGACGCATTTACTTCTTTTCATA
TTCAGAAAAGAAGCCTATCCCAGTCACCTGTCTCTTGGGTGACCAAAAATAATATTCACC
TATCTCTCCCGTACAAACTAGCGTTATTAACACAGCATATTACAAAACGCTTTAGAAAAG
CACTACATAGAACAAACTATGCCGCTGTACTACACTGTCCTTCATTTACACGGCGCCTCC
CAAAGCCCCCATTCAAAGATCGCCATTCGGTTGAAGCTACCTCCAACTTGATCTACTTTT
TCTCTTGCAGCTACAAGGAAGTAGTCCCGCACAAACGCGAGAGCACACGCACCCGGACGC
ACATACGCATACACATACATGACTTCGAGACCCATAGAACTACTCTGATCAATCATTTTA
TTTCATACTGTAGTTATTTTTGTTGCAGGATTTTATACCCTTACACTGTCTATACAAACT
CAAGCCCGGTTCAATGGTTCCAGCTATCATCTAAAGGCCCCTTCGTGATGTCTTAGTCAT
CTGTGCTATCAATTCCGAAATGAGGAGAAAATTTGTTTGATAAATCCTATTAATTGTCT

>FgSTRG.47349.1
AACGGCTTTGGATTGAAATCAGACGATAAAAGGAATGAATTTGCAGATAAAGAACAATCA
AAATGTTTCGAAGATTTTCTTTGTAACCTTCAGCGACCAAATATCGGCTGAGTCCGTTAA
ATCGTTGCGCACATTGTTCACTTCCATAAAGGCGGAACGTGACGCCCCAAAACGGAAATG
GGAACTGGGCGACAAATCAGTTTGTGATGCGTAGCCATGATAGTCGCAGATACACGATTT
GCACAGATGAATATTTAAATTACAGGGCTGAACATGATGACCAGAGAGATGCAAGAATCA
AAATTGTCTGAGAGGATTTACCAAGATAGAATACCGGATATGAAAAAGCTTCAAACAACC
GATGAATGCAGTTGCGAAGTTGGACGGTGAAGTGGTTGACAGGCGAAATACTATCCGCTG
GTATTCTTTGTAAGAAATGGATCCTGTGATGGCGAAAGATCAAAATGCTGCGATACAGAT
GTCAATATATGGGGAGGGCATGATTCTTTTTCCTGAGGATTCGTGCCAAACCACCCGCTT
GTCCCATTCGCAAACTCAACCAATCCCCGAGATAAAACTCGCTCTTATTTTATCACAGTT
ATCGATGTATTTGCAAAAGTCACATTTAATGTTGCCATACACGTCCGTCCCACAAAGTCC
AAACAGTATATTTCACTGAGGAATATTTGTCTCCAGAGCATCCCAACGGTCGACGATACT
GTGATAGTTTGCTCTCTCCATCAGTCCTTCTGTTCGCCCAC

>FgSTRG.49213.1
AAATTTCGTCACGTATATTGGTGAAACTCCACCGCGTCGATCGAGCATTTACGTGGATAT
GGAGAACTCAACCCAGAGTAAACCGGAGCTCTTGAATGTGTAGTGGGTAGTTGTGTCCGC
GATCACGTAGTATGCCATAACTCACACAACATAGAAGGGCACTATTTCTGTGTGCAGAAT
AAACATTCATCAATGAGTTCGAAGAGTAAAGGTCATGGAGTGTGAAACGCATGTATTGTG
CTAAGGTTTTTATACGAAGGCACGCGCCGGAAGTAGCGCTTGAAGTTACCCCGTGCGCAG
AATAAACAGGCATATTGAACAAATGAAGCAGTCAGTCGGTCATCAGAGAGGCCTTCTCAA
ATATCGAGCTGAGGAACGGCTTCGATCACAAAAAGTTATGAAAGATGATGTGAAGTGGTG
ATAAGCACAACCTTGGTCGAAATACATAGTTATCGGAAATCGAGTTAATTTCGTTAGGTA
GAAATCACGGGAAATAGGGAGCTGTTTTTCTGAAGCCG

>FgSTRG.26211.1
ATATATATATATATAATAACGAAACTAGTAATGTCTGTTCCAATCATCGAAGGATAAGCT
TGATCTCGGTCGTGTCAAAGTTGCTAGCATCGTCAATCCTCGAAAGATTGTCTCCAGTGC
GCGAACAACAGTCCGGTTTTCGTCCAAACCAATGGTGCATCGATCAAATTTTCACCATCC
GTCAGATACTTGAGGTTCGCCATAAATTTCGTAGATCGACGGTTATCATATTCTTAGATA
TCTAAGCAGCTTTTGATTCCGTTGATAGGACAGCCATCTGGGATTGTCTCATCGGACAGG
GAGTGCCTAATAAGTATGTAAAAATCATCCAACCTCTTTACCATCAGACTTCAGGCCGAG
TGCAAGCATATGGCTCATTGTTACCTCACTTTGCATTTGGGAACGGCGTTCCTCAAGGTT
GTCCACTCTCACCCTTCCTGTTCAATTTTGCGATAGATGACATCATAAGGGGGGCACAAG
GAAATCAAAAAAACGAAGGCGTTGAGTTCCTACCTGATAACAGACTTTTAGACTTAGACC
ATACAAATGACATCACATTGGTTTGCTTAGATGCTACTGTGGCACAGTGAGTCCTAGACA
ACCTCGTGTCGTCTGCATTGCGGTACGGAATGTGCTTTTCACCCTCCAAGTGTAAAGTGC
TTCTACAAGACTGGCAGGAATCCATCCTTGCACTTACCCTTGGTAACGATCGGTTAGTTG
TTGAAAAGTTTATCTACTTGGGAAGCTGTATACCTGTTGATGGACAAATAGGAGACGATA
TGGGCAACCGAATAGCGGAGGCCGAAACGTTGATCTGCAATTTACGTTGATTGTGGAGAC
GGCGCGACATCTCTCTCCGATTGAAAAGTAGGGTATTAACCACTGCTGTGCGTAGTGTAC
TCTAATAGGCTTGTGAGACCTGGGTTGTTCGAACGACAGACTTTGACCGGTTGTCCTTAT
TAGATCATCGATGCCTGAGGAGTATCTCGCGTGTTTGGTGACAACAGCGATTAAGCAGTC
TCACAGTTCGAACGCACATCTACGGAACCGGGCGTTCCCCGTACTCAATTAATGCTACCA
TATCACTCCATCGACTTCGTTGGCTGGCTACGTATGCCACCTCATCGACTTCCCCGTAGA
GCTCTGATTACTGGGCTGCGGGACAGGACACACAGAGAACGCCTAAAAGCACTCGACCTG
TTCTCGATAAACAGGCGTCGCCTGCGAGGAGACCTGTTCGAGATTTTCTAACAGCTCACC
GCATTATCCGAAACTGATAGATGGTTACTAGCTCCAAGTAACAGTTCGAGGGTTAGGGAA
CACGAAAATAAACTGACGAAATCCAAGGCCATCAGATGCGTGCGGGCACATTTCTTCTCG
CACGGCGTAACGAACCCTTGGAACAAACTACCACCCCATGTAGTAGCAGCGAGTAGCATC
TTCATTTTAGACGACTGTTGGATGAGTGCTGGGATGAGGTTTTCCCAAACTATGACTTAC
CAAGTGAGCGTTCCCTCAGGTTACACCTCTCCTTTCCACTCTTTTCTTCCTTTCTAGCAC
ACAACATATCAGCTTCCCCTTCACACTGTGAAATTGAACGGCAACCGCGTTGGATAGACA
GGTTCATTGTCTCAACTAGCTGCCATGCCTAACTTCAAGAATCCCCCGTGGGCACAACTG
AATAAATAAAAAGGAAGTTTTGGACTGCGAAGTTCCCACTGGGCTTCGACTGCAAGGTGG
TTCAAACGTTGTGGTTGCTGCATGATGGACTGCAGGGAAGAGAGCTAAAAGCAGGTTATC
TCCTACATTGAAATGGAATAAGAATAAAATGTACTAAAGTTCCTCCATCTCCACAAGGCT
GAGTTGTCTCGGAGCTCTGTTGGCGGCCTGGAGAAAATGAAAATAATAATACTCGTAAAT
TTGCTTTACCCGCTGGAGTTCCTGTCTCCGAAAGTTTGTGGCCGTGTCGTGCAACCGACC
ACGTATGGACATAACAATCATATACTTTCTTAAGAAAGAAAATATTTCGGCTGTACACAA
GGTCGATATTCAGGTATTTGGTCTTGCAGTGGAATCACATTTCGAAACATCCATAAGGAA
ATGCAAAGCAGCACAAAAAATCCTTTTTTTAACGATATAAAATGTCCCTAAGAAGATCGA
CCACACTGTTAAAATTGGAAGATGCTGAAGTTATTGAACGTGCATTTGTATGCAGGTACG
TTCTTGATGACATCGATTTTTCCCTATTCCATCTCTAACATGATTTCCATGGATAAAACT
GGAGTTTTTAATGGCCCTAGGATCACAGACGACAGTTGGCCAGAAGGGTGCCTCAGCCGT
CTACATTTTGGTCGCGGATCACAAATGTGCATAGATTGCTCATATCTTGGCAGTGAACCT
GGACGCAAGGAAAGCCCCACTCCTAACCATCACTAAGGTCAAGAAGGATAAGACTGACCG
TGTTTAAGGGTTTTGTATTCTTGAAACTGAAAACATTCTGTTACGCAGAAGCATTTGTAA
GGAAGTGGGTTGATTTAATAATGCCTCTTGTTTTTCAAAGTGATCAGCCAAGTCTGCTAG
TCCGGGATTCAGTCAGCACACCGCTGCAAAGATATGAAGGATTTCCTTTAGACTCGTGAC
ATCCCAGGACTACCTGCGCATAGAAATCGACGGGTTGATGCTCGCATTTGCTGTTCATTG
ATTCTGGTTATCTGTTCTTCGTACAGGCGTTCTCTCGTTCTATCTACCGAATATGGAACA
CACCAGGAGCTTAGGCTGCCGAATGGAAGAGTAATAGGTGGGGGTAGGATTAGAATCCGT
GGTGTAAAGGTCTCAAGACAACTCAAAAAAATGAATGATTTATTGTTTTTTACGACCGGA
CAAAGGATCAGGAATAGTAATTATGGAAAAGAAAGAATGCATCAAAAGTTGGAACAGATA
CTTTCCGATGAGCAGGGCTTCACACTGGACACTACTTCAGAGAACAATATGTTGACGGAG
AAACAAATATCAAGACAACTCTAAATCTTACTCCTACACGGTTTCATTTCTGAAACTACA
TACAAGAAGCTAAAACCACTTTGAACACAGAAGCCCTACTTGAGAGGATCACCCAGAGTA
CACAAGCCTGGAGTCCCTTTGAGGCGGATATTATGCATGCAAAGCTCAGCTTATCACAAA
CTTGCCCGGTGGCTCGTCGAGATTCTTACCCCCGTTCGGAAACACAACACCATTTTGTCT
CCAAGACTCATTTGAACTCGCGAATTTGCTAAACAGTATTGTAGTGAGTTCGGATAAAAT
ATATTCCGTCGATGTTGAGTCACTTTTCACAAAGGTATCTCTTCGTGAGACAGTAGATTA
TCTATGTGATTTTATTTCTTCGCACAACTAGCATTTGTCTATTCCTGTTGAATACCTAAA
AGAACTCATTCTTTTATACACAGAAAATATTCGGTTCAATTTTGAAGGTAAAGTTCGCAA
ACAAACTGATGGTGTGGCCATAGGAAGCCTTCTGGGCCCAACCTTAGCAGATGTATTTTT
GGGTACGATCGAGAAATAGCTCCGTGATAATATTTCCCAGTTTCTATTTTACAGACGATA
CGTGGATGATATTTTAATTTTTACGACAAGAACGTCTTATCCCTTTCGTTAACGTTCTTA
ACTCTATTCACCCAAACCTCAATGTATCTCACGAAGAAGAACGTGATAACAGTTTGCCCT
TTCTAGGTATCTTATTAACCAGGCGCCAGGATGGGACTCTACAGCGCATAATCCACCGAA
AATCAACGTGGGGCGGACGTTATTTACAATTCGCCAGCTTCGCTTCAGTGGCTTACAAAC
GTGGATTGGTCAGAACTCTCTTCAACAGAGCCCAGAAAATCTGTACAGAAGATAAAATAC
AAAACGAAGAGGAGTTCATAAAGAGATCGCTGCTGACCAACGGTTATCGGGAGAACTTTA
ACAGACAACATCAGAAGCCGAGACTTGTGCGCGAGAAAACAATGAACGTGGAGAAGAAGC
AAGTTTTTATCACTTTGCCTTTTAAAGGAGATTATTTATTCAATGAAATAAATTGTAATC
TCAAGTCAGCTCTAAGGCACACATACACAGCGGCGCAGTTGCGTTTGCTGCAGACGACTA
AAAGGTTGTTTTCAAAATCACTCAAGCAGTCTTGCTGATCCCAATGTCTCACATATTGTC
TATCAGTTCACTTGCAGTTGCGGTGACATATACATTGGCAGGACGGATCGTTGCTTGACT
CAGCGAGTGCCAGGACACATACCCAAATGGCTGTCAAACTTGATGACGCAACCTGCTGGG
GCAATACACGACGTGAAACCGCCAGCCTCTTCGATCGCAAGACACTTGATTGCATCAGGT
CATAAAGTTGACCTGACCCAGTGTTTCAAAGCATTGTTGCGCAATCCAACACCGAAACTA
TTAGCGTTCAGTGAAGCTATTCTAATCATGATGCATCAGCCGGCACTGTGTGCACGAAAA
CGATTGACCCAAAATGTTTGTTTACCTTGGCGTTAACACGACAGACTTCACTGTGCCCAA
CGTACGTGCTGTGAGATTATTCGATCGTGCTTACTTTACCGTTGCTCTTACCCCCC

>FgSTRG.25954.1
CCCCCCTTCCACGCATCGAAGGAACAAACTCGTTTTAAAGATGAAGTAGGGACCCCTTAT
TCACCTGCCAGCGTTTCTCCAAACTAGCATCGTCCGCTATGTCCAGAATTAGATCAACCT
CTCTATTTTGAAGCCTAGGAATGTCCATATTGTCCAAGCTTCTGATCAACCTCGAGTGTT
AGCTTTCGTTGCGGCGTGCAAAGAGTGAGGTTGACACTTACATCGTCGCTCTTGCCCAAT
GAAGAGTGAGCCTGTGGTTCCGCTGCATCTTCCTTATGATCCGTTACCACTAAATCCGAC
AAGGGCGGCGTACAGCCAGTCCTATATCTGGTATTTTTTTCTCACGGGTTGGAACAGAGC
ATTCCAATGCAGCAATTGTAGATGTTCCTCCTCTTGGTTTCCCGGGGTACATGCCTCAAC
TAAGCCGGTCCTAATATGTGGTGAGCTGAGTCTTACACACCTGCAGGTTTAAAACCTCCC
TTATTCGGCATGGCAAGTACGCGGAGAAGATAAATATCCCTGTCTCGGCTTGTGCTAAGG
GCCCTTTACACACAGACCACATTTACTCTTCCTCTCTGGAGTGTGAGCGTAACGGTTCAC
AGTTGCAAATTTCCAGTACAAACCATGGTCTATGATTCCGGGTGGTTTTTGCCCGCCCTA
ACGAGAAAGGTCACTCCTCCCACTAGAGAGTCATGCTACCTGTCGTACCTATAGACAGCA
AACCACTTTGTATTTTTATCGATTATTGGTCATCTTTAGAAAACCTTGTTTTCGTG

>FgSTRG.71332.1
CCGATGACCCATACGAATCAATGGAGAGATGTGCATCAGGATCGTCGACTTTGGCCGATA
GCAACCCGTACACTAATGCCAAAATCCACGTCATTCCTTTTTTATCCAGTTGAGGATGAA
CAGACTGGTGGGAAACTATATTTGCAGCACGCGACAGTAGAAATTTCACATTCTTTCCAC
GTACCACCGGATTGGAAACCAAAAACGTTGCCAAAACCAACTTCGTCAGGCGTCGACTAA
TCTTTACGTGTTTGGCCGACCAATCGCTACCCAAAGGACGCGAGCACAGCGTATCCAAAA
TCACAAAAGATTGTTGAAAAACTCCCTCAACTACTGAGAAATCGTCTTGGTTCAAAAGGC
CTATATCCCAACCAGTCCGGCCCACAAGAACCTTCCAACGAGACTGAACTTCAGTGAATC
TCTTCTTACCTTTCGTGTTACGCCTGTCCCTGGGACTCCCGGCGTCCCGGATGTTATTAC
CACTTTTTGCCTAATATACGCTTTCTGCTGG

>FgSTRG.58506.1
GGTTCACCCAAAGACTGCCTACCGCCTGGCTAAAGAGTAGCCGTTCATCATGATACCATC
TAAGTCTCGCGGCCGTGGAAGAACTGGAACTAGAACTTCTCTTTCGTGTAACTTTCAGCT
TAAGTGCAGTCACACGTGACATTGAGCGCTGGAAGGCAACGGAATTCCGCCAGTTCCTCC
TAAATCTTGGCCCCATATGTCTACGTGATTTATTACCTTCTGATTTATATAAACATTTTT
TACTTTCATTTGTTTCAGTACATATCATTTTGCATCCCTTCTAACAGGGTGTTTTTACAT
GTTTTTGTACAAAAGATGGCCACAATATATGGCCCCAAACATATTGTTTAAAACGTGCAT
TGTTTGACCCACCCAACTGAGAATGTCAGAATGGACGGAACGCTAGGCATCTTCTCAAGC
TTTCCATATGAATCTCATTTGGGCAAGCTGAGG

>FgSTRG.54424.1
ATGAAGGAGAGTTTTCCGACGCACACCCATCGCAGAAATCGGCGTTGTATAGTCGATCGA
TCTGTTCTGCCAAGGGATCGATTCCCCTCTCAATGTGGTTTACTGTCTTCGCAAAGTGTG
GTTCCTGGTTTATCGGACCAAGAACAATCCATCCTAAAATCGTCCGCACAGCATAGGGTT
GTTTTCTTTTGCCGCATCTTTGCTCTAATTCCCAATGTGCTTCTGGGACGTCG

>FgSTRG.19543.1
TTGGGTTAGGGCGATCGGCAATAGGTTGTGCTGTGACGCGCTCAGACGGATCGCCAGTCC
CATCTATATCGGTATAAGTGTTAATGCTTGCTTATGCACTTACAGAGCCCCGGCTCACCG
AGTTTTATTCCTGTATCTGCAGACCGTGCACGTGCAACCCCCACGGAAGGCACTACATCC
CGCATACTAGTGCCTGCGAGAGCTAACCGGCGTAAGAAGTAATACATAAAGCTTGAAAAA
TAAGGAGCAGGGCATGAGAACCGGTGGTAGGGCTTTACCACTAGTGGGATTGAGGTGCGT
GAAAGGAATTTCAATAGGTTTAAACGAGAAGGGACTTAGCTAGTTTGGTTTGAATTAGGG
TGGGGAGCACCGATGGCTAGACCATGTCCGAGCAAGCCTTAAACTGCATGATACTGATGC
TGGGCACTACCTTTTCTGGTATTTTATTCCGTGCAAAACACCCAAAGTAGCAAAC

>FgSTRG.85732.1
GCGGACGACATAGTTCTTCTAAGTGAAGATCCGGGTAAGTTGCAAGCCTTTCTAGACAGC
TTGGCGGATTGCGTAACAATATTCGGTATGCGTTTTGCACCTTCGAAGTGCAACATGCTG
TTACAGGATTGGGTTGGTCCAACGCCAAACCTTTCAGCGTCTGGGGAGGCTGTAAACGTG
ATAGACAAGTTCTGTTGGTTGGGGAGCTGCATCTCATCCGGAGTCGGATACCGAATGAAG
TTTCTCTGCGTATACAGAAGACTCGTTTGGCATTTGCCAACCTGAGTCATCCGTGGCGTC
GGCATGACATCCGTTTACCTATCAAGGGTCGATTGGACGCTACAGCAGTCAGGCTGGTGC
TTCTGCATAGTTCGGAGACATGGCCACTGCGAGTGGAGGACATACGAAGATTGCCGGTAT
TTGAACACCAGTGTCTTTGTAGCATTGGTCGAATCTGGTGGGAACTCCGTGTGAACAATG
CTGAGGTTCAACGGAAAGTCTTAGTTCCAAGGATCAAGTCATTAGGTGAAACACTTAAGC
TCACCAGACGAAGATTGTTGGGACATGTGTTACGCATGTCACCTGACAGGATCCCACGGC
GTGCTGTGTTTGCTGAGGCGAGTACCGGTTGGAAGATGAGTAAGGGTTGTCAGTCCATAA
CGTGGAAAAAAGGTATGAAAAGCCTCACTAGTGGACTTGGCCATGTAGGGTGTGTTAGAC
TTCCTGGGTGGGGTCCAAGAGACCCTCCCACTCAATGGTTAGATACGTTTGGGGGATGTG
GCTAGATGCTGCGATCAGTAGCGTTCTTGCATTCACAAACTTCATCGAACCGGTTCCATT
AATGTATTTCTTCTTTTACTCCTTTCGTACTCTTTTCTCCCTCATTATTTCCTTTTGAGG
TTGCCGCTAGGAGATAGCAACCAAAGCCACCGCACCTAGTGCATAGTTAATGGTTGTTGG
AACTGAAATGAACTGAACTTGTACTGATCAATAAGTTGTGTGTATGTATAGAAATTCTCG
GCCTAAAAGTGGCGCAGTGGAAGGTGAGGGCTGTGCAGTAAAGGTCTCATTTTAAGGAAA
TGGATAAACTCGCAGTTTTTATGGCATTGGAAGACCCACAGTTGTCTGCCCCTTGAACAG
TAATCTGATCAAATAGGGTCACAATTGGTGAAGATAAGGCCAATAATGAAAATAACAGTT
GGATCA

>FgSTRG.18212.1
CGCTCGAAGCATGCTATGTGCATGATCTTGTTGATACAGGTGATGGAATGGACAGATATA
GTTCATGGAGACATGAAAACTCTCATGAAAATATTGGGCAGAAGGGCTCAAAAGGGGGAA
TAAAGTAGGATGAAAATATAATACAGATGTGTGCACACCGTGGAGATTGTGTGGAGTTTA
AATGAGCTCAAGAGCGGATTTGAATGAACGCCCGGTGAGTTTGAAAGTCAAGGTCGGGCG
GACTGAATGGCTGGTCCGGGTAATTACGCATGGAAGCCGACTGATAAACTTGAGAAAGGC
TGAAAACCGGTATAAGGAACTGCGGTAGCGAGGGACGATGGAGAAAAAAGTGAGGTGCAC
TGCAGTGGATTAGATATCAGTGAAAACATTGGTACTCTGTATTGAATTGTCGGCGGACAG
GACACAAAACTCATCGTAAAACAGGCAGCGAGCAATGCAAGACGTAGACGGATGATCCGA
TGACGAAACGATTTAGAAGAATTGGATACGGTAGGTGTGAGGCACATGCAGAGTTGGTGG
GTGCATATGATGACGGTCGTTGGGATGACAGCAACAGAAATGGCCGGTGAGGAGCTGCAA
GATGCAGAGCGCGTGCATATAGATATATATGCGAGAAGCATGAGCAATAACAATGGGGTC
CTAGGAAGAAATTATCAGTCATTGGTAGGGGCAGTTAGGGTTAGATCAAATGGTCGTAGA
ATTTACTTTGGAATATTGTGGTGGGCTAACTTCATGACAAGTGCACACGGCAGCCCAGTG
GCGAGAAAAATAGAATGCGGAAGCACAGAAGTGACGAAGACTGTGAGGAGCAGATCATGG
AAGAGTGAAGATGGAAGGCAGGATCAAGGAAAACAAGTGCGACATGTAGTGACGGACCAG
AGGAATCGGGCAGTGAAGGATCAAACGGTTTGCAAGTGTAGAGGAAAATTATTACGTAAC
GTTGTCTACAATCGG

>FgSTRG.11971.1
CTTCGATGAACATTACTGGTGAAGTTAGAAACGGAGGTGTACATGTCCAAAATGAAGCAA
CAATCGTTCTAAGTATAGGAATCTAGGATATCACAGAAATCAATCCGGTAAGCTAAATCT
CAAAGTCCTCCTCGGGTGGTGCAAGAAACCGCGCAATATTTGGATGAGCCCCTTGGAAAA
ATATTAGTGATCTCTAATAAGAGAAGTAGAACGGAGGTTGGAGGAGTATCAATGTTATGA
GCCCGATCATAAGTTCGATCGGGGATACGAGTGGGAAAATGACAACTAATTGATTCCGGT
ATCTGACCAAGATAAAAGCCTTGGCTTCGTGCTCCGAGTCCAAATTTTCAAAAGAGTGCA
TCATCCGTTCCCGGTTGTGAACGGATAATTCTCCCAGACTGGTGGCATGACGGTCGGGGT
TGGTAACAATTAATTTCGAAGATAAAAGATCGACTAGCGGTGAGTTTCTGCTGCTAAAAT
AGTGGCAAACAACAAAAAATATTGCTTCAAAGGAAGTTACAGCCATAATAAATAAAATTG
GGGACTAGAAACTTCAAGAAGGAGAGTCGGAAGGAAGCGATTAATTGGCAGACAATGGTG
CAGACATCGATTCAGAGAGAAATGGTTGGATGAAAATTTTAACTGGGGAACTAATAGTGG
GTGTCGTCTGAAGAGAGGAATGGTCAGGTTTTGGTTAAAAGCAGGGAGGAAAAGAAAGAA
CAATGAAAACTGTGGTGCACAAAACCAATTTTGCAGTACGTTAATGAGGGTAACGAATGC
TTCATTTGTGAGCGAGTAGGCAAAGCGAGAATAAAAACGAGAAAAATATGTGATTTTGAA
TTGTCATGGTGCTAATTTTTAGGCACTAGTCAGGAACCATGATCCTGCGAGCCGCGTAAA
CTTACAATGCATCGGACGTTGTAATGAGTAGAGGAACAGCAGAGCCTCCCACAGTTTACA
TTGGCAGGGTCCAGCCCAAAGACTGTGGTTCCGCAAACCAAAATCTTTTTGCTAAGCTTT
GAACTTTACTGTCTAGAATACGTTAAAGAGCATTATATCAGCCTTTCATCTGAAAACAGA
TCCAAAATTGCTACATTAGCATGGTTTATTTTTGATACTGACGGAAAGTATTCTATGTGA
ACATAAGTTCTGTTTGCTTGTTTGTCTGAAACTGCCTTTTTTGGTAAAGTGAATACTCAA
ATCCGTGTCAATAGTTTTATCTATTTCGTAATTTGTATGTTTTCAATAAAAGCTACCAGC
AAGGACGGTACAAATGATAACTGAAGTTCGCAGTTCAAGTACATCGCATACGCTGCCCTC
AACAACCTACAGCATTTGTGCTCACCTTACCCTAATTTTCACAAGAATTTTACAGAAATG
CATGTGAAACGAGATTCAGTTTGTCATTCAAAACGTACAATGGCGAAATAACTTGACTCT
ACTGATATTAGTTCACAGTGCAACCGAGGGCTATCACCGCGAGAGTCCATCACTACGAAC
TGGTGACATCTGGTCATTAAATGACAACTGATTGGGTGTGAAGTCATTCACAGGCTGAAG
TCGACGGTTTCACACAAACACACAATCGGTAGATCATACACAGAAACCGGTAACAACTTA
GCTGCCTTCACCCGCATTGTTGTTGGCCTTGAATATGAAACCTACTTTGGGCGCAGCAGA
AAAAACCCGCTGAGATTGGGATGGATGCCAAAATAATGAATAAGATATAGATAAACCAAG
CCGAAAATGTAGTCCAAATGGTAAATGAGCATTGAATAAAAAATAAATTTGGAGAGAACG
AGTGGGATCTGCAAGAAGGGCAGGTTTTGAAGCACTGAAGTCAACGTGACTTTGGTAGCC
GCATGGGACGTGTCCGGAGTCGGAGCTTGTTTTATCAGAAAAGTATTTTAAATGCAATGG
AAATTCAGAAATCCATAGGCATCCAGTTCATCTACTGTTGGAGAAGTGCAAACAGGTCGA
CTTCATAGTACGATAATTCCACGGCCATAATACACAATCAGGTGACATTTGGAGTAGTGT
CTCTCCTATATTCACATTACTCGAGGTTCATTCATATAACCAGTTCAAACAGTTCGTTGT
TTCTTTCAAAATTGAATTGCGTATCGGGCTCATTTTGGATAGAAAGTTAGTGACCTACAT
ATTCTGTAATACTGTGATTCAACTTACTACAAACATGGCTAGTATAGTGCAGATGACGGT
ACGGTTTAGTAGCATTCAACAGATCTGAAGATCGGAACTCTCTACAATAAATGGACTAAT
AAGTGTCTTCAAGTTTACCTATAGATCGCACATTTTTCTAAACACCCATATTTCACGAAA
AAGGAGCGCAATCATATTATTCATTGCTGGAATCCTCACTATATAACCCCTTCAGGTGTT
CTGGTCTGATCAAAGTGGAAGAAGTCAGGTCTCTTGAAAAATACAATTCACCTCTCACAG
TCTCTATCTCTTCGTTCGTAATCATCAGGTCGGCACGCGGAATTAGCTCCGGAAAATGAA
TTCATTCAGGACCTGCCTCACTGAACAATGTATCATCCTTCCGCCACCTAATTAGATGGT
ACCTCCAAAACGATAGATCCCATCTGTCCCGACATCGATGTTTAATGAACAAAACTATTA
AATTTTCATTTCAGAGTTATTCAACTGCCATGAGATCCTTTTCATAGAATAAAGAGGTAC
CTGAATTTGTAGGATAACAGTAGCTTTGACAATTCACGACAAAGTATCACCAAAGCACCC
TCCAAATACAGGGCAGCTTAACTCAAACATGAGAACACAAATCGAATAGAACCTCCATGA
TATCTGCGTTGATGACCAACTATTTGTTTCACTTCCGCTGAATTGTCCGAGGTTCTCACT
TGCCTACTCATTCAACAGTGTGTTTTCGTACGTTCGTATTGGAGTTTTTGCCTCTGCAAA
GTCATAAGATATTCGAATATATTGCTCTCACAGAGTGATTTTATATTATCAACCAGAACC
CCTCAGGCCGTCATCCGAATACTTTCTGCAATACCACAACCGCCTGGCTAATCTACTCCC
GGTTTATCCGGAAGCACGTGATTTTACGGGCAATCTTTTTACAAAATCCTGTCCTAAGAA
ACGCTAATCACACGTACCGACTGATGACCAGCAAACAGATTTAGTGGATTGTGTTTGTGT
AAAAAACTTTTTTGAAATGCTCCAATGAATGATGAGTTTAGAAGCCAGTACTGAAGCCTT
CATATCAATATTCCCGCCAACTGCAGTCTACTGGCATTTGACGTAGTACGACGAATAACA
GACCGTTATTTACTCAAATTCTG

>FgSTRG.70820.1
CTAAAATCTCCGATAGACCTTCACCGATTGCTTTGGGATTTCGACGCAACGTTGCATTCG
AATACGCGCGTGTTTTATATACCTACTGTACGTTCCGTAGGTGTTATCAACAATGCGGCG
ATATCAGCTACCCTCGATCCGGCTTCCATCCCTGGTGTTGTGACAACCTAGGTGCGTACG
TGCGTGCATCACGCACGTAGATGGGACTGGGTCATTACAAGCGTTCACGCGCATATTTAC
ACATTCACACGTGACACTGCTCCCACGATGTGTTGTTCTCATATGCCGTCCCATGCACTT
GCATGATCATGGATTTCTGCCCCGTAGCTACTGATGGAAGCACGCTCACATACACAAACG
CCCCACTGACAGATTATCCTGGGCGGTGAATTACGCACGCACGCACGCATATTTGTTCAT
GTTTGTTCTCTCGGCTTGGCGCCATGCACGAACCCACACCGGGATGACCTAGCATCTGCC
CTATCACTACACATACACAGCGCCAGGCACAGATTCGCAGACCCGTTGACCTCGAACGGT
GACAATATCAACCAATCAGTTTCACGCATCCCGTTATATGTTCACCTGCTCGACATTCGC
ACTATAACATTACAAATTGTTCTGTGCACGCGGTTTGATT

>FgSTRG.41318.1
TGGGTCAAGAATAAGCAGGTGTTTCCTTGGTGGCTCATTATCCACGCTTTTGTGTGATAA
ATGGGTAGCAAAAATGAACGGTGATACCACGCACTTGCATTCTCCGTTCAGTTCTTTCAA
CCACCGACCCCCGCACTTATGTGCTCCCGTGTTGGTTGGCTACCTCATTGCTTCGTTGAG
TCGAGAGCAAAACGAGTAAAAGCTTGAGGAGCAAAACACGAAGAAGAACGTTATAAGCAA
AAATCATACGGACGAAAAATGAGCTCGAGGGTAATTACGCCACTGACGCCGGCACGCACG
TATGCCATCTAATATCTTCAATCAAGATCTCGTGAACCCTAACCCGAAAAACGAACAGAT
CCTACTGGACAAAATTCATTGACTAAGCTTCTCATTTCACGGACTGACCCCCGTGACCCA
CCCACCAACCTCTGACTGTCTTGGAGAACAATGCACACCGAGGAGGTCTGCTTGCGGTAT
TGCGTAACACATGCCCCAGTCATCGTAACCTGTTTGGATTCAATGCTTGCTCCATAAGGA
GCATGCAGTTAAGGATTAAATCTGAAAAGCGGATCGATAATCGAAACACCAACGAAGACA
GAACCAAGAAATAACAACCAGGTCTTATGTGACAGACCGGAAGAAGTGTCTTTCCGAGTA
TTTCGGTGACGTCCTCACGATGGACTGACGCCACACTACTCTATGGGTCAGTGTTATGTC
AGAGGCTCCGAGTGTGGTTTCAAAGAAAAAAACCCGTTTGTGGTGTGAGCAGGCACGAGA
TAAGATTCGCCCAGAAAACTCAAGCATCTATGAAGAATTCTGTGCTCATTATATTCGTAA
GCCAGCTGTATCTGTTTTCCGGGACTCATAATCCTCTACGCAATTTAATTGCCGAACAGA
GTATGAACCGTTGTGGTCGCCGGCAGTCTTGTGACAGCACCTCTAAACGCCGTTCCGATG
ACTCGCGCACCAAGATTTTGACTAGTCCAAGGATGCAGGGGATAATCTTTAAAAGCACAT
AGAATACACGTTTTGTCAAACATTCATGAAATCACAAAACTTAGTCATGAGTAGGCACTG
TATAGACCCACTTGGTGGCATAAACGTGAGGAATTATGTATTCACATACAACAGAACGAA
AACAGATGTCGAGTAGCCCCGGTTACAATTGATAGCTTGAAGAACACCGTGTAACTGAGA
GGCCCCAATTGGGTTTCATTCACCCTTCGCGAAACAAATTAGCCGGGAAAAAAAAGCCAA
GTGAATCAAGACACTCACCATTATTTCATCTGCGCGTGCGCAGTGTGAGTGGTTGCTTCT
CATGGAAGTCCAAAAGGGAATCTGAGACTGAGACTCGCTAATAGTGCTGAGCGGGTAAGT
CGCGGTCATTTCCTAGTGAACTCTTCTACAAGGAACATCCATTCACACTATTGGTGTAAA
AATGAGATAGTTATGAGCAAAACACCTACGGAATGCATAATTGAGATGAGTGGACGAAAG
ACTACCGGGTACGCTTAACTAGTGAGGGTCAATAGCGGTGGAATCGATCGCGTGCATGCG
AAAACCGTATTGGGCCTAACCGAAGTGCTCTGGATGTTGGACCTAATGCTTCACACATTG
ATTTAGATTTACCATCGGTATCAGTCTATTTCCATACGAACTACAGCATACACGGACACG
TATATCAGTGATCAAGCATCCATGGATGGGTTAAATGCCTGTGAAAGTTGGGAAATAATT
CGAAATGATGAAGTTCATCAACTGGGGCATAGTGTACGGGAATCCAGGCAGTAGGTGAAC
TGAACAAGCAACAACAACAAACGTCCTGTTTCTCCTCCTCACGAAAAGATTATCAACACT
TCAAGTTTTGATTTCGTCTTCGGTTTTAGACAGACGACAACAATGATGCTTACCCAATAC
TATATCCCTCATTGAGATTGTCATGTTTTATGAATGCTTACCTTTCGGTGCTCTCTACTC
GCACGTGCTGGGCGAGGCTGGAAGAAGCAACGCGGTGGTCAGGCTATGACTTAGCGTAGA
GGTCTGAAAAAATCTAGCCATCAGTATTAGCCTTCGGTTGAAGCTTCCCGCGTCACTGGT
CGGGGCTCAAGGGGTGAGGACTGCCGTCGGTTAGAGACGCTGAGGGGCACGGCTCAGAAC
AGAAGTTAGCGGCGAGAATGTTGTACGGTCTGTCTGGCGAACTCTCGTGCGCCGTAAACA
CAAAAATCTCATTCCGACAAACAAAATGACAGGAAAAACTCCAAAAAGTGTACGATGAAA
ATGGAAAAAATCAGCATTTTTTCTCTTTTTAGCTAACTGGCTTTGTATTGTATGCTCCTT
CCCCTGTTTTGTAATTGTTGTTGTTCCGTTGGCACCTTATTTGATCTCAAGCGGGTGTAA
ATATCATGTTTAGCTTCAGCGAGTTCAGTCGAACAGCAAGTCAAAAACGGGATACTGCTT
AGACCTTAGAACTTCAATTCCTGTCTTGTTTCCATTTGACACAATCATATGTTTTCGCTG
CATAACCCCGCTGGAGAGAAATCACCTACCAGTTCCAGTTGTTGAAACACATCGTTTGTG
CCCGGATAGCATGGTTTCCCGGTGGCCAACTCCATCACGGTCAAACCGAGAGACCACACA
TCCGACTGGATCCTATAGCCCTGATTCCCGCTGCATTCAATTCGTTCTGGAGCCAGATAC
GTTTTCGTACCCAGATTGGTCTGAGCTACGGAGTTGAT

>FgSTRG.780.1
CTCTTGTGCTGCGCGCAAAGTTTGGTTTTCTGTTTCCACCCAGACGCTTCTTTACACCAG
CTCATCTTCTGCTGTACAAAGCTCAAATCTGGCCAGCACTTGAATACTGCAGTCATATGT
GGGGTGGAGCTTGTTCTACTGCTTTCTCTTCTTGATCGGGTTCAACGAAAGGCCATCCGG
CTAATCGACGACCTCTTTAGCCTCCAATCTGCAGTCACCAGCTATCGTCAGGCTGTTGGT
TCGTTGTCTCTCTTCTACCGATATTATTTTGGATTTTGTGTTTATGAGCTTACT

>FgSTRG.71738.1
TGATTGCTTGTCCTAGAACTCTCATTATTGGACTATAAATACACACATCAAGTACATTGC
ATCATTCAGAGAGTTTGCGCAAAACAAATATCGTTTATCAACCATGAACCTGGCGGAACT
TGCGGAAAAGGTGATTGCAGAGGCAGATACAAATGCTGACGGGAAATTGTCCAAAGCCGA
ATTGATTGCATTGTGTTCGGGGAGCGAAGCACAGGAGGAGCTACTGGAGTTGAT

>FgSTRG.62789.1
GAGCAGTTCTCGTGAGCCGAAAACAACAACAATTGCGAACTTTGATATCAAGGAGGTATA
TAAAAAGGATCAACGTAGAATCCGATATCAAGCCTTTCATTTGACCATCAAATTACTCAT
TCATCTAACGGCCGATATTCGGAGATGCATCTGTACACGTTACATGGCACATTGAGTTTT
GTTCATCTAATCTACTCGCTTCATCATGTGGCCAGCACGACGATTACTGTACAGCTCGAT
CCAATTACAGTGAATGAACAGTGGTCTCATTGGAAACAGACACACAAAAAGCAATACGCA
TCCGAGGAGGAACACGACTGTCGTCGTGGTCAGTGGATCAAATAATTGGTAATAGTGATG
TAACACAATATAAACTACGATCTCGGTCTGTCTACCTATTCGATGGGTTTGAATAAGTTT
TCGGATATGGATTGAATCG

>FgSTRG.53510.1
TTGGTTTCCATTCCTTGACTTCTGATGAATCAAGCAAAGGTTAATTATCTACCATTCGTG
TAATCGACTGGAAGACCCTCTCTCCAGAGCTTTCTCACTCAGGCGCATTCTGATCAGCCA
TAAAATACATCTGAAGTGTGCAATCTGCTACCGATAGTATCATACAATCATGACTCATCT
CTTGTTCACTTACGGTTCTAATGCAGTTTATCCCAGTCACGCGGCGAACGCGCTCGTAAT
TATGGTGGTTGAACACGTTGCATGTGCACATATATCATTGTTTGGCGTCGATAAAATGTC
AGAAACGTTTCCTCAAAAAACCATCATATTCGGATTTCAAAGGGTACAGGGGAATAGGAA
GAAATGAAGTTTGTGCCCGGGGATCAGTTTACAATACATTTACTACCTTCTGTTTATTCT
TCAGTAAGCTGGCCAAATAAGAAACAGAAAATCTCTTAGAAATGTTTATCGAAGAGGGGA
TACATCGAGAGTAAGAAAATATTCTCTGATTAGAGCAGCAGAAAGAACAATCAGTATGCA
TGGGATGCGTATTACCTAAGAGTACCTCGAGGGTATATAGTATGCACGATTCAGTCAGTC
TGTCTAAGGTCTCACGATAAGTTCCCTAACGGCCAATAAGGAAAAACTACTGATTACCAG
TAGACCGCGTAACAGAACTTTAAATTCTTGTTCCCGAAGTCCAGGGAACATTACAGGAAA
ACAATAGAGTAAGGCAAGAATACACTGGTGGATGTACGTAGGCAACGTTCGTCGCTTGGG
TCATCATTGTCGTAGCTTTTCGAATATTGAAAAGCAAAAATTGCGGCCTACGGGAACTTA
ATTGAATGAGCGTAAACTACCAAAGGTTGCTGTCCATGGTTGTCCCTAAGTGCTTGGTGA
AACTGATTCTAGGAAGGGGACTGTTACTGATGGCCACATGGTCAGTGGGAAATGACGAAC
ATGTAAGAGTGAAAATGAACTCCGAGTATTTCAGTGAGTTTAATGTGATAACAGACTGGA
TGGAAGAGTATTCAATACTTAAATGCTGTAGCAGTACCGTTCGGATAGCTCAACTGAGCC
AGCCCACTGAAATCACTTAAAACCCAGATCTACGCAAAACCGAAAAGCGAAAAGGCCAAG
GCTGTGGAACGGTGCGTTAATTCTGTTGCGGAAGAGAATTGCATAATTATGTTACATCCA
ATGGAATAATTGGTAGATCACCAGTAAACCTGTCAC

>FgSTRG.63306.1
GTGCCGGTTCGTGTCTGTTCTGTTATTCCTTCCATCCTACTCATCGCCCGCTCAGACATA
CATTGCCCTGCCACCCCGTGCGAACCGCATCAGATCAACTCTTATGCTTGACGCGTGCTC
AAACATCCATTCCTGTCCATATTTCCTTACTGTTGCTGGCATCACTGCTGTTCTCACGTT
CGTTTTGTTTTATTCAGATAATAATCGGATAAATGGATTAGTGTTTCTAAAGAAAAATCA
GTTCTTACTTTAATTTCCAATGTCACTTCCTCCTGGCCCGCGCATATAGTCACATATCCC
GAGATTTATGCTCCGCTGGTGTGCAAGCTGTGTATTTTGTTCTTATCTTTCTGGATTGTC
GGGGTCTACCTCCCCTATCTACTTGAGTCATCTTCAATGTTCCAATCTTCTGCGCATGCT
CATGGTTCAAGTTTCAAAAAAAAAACTGTCGGATCCCGGTCGTATTCAGAAGCCATTTCC
TTTGCGTAATCATTCTTCTCTGTGCGTGTTTTTGTGACAGTTTACCTCTCAGAATCCTGT
TATTCGTCATCCCCCGTTTGTGGACATCCATTTTCCTCGTCTCATTCCCATTCTCCTTTT
TTCCGATTACCTTTTTGATTCCTTATTTTCCATTTTTTGATCTATTGACTGAGGTTATTT
GGATGTGGTTTTTTCATTATACCGCATCTGTCCTGGGGTTTGTGCTTACTTCACCCCGTT
TTTGCTGTTGGGGTGGTGTTGCATTGGTAAGAAACTTGGG

>FgSTRG.7941.1
GAGCTGCTTAATGTACCCTGGATACCAAGGCCTTAATGCCAACGAGGATACACTCAACAT
AAGGCCGTTCTCATGATTAATCTTTATGGCTACTACTGGTTTGAACTGAAACCACGTGAC
TGATACCCTCGTTCACATTGACCTTGAGGGATTCCGAACTAATTGCCATTTTGACTTCCA
TATCTGGCTCAAAAAAGACTATCTGAATTTTGAAAAAGGTATGATATCAGTGTTTTACCA
AGCTCAATGAGGTTTACACGCAATTGTGAGGATGTGCAACAGATTAAACGAAGTACGAAG
GGGTAGTATCAAACTTGAGTGAGAAACAAATGGGATGCACTATAAGGAAAACTCCCAAAT
CAAGCTAAACGCAGAGTAATTTGTTTAACCTCTAACTCTACAAACAGAAAACGGTTTATA
CTGGGCTGAAGTAAGTGGAAAAGGAACAGACTGTAATGGTATTAGCTCTCTTAGGGCCAA
TATGTGAATATGACATTACCATTTTCATTGTTTGATCCATACACTGTCTCTGTTTCATTA
CCTTTCAGGCCTACATGCCAGCCAGTCCGGTCCAAATGAACCTCCCAACAAGACTGAACT
CCAATGAATCTTTTCTCACCTTTCGTGTTACGCTTGGACTCGGGACTACCGGCACCCAGG
ATGCTAATGTACTTTTTGCCTAATATACATGCTCTACTGG

>FgSTRG.76488.1
ACAGCTTAAAACACGGCCCAACTGTTCTCGTATCCGTAGTCGGACCCCGAGTGGTGTTTT
CTTTATTGGTTCTGTATGATTTTGTTTCCATTCTAGTTTTTTGCGTAGCAGTATTCCCGT
GGTCAAGCTCCGCCCCATTTTAAAAACTCAGTTACTTCCTTTATTCAGTTAAGAGAGCAA
AAGTAAAAAGAGTTTTTTTCTATTTTTACAACTTTTGACCATCTTCGGTTGACTGTGAAA
TCTACCATCAACCTTTAAAATGTGAGAGCTTTGGTTTTAGCTGGAATTGGTGGAAACTCA
GGTGCAATTTTACGGTAGGAAATAGTGCTGGGGGAAATTTACGCTGACCGACTGATAATC
TGAATGAAATGATATAAACAGGAGATCTCTGGTTGTTGTCTGTTATCTTCATCTTGGCAG
CAGAAATTTCGATACATGTTACATATCAATAACTGGTAAGACCTGCCTAACTTCCATCCA
TTACACAACTTGTTGCAGAACTCTATCTTGTGTGCTTAACCAACGTAGC

>FgSTRG.28252.1
GTCGAGGCGGGAATTCCGAATCGGTTTCGAAGTCGCTGGTGGTGGTGTGGATAGCTGGGC
AGTCGTGGGATTGCTGATATAATCGACAATTGGACGGACACCAACGAGTATCCGGGTGGA
AGAGATGCCAAAGAACATTGTTAGAAGTAAAGCAAGCATGGGGCTTTCAAAGTGCAGTCA
GAGATACCAGCGGAATATTGGACACTGATCCAGCATTGGGTAACTAATTGTGGAGGAAGC
ATGTGAAATAAAGGCAGGTGAGTCAAAGGTGATAATAAAACGGACCTTTTGTGCAAGTGA
TTACAGTGTCATATGGAAATTCAAATGAAGGCGAAAAGCTTCACAGGGACTTCAGTGAAC
ATTTGAAGAGCATGAGTGGTGTATGAACGTATAACGAACTTTTAAAGAAAAGTCGTCAAT
GAAACGGATTAGTGGAGACAAACGTCAATGGTTCGGCTAGGCAGAAGTTGGAAGGGTGTA
AATTTTTCTTTTT

>FgSTRG.72514.2
TTTTAGGGATTATTTTGTTGTCCGATGTGAATAACTGTCTTTCGTTTTCTTCCACTATTG
TCATCACCTCTGGTGAAAGGCTCCCAATGATTGTGTTCACTTGATCCACAGTCACAGGAC
TACCGGCTGCATCCATCGTTCCAGCCTGGGGAATTTCATTCGGAGCGCTGCTGACTGAGA
CTAGCAGTACCACGCAAAGGAGAAGCTTTTCGGTGCACATTTTTCTTCCGACAAGACTGA
GACGAGTGAGACGAGTAAACGAGTACAGTTTGTTTTTATAGGTTTGGTGGTGAAAGATTT
GTACACACACTCAGAAAGAAAAACAGCGAAGGACCACATACAATGTCACTCCGTGTGATC
ATGTGATTCGCGAGTGACCTCATTGCATTGTTGAACGGACTCAAATTTGAAACCTATCAT
ATTTCAAGACAGATATTGAGAGAATGAGGCAGAGAAAAAAAATACGCACATTGGCGATTG
GATTTGCATTCCACGACAATCTTCAAAGCAAGTGTTTGGCCGATCCAAATTCCTGTGAAG
ATAATGGGACCCTTTGTTCACATGCATCAACAGTTCTACAAACAATCCAGACACAAAATC
AAGCTTTATTGCGGTCAGTAGGTACGAGCAAGCAACTTCAAGATAGCTGCCCACAGAGTG
AAAGCTGCATTCATCCACCCATCCAGGGGATATCCTACCACTTGTGTTCCCTTGGTTCCT
AAAACCCCTCTCTTGAACAAAATACGTGTCCTACACATTTTTATCTGCACAGAATTCGCA
ATGAAGATTCTTACAGACCCCACTCATATTTTTTTCATGATCTGCATGTTTTTCGTTCAC
AACCTTTTACACCTTCCGAGTTCGGACTCATCCTATCCCATACAATTATCTATCGCCAAT
CAAGTATATTATTTATCAATTCTTTGTTTGTAAAGTGAATGTCGTGGAGGAACTTTGTAT
CGATCTAAGAGGTTGGGCCTGATTTTGGTCCGTCTGTTTTTCCGTCCATTTTCGATCTGT
TTCTAGATCGACAATTATCGTTTTCGTTCATTTTTACAGCTGCAGTGTGAGTCGTTACCT
TACAAAAGTCTTAGAAAAAAATAAAATAGCAATAGTATTTGTGATTGATGTAATATCTTG
TCTCATGAGAAACTCGAAATCCCAAGGAAGTGAGATATCGTGAGAAACATCTTTCGGTAT
CCGGACTCAACTGTCCGTAAAGTTGTTGCAGAATGAAAGATGAAACAATTTGTTGACAAA
GCACACCGTTTTCTATTGGGAGTGCAATAAATCCGACATCCAGATAGCCATCTGAACCAA
TGTTACACATTAGTTTGACTGTGAGAAAGTGTAAAGTGCATGGGAGGACAAGTGTGTACA
CACAAACCTGGTTGGGGGACGCAAAACACTAGGTTACTTATGAATCAATTGTTACAGTCA
CCCCATGGACAGCGAATTCACGAGGATGTTGTACCGCACAGTTCGGGCCTCATTATGTGA
AGTGCTCTGGCAAATCCAGTCACAATAATTTTGTGTGGAATTATTTGGTGTGAATCCCAA
GTGAGTGTTTGGATCTATTTGGAAGCCTTGACATAGTCTAATGGGATTGTGACGTTTATA
GCTCTGGTCGTTCCGTGCATATAAAAATAGGTTTATGATCGATAGAGGTTTTTGAGACAC
CTGGTCGAATATATAGCGAACCATGAGCAGTGAACAAATCATTGTTTTCATTCCACTCAA
AAATGCGTAACATGGGAGGTTTTTTCAACGTGTTACTTTTTTTCATTTATTCTGGAACGT
CTCTTCTGTTAGCAGAATACAACAGAAAAACTCCTCTGTTCGAAAAGTGTTTCAGTCATC
TGAGGTTATTCTTCCGAAAGTTGCACAGAAACATCAGTAGATATATGCGTCTTTTAAACG
GTACATACTTGAGTTACTTGCTCCAAGTTTGTCACTGAGAGCGTGAAAAAGAGGTTCACG
TGCAGTGCAGTTACCTTAGATACGAATAGTCCTTGAAAAGGGGAGTTTTGGTCCGTGTGC
GTAGACTGTATGAATGCATGTATTTGAATGTGGAAATCAGAATTGTCAACGATGTCTGAG
ATGTAGAAAAGCAAGGACATAATTATTGACTTTATCGTTAGACTAACTTTGTTACGTATT
ATTGTAAGTATTTTGAGGAATGTAAAACAGCATTCACTGAATTCCACTGCTTTTGTGGAA
CCAAATCCCTTTAGACCATTTAAAACACAGTATCTTCTTTGTACTCAGACTTTTACAGAG
AAGTCATCCATTACATGACATAGGCTCCCGCTTTCGACTTGTGTCACATACCTTCACACT
AACCGGAGTCTTTAAGAATGAAGTGATGATTTATATGTCGTTACGAACGCTTGAGAAATG
TATAGGGAAGGGTTGGGCAGAGAAGTACCGGATACGCTTTACTGATGGGTAGTAATCACC
ACGAAAATGGTATTGAGCTTGCGGAAAATTCTGTTTAATTATCCGTAGACACTACGTCCA
TCAACATTACACCTCACGAGTTCAGTGTCTTTGTTAGCGGGGTTACTTAGCTGCTGCTAA
CCTACACAGAACTATCGACGAATGACTGTGGTTGCTTTCCAGTGAAATCGTGTAGCAGGA
GCATCCCTTCACAGTCCTAATGCACACATTTAATTGCTATAAACAATGAATAACAATTAA
TAGCTGTGTTGCTGATGAATCATCGTTATGTACCCCGTTTTGGATCTTGATCATTAGTGA
AGTAATAATGACAAATTTACCAAGGTCCGAGAGATCAAGTGAACTGATCTTGAGAGAACT
CACCTTTGCTATTGAGGGCATTGGTAAAATATTTTTACCGTTTTAAGTGGAAATCTAAGT
GTCCCTTCAGTTTCGTAGAACCTTATTCTTCCAGGTTCGTAACATAACAACTGAAATTTT
CTGTACCCGGGTAACATGAGCCTTCACTGAAACTTGTTCAGAGCTTTGTCCCGCTTTTCT
AAGGAGGTTACTCGTTTATCGTTACAGGACTGGAATGGTAAACTGATCGGCCTTCAAAAG
GAAGCAAAAAGAAGTTGTTTGGTCAGAAGAGTGGAATGTTTACGAGAGCACACATGGAAC
TCCAACTAATTGTACCCCAACATTCACATTCAAAACAATTTGTGACCCAATTTGAAGCGC
ACAAAAATGGTCGTAAGTGATTGTTGTTGAATGAGAGAATACGGAATGCAGTGTACTATC
CACCATCTATTGCAACCGAAGTCAGATGAGTGTGAGTTTGAGGCGAGTGAGGCAAATACA
GTAAGCCTTGTCCCTTTCAAAAAATTCACTGATTCAGGTTATCATGTTGTTTGGATAATT
CTATGTCTCTACTGCGATACAACACGAGATCCTAGGATGACTGGTCGACGGTATGGTATG
TACCACTAAGTTAGAGAATGAAAAATGTTTGATTATTCTTCCTTCACAGCGTAAGCTTCA
AA

>FgSTRG.51755.4
CGCGGAAATCTTGTAAACATGGCTGCTTACTTCCCTACGATATATAACTGTTGGCTCTAC
TGTACATACACCCCATACTCCTAATTCTTCCTTCCTGTTTCAGAAACAACTGTGAATATA
GTCGACGAAAATCCTGATCATCCTCCTGAAGACCCAAGTTGACTAGTAAATACTTTTATA
TCCTTATATCTAACGTATCACTGTACTAGGTGCCACATAATATAGAGTGACTTTTTGTGA
ACTGGACTTCTATATATACTACACATACACACGTATGTGTGTAAATGGAATTATATTAAC
GGAGGGATGGTGATATACCAGATTTCACATAAACTGTAAAAAGTCCATTAGTTATCTTTA
TGAGAGGAAAGAACGATTCCAGTGCATCTAACTCCAATCCAACATTGCAAGTTCGGAGAC
CTAAAAAATTGCTCCATAAAGAAGAATACTGTTCTGGTGAACAAATTCGTACAGTGCCGA
GCATTGGAGTAACGTGCAGGTGGTCCACGCAGTGCAAAGGACCGAAGCACGCGTTTACTA
AGGAAACCGCGAAGTAAGGTCTAATCAACCTTACAATTGGTGAGCCCGACGTGATCCCCA
GGTCACATGAGTTTCCTTGTTTTCTGCCGTTCAAAGTCCCATCTGCGAACTGCCAAATAC
CCAGCGTGACGAAGACCAAGGATGAAAAATCTAAATCCCAAGTGACTGTACAAGTTGGAA
TTTACCATTCATGATACGAAACTCATCCCATAAAACCGGGTTTATACGAGCAACCGGGAA
CTGATTCCGATAAATGATGTTTGCGGAATTTCGGTTACATGAATCAGCTAAATTGAGTTA
GAGGGCAGTAGTTCTTGTTCCCGGAATGCACATATGCAGTGTTAGATAGTTTAGAACATT
CGAGTGTTCAGTGGTGGGTAATTGACAAATTACATGAGGCGAGTTTGAACTGTGGATAAA
GAGCGCGCTAGAAAGCAGAGGGACTTAAAAGGTAAAAGAAAAACCAGAATATAGGCTGAC
ACAGGCAGTCCCCTGAGTATCCCCTTCCTTGTTTTGTTGGAGGTCATTCAATAGTACTGT
TAGGGGACACTCAGGGGATTACCCGGTGACGGTCAAGGGGACACTTGTACCGCCAGGGTA
CGACGAAGTTTAGCGATTGTCTTCACTACGACTATAATGTTATTGGATATTGTAATACAT
GCTAATTATAGTACAGACAAATAATCTTACTTTTCCCAGTCTGCTAGATGAAATTCATCA
TTCTGTTGATGACTTTCGCTGTCATCTCAATATAGAATTACGAAGCCTAAACAGGGCTTT
GGAGCCAAATGTGTAATACCCTGTAGACATTGTGATTTAAACCAACTGAGTCATTCATTT
CAGTCACTATCTCCTAAGTGAAGGAATGCTTATTATAAGAGCGAATCGAAATTATTTCCT
AATAGATTACATACTTGATGTAACATAAAGTTGTACCCCAAGCAGCACAATACCCAACTT
TGTTGGGTGAACGGTGGTCTAACTTTGGGCCAAAATGACTCGTAACACGTGCCTTTGAAA
ATTGCACAGAAGTTTGTGGAATTTCGCAGGAAGAGTAATGATAAAAGTGTCACATTATTT
GTTAAAATATATCTGCATAACAAAAACAGCATATCTTGTTTGACAAGTTTTAAGTATACC
ATTTTTATATTAAACTATCTGATTTTCAAAAAGTATTATATTAGTGGAAAGGTAATGGTT
TCGATCAAAAGGACGGGTTATTGAAAAATAGACTAAGAAACAGATAGTCAACATGGATTG
GGAAAAGAAAAGGTAAGTGCTGCTTGGGATGCCATACTGTATTTTGTGAAACCACAAGAA
AAGAAACCTTTTCAAAAGTGATTACCGTAGTATGTTAATGAACCAAACATCAGTTATGTC
TAATATCGAACTGGATAAAAACGGACGAGTTCGAATTTTACACAAAAGAGTTCCTCACCA
TGGGATAAAAAGGCATCGGAGCATTCCTTTAGCACTATAGACCCACTCAACCCACGGTTT
CTGTTTATAAAGGGTATAGGTACTCCTCGCTATTCCTGAACACCTTGGGTGGGCCCATCT
CTTGCAAACTACGCACTCCATACCATTTACTATACGTTTTCCGTACTAAGATGCGAGACA
CGGGTCAGAAACACAAGGCGTCCTGAAGGACACAAAAAATGTCGGAAAAGATAGCTCAAG
CTCGCTCTTTAACCAAACGCAAAAACCGACACTTGCGAGTACAGCCCTTTAATACAGATG
TATAAAACCTTCAAGCGAGAAGAGGTTGCTTCACAAAAACACCCACTACTATTCTGCAGT
GCTACGAGGAGAATGAAAATATTCGCAGAATAAAACGCACCTTAAATGCAATTCTGGTAC
GCTCAGTATTGTGTAGTAACCTGGGTTAATTCACAAAACTTTTCAAAAATTCTATTTAGA
AGTTAGATCACTGAGAATTCAAACCGCGAGGTACTCACGAGCAGTCAGCTTGAGGTCTCG
TTTATTCAGAGCGTTTACTTCGGGTCGGAGCGTTTACTATGTTCGTTGCGGTAGCACTAC
TTCTCCAGTGTAAGCAGCGACTACAACACTCAGCTGAATTTTGGCCACAGATAATTTTGG
CCCTATTGACGGCTGAATGCTTAAACTAGTGATGCAAATGTTGCCTATGTGCATCTTCAG
ATTCACTATTTACTAATAGGTCGTAAATGTAGGCGAAAACAAAATCTATACCTCTGGTAA
CCAGATCAAATTAACGCTGGGAAGTTTTTGTGCAGCGTAGCGCAAACCAAATGGCATGTG
TAGAAATTCGAAGAGACCAAAAGGTGTTGGTACCGCTATCTTACGTATATCTTCATCTGC
AGAGGTGATCTGTTGACAGGCAAGTACCAAATTTATTTTGAGAACACACGAGAACGGTTA
AGGTTGACCGTGATACTCTGAATATGTGAGATGGGGATACTTATCTGGAACAGTGATATT
TTGGGGGCTCTATAACCATCCAAGCCAGAACAAAAAGTGGGAAATCTTGATTTTACCGCT
TCAAAACGGTGTTTTTAGGTGTTCAGTGACCCAAGTAATATTGCTTAAATACCACGTAAA
AACACTTGTCAAACGCAACAGGACCATTTCTAATTAGCCACCCCCACCCTAGCTTCACCA
TAGCTTTTATACTATTAGCGGTAAACTTGGATCACTGACTAAATGAGGACTGACGCTGCA
ACATTCACGTTATTTCACTAATGGGCAAATATTACCTAGTTAAATGATCTGGTAGTAACC
CTTACAAACCTGCTCATGACAACATGAGTGAGCGAATCCCTCGAAATAATCTCAAATGAT
CTTTTTTCAATTCAATCGACAGTGTCGCGTAATAAAATTAAAAACAGCATGAAAATCGAA
ACGATATATTATAACTTCAACAAGCTTAGCTGACATTCTCCTGTTCCTCCCATTCCAGAC
GCGGTCAAATCTGAAACTCTGAGAAATTCACTTGACCATCCCAGTTGGACCTAACTCATT
TCCGGGACCTCGTATTGTGCAGCCACATGTGAACATGAAATCGGAACTCTTGATCTGAAT
AATTCGCGAAAACAGTGTGATTTTTCAGTTTCTAGAGAGTAAAGTTAAAATAAGCATAAG
GTTACAGAGAAACGAGTTAACTTGATGAGTACGTAGCGGTGGCCATCTTCGTTCATACTT
TTTCCACGTTTATTGTTTAACTGAACGCTGACTGCCAAAGCGCGGTTGACATTTGACCGT
CGCTCTTGTGCACGCTCTCACGCGCACTCCTAAATATACGCTAACCACTATCTCTCTCAA
TCGCCTTCTCGTTCCCACGGGTTGTGGAGAATACTGTTCTGGTGAACAAATTCGTACAGT
GCCGAGCATTGGAGTAACGTGCAGGTGGTCCACGCAGTGCAAAGGACCGAAGCACGCGTT
TACTAAGGAAACCGCGAAGTAAGGTCTAATCAACCTTACAATTGGTGAGCCCGACGTGAT
CCCCAGGTCACATGAGTTTCCTTGTTTTCTGCCGTTCAAAGTCCCATCTGCGTACGTTTT
CGTGTTTTATTGTTTCCCTATCTGTTGATTTGTTTTGGTAGGTTTACCAAATAATTTTTT
GTTGTTGTCCATACCTATTTTTGGTGTCTGGTTCATCGCAATTTTTTTCTTTCGCAGATT
ATATAGTCAAAATGGTCGTCGATTTCTTTTCTCGTCTGTATTCGATAAAGTAATCGCTAT
GTATACTGAACGGAAACCCTGCTCAGACCCCACCGTTGGAACTATCATACTGCACATACC
GGCATTCCGCCTACTGATCCAGAACTCTGGTTCACGCTGGTCGAGTTAGAATTCGAAAAC
TGCCG

>FgSTRG.46333.3
ATCAAAATATGGCAAATGTATACACGCCAAAGAAAATGTACTGAGTTTAAATGGACCCAT
GGACGGGTTCAAATGAACGCCCGGTGAGTTTGAAAAGTCAAGGTCAGTTGGCGGATCCGG
CTGGTCAGTATGGGGGCATCTGAAAGCTCTCTTGTATACATGAGAAAGGCTAGAAATCGG
CATAGGAAACTGTAATATTGGGAGACGATGGGGAAAAAGTGAGATTCAATGCAATGGATC
AGGTAGCAATGAGGCATTGTTACTCTGCAATAGATGGTCTGCGAACAGGGCACAAAACTC
ACTGTTAAACAGGGGGCGAGCAAAGTAAGGCATAAATGGTGAATCAGGTGAAATAATGGT
TCATAGTAATTGGGTTATAGATGTAGAAGGGATGGGTGCACATCATGGCGGTCAGCGGGA
TGATAACAAGATAAATGGTCTGTAAGGAGCTGCAGGACACAGAGCGAGCGTAAAGATACG
TATATGCGCTGTCTATATATATATATATATGTACATACAAGAGAAACTAGACCAATAGCA
ATGGAGTCCTAGAAAGAAATTATCAGTTATTAGGATGGGCAGGTTAGGTTAGGTCGAATG
TTTGTAGAATTAACTTTGGAATATCGTGGTGAATTCTTTTCATGACGGGCGAAATTGGCA
AATCAACAGAGAGAGTGGAGAATGCGGAAGCACAGAAAAGAAGACGACTGAGGAGCAGTT
GAAAAGAAACAGGGGGAATAAAGGAAAGTATCGAAGAGAAAAGCGGGCAGATGGTGGCGA
TGGAGATGGCTAAGCGGCGCAGAGCGATTTTGCATACAAGGTGGGGAAAGTTACCTGAGA
GGTGAAACTGTCCGTGATGCAAGATGCAGCAGCTGTGACGGAAAGCAGCCTGGGAGAGCA
TGAGCAAAAGGGGTACCAGAGAGTAATGGCAGATCAAACGGACTGAAGCCGCGAATGAGA
ACCGTGACGAATCAGTGAGTTTACATTAGGTGGCAAGTGAAAAAGCAGAACGGTCCGAAA
GGCGCGCAAAAAATGCCTGTGGCAGACAGTAGACGAAACATGAGATGGGAGCACGGGCCG
AAAAAGACAGGTGAGACATAATCAGTAAGATAATCTCATTGCAGGTGGAACACGAAAAAG
GCAGTGAGGAAGGAAGCACCGGGACAGGTGAACCGGTGGACGAACATAACGCATGAATGC
TGGATGTGCATCGGAGTCAGTGACATGTAAATTGGGAGCTGCGTGCATGCCAGCAATTGT
ACAAGTGGATGCAAATGAACGATAATAATCAAGGCACTGTCAAGTGGAAGGATCCACGGA
GGAATCGCGGAGCCAGGCAAGGAAAATAGAGTGTTAGTGACGATAATAAATGTGGCTGTG
AGAGATGCAGAGTTTTGAACGGCATTTATAATATGAGAACTGGTCATGGGTGCGGGTGGG
GCTGGTGCGTAATGGTATTAGGCAAAAGAAGGGAGAATGAGGGAGGGTTTGACAGAACGG
TAGGCAGTGAGGTGTAAGCATGCGATCAATGAGCTTTATAGG

>FgSTRG.3054.1
ATATATTGTTGTACCCGAAAATCAGTGAGCCTAACACTACCATATTTGCATCGAGCGTCG
CACGCTCAAGAATTTCGTACCATAAGTGCAGACACCCGTATGCAAACAGAGACGCAAGCC
AGTAAGTGCGCAAGCTTGACTTGTATGCAAGAGAATAGCGTAATCCAAGCCCGCACATGG
ATCAGGCCTCTCAAGTCTGTTCAGTACATGGCATGATCTGATCAGCCAGTGCAGTCCGGG
GTGAAGTGAGACTGACGTCAAACATGTATGTGTGTATACGATTGCTGGTGTGCCCATGAA
TTGTGTGGATTTGGATCAATTGCCCTTTGAGACTACGTGCAAGTTTGTCTCTCTGAGACA
GTGGCTGTTCAAGGAGGACACATAACGTGCCTCTTCCAGTTGAAGCGACAGCAAAGCATG
CAACTGGATGACGTATTTGATTCCTTCCGAACGGTCCCACTCTTGTTGGTAGACGTATAT
CTGGGTGGGATAATGTGCGAACTGGTGGCTGCAGTGTATTGCTGTAAAACCAGGGAGTGC
ACAAAGTCTTGTTATTTATATTTCATCCATCTTGCAACCGATACATTCCAGAAGCTGAGG
CCTTTTCCACGCATACGGCTGATGAAATGACACCTTCCACTTTCCAAAGGAAAGCTCGTC
ATGGAAAAAGTTTTGACTGTTAAGTACATGATCCACAACACTAGTGAGAAGACTTGTTTG
GCTTCGAACTACTTCGACTTATTAGTACAAAGATAATGGTTTTTATTTGAGCCATAATGA
CCGCAGCCAGACCCTGGACTATAATCATTTTGGTTTACCTTGGATTTATACGCAGTTTTT
CTGATTTATCAGTTGATTAAAAACCAAATTGGCTGAATTGGTTCAGACGATGGTTTGCAT
CTGATTGTTCATTCGGTCCACTGTGTTCACTCGAAACTCGTACTCATTTCAGTACAAGTG
ATGACGTGCTGTCTGTTCGCTACACTATCATCAGTAAGCGAACCGGACTGTCTGTTGGTA
ATGCTCCAGCCCATTACCTCACATGAGCCGTTATCTGAAACGATACAGTGGGTGACAAAT
ATAGAACACCACCTCATGGTCGCGCTTGTTTCCGGTTCTGTTTTTTTTCTAACAAAACTA
CACCTGATTAGAATAACCAATATGATATTGGAAATTTCAGGATGAAACCTTGAGGTATTT
GATAATAAGCGTATAATGCGCGAGAATAACGGTCATAAAAGTACAGGAGCTCCTCAGATT
GGCTTCTGTAATTACTGCTTCCCATCACTTGTCACCGCAATTCTGCCTGGGGATCTGAAT
AAATCTTCTTACAAAACCTGCGATTGCCGATTGAGAAGAAACATGGAATCCATGTACATC
TGACGAGCAACCATGCCTCATGGATTCTCTATCCAGCTTTATCTCTGAGTTGCAAGCTGG
CTACCACATGATTCCAATCCCAAGGAACAACAACCAAAATCACGTTGGTATTGAGGGCTG
GACGGAAGTATTCTGACTTTCGACTGCAGCGTCATCGTGTAACTTCTTTATTTCTTGCTT
GTGCATGTTTGAAGTGGAAGGGGTATATACCTCATAGTCACGAAGGCCAACTGCACTATC
ATTTATAACCGGCAACCAGACCATGTGAGTTGGAGGGGAGAACCACGTAAGGCCCACTAG
GGTAGGTGTGGTAACTATCCGAACGACATTGAAATGCAGTCTTCCTCCAAAGTAACCAGT
GGTGGCGGAGATTCGAACCTCCGTAGTCCGAGGTGGTAATCAAACGTTCTAACCCACAGG
CTGATAAGGTCTACAGATCATCAACGAGCTCTGACCGTATATTCTTTGCCTGACAATTAC
TTATTCTTTCTGCCAGCATGATAATAAAAAGTCCAAGCATCTGGTTCGAACAAATTACAT
TCCTCGTCCCTAAAGTAGACATTTTGCCCCTTGATTATCCACAATATGCGGTAAAAGTCA
TGGTTTATTATTTTTTATTTAACAATGTGAGATGTTTTGGAAACCAGACGAATTAATCTC
CCTTAGTTGTTTTTTGTTATATCTTGGGACGACCTATTCGCTTTCCAGGGGCATACTGCT
TGCTACACTCCTTATAAGTCGTACGAATTTTCTCGTTATCCTTTTATCACCTGGCGGCTA
CAAGCTAACTGAGTTCTCTTTTGTAGGACGAAAATATTTCGTCTCTCTCGAAATCCCTGA
GTTTTTCTGTGTGGTATTGTCCAAACAGAATTCGGCATTAGTTCTCTAAGGGATATGAGT
GGGAACAACGTGACCGAATGCCACCGGGAGGGGTTAAGCAACATGGCTATCATAACGTTA
TTTAGTTTTCGCGACTTCAGCGGTTCCGGTTCTCATGCTTGTATCGGTTCCCGTATCTAC
GGTTTGAATTAGTCAGCGGGTTGCCTGGCTTATTGGACCTTCTGATTTCGAGAAAATTCT
ATTAGAATAGAGAGGGCTATTATTTATCACCCCTTCTTCAAATTATCTGCCCTGAGTATC
CAGTAGAACCTTCCTTATTTCCTAAACTTGGTGGGCCATACCGTACTGGGCACTTGGTCA
TTCTGGGTAGACATGGTTTTGGTGGGGAATGCAGAAGCGGAAATACGTGGACAACTGATG
AGGGCCTAATACGTCTGTTACGCACTGTATCATATTGTATTCCATACTGAGAGAACCAAT
GTGTTAGTCTGGGGATGACAGCTAACTTTACTGTTTTCCTTCAGAGATGCTTCTTAGACC
AACTTCTACAGAAGCAGACAACAACCATTTATTTTGCCTTGACCAATGGCCACATGATGT
CTATTGCGATGTTAGATCACGGCTCCACAGGGTGAACGAAAGGTGTCACTGGTGCATGTA
TGTGTGTTTGGTACCTTTGTCAGAATATGGGCAGGCGTAGCTCTCAGTGATACCATGATT
CAAGCAAGACCATCAATGGTACTTCCGTATTCGCGATTTGGTTTTGACGGTTCCAGGATT
ACCCTCCTGCCCCTCAGTAATAACGTAATATATTAGACCTTGAAGCCAATTCCACAGGTG
GCACTTTGTACTGGAAAAATCTATCTTGAGTAAGTAGCACACTTAGGGGCCGTCCATCGG
ATGCTAATGGTCAATAAAATGATGCATATCGAATATTCAGTTCTATTGGGAGATCAGCTC
TGTACAATTTAAATAGCAGCTCACCTTTTGGCAAGGAATACCTTTCAACTGC

>FgSTRG.32101.1
CACGATTTTAGTGCCAATTTTTGCAGTGGTTCTGCAGCTTAAATTACACCCCCAGCGAAA
CTTTCTTGCATTTAGTCATCTCTTCTTCGTAGTAGTCACTGAGACTAATGTCTTTGCACC
ACAACCAAGCTGCGTGTTGGAGCGAATTTAAAATAAAGACCAGCCTCGCTGCAGTTGAGA
ATGTTCCTAGGTTCATAACCTTTGTACAACATACGAACGCGTTCCAGCCAACTTGATAAC
TCTACACTGGAAACTCCTGAAGCTAGGAGAGGAGAACCACATAGGGTAATGATAGGTCAG
GTGTGACAACGAGCCGGACAACAGTCGTTTACTGTCTACCACCAAAGTAACCGGTGCTGA
CGGGGATCCGAGCCTCTGACCTCCGAGGTGGCAAGCAAACGCTCCAAACCACTTGACCAC
CACCGGTCATTGACATTGTTGGAATTCGTACAAACAATCACTGTTCGCGCTCCATATTGC
GAGTCGTCTCTGTTGCTTTCTTTTGTAGCAACACTCGTGTTAGCTGCAGATAATTCTGAT
GAGCAGTGAGAAACCGCTCGGATAGTGCTCTGTCAAAATGATTGAAGTAACTAAGGCGTC
ATTGCAAGATTTTCCGCGGACTTGTTTCCTAATCCAACTACTTTTGATACTAACCTCAAT
TCTCATAATCATGTGGACCTGCGCTCTCCCTATCCCCAAACAGGATGCGATTCGCTACAA
GAAGCTACATTTTTGCGCAAATTAACAAACCGTACTTTATCGCCAAGGATCAAGAATGTC
GTTCTCGCTGACCATCTCATCACGATTTACGGGTGCTTCCGAGTTCTATTGCCGTAGCAT
GAAATTTGCTTGTCAGCTATGAAGTAAAACGCTTAGATTTCATTTGGAATAGTCGCCACC
GCAGGCGCGTTTCCAGGTCGATGATAGGGCAACGGGCGCGGTTAACATTGAATTAGGTGT
AGTCACCAAATGAACAGTCGTGGAAGATCAATGGCAGTGTGCGCGGGTTTCGTGGGATTT
TTCACTCGACTCGTAAATTGAATTACTGTTGCATTGGCACCGTGCTTGATTTCAGACTAG
TGTAAAATAATAATGAGTATCAATGGCTACCGCAAACAGCTTTGGGTACAGAAACATAAC
ATACGCGGAATTCCTGAGTATTCACTGACGATGTTGGCGAAAATGATTCCAATGACCTAC
TGTGAACTACCCGAAAAGCCTGC

>FgSTRG.61298.1
GTAAAAGATGAACTTATTAGCTTGAGTAACTGCTTGTCGGAGCTCGGGAAAGAGAAGAAA
ATCTTTGGTCAGTTGTTCGCCAAGCTCTGAGTCGAAAGTGAGACCGCGCTCGGGAGGGGA
AGAAATGCAGTGGTTATGGGCATCCCTGAACGTGTTATGTGAGACGAAAAACAAGGTGAA
CAAGCATTGAGACTTCCCGTAGTAAATCTCCTGAGGATGCCCGGCCATGTGGCCATAAAA
CGCCTTGCAGTGTTTCAGCAGCTGTCACATGTGATAGGGCCAGGTATAGCTTCGTAGCCT
CGCAAGTGGGTGAGCCTCAACCAATCACGATCGCCGCAGACAAGTCCGGAAAAAGCTCCT
TGTGGTCAGTCATCTTCGAGTCTACGAATTATCTTCTCTGATTTACCATATTTATACAAA
CCCGTTCTGCAATACAACTAAAGTGCTATTTTGCAGCCTTGGTCTTCTTGCTACTTTCAT
TTCCGTAGTTCTGGGTGGGCGCGATTTCAATACATCCTGTCAGTTTAGTGCATTTTCTCT
CCTTACGTGCATTTCACCCTCAACGTTGGTATACGCGCCTGGATAATGCCGCTGTCTGGT
CGATTAGCCGCTGGCTCCGTCCTCTGGATCCCCTCGCAACCTGAGTATCCGACCGCCGAA
ATTATATCTCATACTTTCACAGTTGAACTACGTCCCACATGCATAACCATCAATAAATAT
TGGTGCCATTCCCAACGGTGCGGGGCGCGGTCAGATCCAC

>FgSTRG.85508.1
GCAAACCGCAAAATGTTCGTTCGACTGGAAGGGGTGGTTTGGCTTTTATTTCTGCAAACT
TGCACCATCGCAGCCCAAGTCACTGACGAACTTGATGAATTTAGAAAAAAGGAGCTCCAG
CTGTTCTACTCGAAGTTTCGCACTATCCAGTGACAACTCTGTGTCTCCGCTCTCAGAGAA
CTGTTTCATGCATCATAAGTGTAACTACGCTGAATTGCTTGTAATGTGTACATTCTGCAT
GGATACAGCCGCTCAGTCTCAGATGAAATGAGAATCGTGAATTGTAAACTGGGTGCAACT
CTGTTCGGGTACCAAGACGAGTTTCCGATCCACGAAAGTGATGAATGTGTCCCAGTTATG
ATGAGTATTTCGAAGACACGGTTCAAGTTTTGCATCTTGTATTTGAAAGAATGTCTTCAG
TGAATGATATCACCAAATAACTAACTATCCGAATGTATTGGACCTTTGATTACCTTCTGT
ATATTGTTTACAAGAAAATGTCCCTACCCAAGAAACTGTCAAAGTATTTTACATGGGTGA
AGTGTCTTACTGAAAAAATATGTTTTCTTCGTAGAAGTATAAAGAAGCTTATTTCAGCAT
TGGGTTCGGTTGGTGCTTTCTGCCCCGCTGATTGGGGTCAAAGTAGAAGGTGGTAACGTT
GGTTGGAGACGGTAAGAGGCACGGCTAAGAATAAGGTCGGTAATGCGCTTAATAATCAGT
GTGTACTAGAACACAGATAATCTTGTTCTAAGATGATACGCATGAAATCACCCATCCTTT
GTGGTAGAATACATTGATGACAGTCCCTATCTTACATGACAATGGGATTTGAATTTATGC
CCCATTACCGCGTGTGCTCTACTAGCTTATCTGTGAGGCCACGCCGAAGTGCTTTTGACT
TTTCATCGATATTTATTACGTGGGTTAAAATCTCATCGCATTCAGTGAATAATTATCACA
CAAACCCCAGTGATTATATCAGACAAAGATTGTTTAAAACAAGTGATCTGTCTACGGAGG
CGATTCCAGTACTTTTAATAGTGTGCGATGCTTTGGGTCAGAGTTCTCCATTGTGCAATT
ATTCTGGCATAATTACTGGCAAACGACTAGAGCGATATACTCATTTCTTCATTACTCATA
AACGTGAGGTGCTTTCGATTTTATTTTGCCAGTAACTGTCATTCGCATTTGTAGCATTTA
CTTTGTTGTATTTGTTAGAAAACCAATTCGACTGCAGCTTCGAAAACTTACAACACGTTG
CGAAGTCTATCAAATTTTGGGCTCAATAAGTGAGTACAGTTAAATCGAGTGACAATAAAG
AAATTGAACAAAACATATATATTGGTAGGTTAAGTGTATGCAATTTCCAGGGCAATTACT
TACCGAGATGCAGCCCGTCTGCAAAATGTGTTAAACAACGATTGTCGTAACACTTCTCAC
AAAGCATCAAAAATATCTACAGAAATAAAAGGTATTGTTTTACTGCTTGGAGAAGTTAGG
GCAGCGGTATTGGATCAGCTGTGCGAAGGTTGGATATCGGCATGATTCATCAAAATAATA
GGCAGACTGAAGTGAGGATTTTCTATCGAAAGCATCCTACAGAGATGAGCGATCAGAGCT
GTTTATAAAACATATAATCAAACTACAATGGAAACCCATCTTATCAGATTCCCATCCCCT
TCAACGAATTGCGCTTACACCTCAGCTCTTTCTTACGCGCAAACGCGGCTCACTAAAAAC
GCCTCCCAGGGTATATATGTATATTTATTGTATATATATATTATATATATATATATATAT
ATATATATATGCACAAAGTCGGCTTGAAAGGAAGCTTGGGCCAAAAAGAGTAACAACATA
TTCAAAAATATGGGGTATAAAACACAGTAGGATCAATAACATGCCTGTGTTTGACCGTAA
GCTTTTGTATGTTTTCTGTCATTTTCGTTGCCTAGATGACACTAAATGATTACTAAGAAT
GACAATTCGTCAGATGACCTGCTTAGCACTCG

>FgSTRG.17087.1
GCAAACCAGTTATCAAGCAATACAGTTGACTTCAGTGTCAGTGCAAAATGAAACTCGTGA
GGATTAGAATAAACTGTTTTCGAATCTGGCCTCAGCAATTTACGTCCTCGTGAGAGTAAG
CCTATAAAGTGCACATCGTCCAAGGTTTCATCGCTTTTCATAAAAGAGGAAAAGTTAGCA
GAATGAAATATATCCAGTGAAGTCTCCAATAAATTTCCAACATTAAAAAACTTAATAAGA
TTCTGTTATCGGTTTAAAGAAATAGGAATAACAAGTTCGCGTTGCATGTATTCTTCATGG
GATTCGTCTTGGCACTGAATAAAGTATAAGCCTGGTTATTGTCCCATTGTTCTTCGCCTG
CTGATTCTAATTTCATCACCAATCGGGAAGTTTTGTGTTCTACATGCAGACTGAACTCCC
GTGTCGTTGTGGGAAGGCGGCTATGTACGTATCGGTTGGCACTGTGAGGAAGTGTGGAAT
TCACTTTGATCACCTGTCATCCTGACCGAACTGGGGATTATTCTGGCACTTCTTAAACGA
TGCCCACCGGGAATTCGATCATTGTAGTTAACGAACAGCTGCGTTCCATCGACAGTGACT
GATCGATGTGAGGGTATGTACTGATTTGCCAAAACCCAGCCTGCCTTGACGGACAGAGAC
TTCATCACCGTGAACCATTCAAGACACAAGGATCGAGCGTAGCTGCAGTCAGTCAGTTTA
TTATTGGATTAACCAACCAAGGATCGATGAATAAACTTGTTGTGGAAGCATCAGATCAGT
TTTTCGTAACCAAGTTGAATCGAAAGACCAGTTAGTAGATGCAAATGGCAGAAACTGAAG
CGCCAGTCCGTTCCGTGTAAATTGTGGTTATATTATGCTTACTCACCGTTTTACGCTAAC
AAACGTGATGCTTCGGAAGCAAAGACGCCTTAGTGGTCACAAAACAATAGTGTTGAGCTG
AAGCAGTTTGTTGAATGTCAACTTAGACGAACTCTCTTTTACATGTACTTGACTTCTATT
CGTACAAGTCAGGTTTTTGGGCTCCCGCTCGCTCTTGGTGATTTCCACTGAGCCTGGTGA
AGCAGCCGTCCACTGTGTTCGAGGTGACTAAGTAATTAAGGGAGCTTCCATATGGCACGA
TGGGCCACCAATAGGAATTCTGACTCATCAAATTAGGTAAAGAGTGGATCCCTTTGGTTT
TTCGTGATTGGTGGGTGTTTTAGTCCCTTTCGCTAAGCTTTTACCAATGCTTTGATCAGA
AGTCTGTGTAAAGGAACGCGCAGGCACACCGCTAATAAAAATCTTTGTTCTTTTAGTATA
CTACACGACGGTTTGGGCAGAAGCTATTCCGTTTCCGCCTATTTTGAATCGAGGAAATAT
AAGCGAACGAAGCTGACAGAAAAACCAGTTCAATGCCAACTGTCATCTGAACCGAATAAA
TCAACTGGGTTCGTTACGAGACTGATCACTCAGAAAAGCTGACTGTGAGTAACAGTGCGA
GGGACATGATTTGGCTATGACTACCAAGAAACCTAAACAAAGCTTCGTGTTCTACTAATA
AATCGAGATGGTCCGAAGCCAGAATAGTCTTTTCGTTAGAGCCAGCGCAGGGAAACGAAA
CAGTCTGATTTGGAAAATCCATCTTGAGGAAACCAGTCACCTTTAATTCTGGATCTTTAT
ACAGATTATCTATTTCGTGGCCTGTCACTTACATTTCGAGATCTACACTCGAATCTGACT
GTAGTTCTTCGAACGTCTGATTCTGTGACCTGCGGTGGTTTTATTTCGCAGTGTTTATTC
TGAGAGTGGGTGGATCTTGACTTATTGTCTCCGTATTCAATGAATATCTATCAGCAAAGC
TCAGTGTTCAAAGGGTCTAGAAATAACCTCAGTGAGTTAAAGGCCCTCGTTTGTGCATGC
TTCTAGGTGCTTCCATGTGCCAGAATAAATGCTTGCATGCTGTTTGTGCATGTATTGTCG
GTACTCGTCGGACAAAATTTTCGTATGACTGAATTTCCATATTTTACATAGAATATTATA
ACAATGAATTTCAATATAAAATCCCACCTAATTATTATTATTAATTTACCAGCTTTGTGA
CTTTCTCGGTGAAGTTGAAAGTGTGTGATCCTGGTCACTGCGAAGCTTATAAGTCCCAAA
TAAGTGAAATGTCCGATATAAATACTTGTTAAGACCATTAATTAGGGGTTTTACTCCACA
GATGAAAAATGCTGATTCTACTGAAGCAGGGTACTGTGCTGAAATATCCCCCATACAAGT
ACCTTACAGATGGAAAGAAGCAAAATACAATGCAAACACGCCTCGCGGCCTAGCAGCAAT
TCCTCAGTTGATGGTAGTCTCTCCGATGAAAACTCATGGGTTATTTTGAATAAGTGTCAT
GTCAAGACATCTATCCATCAAGATTTTCCGGTAAGTTCCTATATGCCATTAAAAAGAAGG
ATGAATTTAGCTGTGCTCGGTCAGCTGTTGACCGTTTTAAAGTTGGCATTGAAAGCACAA
CAGAGATGGTCAATTGTTGTAAGAGCAACGAAACTTCAATGACATTTCAAATTTTCCTAG
CTATCGTCTTGTTAATATCTATTGCGGGACTGGGAGGCCCCAACAAAAAAGTGGCTCATG
TTCAGAAATTCCCCAGTACAATTATTTCAATAAGTTAGAGATCCAAATACGGATTACTCC
GTTTGATATCCTCTACGTTATATCATGATCAGCCTTGTCCGCGGAGTGCTATCAACGACA
CCCAGAATAATGCAGATTTCACCAAACTCTGTTAGAAAACTACCTGTTTTCAGGGTAATG
TACCAAGTCACGTGCCGCACAACGTTGGATAACTTAGAGACGAGGACATATCTATTCATT
TGTTATAGGCTTTTAGTTCCGAATCCGCGGGAACTTTGAAGGTTCAGTTTCCTGAATACC
ACTAAGCAGTTCCTATTTGGAAGTTATTGTGAGTTTCTTTTAGAATGAGAAGTAGATGCA
TCTTCTCCACATTTGCAGTTTGAGGGGAGAACTCCAGATAATATCAAAAGTCGAATGGAA
AATATTTTCTTCGTTGTGAGTTCAACTTTCTTGTCTTTTTTTATATAACACGGAACAGAA
GTTGGGAAATCGCTTCTGCAATATTCTGTGAGAAGTTGAAATCACGTGACTGTGAATAAC
ATGATTAAATTCATTGATAGTTTACGGATGAAAATGAGTGGACGACCAAACATGAGTAAT
TTGTAAAGTCATAACAGTAGGATTCACAGTACGTGGTTTTTACCATGGTGACATAAATAC
TGATGCTACCAGGGGCAATCCCATTTGTGGAAGTATCTATTATGTTTCTACTTACTAGAA
AGAAGCAAACGCAATACAAAAGCGTCTGCAAAACTGCATTATCTGGAGGTTTGGTAGTAT
TCCCGCGGTTGATGATAGACTCACGAGAAGTGCAGACTTTCACCGAATATATGACCTTGA
AAATAAGGTCAAACGAGCATTGTTCCTTTAAAGGTCTTGATTGTTTTCCTCGATGATGAA
GAACTGTCCGTTAATGACAGGAAATTTTCACCACTCTAGTAAGGGAGTGATAACTTCATA
ATAACCCACTGTGCGGATTTTTCTATGAAAGATTTTATTCGTAATCTTTCCTGAAAAAAC
AATCTTTTTTCGCATTAATCGTGTAAAAGTAGAAGTACAATGAGAAGCGGTTGGCGAAAG
TTCAGCACACTGGATTTGGATAATGGTGTTTTATGGGTTTTGATAAAAGAGAAGCAATCA
GAGAGCAATAAATACACTTAGAGAGGACATTTCGGCGTAAATTGTTACATTCCATCACGA
AGAAGGATAAAGCTAAGTGAGCTGCTTCATCTTTTGGTCGATCAAAAGCCAGGGTTATAC
TCTCTGTAAGGGTGGTCACTTGTTGCTGTTGCGAAGAAGTTTAAATTCCATCATGGACTG
TTTTAGATTTTGACTTACTTACCGTGCTCTACTGTGAGACTAGGGACTCACAAGAACGGT
ATCCATAATATTAAATTCAGAAGAAACTCATCCCACTAGCCCTATATTTTAAAACTCATT
ACGCTGGTCGATATGAGGTGGAGTAAATCTCCACCATCCAAGTTGGTGGAGTACTATCCG
CAACATTATGAACGATAACAAATACATCAAACTGAAAAAAAATGCGTTATTCCAGTCTGT
CAGCTTGCTAGTTCTAGTAGGACTGCTTTTATGCCATCAGAAAGAACATCAACGCTGTTG
CCTTGGACATTTCCATTCATTGGTTAGATACTTTTACGGTAGTAGAACCACTGGAATTGC
AGGAGTTTGAAAGCAACATTTAACTCCTATAAAGCTCCGATTTGATTACGATGGCGATTT
TCTTATATGGTGGCGAAATACGTTGACGCACTTTCTCCAGAATGACACAAAGTTTGCATG
CGGGTGCAGAGTTTTGTGTCAAGGATATTTAAATTCCAAGTCTACACTTTCATCCAAATT
CCGACAATACCAGCACGCACGTAATGTAGTACAGGCTGACTGGTGGTCTCATAACTGATT
TTGTAAGTTTTATGCCCAGTAGGCCCAAATGAATCATTAAGTGCAAAAGCAATCCAACGC
ACTATAAACCAATAAATAAAGCATAGCTCCTACGGTAGGGTATAGTTTAGCACAGTAAAA
CCCTCTTATTTCCAAGTTTTGGTTTGCATTCTTTTGTGTTTGTGTGTCTGTGGCTTTCAC
GAAATAGCGAGTTAACTAACTTTTGTGCCACTTTCGTCACTGAGAGTGTACAACTGGGAA
TGACGTCGAGTTTACTGGTCACGAAGCGGCACGCTTAGCATTTTCCTTAAAGTTTTCCTT
GGTAAAAAGGATTTGTCACAAGACGCGATCGTCGGTGCAGATAGTTCTATAAAACTAAGA
ACCTTCGGGGAGATTCTTGGTTTGGTTGCCACTTATCTTTTGATTTCTTGCCGTGAAATC
TGGGTTGTACCGAAATTTTTCATAAAATGGCAATCTCTTAAAGAGACAAAGTTCACGTTT
ATCCTTTACCTAGTTCGCGTGATCAGACAGGCTTTGACATGGCTCCTAGTATGGAAGCTG
AACAAGCACTGCTCGACTGAATCCCAGTCAGCTGTCCTCCGCGTGAGGTTCGATGAGATG
GTTCTGTGATTGACAGCAGCAACAGACGGAAGTACCGATGCCTATTTTTTTCTTTTTGTG
TATTTCAAACATTGAGTCCCCTTTATCTAATCTATGAGAGTGGAATCAAGACAGGTTGCG
AGATGCAGATGTTTCGCCTACTCTTGTCAATCGCAACTGTAAAACGTTGTAAATATATCG
CACAGTAGGGGGGAAATGCAACAGTAAAATAGGTATGATCGAAAATTCTTACATTACGCA
CATTGGGGATAGTGAAGGCAGTCGTAATAACGCCAAGGTAAACAAACGTTTTGGGTCGAT
CGTTTTTGTGCACTGAGTGCTGGCTGATGCCTCATGATTAGAATCGCTTCACTGAATGCT
AATAGTTTCGGTGCTGGATAGCGCAACAATGCTTTGAAACACTGGGTCAGGTCAACTTTG
TGACTTGATGCAATCAAGTGTTTTGCAATCGAAGAAGCTGGTGGGTTCAGGTCGTTTTGT
ATTGCCCCAGCGGTTTGAGTCATCAAGGTTGACAGCCGTTTGGGTATGTGTTTTGACGCT
CGTTGAGGCAAGCAGCGATGCGTCCTGCTTCTTTTCGACGTTCATTGTTTTCTCGAGCAC
GTGTCTCATCTTCTGATGGTGTTTGATAAAGTTTTCCCGATAACCGCTGTCCACCGGCGT
TTTTTTATGAAATCTTCATTTTGCAGTTGATCGGTACAAATTCTCTCTGCTCTGTTGAAG
AGAGTTCTGACCAATCCATGTTTGTAAGCCACAGGAGCGAAGTTAGAGGATTGTAAATAG
CATCCAACCCACGTTGGTTTTCCGTGGATCCTGCGCTGTAAAGTCCCGCCTGGTTAATAA
AATAACTACGAAAGGAAAACTGTAATCAGGTTCTTCTTCGTGAGAAACAGCGAAGTCGGG
GTGAATACGGTTAAGAAAGTTAACGAAAGGCAGGAAAGTTTCTTCACTCTTTAAAAGGAA
AATTGGGAGATATTGTCACAGCAGTCTCTCGGTCATCCCCAAAAATACGCCTGCCATGGT
TGGACCCAAAGGGCTTCCTACCGCCACACAAATATTTTTTGTTAGCTTTCCCTTCAAAAT
CAAAAAGAGTGTTTTTCTTGCATAACATAATGAGGTCTTTAAGGTATCCAAAAGGAAGGT
AGAATAAAGTTATGCGAGGAAATAAAATCACAGATAAACTAGTCTCTCATGAAGAGGTAC
CTTTGTGAAAAGTGACTCAACATCGACCGCACATATTTCTTTCTAAACTCACCTGGGTGT
TGTTTAGCAAATCTGGGAGTTCAAGTGGGTTTTATAAACGAAAGGGTGTTATATATTTTC
AAACTAGGGTCAGGATCTCTACAAGCCAGCGGGCAAGTTTGTGATAAGCCGAGTTGCTTT
ATGTGCCCGAACTGACTGGAGCAAAAAAAGGGTTCTACGACGGTTTTTCTCAACTGCTCG
GCAGCCATCTGCAAACACTGTGGTTGTTGCTCAAGTTGAAGGCAAGAAAGAGATAAAGCG
GCACATAGGAGGTCTGTTTGGCGTTCCAGCCGATCAAACCGATAATAGTGTTCCGATCAC
AGACTATTCCCACATAGTACCGAATTCTCGCACGAAAAGCGACACCGACTAACCTGGCTT
CCTCCTGTGCTTTCATAGCTTTGAACTCAGATCTATCCGTTACCGCTGCCATGGATCAAT
TCAAGACTCTTAATCATTTTGCATTACGTCTGTAGACACTGATCATGTACGCATTCCAGC
CTACTTCTCATCGATGGCCGAAGCAACTCCAAAGCCAACGGTCAGCGGAAACTGTTACTG
GACGCTAGCCATCGTTCAGTTTCCCAAACAGACCTATCCTCCAGATTATCGATGCAGTTT
AAATGAGCTATTGAGAGAGATCATGGATGTCGTGTCATCTAGTTCGTTGGGCGTAGCTTT
TCGAGAAACATCTTAACTGCTTTTTATCTCCAAAAGGTGTACCAACTAGCACGATGGTTA
GAGTTATGGATGTAGACATCAATCCACAATCAGAAGAGCAGGTTCTCCTTGAGATATGCT
ACTTCGAGAGACATAAGGCAGCCGGACCGGATGGCTTGCTTCTGTCCATCTTCAAAGAGG
ATGGCTGGGCATTGTTTTCGTAGTTGACGAAACTCTTCGATTTGATATGGGAGAAGGAAC
AAAATTCAGAGATTCGTGGTGAATCAATGATTGTATCGATTTATAGGAAAGGCTACAGGT
CCACCTTAGAGGAATAAGTCTGGTTATCACCGAATCTAAATTACCGGTCGGTATTATTCC
GTACCTTTTATCTTAAGCTCACGAACAGTGCTCGCGGAAGAATCAAGCTAGTTTCAGACC
TGGTTGAGCTTGTGCTGATCACATCTTCACTCTCCGACAAATTTTAGAATGTAAGCACAT
CTTCCGTAGACCAAGCTTCGCTATTTTTCATGATCTAAAAGACGTGACCGACTCCGTCTA
TCTCACAGCTCTTTGGCGCTGCCTCTTGTTGAAGGGTGTACCCAAGAAACCTATTTTTAT
CGCAAAATCTTTGTTTATGAACAGCCGAAGCCAGTTTCAGGCTTACGGCCAATATTGCAC
TGTGTTGACGCGCTGTGTGTGGTGACTAATGTGGGCTCCATTCTTCATCTGACTTGGGGT
ATATACACTTCTGTTGACTCGTGACAAGCCAGATGGAAAAAGCCAGTTCTGAAGGGAGTG
TAGTCTTAGAGTTAAACATCGTCACCTTATAGCTTTGTTTCACTGTTTTATAATAATTCA
ACTCTCTCAAACTACGACCAGTACCTTAGATGAAGAACGAAACTGTGGTAAACCGAACTA
TCCAGCTTCTGTGTACCCAGTGAAAGAGCTCAATTCAGGAACTGCTGGATTTTATCCCGT
GATTACTTGTGAGCGAGGTGGAAGAGGCGTACTCCATCCTTGGGCTCAGAAGCCTCTAGG
GCTCTCAAATATATTGGATTTGTACTTTGAACTGTCGATGTTATTACTCTTCTGTGCAGA
CTGGTACCGTAGGAATGATCTAACTAGTAGGTTTCAAACACACCCGACTTCTCATAACCT
CATCAAGCTGATAAAAAATATGAAGTTTTGGCAAAATTTTTCTTTTTGCGTTGGTGATTT
ATAAGTCCACAGACCCACCAGCTGCACTACATTTTTCAGCTGATATCACCCTGGACTTTA
CTATTATCTTCCCTGAAGTAATAGTGCTTACTCGTGGTTCATATTCTCCACTGAAAATGT
TACGTCTAAGAAATTATACCTCGTGTGTGCCCTGTGATCCTCAGGTGCTTACGGTTGATA
CCAATCAAATTTGGACCGAAAAACGTAAGTGAGATGGATGGCAACGTGCTCTCATCTGCA
CCGCTGCAGCTAAGATGACCGACTGACCCTCTGAGTTTAGTGAGAAAGTTGGCTCACTCT
TCTCAAAGATGTTTGCTGTAAACCACTTTCCGAATATACTCATTCGTGTTCATGCAAGTG
CGGTTTGTAGTCAAGTGTCCTGGCTGAACAATAAGCTTGATGGCTTTCCGGTACGTATAG
ACGAATTTCAGTAATACCGTTAGGATAGGTTACTGAGCAAGACGAAACAAGGGGTTGGGG
TGGTGATTTACGTCAACTCATCTTGATGCCACAAGTCTACTGTCGTATTTGAACACTTTA
CACCGTATTGACTGTTTTACTATTTTGAGTTCTCCGAGATTTGCTCTGCGTAAAAGTACA
TTTATAACAAACACGTACAGTTTCTCCTTTTTTTCTTGTTTTCGAACTTTCCTTTCTTTT
AGGACGTACTTTTACTATTTCCAGCTCCTCTTTTAGATGAAAATCTAGAGGTAATTTTTG
GTAATTTTGATCATTTTAGTGCATACCCAATATTTTCTTTCAGGTTAACGGATATCAGCA
ACTCATCTACGAAAGCAAATTTTATATTGAACAAAGTAATCACCAACAATCCTCAATTAT
TCTTCCTTAAACTGAAAGCAATTATTTATGAAAGCAAACCTGGCTTACTTCTTCTGAAAC
CAGAGGTTTATTCGTACACAGCTAACATATTCTTTTCAGAAACGAGTGAGGTAAAATTTT
GTCTTCGAAACTTCTCGCCCAATAGCATCTCTCTATTGAATGCAGCTATCGGTCCTGCCT
TTTCTTGGTTCACTCTTCTGGGTGGCAAAACTCTTTACTGATAACTTCAGTGCTATTTCA
ACCTGTCCCCCTACTGAAACTCAGTTTCGCAGGGTGGCCTCTCCACAGTTTCTAAGAAGA
AAACACGAACGCGCATACAATTCTCGTCGAGTGTTAAAAGTCAAACGCTTTTCGCATCTG
ATCAAGGCGGAGGTAAAACAGTTGGATTTGTCGTTTGCCGCACAGTTCCTGAGAACCAAG
AATTCGAAGTTTCTGGGGCACGGCACAAAGCCATTAGGTGACCAGGAAACTAAATCCGGT
AACGATGTTATCTGCGTAGATCACCTCAACTCTACTTTTATACATCCCTTCTGTCACGGT
CCTCCTCTGTATTCTCCACTTGTTGGCATGGACATTTAACTTTTCTCTACCTCTGACTTT
CAAGAATTTCTCCCAAGTCCGATTTTTCGTCCTGCGCAGGTCCTGCTGGCCTCTCCCTTG
CAATTCTCAGGCTCGGGGCTACCCAGCATGTGGAAAACATGAAAACTCTGTTGAATGAAT
CCCTGTCAAAATGATCAATCCTTGATTGCTAATGATCAGTCACCAGCATTCCGACTGCCG
GGGGCCCAAATCAAATGGCGTAGAAAAGGGTTGTCCGCCCACAGCTCTTACATAAACAGC
ACTAAAAATTACTGAGCAAGCTCTGCTTAATCGTTTTTAGACTCACTTGAATGTACCTCC
CGACCCTTACCAGTTTACCCAAAAGCCCAAAAGTTCCACTTTCTAAGCTGCAGCTTCCCT
AGTCCAGTTCATTACTAAATTTCTAGACAGATCCCCCCGGATGTATCCCCTGTGTTCCTT
TGAAAGCTTGAAGCATTCAATTATCTCCGGTAAATTTTGCCTGGATCTGCAATTATTTTC
ACCATAGAAAGCAGACTGAAGGAAGAGCCTACCGCCATATCTCGTCTGCATGATTTCTTA
AAGTTACGTTGAGTTGTCTGTTAAAAGCTCGATCACACGGGTTTTACATACTCCGTGATT
GGTCAGTAGCAGACTTTTGTACGGCATGTTGCAAATGAAGTAATCTGATTGGTGCAAAAG
GCTTTATAAACCACCGTAGGATTTACAACGATTAAGATTTCGCTGTTTCACTTTATTAAA
ACATACTGATTTCCTTTCAAGAACCACTGGCTTTAGACAAAACCGTCAGCATGTGGATGA
TACTCCGTAGTTCTCCCAATACTTTTATCAGGGAAGCAAATGAACCTCGGAAATGAGTTC
CTCGATCGGTGGTCTCAATGGCACCGAATCCATATGTTGTTTTGGATGAGCAGCTGCTTA
GAGGTATCACATCAGCCTACCTCGAAAAATGGTTGATACAGGTTGGCAGATAAGTGAATC
TCTTGGACGGACCAGAGGACCTGCTAGATCGAAGTACCGGGCAGGCTTTTTGTGTGCCTG
TATACTTTAGATCGCTGACATTCTAGACAACTACGTGCTCTTTCACTTCTGGCCCGATGA
AACCGAGGCTCGTATGCCGGGATTAGACAATCCGTGCAGTTTCCTGAAGACGCCCTTTCT
GAATGCAATTGATACCAGTGGACAAGGAGTACTTTGCGACAGGTCGCCCAAGATCGTGCT
CTCCTACGAAGTGAGCAGCACTGGTTCGAGTTGGAGCGAGCGGCTGTGACAAATTTCTCT
CGGCTTCTGCACCATGTGCTTGCGCTGACGTATTAGCTGCTAAGTCAATTCCACTGGTCG
GTGTAACAAGCTGGATGCGAGAAAGAGCACCTACAACAGGATTAAGTTCAATTGAGATGA
GTCGAATATCCTCTGTGACGGGATTCCCTGAGCAAGTGCCGGTCTTTAGTTGACCGTACA
GCAAAGATGATTGGCTTGTGGTCCGTCAAGATGGTGAATTTTCTGCCTTTCAGCATGTGC
CGGAAGTGGCGAATAGCCAAATAGACTTGTGGAAATTCTCTACCGAATGTACTATACCTG
GATCCAGCCGGCTGCAGAAGTTTGGAGAAGAATTACATAGATTGCCAGGTGCCTTTGGCT
TTTTCTTGTTAAGCAGCCTCAACAGTTGTCTTAATCATCCGTTGATGGTGCCAGGGGAGT
GTTTGGTAGGTGATGAGCACCAGCAGCTACGTTGGAGAAAGCCTGTTTCAGTCCGACAAA
AGCTGAAAGACCACTCTCAGGGAATTCGGATATTCTGAACTTACCACGTGATAAATCTGT
GAGAAGCTGCATTAACCGAGTACACTTAGATATGAAACTACTGTGAAAGCTGACAAACCA
CTGAATCGTCGGAGTCTTTTTGAAAGAAGATGCTCGGGATATTTATAAATCGCC

>FgSTRG.79311.1
CGTCGCCTCCGATGCTAAGCACTGCGTTTGGTCGGTTTCTGATGTTCTACGGAGGATGGA
AAAGACCCACCAAAAATTGTGTGATTGTTCCAGAACTACAATATGGAGGCGCAAGAAGGA
GATTGCAGTTCTCAGGGCTATTGGGGGCGATTTCAACTCATCCCTTATTTGAGGGACAAC
AAGTTCAATGATATAATTGATGAGATCGAGAGTCCTGACGAACCGAAGGTCTCCTCGGCA
GCAGTTGAGGAGCCACAAGTCACAGCTGCTGCAACCTCAACCGCTGTTAGTTGAGAACAA
GAGAAGCATAACACGCGCACACCAAAGGAGGAGTGGGAGTCAACTTATTTGGCGGTTACC
ACCTTCATGAAAAAACCATCATTGATGGATGGATAAATGAAATTTACAACACCGATCAAA
ATCGTGACTACCCTCACAGAAGATGTTGTGAGGCAGGCCGCTTTATACAAATGAACTCGT
CAATGGCCGACTGGAGGATTTTATTACGAGCTCTGAAACAGTTAAGGCTTGACTTGCCTT
TAGATCCGAGGTCGTCGTCGGGGACGCCAAGGAGAATCCAAAAGAAAAACGTTGGCGCCG
ATAGATACGTACATTTTGGACTAAGTGAAGCCTTGCAACGAGCTCTGGAGTGTAAACCTG
TCACAGCCGGTTGCTGAATTTACATTCAGCTGGACATTGACGGCGTGAGCATGTTTCGTG
GCGTATCGCACCAGTTGTGACCAATACTGTGTCGCCTCTTGGACCTTACGTCGCGAGTAT
TCATTGTTCGTCTATATTGTGGAATGTCCAAACCTACTGACGTTTATCAATATTTGGAAG
ACCTAATACAGGAGATAGCATCATTATTCGTGGGAGTGGTCTTCATTGCAGACTTGGTTT
GCGGAGTGTTGTGGCAGATAATCGAGCCAAGGCAATGCTAAGCAGGTTACGCATCATTCT
GGGTCATACATCTGTCAAAGATGCACACAACTCGGCTGTTGCGTCCACCGCTCTCTCATT
TTCTCATCAAGCACGGAAAGGTTGCGCAATGACGTTAACATTCGAAATGGTCGCCAAGGC
ATTCATCATACTGGCAGTTCCCCGTTCGAAGTACCACCGGTGGATGTGATAGCCCTGTTT
TCTGACGAAACGGAGTCAACTGGAAGTAACTGCTAATGTCAGCTATCTTTTGTGTCCAGT
AGTAACTACGTAGGTATTCACCTAGT

>FgSTRG.3530.2
GGGGAAAGTACAGTGCGCCTCATATCGTTCGGTATAAAGAACCGTTCACAAAGAGAGGTG
GGGTCAAGTTGATCGCTTAGATTGATGTATCCAATTCTGCTTACGTCATCCAATCACGCG
AGAATGGGCACTCTGTTAGTAAGCACGTGTCAGTGCTGCTGTGGCCAACTAAGTCATCAC
CAGTGGTCTCAATGAAGTCACTTTTGACGCGTCTGTTACAATCTTGTCAATAATCGTGAA
TGCATTCCGTCCTGTTTGATGTATCCCGTATCTTTACGGTGATTGACAACGATACTGGAG
GTAGGCTTCCTGTTTCCACAGCAAAACCGAGCCGGTTTCTGGTCTCTAATCCGTCGAGAG
AAAAGCCTTGCTGTCCAACCTATGCAGCTTGGTTGGTGATGGAACATGATGTCGTAAGTG
AAGCCAAGGAAAACAGTTTATTATTATTTGGTTTCAGAGCGATCGTCAGTCTGTTACTGT
AGTGTGCATTTAGAAAGTCTATAGGAAACATACAGTGCCGAGTGTGGAACAGAGATTTTG
GGGTTCCCTTGTTTGGTTTACTGCTATGATGTACACATCGTGCCAACGAAGTAGTACGTC
ATTCAATGCGACCAGTTGAATTTTTTCAATTCCATATCCCGTGCATTCTATCCCAGTTTT
GTCATCTGTTTAACAAACACTTTGCTTGCTTTTCGTGCACTGTGCCCACCACATTCCACG
CCGACAAAACCCCTTGGCCCCCTCCCCCGCGTGAAAATTTGTGGTTCAGTCCTGTTGCAT
CACACAATTTTAAGTCATGTTTCTATGACAAGTGTCGATTGACCCCAGTTCTCACGAGTC
TGTGTTGTTCTTATCTGTTCAATTTTATCACTTACGTAACACTTTTCTCCGGTTTTGGAA
TGATCTGCGTCATAATTGCCTGGGTTACGTGACGAGGCACAAGCGTTCGGACGTACTTAC
CTTTTCCTCCCAATCTTCCTCATCCGTGTGAATGACCGGATTTGGCCATCTCTCTATAAT
CTCACCCTATCTCATAACCGCGTTATTCCGCTTGTTTTTCACCCGCGCTTGTGTGAGTGT
GTTCCCTTGAATCATTAATTCACTTCTATCCATTGATTGGCCAAATGGTCCCATAAATAA
GGACTTACTTGCTAGGCCACTTGACTCGTTCCTGCCTTGCCAACTCGAGTGTTTCCTGCC
TATTGTTGCTTGGGCGTCTTGAAGCCTTTTTGACTGCATTGATTCTGTGGTCGGTTTGTC
CACAATTTGAGTAAACCTAGTAAAACGAGCCTGTGTTCTCTACCTTGGGACTTGAAGTTC
GTTTATCTGCGAGTCACTCAATTACGGGACGGCGTTCCTGTACAGCAACTGTCAAATGTA
AACTGTCAATTATTCCTCACGAACGGGATTTGTATTGCACCCGAGATAGATCAATTTTGG
GTGCAATACAAAACGGTTGAATCGAGAATTCGTTTGGATGGGGAACTGCTAAGATAATTG
TGCATCAAGTGCTGACGGTTAGTTGTATTCCCTAGCTTGTGGTTACCAACATTTTAGGGT
TACGTTGTTATTCAAACGGGTTTCAAATTCATACGATCACTAAATAATTACGCGCTACTG
GTGAGTTATCACATTTTTAGCTGACTTCATCAAACCTTGGGAGCGGTTGTAATCCGTTTC
ATCACTACAATAGAACTGCTCAGTTGATAGCCGATAATTTGCCATTCTTTGCTGAGGCCT
GGTCCTTACGGTTGACCTGCATATGCATCACCTGACGGTGCTTGTCCCCGTTTGAACTGA
TAATCTGGTATCGGATCCTGTCTACAACTATGAGCGGTGAATCAATCGGCTCACACATTG
ACATGGAGCTCAGTCAGCTGTGCGACATACGGGAAAAGTGCTTGCTGCTTTGGGCAGCAA
TATCTTGAGCACATGATGCAGCCTGTAGCCACTCCTGTCTTTGTCGGAAAATGCGGGATT
TGAGTTTTGTTGAATGGCTTGATATTCTCTTTGAGCAAAGACGTCGAGTGCCAAGTCTAT
GGAGTTCGGGCTCATCATTATCTTGAAAAGTAATATGTTGATACCTTTTCCTCTTTGATT
AACAGATGCGCGGATGGGTTGACGTTTTGTGCACTCATCCGTCTTAGTCAAATTTACGGT
ACACTGAAACCTCAGAAAAAATACGTGGACAATTAACCATCTCTACAGAATACGTGAAAA
GCACCGTACCAAATGGAGTGAAGTTTTATTTGCTGTGGTTCAGCATCATTCTTATCCTCC
TTAACAACTAACTGTGTGTTGTCTCTTTTGTCATTAAATAAATATCTTTGGGAAGTGCAA
TCAAAG

>FgSTRG.78246.1
CTGTCTTAACTTAGGAGAATCCTAAACTGGTGAGCCCGAACAACGAGTTTATTCTACCAA
GGACACTCGTAAGTCCTTCAATCACATTTATTCGTTTACACGCACTTTCTCCGACATATA
AACGGTAAATCCCGATTTCTGCTACCATACTCCTTTTATCGACATTATAAGTGTTCCACG
GTTGCTGAATTGATCTTTGTTTTACATTTGATATACCATAGCACTTATGGCTATCGACGA
CCGCAGGCCTGATCCGGAACCGTCTGTTTCGGCAGTCTCCCTAGCCGTCCCTGAGTTTTT
ATTGATGACCCTCATCTCTGGGTTCATATGTTAGAGGCAGAGTTTGAATCACACAGAATC
ACAAGTGAGCGTTCCCTTTTTTTTGGAATATCGGTCGCCTCCCTCGTGACGTTGCTACCC
AGATACGCGAAGTAATATTCAGTAACTGTTCTTACACAGCCGTGAAAGACGCGGTAATCT
TTTATTTTTTGTCGTCAAAATCGTCCAGACTGAAATGGCTGATTCAAGGGACTGAGTTAG
GTAGTAAGATGCCCTCTGCATTACTGAGAGAAATGCAGCAGCTGGCAGGGCAACTTTTAG
AGGGAAAAGTCCTCAAAGAGTTGTGGGTACAGCGATCACCACCCAATATTCAAGAACTGC
TCGAGGTTTTTAGCCATCTTAAGCTCACAAGCGGCTAAACTAGCGGACGGTATTATGGAA
CGATATCATCCACGAATTACTGCCGTAACAAACTCGCGCAAACCCCAGACCACCGCTCCC
GCCGTAGGAACACATTCCGAGGACAGTCTGATAGCTGCTTTCGAGCGGGCTTTCAGACGT
TTTTCCACTCCTAGCTGTTCTCACTGTAAAGACCATAAATCTCTGACCGACGTGAACGTC
TCAGAAGTCCTTCTCTTGACCGCCCCGTTAGCCCATCCAGATTAACGTACTGTCGATATC
ACGAACGGTTTGGGAAGAAGGCCCGGCGCTGAGAAGCCGGTTGCACCTTCCCAGGTGCCA
AACGGGGAAACTAATATCCCGACGCTTTCCGAC

>FgSTRG.12373.3
GGCGCATCTGCATACTCGTCTGCGTTTTCACATGCTCGCCTGTACCGGTGCTTACCGTAC
GTTACTACGGGATAAGCGTCTATCCATACGTGTGCGCCTTCCTTTTGTTACCGAATTTGT
GAACACAACAATTCTGATCTATATCCATAATATTGGTTATGATAACTTGGTATTCGGCGG
GATACATTTTCGCGTGAATTTCTTAGTACAAATGTTTTTTTATCTGACCCTTCCACTGAT
CGCCATATACCAAAAACTCATATGAGAAACTAACCCATCACCGAACTCACAAACCACGTG
TTTTGAATAGCTTGATGAGATCAGTACGTAACCTCCTTTGCCAGGTCATTGACGCAGCCT
TCATTTCACGTGATGCAAGCAGCATTACAAACTATCGCTACCTTAAGCCCAATAGGGAGT
AAGAGTGCCTGGTAGTATTCTTACGCTGGATGAAGGGCTGGGATTTCAGGTACTGTGTTT
TGAGCACAGTGCGCATAGAATCGTCCTATTCATTTGACGTGTAACTGATGGCGCCATCGT
TTTGGACCGGTACCGTGGGAATCGGATACACTCGCATGCTGTCAGTCTGACGGCGTTCCA
CACAGGTATACACCGGTTGCTGCTTCACAACTAATTATTCGTCCAGAGATAGTCCGTTGA
ATGTCCATCACGATAACCATCAGCGTGGATACTTTTTTGGATTCCCACTCAGCATAATAC
TACTTACTCCGAACAGCAGTTGTGCTTCTAACATGAGACTGACCTCTTTGACTTCCAAAC
TGATGCGCTGTCCGCACATCCTGACCCTGAGCACCGCACGCTCAGTGTGCTTCTGGGAGT
GCACACTTTTGCAGAACGGAAAGAAGAGGTAAGTCGTGAGATGCAAGCATTTCGTTTACT
CTTTTCTACCTCGGACGTAAACCGGTGCGAAAACCAAGTCGAAAGCAATGAAAAGCCTTG
AGGGCAGAATGTGTAAGGTGTACGAAAGGTCACTATTCCCCACGGACACAAGTGCATACG
TTCACAATGTTTCTGGTTACCGGTTTTACCACGGCGCAGAATAAAGTGCTCTAATTGGAA
CTAAAATTTAAGGTACCTCCTAATGTTGTGACGCTAATTTATGTAGCATGGACTTTCGCT
CGTGATTCATTCCAACAACATTCGCCAGGCACTCGCACGTTGGATGCCTGTCTGTGTTAC
GCTCTGCTTTGGCCTTCTCTACCAATCACACGCAGCTAGCTCCGCGTATGACTAATTTCG
ATTAACCGCTTTCGTCCCATTGACACATGCATACGCTTGCGCGTGCTGTACGCTGATCCG
GAATACAAGTTCTGTTGTGCATGCGTACTTTCGTTCTGTTTACTGAGCCTTGGGCCCAAC
ACCTAGGAAAGTGGAACAGTTACAAACGCGGGTTCAATTTGAGAACCTCTATGGCCAGTT
CAAAGATGTGATGCCCAACTCTTCCGACAAAGCCGATTGGTTCAAGGCACAACTAGTTGA
TATCTCGCGGCAATATCTATCCACAGCCATACGCTAATGGTGTCATTTGTCGTCGGAACA
TCGAATGACTGTTAAGCAACTCAAACAAATGGACGATTTATTTTCCCTCCAACCAGATAA
AGGATCGGGTATCTTAACCATGAAGAAGAAGGAGTATATGCGAAGGATGGAAGACATACT
TTTCGACGCAACGTTTCAAATCGGAAACTGCTCCGAATAACAATATTCTATTAGAGAAAC
AGATATCAAGACAACTACAGATTCTGTTCTTACGTGGGTTTATATCCGAAAACACATACA
AGAAACTGAAACCAACTGGGACTAGGGCGCTCTATTTAAGAGGGTCACCAAAAGTCCACA
ATTCCGCAGTTCCTTTGAGGCCTATATTAGGCTTGCGAAATTCAGCATATCACAAAGTCG
CATGCTGACTTGTTGACATCCTTGCTCCCATTCGGAAACATCTAACACCATACTGTTTAC
AAGACTCATTCGAACTTACACACATCAAACAAAGTTTTAGTGAGTTCCGATGAAATGTAC
TCACTTTTGTCGAGTCCCTTTTCACTAAAGTACCTTTTCGTGAGGTAGTTGATTATCTAT
GTGATTTTATTTCTTCTCATAACTTTTATTTACCTATTCTTATTGAGTGCACCAAGGACC
TCGTTTTTTTGAGCACAGAGAATATCCGTTTTAATTTTGAAGGAAAACCCTGTAAACAGA
TTGATGGGGTGGTCATGTGTTCGATCTTGGCGGATGCTTTTCTGGGAAAGATCGAAAGAA
AATTCGGTGATAATATTTCTCAATTTTACCTTTACAGAAGATAAGCTGGTGATGTTTCCA
TTTTTTCGAATGAGGAACGTTTTATTCCTTTTATTAACGGCATAAACTCTGTCTATCTTA
ATCTTTCTGTTACTCACGAAGAAGAACGTGTCAATAGTCTACCTTTTCGATACTATAATA
ACCAGACGTCCGGAGGGAACGTTGCAACGGAGTACTTATCGCAAAGCAAATTGAGCGGTC
GCTATTTACGATTCTTCAGCTTTGCATCAATGACCTACAAACGTGGGTTAATTCGAATTC
TCTTCCACAGAGCACAGGAAACCTGCACCAGAGACCAGGTGCAAAATGAAAAGCAGTTCA
TAAAAAGTATGTTGACAGCCAATGGTTATCCCTAGAAGTTCATCGAACATCACCGAAAGA
CGAGGAAAGCCTGCGGAAAACCAGTTACGGTCGAGAAGAAGCAAGTTTTTATTATTTTAC
GATTTAAAGATGACTGCTCATTTATTCAAATAAACAGACATCTTAATTCAGCCGTAAAGC
TTTTATACACAGTGGAGCAATTACGTCTGCTGCAGACCACCAAATATTAAGTTTCAAATC
ACTCAAACAGTCTTACCGATCTTAATGTCTCACATGTTGTCTGTCAGCTCACTTGCAGCT
ACGGTGACGCATATATTGGCAGAACGGATCGTTGCTTGGCTCAAAGAATGGCGGAGCACA
TACCCAAATAGTTGGCAAAATCAATGGTGCAACTCAATGCAGCACTTAATTGCATCAGGT
TACAAGGTTAACCTGAACAAATCCTTCAGAGTGAAATCGCGGAATCCCAAATCGGAGCTG
CTAACATTTAGCGAAGCGATGCCTGTCATGATGCTCTTCGTGCAAAAAAAAAATGGTTAA
CACAAAATGTTTATTTGCCTTGGCACTGATCGAAAAGACCCCTCCCTCAACCTGCAGAAA
GCTCTGTAATAGCTTTCAACCTAGCTCATTCCATTGTATTACTTTTCTCTCTGTATGATA
TTTAAACTGGAATGTTTTACGTACGCGGCAGACAAGAGTAAACGAA

>FgSTRG.60869.1
AGGTGGTCTAATTGTCTAAGTGTCACGGATAAGTATCGTTTAGATTGTATTGTTACTGTT
ACGTTGTCTTATTTTTGTATCGTAGGTATTAATTGCTTGAAACATTCCTTAATTCATATA
AAATTAGAAGTTTCTTTCGACGTTGTCATTATGGAGGTAACCAGTATTTCCTGGAAAATA
AATCTCATTATTAAAATGGTTACCCGTTGAAACCCATTCTTTCGTCGTTTTTCAATCCCA
TAGGAAACATTTCGTTATGCCGAAAGAGAGCAAATGGC

>FgSTRG.41487.1
GTTTTGAAAGATGGTCGTTCAATGGTACTAAATGATCCTTTCATGCACACTTCCGTGCCG
AAGCTCGACGGTCATAACGGTGGATCGAACTGCGTCGGGCACCCTCGACGTTGTAATGCT
TTGCCGTGTTCAGTTTATTTCTCAACTTTCGACGAGCGTATTCACATATTTCACTGGATC
TACGGAAAGTGACCATCAGTTCTAATATGTGCGACTCTTGTTCGGGAGTCAAAAGCCTAT
TACGATGGTAGAACCTATCGCTGATTAGATGGAAATTATTATGCTGCAGACGTTAACCAA
CGACTTTGTATTGCATTCAGACGGCACGGATCTTCACGAAGGCCGGGGACTGAGTATTCT
GATACCTGAAATGTAAAGATAGATCTACTGTGCGTTGCATACCGGATGGCTGTCCTATTT
CGGCGTCGATTGTGCACACAGCAAAATTTTTTCGGCAGTGCATCCAGATGCGTACGAAGC
CAGTTCTCAGCACTAACACCCTCATGCACGTAAAACAAGGTGAAAGTCTGCTGCTGAAAT
AACCGAAAGTCTTCCTCGAACCTTGAGAATAATTTATAGGCATCTTCTGCGTGTCTGGAG
AAACTCTCAGATTCATCAACGAAAGCACGTGCAACGGCCAGTCAACAGGTCTGAGCGGTA
ACAGCCTTGCGCAACCTTTATATACTACGAAGTGGCTAACTTAGACAAAAGTCGTCTCGA
AAGTAGGAACACCATTCTTATTTTCCGCAAAAATGACTTCATCAGCTCGAACCATTTTCT
TCAGTATTCACGAATAACGCCAATTTGGTCACCATTAAGGTTGGACCACAGGACACTATC
TAAGTTCGGCAAGAAGTTCGAAACTTTCGTCGAGAATAAGATAACCGACCCT

>FgSTRG.50230.1
CGCAAATGTACGTCAATAACCCAGTTTAGCCATGCCCTTAAATCACAACCTACCGTTAGG
CATATGTTATCTTTGACTAACGCCAGCATATCTGAGGATCGAGCCTATGAAGAAGGCATC
GAACTTTAGAACCCTAGCTTCAGCCTCTCCTCCCGCTCTCTGCTGTCCGTCGAGCTAGCC
TTCAAAATCGGGTTCCACTACTAGGATCATGGCACCATATCCCAAACCTACCATTTTCGG
CCTAACGACAGACGCCAGACTTAACATTTATTATCACATTTTACGTACAACCCACATTAC
AGAAGGATACAGTTTTGTAGTTTACAACTATAACTAGCTAGATGCCTGCCGGTTCTCGCT
ACTCACCCACGTTCACCTACTATCACCTAACCCGTTTACAACCCTGCCTCATCTAATTCA
GTAGCCGGTCTTCACAACTATGTCCAAACAATTACTGCCTCTTTCGCTATATAGCACTAG
GGCAGCCATGTAAAACAACTTTCCTCAAGATGAAGGTTTTTAGTCATTGATGTTTTCCCC
CAGCACCAAATTGTTCAGTGGTGCTGAATCCTAAGATATTAAGTCCCACCACCCACGACT
TCACTCCTTGATCCTTCGACTCCTCTCTTATTTATTCTGGCTTCCGCTCCTCTCAGCTTC
CTTGCCTGGCTGTAATTCGCATGTAGATATTATTTTTTATATGAACATATATGTAAGAAC
GTAGAGAAAAGCGCCCGTATTCCTCGCCCACGTAGGGTTCTCCCTCTTTTCGTAAAAAAG
CGGCGTCCCTCTTGTCCTAGAATCCAGCCTACTCTCCAGTTTATAGCCTTACCGAACAGC
GACCTGCAGCATTAGACCTGTAGATACCCCCCGATAGGACTTGTCATACATCCTCCGGAT
CTATCATATAAACTTGCCATTTGGGTTCTAGTGTGTCCCAGCTGCTTCCTTGTGACCTGT
AAAACACCACTGTGGGATTTGTCATTTATCCCCTAGACCTATTATGCAAACTTGCCATTC
AAGGTTC

>FgSTRG.74155.1
GCTGTTTGCGGTGGGTAGGCTGTCGGCAGCCATGCTAGTGCTCGGTTGATCCTCCCCGAG
CACCACGCTCAACGCGCTTCCAATTAATCCGGGTCGAGGTAAAGTGCCACCGGTAAAGTT
AGAATTAGAAGTTCCCTCAATGAGATGTAGAACTGTGAGAGAGTGCGATTTTACGAAATC
TGAAGGTAGTCGCATAACGTAGGATTAAGCGTACAAACGCATGCCCTTTCTCTTTTCCGG
TGGAACGCATCGACCTGGTGGACTCCAAAGATAACTGAAAACAGTGTTATTACCGGGGAC
TGAATCGCAATGTACATTTTTTTTCTTACTGTAATTGCATTTGTA

>FgSTRG.81482.2
CCTCGTTGTTCGGTTTTTCTATGGAGAAGAGTGATTCATCACACAGAAATTACTAATTCG
CATTTCTAGAGTTTATTTTAACTCCGGTATATTGCTGTCTCTCCGTATGTAAAATTCCAT
CTATACATTTGTGTATACATGCATACGTACAAATATATCCTTGGACATTGAGATAGTCGT
TCTGTGGTGTTGTTTTTTGTGAAATTTATGCAATATTGAGTACTAATTCCTGCGACACCG
GTCATTCATCTTTAGGTTTTGACAATCAAAATACATTGTTATGCCTAGAGAGACGAGGTG
AGAGAGTTAGTGGGGGCACAAGGAGGTCCACGGTGCAAAATGTCTCATTTGTGGCGAGAC
GAAACTATGAAAGGACTGGCTTTCATGGCTTGCATCACAGCCGATAAGTATGCTAAGAAA
AACCGAATGTTATCAAGCATTTATTGTACCTGAATTCATAACATAGACATTTATTCCTGG
TGTTCATGCTTTTGAATTAGACCCTCAAAATTTAAGCCAGCAACAGATTTGGGGTCTGTG
AATCTTTCAAGCAGCGATCTACTCACTACCAGCTCATCGAAGTCGATCATCCATGCAGGT
TAGTATAATAGCATTATATTTTATTTTTTTCAGCCGGTCGAGAAATACAGCTTGGAAGGA
CCGTGTGTGTCGACATCAACGTGGATGCTCTTTTACAGTCTTTGTCCGATGGTTTTATAA
CTACAGTGCTAATCACGAGGCAAAGTCATGACGTGCTGCACGCTCTGAGCTATCGTTTGC
CAGGTATTTCACGCTACCCAAGGACAATACTTGGTACACCACGGTTGTGAGGTGTGGCTA
TCGGTTTTCCTTATGAATCGTATTTGAGAAAACTCAAGTCGTTCATCAGGAGACCCGCAA
GACCAGCAGAATCGTTATACCAAAGAATTCATAGAGTCAGCAACATGCTTTCCGAAACGA
AGAATTGCAGGAGAATCGGTTTCGGTCGCTGGAAGACATAAAGCGTTGGTTTATCAAAGC
TAGAAATCACAGCAATCCAAGACGAGAACGCAGATCCGGTGATCACGTAACGCAAGGAAG
ATGAGCATCTTCTAAACATCCTGAGTGAAGCAGTCCTCGAATTGCAAATATGCACAGGCT
TTCGGTATGCCACTTTTATAATAAACTTAGTGCTTT

>FgSTRG.56044.1
CAAATATCAAGTCCTTTTCATATCAAGATATGAAGAATTATACTTGGCCAAGTCATCAAT
GACGGATCATGCTTCATAGACTAATTGGTCGTATCACATATTTAAATCAGGCGAACATAT
GTTTTCGGTGATTTCATTCTCAAGCCAATTACAACCACATTTATATGAACCAAATTAAGG
GAAGGAAAATGACAAATTTAATCTGTTAGTCAATCAGTCCGTCAGTCACTCGAATCACGT
GTCGTCGTCAGAGGCTTGGGTCGGCATCACATTCGAGCATGACGTCATTGACCTTCGGCC
ACGGAAGTTCAAGTGCTTGGACCAGCTTCTTTTGTGAACAAAGCTTGGGCCGCAATAGCC
GGATGCTGATTGCCTCAGCCGTCGCTAGTGTCCTATATCTGACTGATTTTGACTCATTCG
GTTGAACTCTGTATAGGACACTGAATGATGTAACCGGATCAGCCTTGTGGCCTGTGTCTA
ACAGATGGGCGAGAATAGAGCTCGATACAGCCCCTCTTCCTC

>FgSTRG.74714.1
ACTGAATCCACAAAATCCCAAAATTCCTTTCAATAACCTCCCGGTAGTTTTGCAACGTTC
GCTTCGTATCTATCCATTAGCCGCTTTATTTCGTCTAAACTGGATTTGGCCGCGTCAAGT
TGATTGAGCGCATGACGTCTGAGCGATCGGACATTAGGTATTACACGTCACCTGCACAGT
GCTTTCCAGTAGGTTTAAGGGTACCAATTGTTGCGAACACATTCCTCAATAAATTCCATT
GTTTTTTTCGTCTCAGAGAACCTGGCGGCAAACTTCAAATACATACTGAGTTCTTTTATC
TCCATCGGCTGTACGCGGTGTTTCAAATCATAGAATATGACCATTGATTCATTTGTTGCA
CATTTACTCACTCTCTGCTCTCTATAGCTGCACATATGCTCTCTTCTACCCAGCACTATA
CACGTCAATGCTTGAAGTGATATATAGGAAAGAAGTTTCTTCGTGTTGCAAGTTTTTCAC
GAATAGATGGGCATATTCTATGAAATCAATTTGTGATGCGTGGCCGTGATAGTTGCACAT
ACACGGTATGAAAAGACGAGTATTTAAATGACAGGTAAGTATTTACGTATGATTATCGTA
ATCTAAGGGCTAAACATGATGACCAGAGAGGCGCAAAGATCAAAATAGTCTGAGGGGATT
TATCAAGATAGAATACCAAGTATGAAAATACACCAAAAAACCGATGAATACGTTTGCGAA
GTTGGGCGGTGAAGTAATTGACAGGCAAAATACTAGCTGCTGGTATTTTTTGTAAGAGGT
GGATCCTGTGATGGCGAAAGATCAAAAGACTGCGATACAGATGTCTCTCAGATGTCAATA
TATGGAGAGGACATGAATCTTTGCAAGGCGAGGATATTGCAATGCTACAGTCGTGTGGGC
GAAAAGAAGAACTGATAGAGAGGGCGAACTATCACAATATCGTCGACTGCCGGGATGCTC
TGGAGATAGTTATTCCTCAGCGAAATACAGTGTTTGGACATTGTGGCACGAAAGTGTATG
GCAACAATAAATGTGACCTTTTGCAAATTAATCGGCAACTGTGATAAAAAAGGAAGAGTT
TTATCTTGGGGATTGGTTAAATTGCGAGTGGGACAAGCGGGTGATTTGGCACGAATCATC
GGGAAAATGGATCATGAACGATAAGCCGAGCACGGAAACGGTCTTTTAACCCCGCGATAA
TTATGTGCTAGGGAAAGTAGATTTTGCCGGGCGTAAGAAGCGGTAAGATAGAGACGAGTA
CGGTGAAAAATAGGTGATAACCGGGGGAGATAGTTTCATATTTGCAGCATTTCGGGTGGA
TAAATGATTTTTCCGCAGCCGGTGCTGGTGGGTGGGGCTGACCGTGCGCTAGACACTCAA
CTCGAAAACCATTTTCGGTGACAGGAGGTGTGATCCGCCATCCTAGCTGCGCCGGCACAT
CATTGCAGACGTCATGCACGCCCGATGTGCGCCGACCAAAGCAGTGGATCTGACCGCGCC
CCTCACCGGCGGGCTTCGCTTGAGTGATATTGGCGTTGTCATTCAGAGATTGAATAGTCC
AGGAGCTTGCGACCAGGTTGCGAGGGGTCTTTGAGAGCAGAGCAAAAGTGGTAGGGACGA
AATGACGGGCAGGTATTGAATTTTCAGCGGGAAATGTGGGCCAGGTATTATGTCGAGCCA
TCGAAGGGAAGATACGCATCAGTTGTTGTCTGGAAAGGTAAAAATAGAAAAACGCAGTCT
GGGGTGCTCTCAGCTGGGGATCAGCGGTCAGTGTTAAAGTGAAAGTATCTAGAAATTGGA
ACTACTTGGTGAATGGTTCAAACTTGCCAAACACAGGGCTGTACACAAAAGATCAACAAA
ACTTGAGCGATACATACGGCAACTTGTGTGGCACGTGGGTCTCGTGGCCCTTGAATCAGA
CCCGCGAGTCAGCTACCCAAACCAACTTCGTACGCTCGCTCCTCCGAAGTGTATGGACCA
TTGTTTGGTACGAGTGTCAAGACATCAAGCCGTTCGTTCAATTCCTCTTTAAATCTCGCA
AATTGGCTCATTGCACGGATATTTGGTGGAAGTTTATTTCACATTTGTGAATATTTAACA
ATGAAGAAATTGGACCGTTGGCTGGTTCTCGAGTACGGCACAATGACC

>FgSTRG.62629.1
CAGGTCATCTGACTGCCCAACACTCGGAAACACCAGACTCGAGTTTCCCCCTTGTCAGAG
CTCTTCAGTGGTGCATATCCTCTGCCACACCGAGGGTTTGAACCTGGACCCTTTCACTTC
GAAGGGGTCTGTGTTACTACTGCTCCACACCGCTCCCGTTCGCTCTGATCCGAATAGCCA
AGAGCAAAACTTGAGTCTGGTGCTTCAGACTACAGGTTTGTCAGATGACCTGGGGTAAAA
GGTGGAATCCAAAGGAAGGTGAGCTAAACAAGCAGCCTTGAATGCCACACATTACTCTCA
AGAAATTGCGCGATACGGATGAATTTGCTAAGATGTGTGTCCCAGTGGGTTTCTTTTTCT
CATTTTTAGTAATCGTATATTTATAAGTGTTTTCCACATAATATAATCCATAGAATAGTT
ATTTTTTCCTTAACTAATTCATTATGCGGCAGTGACTCTGCAGCCAACAGCGAAACTCAC
TACCATGTTGCTTCGTCCGGCTTCTAAATATCGTCGTCAATGTTTATCCACCAAGACAAA
CGCTTTAGTTGTGTCAGCCTGCCTTCAGAGCGCCGGATTTTAGTCTAATTATGTTTGAGC
ACCGGCAGTCTTCCTTACTTGTCAAAACCGCAAAACTATTAAAAAAGTAGTTACCAATTT
GACCAGAATAGTGCTTTCAACATCTATCAGTTGAATCACTTTTTATGAAAAGTCTAAGGC
CAGAGGTGTAAACTGGTGAACTGGTAACGTGTAAACCGACAGCGTCGTGTTACTGGTATC
TTTTTTGTCATAAAAGCATGAAGATCTCAAGGAGTTCAACAGTTCTGAGACGCATCAATC
CATGATTCTGTAGTGGTCAGTAAGTAAGCCGCTTTATTAGAACCTGATTGGTACAAGTGT
AGGATGTTTTCGATGCACTTATCGAGCCTCCGCTCCTGGAACTTTTGAATTGTACGCTTT
CACAGAATGACATGTGAAATCCTCTTCAGGAAAACAGATTGTGAAACTGATGTATTATCC
AAGTATCTGTATTTCTTGTGATTGCTGGAAATATCTAATCCTGGGGAAAATGGACCTATT
TTGGATCCCCACTAACAAACAGACCTCATTTTTGATCGACTTTGTTTGTTTGTTTTCAGT
GTGGTCAAGCAATTAAAACTGAAAACTGTTGTCAAGCAAACCGGTTAGAGTTCAGCTGGA
TACGCCTATCCCTCTGTTGTATAACGATTTGGTCATTAGTTAAGGTTTTAGATCACGTGT
AACACTGTCCTGAAAAATACTCCCACCCAATGAATAAACAATGAACCTGAGGCTCGGTCG
TCAGTTCCGTATATTTTAAACAAACGCAGCACAGACGGACTTTCACGGCATGTAATCTAA
CGTTGAACAAGATTAGTTCTGAGATTTAGACTGACATTCAGTTGTGAACTTGATCTACAT
AACTTTGGAATTATTCTCATCATCAACATGTCATCAAAAATATGCTACTCAAATGAATCA
TTCACTCAGATTACAGACAATATGTGACGTCTCATCATCTACAACTCATCTTTGTGAAGC
CCGGTCGAGACCAAGTTGAACTAGGAAACGAAAGTACGCCAGTCGGCAGACTGCCCTTGG
TCGC

>FgSTRG.79837.1
CACGTATCTCGTCAAAATCACCAGCCGAGAGGTACATAGTGATCCACAAATGGCTAAATC
AGAGAGCTTACCATAAAGCCAGGGATGAGCATTGCGCTCAGTAATTCCGGGGGCAATTCG
GGCCTGTCAAATTAAAGTTTTTATTATTCGAATATCTGTCGACTGCCGGAATTCCAGCAA
AGGCATGGATAGGTGAGGAAATCTGGTGGAGCTTACTTTTGAATGGACGAAAGAAGAAGA
TATTTTTCCCGAGTTTGGTCGCTACGACTGTTTGTTAAATGGCAAAAACATACTTTCCGA
AATGCCCGTATTTGTATTGTACTTACCACTATCTATTTTAGGATATATCAGTACCGGAAC
AATCTGAGGCTTCTGACCAAGAAGGGGCGAGCGGGAGAATGTGATCAGATGGATATACAG
AGAAATTACGCTCATCGGGAAAGAAAATGAAAGGAGCCCACAGGTGTTAACAGTTCTGGT
TTTAGAAAAGTGAGTGCCAAAATGGCCAGTATCAGCCAAAATCTCTGGTTCAGTCCTGTT
TGGCAGTAGTTATCCTAATTTTCAGTACAGTACATCACTGGGCACCAACTACAGCCCGAA
AGTGTCCTAGGTTTCATTGGTTGCCAAAGGACGTAGAACATCACTGGGATAAGTAAATGG
CGGTTCGCACTGAAGAAATTCTGTTCACGTTTAATTGTTACAATAAAACTGGACACACTG
CTAGCTAGAGGAACCAATTTTCGGCGGTCTGTGAGATCAGCCGGAGTGTTTTTCAAGACG
GCTGAAGACCGTTGTCCTCACAGCAAGCAAACAAGCAAAGAACAGCCCTGTGGCATCAAA
TAACGCCTGAGCAGCTGATAGATAAGTCCCAGCTTGTTACGCCCCTGAACAACATTTCTG
TTCGAAGATCCAGACATTTAAACTCTGTCTTTAACAGTTTACTGAAAATTGGTCAAGATG
ATATTGAAGGGAGTACCAAAGAAGAAAAACGAAAGATTTCAGAATTTTTGCTGGCCGCAG
TCAGACGTGACTTAAGTATTTCCATAGCATTTCAAATCGAAAGTGATATTGTAAAAGAAG
AGAGGTTTTATTGACAACGATTTTGTGTTACGCTGTGATGTGTGTTCGAGAACTTAGGCT
GGTCGTGTGCATGAAATCGTTGTTGTAATAAAAGAATCTTGCGCCGGGCAACGTTGTAAA
ACACTGAAAAATGGGGAATTCAATGGAACACGCATGCTTTTGAGGCAGTTTTTCTTTTTC
AACTTGTTCTCTATTCCGCTTCTCTTGTCTTCGGTCGACCTTGGACACCCGAGCCGTCTT
AAGTGTCATACGGCAAATTAATACATTGCATACAATAAACTGAGCCCCTTTCTCACCGGC
TGTTTTACCAGACACTACTCTTTTCGTCTACTTCCAATGGCTTCTGAATTTACCTGGTAT
TCCGTCCTCCGT

>FgSTRG.68168.1
CTCCAACTCCGCCTGCCGTTTGTGACACAACACTACTTACTGCGGATACGAACGAGCTAT
ACTATGATGTTTGTCCGCAGCAAGGTCTCATTCCTACTGATTTCCAATGTACTCGGACAA
TCCAGGCCGATGCTGGTCAAACTATACAAGTTTTTCTCAAGGTCCTCGAGACTTCTAATG
CAGATCAATGTGTTCAAGTGACTGATGCGCTCGACTCATCTCAGGCAGCTCAAGTGATTT
GTGCACAATCTGGTCAGGAATTGTACCAATCGACCGGGTCA

>FgSTRG.58127.1
ACTAAAATCCAGCAACATTAGCCATTTCTTTTAAAATTTTGCCAAATGACAGGCAGCGTC
ATCACTAATTCATCATCTGTTATTACTTCTTTAGGAGTAAGGCAAGAAAAAGTAACTTCT
CGGTTTCCTCCTTCTATTTCAGTTTTTCAGACAGAATATTTGGTCCTGAGTTGGTGCAAC
TTTTCTCCCCCTTCACAATTCAGTAAGTTAGCATTTTGAAACAACCCCATTCCGGATTCA
AGTTCGAAAGGAAAACTTGGAGTTGCAAGATGGCGTGGTTTTTTTTTCGGAATCAATTTG
TCCGACTGATGCCGGCTACTGAGCGGTGAGTATTTATTGATTTTGTTGGAGACTAAATAG
ACATGGGTACGCATTTCACTCTTATCCATCAGGGCAGAGTCCGGCTGAAATGGAGATCAT
TTTCGGCTTTGGGTAGGTTGCTATCTGCTGGCAGCTATCAAGTCCGAGAAGCTTACAAAT
ATAGATACACTTTTGGCAAAGATATTCCAAAAGAACTTGTAGCTATGGGCCTCGCGTTTA
TTTGTCGGCATGAGCCTTGCTTTCGGTGATTCCAGTATACTTTAATTCTTCTAGTTTACA
TGAGCTTCTGCATAGATGGCTTTTGGGTTCATTTTGTAACGTGTTTAGCTGAACGTAACT
GTTCTTCCATACTTCCAATCTATGTTGCTGCCCATCCACATTTAAGTTCTTAGACCACAT
TCCATTTTAAGGGCTGAAATTTGCATATTTCCTCGGGGTTATTAGTATGTGAGGAGAGCT
AAAGCAAAGAACCGGAAGGATGGCAAAAGTGTGTTTGATCAGCGGGTGAGTCTAATCGTC
ACTGCCTTTGTAAAGCAGTTCTAACTTCAAGTTATGCAACTGAAATAACCGGGTTATTTA
GGGGTGCCAGCTTGCAGCACCATCGCTTGAGTACAATAAGCACCTTTGAATTTTGTTTCT
TCAGATGACACCAATTTTAAGATTTGTCAACTTGAGCTGTCGTTCACGATCAGAAAGTGT
TCGAGTAGGACCACAATCATATTCTCGAAAGTGGAGGTAGTTAGCCACCCAGATGGAATT
TGGTTAAAAGAATCCGGAAAAAGAACCATCACCTCTGCATGGAATGCGCACCTCTCACAA
TGGAAGTCAGCTGCCATTTACATTTCCTAGCATAAGATAGATATTTTCATTCGTATCAGG
TCTGAACAATCATACGAACAAAAAATGAGTATCCTTTTCAAGTTCTTCGATTACTTCCAC
CTGTACAGTTGGTGGTCTGCAATACAATTCTATTTCACTGCCCATCTACTTAGTTCTGAA
CGCAACATTTCCGGTTCAACAGTTCAGTACTGGCTTGATCCCAGTCGCTTTCTTTGTGAT
AATCAGTATTTAATCTACGTATTTTCCACGCAACACAGCTCGATAAAGTCCATCGTTTGC
TTTGCTTCCGAGGCGTATCCTGAATACACCTACTGGTTAAACATGTCGTGATTTTG

>FgSTRG.57670.2
ACTTCCTTCTTTATTTGTAGCCGGTACCCTTTCTACTTCTGTGCGACTGAGTCCTGCTCG
CCCGTTTGACGACGATAAAGATTCTCCAGCAACCAGCTGTGTATACTCTGAGCCTGCTTT
CGCTTCTGTAGCAGACGAATCTTCCCCCGCAACTGTTTTCCCGTAGGGGATGTGTATGGT
GGCAATACTAATGTTCCGAGCGAACTGGTCGCCTGCTTTTGCAATATTTGTGGACAACTC
TTCTCCGGTAACTTGCCTTGGATAAGGTATGTGTATGGATTCCAGACGAGAAAATTCACC
TGATTTTGCCTTTTTCAAACACTGCAACTCTCCAGTAACGTCCTTTTTATCTGCTCGCAT
TATGGTAGCACATTTTGTCTGTTGATATCCGTCGCCTGAGCCTGTATTCGTTAGGCATTT
CGGTTCTCCAATATCTTGCTTCATTTTCGCATTATGTATAATCCCACATGTTTTCTGTTG
AAGACCATCGCCTAAGTTTTTATTCATCGCGCATTCT

>FgSTRG.45855.2
AATTGATTTCAAGTCAACGGCAACAACAGTAGTGAATCAGCCGGATATAGGAAGGTTCAG
ACGGACATTGGCCTAGGACGCAGGAAATACGATATTTACAAGAATAATGCGAGGAAAAGG
TCGGTACTGCATATTCATGTTCACTTAAAAAGGTAATTGACGTTGAGACAAAGGAGGCAG
GGAAGAATTTCACGAAGGTTCGCAGAGGAATACTAATTTTCATAGATTTGCGGATGTGAA
AAGGAATAGTACCCCTTGAAAAGCAGTTCGCCGCTGGTGGAGGATGGATGGAGTTCCAGG
AAGGAATAAGCAACAATCGGAATGCCGTGTCCATGCGGAACAAAATGAGGCAAGACAAGA
GTAAAGACCTTTGCAATAGGCCAGGTTATGCTGGTAAATTGGCAAATACATCATTTTGTT
GAGTTTCTTGTGGGTTTTCTGTGTCCATGTTGGACTTTTTGGGCAAGGGTTGACTGCGGT
TTTGTTCGCTTTCTCATGGAAAAGAGGCGGGCATCGCCGAATCTGGACCGATCACAGTAT
AATTAGAAG

>FgSTRG.57952.1
TTCACTGAGTTGGTAAATAAGGAAGTATTGAAGTCATGATAATGTGTTACGAAGATCTTT
TGTGTGAAAAATTCTGCTCAGAAACTCCTTGTAAGTGACTGAGTGTTTTCTTGCGTGAGT
CGTGTGAAAAACAATGTAGAAACAATATGTAGTTGGCTCAAAACCAACAAAATCGACTTA
TATAATGATGTTCTGATTTTTGAAAAAGAAAACAACGCTGAAAGACTAGTATATAATTTC
GGAGTGATTGTGTTCGTGCAAACTTTTCTGCACCATTACGAAGGAGGTTGAAGCAAAGTG
AACTCCTTTATCTTTTGGCCTATCGTAAGCCGGCGTTATACGCCCAACAAGTGTGTTCAG
[truncated: 30,947,023 more chars]
