# Supplementary material for: Discovery of long non-coding RNAs in the liver fluke, Fasciola hepatica
Source: PLoS Negl Trop Dis. 2023 Sep 28;17(9):e0011663. doi: 10.1371/journal.pntd.0011663 (PMC10564125; doi:10.1371/journal.pntd.0011663)
Supplement: S8 Dataset — (XLSX) [file pntd.0011663.s008.xlsx]

## Sheet: Supporting_File_15_FgigNEJ_lncR
S7 Dataset. Long non-coding RNA sequence comparisons by blastn (e value <1e-3), between Fasciola hepatica (qseqid) and Fasciola gigantica (sseqid). Green highlighting marks comparisons with ≥90 % sequence identity over ≥ 50 % of the aligned length.
qseqid	sseqid	length	qlen	length/qlen	slen	length/slen	pident	evalue	bitscore
FhSTRG.18546.1	FgSTRG.9872.1	38	284	0.133803	1048	0.0362595	100	3e-12	71.3
FhSTRG.39969.1	FgSTRG.71000.1	35	1937	0.0180692	2160	0.0162037	100	9e-10	65.8
FhSTRG.41421.1	FgSTRG.57457.2	45	372	0.120968	327	0.137615	100	5e-16	84.2
FhSTRG.54172.1	FgSTRG.55943.1	42	852	0.0492958	334	0.125749	100	5e-14	78.7
FhSTRG.56075.1	FgSTRG.82388.1	35	293	0.119454	877	0.0399088	100	1e-10	65.8
FhSTRG.72037.1	FgSTRG.19935.1	33	599	0.0550918	588	0.0561224	100	4e-09	62.1
FhSTRG.66275.1	FgSTRG.65809.1	159	2297	0.0692207	354	0.449153	100	1e-78	294
FhSTRG.14730.1	FgSTRG.2682.1	29	1493	0.019424	1719	0.0168703	100	2e-06	54.7
FhSTRG.47053.4	FgSTRG.75094.1	30	431	0.0696056	868	0.0345622	100	1e-07	56.5
FhSTRG.25833.3	FgSTRG.39364.1	300	648	0.462963	652	0.460123	100	1e-157	555
FhSTRG.11787.5	FgSTRG.42251.1	28	2133	0.0131271	3965	0.00706179	100	8e-06	52.8
FhSTRG.8129.1	FgSTRG.1838.1	28	301	0.0930233	588	0.047619	100	1e-06	52.8
FhSTRG.28632.1	FgSTRG.62354.2	29	1993	0.0145509	3263	0.00888753	100	2e-06	54.7
FhSTRG.2358.1	FgSTRG.6803.1	30	4156	0.00721848	2480	0.0120968	100	1e-06	56.5
FhSTRG.38932.1	FgSTRG.35953.1	31	1310	0.0236641	1002	0.0309381	100	1e-07	58.4
FhSTRG.35969.1	FgSTRG.21993.1	33	724	0.0455801	6978	0.00472915	100	4e-09	62.1
FhSTRG.76956.1	FgSTRG.65723.1	28	2016	0.0138889	1091	0.0256645	100	7e-06	52.8
FhSTRG.40235.1	FgSTRG.7885.1	467	565	0.826549	676	0.690828	99.57	0	852
FhSTRG.28630.1	FgSTRG.23846.1	207	650	0.318462	265	0.781132	99.52	3e-104	377
FhSTRG.42181.1	FgSTRG.22783.1	196	405	0.483951	581	0.337349	99.49	3e-98	357
FhSTRG.25833.1	FgSTRG.39364.1	189	819	0.230769	652	0.289877	99.47	4e-94	344
FhSTRG.57719.1	FgSTRG.65809.1	160	1433	0.111654	354	0.451977	99.38	1e-77	291
FhSTRG.31319.1	FgSTRG.7885.1	672	701	0.958631	676	0.994083	99.26	0	1214
FhSTRG.39045.1	FgSTRG.39884.1	125	840	0.14881	236	0.529661	99.2	2e-58	226
FhSTRG.76241.1	FgSTRG.43129.1	318	597	0.532663	392	0.811224	99.06	1e-162	571
FhSTRG.3477.1	FgSTRG.66466.1	94	588	0.159864	1846	0.0509209	98.94	2e-41	169
FhSTRG.11295.1	FgSTRG.13302.1	84	414	0.202899	569	0.147627	98.81	5e-36	150
FhSTRG.53954.1	FgSTRG.81461.1	161	1512	0.106481	832	0.19351	98.76	1e-76	287
FhSTRG.24957.1	FgSTRG.68843.1	160	1297	0.123362	251	0.63745	98.75	2e-75	283
FhSTRG.6084.1	FgSTRG.46896.1	147	524	0.280534	427	0.344262	98.64	3e-69	261
FhSTRG.721.7	FgSTRG.6161.1	143	1030	0.138835	1622	0.0881628	98.6	1e-66	254
FhSTRG.69128.1	FgSTRG.45347.1	140	451	0.310421	1123	0.124666	98.57	2e-65	248
FhSTRG.28059.1	FgSTRG.11691.1	69	392	0.17602	2174	0.0317387	98.55	1e-27	122
FhSTRG.24708.1	FgSTRG.37197.1	129	261	0.494253	582	0.221649	98.45	1e-59	228
FhSTRG.62476.6	FgSTRG.60681.1	192	2681	0.0716151	2381	0.0806384	98.44	7e-92	339
FhSTRG.27571.1	FgSTRG.27650.1	191	876	0.218037	2144	0.0890858	98.43	8e-92	337
FhSTRG.69991.1	FgSTRG.37171.1	63	1023	0.0615836	339	0.185841	98.41	6e-24	111
FhSTRG.14844.2	FgSTRG.77152.2	118	400	0.295	248	0.475806	98.31	3e-53	207
FhSTRG.57500.1	FgSTRG.41761.1	236	741	0.318489	402	0.587065	98.31	3e-115	414
FhSTRG.46840.1	FgSTRG.4653.1	168	909	0.184818	985	0.170558	98.21	2e-78	292
FhSTRG.70470.3	FgSTRG.16853.1	56	2071	0.0270401	330	0.169697	98.21	3e-19	97.1
FhSTRG.56674.1	FgSTRG.31083.4	278	377	0.737401	328	0.847561	98.2	1e-136	484
FhSTRG.70090.1	FgSTRG.67112.1	165	232	0.711207	503	0.328032	98.18	5e-78	289
FhSTRG.29031.1	FgSTRG.50438.1	270	716	0.377095	279	0.967742	98.15	6e-132	470
FhSTRG.29344.1	FgSTRG.6196.1	321	1235	0.259919	331	0.969789	98.13	6e-159	560
FhSTRG.55160.1	FgSTRG.83361.1	373	412	0.90534	739	0.504736	98.12	0	651
FhSTRG.18508.1	FgSTRG.77776.1	213	427	0.498829	1345	0.158364	98.12	1e-102	372
FhSTRG.26537.2	FgSTRG.75518.1	51	374	0.136364	760	0.0671053	98.04	1e-17	89.8
FhSTRG.70470.2	FgSTRG.39367.1	101	2287	0.0441627	1133	0.0891439	98.02	2e-42	174
FhSTRG.34119.1	FgSTRG.78436.1	201	797	0.252196	203	0.990148	98.01	9e-96	350
FhSTRG.50567.2	FgSTRG.45917.1	981	1171	0.837746	1026	0.95614	97.96	0	1700
FhSTRG.59720.4	FgSTRG.73243.1	392	1524	0.257218	392	1	97.96	0	680
FhSTRG.2531.1	FgSTRG.22424.1	145	612	0.236928	926	0.156587	97.93	2e-66	252
FhSTRG.73813.1	FgSTRG.41761.1	237	507	0.467456	402	0.589552	97.89	3e-114	411
FhSTRG.52447.1	FgSTRG.47006.1	95	4517	0.0210317	8087	0.0117472	97.89	2e-39	165
FhSTRG.3576.1	FgSTRG.10027.1	331	515	0.642718	805	0.41118	97.89	3e-163	573
FhSTRG.60197.8	FgSTRG.83522.1	94	1609	0.0584214	816	0.115196	97.87	3e-39	163
FhSTRG.59730.1	FgSTRG.73247.1	233	308	0.756494	266	0.87594	97.85	3e-112	403
FhSTRG.51788.4	FgSTRG.43847.1	93	1203	0.0773067	954	0.0974843	97.85	7e-39	161
FhSTRG.71546.1	FgSTRG.85450.1	185	3359	0.0550759	453	0.408389	97.84	3e-86	320
FhSTRG.72696.1	FgSTRG.64866.1	232	1198	0.193656	375	0.618667	97.84	1e-110	399
FhSTRG.63942.5	FgSTRG.10980.1	46	1326	0.0346908	820	0.0560976	97.83	2e-14	80.5
FhSTRG.30358.1	FgSTRG.73096.1	46	1173	0.0392157	577	0.0797227	97.83	2e-14	80.5
FhSTRG.69766.1	FgSTRG.8245.1	136	256	0.53125	516	0.263566	97.79	3e-61	233
FhSTRG.11999.1	FgSTRG.56289.1	220	956	0.230126	325	0.676923	97.73	1e-104	379
FhSTRG.2322.2	FgSTRG.77466.1	88	2656	0.0331325	1114	0.0789946	97.73	9e-36	152
FhSTRG.44577.1	FgSTRG.53445.1	43	372	0.115591	320	0.134375	97.67	3e-13	75
FhSTRG.6767.1	FgSTRG.34751.2	129	485	0.265979	1598	0.0807259	97.67	1e-57	222
FhSTRG.69071.1	FgSTRG.25110.1	214	1507	0.142004	238	0.89916	97.66	5e-101	368
FhSTRG.48369.1	FgSTRG.76785.1	84	354	0.237288	1537	0.0546519	97.62	7e-34	143
FhSTRG.640.1	FgSTRG.2933.1	42	338	0.12426	446	0.0941704	97.62	9e-13	73.1
FhSTRG.34055.1	FgSTRG.57931.1	42	2374	0.0176917	693	0.0606061	97.62	7e-12	73.1
FhSTRG.735.1	FgSTRG.80902.1	873	2005	0.435411	1948	0.448152	97.59	0	1496
FhSTRG.25032.1	FgSTRG.72479.1	41	277	0.148014	675	0.0607407	97.56	3e-12	71.3
FhSTRG.26878.1	FgSTRG.61672.1	41	263	0.155894	240	0.170833	97.56	2e-12	71.3
FhSTRG.50556.1	FgSTRG.31471.2	123	604	0.203642	1446	0.0850622	97.56	3e-54	211
FhSTRG.72485.1	FgSTRG.74773.1	41	2417	0.0169632	3111	0.013179	97.56	2e-11	71.3
FhSTRG.67278.1	FgSTRG.10027.1	324	422	0.767773	805	0.402484	97.53	9e-158	555
FhSTRG.42751.1	FgSTRG.17670.1	242	423	0.572104	1384	0.174855	97.52	2e-115	414
FhSTRG.71797.3	FgSTRG.25893.1	121	844	0.143365	668	0.181138	97.52	2e-52	206
FhSTRG.73927.1	FgSTRG.78436.1	201	1075	0.186977	203	0.990148	97.51	6e-94	344
FhSTRG.24542.1	FgSTRG.22049.1	40	1632	0.0245098	3494	0.0114482	97.5	6e-11	69.4
FhSTRG.80126.1	FgSTRG.79075.1	40	2097	0.0190749	1042	0.0383877	97.5	8e-11	69.4
FhSTRG.60210.2	FgSTRG.31083.3	239	274	0.872263	290	0.824138	97.49	5e-114	409
FhSTRG.25781.1	FgSTRG.6963.1	159	433	0.367206	242	0.657025	97.48	1e-72	272
FhSTRG.60193.1	FgSTRG.86002.1	79	682	0.115836	1586	0.0498108	97.47	2e-31	135
FhSTRG.10977.1	FgSTRG.34522.1	274	1025	0.267317	785	0.349045	97.45	3e-131	468
FhSTRG.53104.1	FgSTRG.77500.1	195	498	0.391566	706	0.276204	97.44	6e-91	333
FhSTRG.40560.1	FgSTRG.12104.1	271	542	0.5	530	0.511321	97.42	3e-129	460
FhSTRG.50059.2	FgSTRG.71683.1	230	1045	0.220096	365	0.630137	97.39	2e-108	392
FhSTRG.78214.1	FgSTRG.11567.1	230	271	0.848708	507	0.453649	97.39	2e-108	390
FhSTRG.27448.1	FgSTRG.72324.1	38	1194	0.0318258	1153	0.0329575	97.37	6e-10	65.8
FhSTRG.80873.1	FgSTRG.67121.1	189	3608	0.0523836	1072	0.176306	97.35	9e-87	322
FhSTRG.42432.1	FgSTRG.79805.1	377	389	0.969152	381	0.989501	97.35	0	641
FhSTRG.28455.1	FgSTRG.84890.1	449	564	0.796099	553	0.811935	97.33	0	761
FhSTRG.77884.1	FgSTRG.33663.1	334	1024	0.326172	745	0.448322	97.31	1e-160	566
FhSTRG.77843.3	FgSTRG.52815.1	74	546	0.135531	839	0.0882002	97.3	1e-28	126
FhSTRG.62079.1	FgSTRG.18428.1	220	1072	0.205224	765	0.287582	97.27	7e-103	374
FhSTRG.55856.1	FgSTRG.61085.1	73	434	0.168203	4831	0.0151107	97.26	3e-28	124
FhSTRG.32234.1	FgSTRG.27448.1	109	373	0.292225	586	0.186007	97.25	4e-46	183
FhSTRG.47616.6	FgSTRG.124.1	109	1186	0.0919056	715	0.152448	97.25	5e-45	182
FhSTRG.77178.2	FgSTRG.13967.1	616	1448	0.425414	1215	0.506996	97.24	0	1042
FhSTRG.41142.1	FgSTRG.79559.1	580	580	1	996	0.582329	97.24	0	983
FhSTRG.54730.8	FgSTRG.21653.1	72	749	0.0961282	901	0.0799112	97.22	2e-27	122
FhSTRG.52011.1	FgSTRG.22670.1	108	1473	0.0733198	571	0.189142	97.22	7e-45	182
FhSTRG.58299.1	FgSTRG.47024.1	250	678	0.368732	1070	0.233645	97.2	4e-118	424
FhSTRG.692.2	FgSTRG.25388.1	142	700	0.202857	346	0.410405	97.18	5e-63	241
FhSTRG.692.1	FgSTRG.25388.1	142	757	0.187583	346	0.410405	97.18	5e-63	241
FhSTRG.59721.3	FgSTRG.73240.2	351	1306	0.26876	3116	0.112644	97.15	6e-169	593
FhSTRG.59721.1	FgSTRG.73240.2	351	1545	0.227184	3116	0.112644	97.15	8e-169	593
FhSTRG.64783.1	FgSTRG.33571.1	35	884	0.0395928	2728	0.0128299	97.14	2e-08	60.2
FhSTRG.23596.1	FgSTRG.57082.1	385	467	0.824411	1109	0.34716	97.14	0	651
FhSTRG.23596.2	FgSTRG.22619.2	384	471	0.815287	400	0.96	97.14	0	649
FhSTRG.22119.4	FgSTRG.70276.1	104	1122	0.0926916	237	0.438819	97.12	2e-43	176
FhSTRG.36119.2	FgSTRG.39838.1	381	2663	0.143072	1215	0.31358	97.11	0	638
FhSTRG.13515.1	FgSTRG.82502.1	379	743	0.510094	2830	0.133922	97.1	0	638
FhSTRG.38380.1	FgSTRG.14452.1	207	207	1	998	0.207415	97.1	2e-96	350
FhSTRG.13930.1	FgSTRG.37210.1	172	2352	0.0731293	2724	0.0631424	97.09	6e-77	289
FhSTRG.13287.1	FgSTRG.56834.1	273	1273	0.214454	1721	0.158629	97.07	2e-128	459
FhSTRG.14384.2	FgSTRG.36710.1	34	785	0.0433121	2105	0.016152	97.06	2e-07	56.5
FhSTRG.39660.4	FgSTRG.58228.1	34	1898	0.0179136	3091	0.0109997	97.06	5e-07	56.5
FhSTRG.21837.1	FgSTRG.68580.1	204	1199	0.170142	204	1	97.06	6e-94	344
FhSTRG.46488.2	FgSTRG.72187.1	34	2457	0.013838	2208	0.0153986	97.06	2e-07	58.4
FhSTRG.58107.5	FgSTRG.82925.1	136	5696	0.0238764	4421	0.0307623	97.06	9e-59	230
FhSTRG.2189.1	FgSTRG.6200.2	407	630	0.646032	488	0.834016	97.05	0	684
FhSTRG.58331.1	FgSTRG.55400.1	235	646	0.363777	235	1	97.02	9e-110	396
FhSTRG.53078.1	FgSTRG.36913.1	67	859	0.0779977	575	0.116522	97.01	1e-24	113
FhSTRG.23908.1	FgSTRG.60528.1	67	413	0.162228	574	0.116725	97.01	7e-25	113
FhSTRG.61472.1	FgSTRG.26851.1	268	668	0.401198	774	0.346253	97.01	2e-126	451
FhSTRG.7305.2	FgSTRG.58711.1	100	935	0.106952	651	0.15361	97	3e-41	169
FhSTRG.61888.1	FgSTRG.4486.1	259	688	0.376453	275	0.941818	96.91	2e-121	435
FhSTRG.27083.1	FgSTRG.62920.1	257	1056	0.243371	257	1	96.89	4e-120	431
FhSTRG.1170.1	FgSTRG.38663.1	160	3810	0.0419948	1121	0.14273	96.88	1e-70	268
FhSTRG.41227.1	FgSTRG.71844.1	64	241	0.26556	1247	0.0513232	96.88	2e-23	108
FhSTRG.36844.1	FgSTRG.18456.1	32	1942	0.0164779	4515	0.00708749	96.88	2e-06	54.7
FhSTRG.72899.1	FgSTRG.15180.1	32	596	0.0536913	2322	0.0137812	96.88	6e-07	54.7
FhSTRG.5027.2	FgSTRG.33802.1	382	646	0.591331	844	0.452607	96.86	0	640
FhSTRG.13100.1	FgSTRG.39838.1	381	751	0.507324	1215	0.31358	96.85	0	632
FhSTRG.5027.4	FgSTRG.33803.2	380	515	0.737864	797	0.476788	96.84	0	636
FhSTRG.28044.1	FgSTRG.27448.1	190	668	0.284431	586	0.324232	96.84	2e-86	318
FhSTRG.68096.1	FgSTRG.52661.1	63	372	0.169355	1089	0.0578512	96.83	4e-22	104
FhSTRG.50101.1	FgSTRG.68555.1	346	607	0.570016	468	0.739316	96.82	8e-165	579
FhSTRG.58039.1	FgSTRG.56923.1	555	1130	0.49115	1078	0.514842	96.76	0	922
FhSTRG.10414.8	FgSTRG.2651.1	123	320	0.384375	499	0.246493	96.75	8e-53	206
FhSTRG.27311.1	FgSTRG.12090.1	154	3504	0.0439498	916	0.168122	96.75	3e-67	257
FhSTRG.51756.3	FgSTRG.48410.1	214	4359	0.0490938	424	0.504717	96.73	1e-96	355
FhSTRG.50894.1	FgSTRG.3376.1	214	2195	0.0974943	219	0.977169	96.73	2e-97	357
FhSTRG.75284.1	FgSTRG.11556.1	61	941	0.0648247	612	0.0996732	96.72	3e-21	102
FhSTRG.58603.1	FgSTRG.61134.1	273	508	0.537402	487	0.560575	96.7	1e-127	455
FhSTRG.56886.1	FgSTRG.62354.2	210	1429	0.146956	3263	0.064358	96.67	6e-95	348
FhSTRG.59734.1	FgSTRG.73246.1	60	246	0.243902	479	0.125261	96.67	3e-21	100
FhSTRG.66424.1	FgSTRG.74201.1	268	1311	0.204424	1940	0.138144	96.64	7e-124	444
FhSTRG.55125.12	FgSTRG.22619.2	326	614	0.530945	400	0.815	96.63	4e-153	540
FhSTRG.43833.1	FgSTRG.29433.1	208	412	0.504854	382	0.544503	96.63	2e-94	344
FhSTRG.38731.1	FgSTRG.78235.1	59	1176	0.0501701	645	0.0914729	96.61	5e-20	99
FhSTRG.37234.1	FgSTRG.25688.1	118	447	0.263982	263	0.448669	96.61	7e-50	196
FhSTRG.70747.1	FgSTRG.11502.2	206	609	0.338259	2709	0.0760428	96.6	4e-93	340
FhSTRG.30589.1	FgSTRG.51968.1	234	1026	0.22807	426	0.549296	96.58	9e-107	387
FhSTRG.5579.1	FgSTRG.51617.1	814	999	0.814815	813	1.00123	96.56	0	1345
FhSTRG.58880.1	FgSTRG.43747.1	203	983	0.206511	248	0.818548	96.55	3e-91	335
FhSTRG.38679.1	FgSTRG.85377.1	289	1096	0.263686	1133	0.255075	96.54	2e-133	475
FhSTRG.45810.1	FgSTRG.14691.2	202	1006	0.200795	323	0.625387	96.53	1e-90	333
FhSTRG.19014.3	FgSTRG.42642.3	575	1043	0.551294	1034	0.556093	96.52	0	952
FhSTRG.58480.1	FgSTRG.74201.1	284	349	0.813754	1940	0.146392	96.48	1e-131	468
FhSTRG.43389.1	FgSTRG.67081.1	454	1019	0.445535	623	0.728732	96.48	0	743
FhSTRG.48808.1	FgSTRG.63547.1	170	435	0.390805	394	0.431472	96.47	2e-74	278
FhSTRG.38476.1	FgSTRG.36800.1	198	3109	0.0636861	502	0.394422	96.46	2e-87	324
FhSTRG.52510.1	FgSTRG.51617.1	814	1002	0.812375	813	1.00123	96.44	0	1341
FhSTRG.36774.2	FgSTRG.26071.1	225	1480	0.152027	343	0.655977	96.44	1e-101	370
FhSTRG.37107.1	FgSTRG.81702.2	168	319	0.526646	357	0.470588	96.43	2e-74	278
FhSTRG.64260.1	FgSTRG.52818.1	504	793	0.635561	503	1.00199	96.43	0	830
FhSTRG.31970.1	FgSTRG.84294.1	223	695	0.320863	243	0.917695	96.41	8e-101	366
FhSTRG.27749.1	FgSTRG.64947.2	441	677	0.651403	445	0.991011	96.37	0	726
FhSTRG.541.1	FgSTRG.64947.2	441	952	0.463235	445	0.991011	96.37	0	725
FhSTRG.73590.1	FgSTRG.60869.1	275	446	0.616592	278	0.989209	96.36	4e-127	453
FhSTRG.60203.1	FgSTRG.54270.1	330	471	0.700637	608	0.542763	96.36	2e-154	544
FhSTRG.2459.1	FgSTRG.26300.1	273	688	0.396802	4165	0.0655462	96.34	8e-126	449
FhSTRG.19014.2	FgSTRG.42642.1	383	1426	0.268583	999	0.383383	96.34	5e-180	630
FhSTRG.77847.1	FgSTRG.82530.1	82	1129	0.0726306	2326	0.0352537	96.34	4e-31	135
FhSTRG.26923.2	FgSTRG.9318.1	435	484	0.89876	543	0.801105	96.32	0	715
FhSTRG.47791.1	FgSTRG.37871.1	190	333	0.570571	390	0.487179	96.32	5e-85	313
FhSTRG.12317.1	FgSTRG.14232.1	54	3013	0.0179223	485	0.11134	96.3	8e-17	89.8
FhSTRG.70201.1	FgSTRG.24564.1	81	392	0.206633	3381	0.0239574	96.3	5e-31	134
FhSTRG.31593.1	FgSTRG.52362.1	81	205	0.395122	374	0.216578	96.3	2e-31	134
FhSTRG.78438.1	FgSTRG.65733.1	296	1118	0.264758	352	0.840909	96.28	3e-136	484
FhSTRG.8135.1	FgSTRG.26154.1	322	1287	0.250194	322	1	96.27	2e-149	529
FhSTRG.29246.1	FgSTRG.737.1	107	1412	0.075779	1512	0.0707672	96.26	3e-43	176
FhSTRG.63229.1	FgSTRG.31377.1	213	412	0.51699	309	0.68932	96.24	2e-95	348
FhSTRG.8306.2	FgSTRG.59136.1	133	960	0.138542	219	0.607306	96.24	3e-56	219
FhSTRG.19100.3	FgSTRG.83630.1	159	1461	0.10883	488	0.32582	96.23	8e-69	261
FhSTRG.22111.1	FgSTRG.49964.2	238	453	0.525386	609	0.390805	96.22	4e-107	387
FhSTRG.16669.1	FgSTRG.30492.1	132	202	0.653465	375	0.352	96.21	8e-56	215
FhSTRG.52161.1	FgSTRG.22619.3	422	553	0.76311	439	0.961276	96.21	0	691
FhSTRG.3945.1	FgSTRG.25467.1	943	3959	0.238191	2316	0.407168	96.18	0	1541
FhSTRG.63745.2	FgSTRG.50641.1	157	1509	0.104042	584	0.268836	96.18	4e-67	255
FhSTRG.38823.1	FgSTRG.36283.1	235	438	0.53653	865	0.271676	96.17	1e-106	385
FhSTRG.76684.1	FgSTRG.51889.1	287	299	0.959866	365	0.786301	96.17	2e-132	470
FhSTRG.25962.1	FgSTRG.63514.1	78	1216	0.0641447	542	0.143911	96.15	7e-29	128
FhSTRG.36004.1	FgSTRG.24921.1	286	884	0.323529	367	0.779292	96.15	3e-131	468
FhSTRG.72697.1	FgSTRG.62236.2	363	1119	0.324397	410	0.885366	96.14	2e-168	592
FhSTRG.69051.1	FgSTRG.12144.2	362	436	0.830275	1516	0.238786	96.13	7e-169	592
FhSTRG.26923.1	FgSTRG.9318.1	335	2154	0.155525	543	0.616943	96.12	8e-155	547
FhSTRG.10407.1	FgSTRG.2672.2	257	375	0.685333	1779	0.144463	96.11	3e-117	420
FhSTRG.67429.2	FgSTRG.74448.1	307	3680	0.0834239	628	0.488854	96.09	1e-140	501
FhSTRG.52604.1	FgSTRG.44707.1	355	1346	0.263744	355	1	96.06	2e-164	579
FhSTRG.26414.1	FgSTRG.10878.1	254	1217	0.20871	256	0.992188	96.06	5e-115	414
FhSTRG.6252.1	FgSTRG.76953.3	404	570	0.708772	1501	0.269154	96.04	0	656
FhSTRG.19014.5	FgSTRG.42646.3	778	1222	0.636661	1094	0.711152	96.02	0	1264
FhSTRG.9997.1	FgSTRG.26874.1	525	6139	0.0855188	535	0.981308	96	0	850
FhSTRG.58445.1	FgSTRG.39065.1	50	983	0.0508647	387	0.129199	96	5e-15	82.4
FhSTRG.11071.1	FgSTRG.57925.1	275	1484	0.18531	1591	0.172847	96	6e-125	448
FhSTRG.40312.1	FgSTRG.26071.1	225	2833	0.0794211	343	0.655977	96	1e-99	364
FhSTRG.11010.1	FgSTRG.8913.1	299	306	0.977124	316	0.946203	95.99	3e-136	483
FhSTRG.44112.1	FgSTRG.84294.1	223	1627	0.137062	243	0.917695	95.96	9e-99	361
FhSTRG.62291.1	FgSTRG.20647.4	321	533	0.602251	436	0.736239	95.95	4e-147	520
FhSTRG.19755.1	FgSTRG.7193.2	49	213	0.230047	807	0.0607187	95.92	3e-15	80.5
FhSTRG.57005.1	FgSTRG.63946.1	98	201	0.487562	823	0.119077	95.92	4e-39	159
FhSTRG.35371.1	FgSTRG.44341.2	73	374	0.195187	501	0.145709	95.89	5e-26	117
FhSTRG.72051.1	FgSTRG.38654.1	97	274	0.354015	414	0.2343	95.88	2e-38	158
FhSTRG.41957.2	FgSTRG.13154.1	291	709	0.410437	422	0.689573	95.88	2e-131	468
FhSTRG.4744.1	FgSTRG.14757.1	413	472	0.875	1522	0.271353	95.88	0	667
FhSTRG.1080.1	FgSTRG.58727.1	121	2259	0.0535635	1464	0.0826503	95.87	4e-49	196
FhSTRG.78622.1	FgSTRG.41811.1	145	1112	0.130396	235	0.617021	95.86	4e-61	235
FhSTRG.721.1	FgSTRG.6160.1	338	1157	0.292135	4372	0.0773102	95.86	2e-154	545
FhSTRG.38184.1	FgSTRG.63544.1	240	1420	0.169014	343	0.699708	95.83	1e-106	387
FhSTRG.76491.1	FgSTRG.23671.1	216	610	0.354098	904	0.238938	95.83	7e-96	350
FhSTRG.15176.1	FgSTRG.83441.1	240	818	0.293399	240	1	95.83	2e-107	388
FhSTRG.4312.1	FgSTRG.35225.1	48	206	0.23301	2636	0.0182094	95.83	1e-14	78.7
FhSTRG.15065.1	FgSTRG.59223.1	96	301	0.318937	830	0.115663	95.83	8e-38	156
FhSTRG.46111.1	FgSTRG.61134.1	286	402	0.711443	487	0.587269	95.8	2e-129	460
FhSTRG.9968.2	FgSTRG.69828.1	356	627	0.567783	379	0.939314	95.79	1e-163	575
FhSTRG.55827.1	FgSTRG.71474.1	166	332	0.5	527	0.314991	95.78	4e-71	267
FhSTRG.50983.1	FgSTRG.38828.1	142	326	0.435583	325	0.436923	95.77	5e-60	230
FhSTRG.55359.1	FgSTRG.13067.1	236	2082	0.113353	253	0.932806	95.76	9e-105	381
FhSTRG.77769.1	FgSTRG.78862.1	258	743	0.347241	866	0.297921	95.74	8e-116	416
FhSTRG.16339.2	FgSTRG.14777.1	47	4658	0.0100902	2188	0.0214808	95.74	1e-12	76.8
FhSTRG.70258.1	FgSTRG.8332.1	329	1428	0.230392	474	0.694093	95.74	7e-149	527
FhSTRG.10993.1	FgSTRG.49386.1	351	441	0.795918	445	0.788764	95.73	2e-160	564
FhSTRG.71427.1	FgSTRG.74467.1	351	386	0.909326	454	0.773128	95.73	1e-160	564
FhSTRG.59777.1	FgSTRG.30170.1	70	315	0.222222	258	0.271318	95.71	5e-25	113
FhSTRG.13288.1	FgSTRG.21453.1	185	1226	0.150897	2296	0.0805749	95.68	5e-80	298
FhSTRG.73104.1	FgSTRG.8248.1	162	324	0.5	223	0.726457	95.68	2e-69	261
FhSTRG.44777.1	FgSTRG.26154.1	322	1173	0.27451	322	1	95.65	4e-146	518
FhSTRG.8306.1	FgSTRG.75583.2	138	938	0.147122	531	0.259887	95.65	9e-57	220
FhSTRG.721.8	FgSTRG.6160.1	322	1182	0.27242	4372	0.0736505	95.65	1e-145	516
FhSTRG.52767.1	FgSTRG.57719.1	46	2453	0.0187525	2542	0.018096	95.65	2e-12	75
FhSTRG.42538.1	FgSTRG.13830.1	276	478	0.577406	293	0.94198	95.65	2e-124	444
FhSTRG.18538.1	FgSTRG.11279.1	206	207	0.995169	321	0.641745	95.63	8e-91	331
FhSTRG.2599.2	FgSTRG.76417.1	137	1043	0.131352	559	0.245081	95.62	1e-56	220
FhSTRG.47569.1	FgSTRG.33706.1	296	1679	0.176295	297	0.996633	95.61	1e-132	473
FhSTRG.67616.1	FgSTRG.81557.1	228	2318	0.0983607	1397	0.163207	95.61	3e-100	366
FhSTRG.14825.1	FgSTRG.79024.1	91	615	0.147967	3608	0.0252217	95.6	4e-34	145
FhSTRG.52838.1	FgSTRG.81782.1	317	446	0.710762	421	0.752969	95.58	3e-143	507
FhSTRG.64827.1	FgSTRG.16099.1	1084	1372	0.790087	1099	0.986351	95.57	0	1722
FhSTRG.57755.1	FgSTRG.30709.1	360	1127	0.319432	959	0.375391	95.56	5e-164	577
FhSTRG.11248.1	FgSTRG.47173.1	293	733	0.399727	600	0.488333	95.56	6e-132	470
FhSTRG.43713.1	FgSTRG.12650.1	315	472	0.667373	315	1	95.56	1e-142	505
FhSTRG.1307.2	FgSTRG.27203.1	202	3077	0.0656484	545	0.370642	95.54	8e-87	322
FhSTRG.28641.1	FgSTRG.18290.1	314	724	0.433702	314	1	95.54	2e-141	501
FhSTRG.20096.1	FgSTRG.51023.2	516	926	0.557235	656	0.786585	95.54	0	826
FhSTRG.17872.3	FgSTRG.81627.2	291	1668	0.17446	1539	0.189084	95.53	7e-130	464
FhSTRG.150.1	FgSTRG.59120.1	380	413	0.920097	465	0.817204	95.53	7e-174	608
FhSTRG.5375.1	FgSTRG.81557.1	179	201	0.890547	1397	0.128132	95.53	2e-77	287
FhSTRG.20551.2	FgSTRG.29768.1	67	862	0.0777262	271	0.247232	95.52	7e-23	108
FhSTRG.20551.3	FgSTRG.29768.1	67	657	0.101979	271	0.247232	95.52	5e-23	108
FhSTRG.6630.2	FgSTRG.69778.1	779	889	0.876265	907	0.858875	95.51	0	1240
FhSTRG.38578.1	FgSTRG.58229.1	624	2253	0.276964	1157	0.539326	95.51	0	994
FhSTRG.71728.2	FgSTRG.38270.1	310	470	0.659574	311	0.996785	95.48	6e-140	496
FhSTRG.54486.1	FgSTRG.33720.1	442	1737	0.254462	754	0.586207	95.48	0	706
FhSTRG.41851.1	FgSTRG.19776.1	243	2132	0.113977	1219	0.199344	95.47	5e-107	388
FhSTRG.20749.1	FgSTRG.8026.1	265	264	1.00379	956	0.277197	95.47	6e-118	422
FhSTRG.76108.1	FgSTRG.79476.2	859	1538	0.558518	1467	0.585549	95.46	0	1365
FhSTRG.29411.1	FgSTRG.41711.1	241	845	0.285207	266	0.906015	95.44	1e-105	383
FhSTRG.37286.1	FgSTRG.81653.4	219	777	0.281853	224	0.977679	95.43	3e-95	348
FhSTRG.41914.2	FgSTRG.54474.1	370	1508	0.245358	370	1	95.41	3e-167	588
FhSTRG.50205.1	FgSTRG.45050.1	890	2759	0.322581	1180	0.754237	95.39	0	1415
FhSTRG.69557.2	FgSTRG.16262.1	346	2913	0.118778	349	0.991404	95.38	9e-156	551
FhSTRG.39982.1	FgSTRG.34114.1	411	431	0.953596	451	0.911308	95.38	0	652
FhSTRG.27789.1	FgSTRG.13180.1	388	525	0.739048	391	0.992327	95.36	1e-176	617
FhSTRG.37640.1	FgSTRG.57383.1	151	742	0.203504	2861	0.0527787	95.36	5e-63	241
FhSTRG.22419.3	FgSTRG.72529.1	237	2893	0.0819219	237	1	95.36	2e-103	377
FhSTRG.55482.1	FgSTRG.38139.1	344	1088	0.316176	600	0.573333	95.35	1e-154	545
FhSTRG.19521.1	FgSTRG.51359.1	236	274	0.861314	669	0.352765	95.34	5e-104	375
FhSTRG.65034.1	FgSTRG.22512.1	279	545	0.511927	279	1	95.34	1e-123	442
FhSTRG.14687.1	FgSTRG.52442.1	257	939	0.273695	448	0.573661	95.33	2e-113	409
FhSTRG.17146.2	FgSTRG.40309.1	150	478	0.313808	1875	0.08	95.33	1e-62	239
FhSTRG.74529.1	FgSTRG.82359.1	64	1087	0.0588776	2222	0.0288029	95.31	4e-21	102
FhSTRG.2246.1	FgSTRG.67153.1	149	337	0.442136	1347	0.110616	95.3	3e-62	237
FhSTRG.64843.7	FgSTRG.11953.1	404	5737	0.0704201	404	1	95.3	0	640
FhSTRG.2246.3	FgSTRG.67153.1	149	849	0.175501	1347	0.110616	95.3	8e-62	237
FhSTRG.25823.1	FgSTRG.41809.1	894	893	1.00112	1509	0.592445	95.3	0	1413
FhSTRG.52524.1	FgSTRG.44708.1	211	839	0.25149	265	0.796226	95.26	3e-91	335
FhSTRG.32944.1	FgSTRG.72927.1	316	581	0.54389	1238	0.25525	95.25	6e-141	499
FhSTRG.35094.1	FgSTRG.82502.1	379	3509	0.108008	2830	0.133922	95.25	4e-170	599
FhSTRG.63677.1	FgSTRG.5187.1	42	2990	0.0140468	3290	0.012766	95.24	4e-10	67.6
FhSTRG.72020.1	FgSTRG.76655.1	126	1813	0.0694981	1400	0.09	95.24	2e-50	200
FhSTRG.28127.1	FgSTRG.67087.1	84	230	0.365217	236	0.355932	95.24	1e-30	132
FhSTRG.66557.1	FgSTRG.24000.1	482	1673	0.288105	892	0.540359	95.23	0	763
FhSTRG.71968.1	FgSTRG.42633.1	670	888	0.754505	915	0.73224	95.22	0	1057
FhSTRG.69760.2	FgSTRG.62965.1	272	381	0.713911	371	0.733154	95.22	5e-120	429
FhSTRG.74549.1	FgSTRG.49848.1	146	846	0.172577	1916	0.0762004	95.21	4e-60	231
FhSTRG.57302.1	FgSTRG.84032.1	229	1958	0.116956	471	0.4862	95.2	1e-98	361
FhSTRG.6065.1	FgSTRG.66950.2	479	2943	0.162759	1017	0.470993	95.2	0	758
FhSTRG.52694.1	FgSTRG.25832.1	187	5551	0.0336876	1051	0.177926	95.19	9e-79	296
FhSTRG.52130.2	FgSTRG.50831.1	83	1104	0.0751812	1401	0.0592434	95.18	5e-30	132
FhSTRG.37966.1	FgSTRG.77467.1	290	641	0.452418	987	0.29382	95.17	1e-128	459
FhSTRG.59569.1	FgSTRG.3227.1	248	1123	0.220837	549	0.45173	95.16	8e-108	390
FhSTRG.1451.2	FgSTRG.75882.2	702	1155	0.607792	3365	0.208618	95.16	0	1105
FhSTRG.58077.1	FgSTRG.83.1	351	399	0.879699	633	0.554502	95.16	1e-156	551
FhSTRG.35877.1	FgSTRG.6270.1	62	214	0.28972	635	0.0976378	95.16	9e-21	99
FhSTRG.46494.2	FgSTRG.8316.1	412	1188	0.346801	569	0.724077	95.15	0	649
FhSTRG.51992.1	FgSTRG.44583.1	268	283	0.946996	292	0.917808	95.15	2e-118	424
FhSTRG.23571.1	FgSTRG.68431.1	144	370	0.389189	413	0.348668	95.14	2e-59	228
FhSTRG.19100.1	FgSTRG.83628.1	226	902	0.250554	466	0.484979	95.13	2e-97	355
FhSTRG.18966.1	FgSTRG.10893.1	267	638	0.418495	719	0.371349	95.13	5e-117	420
FhSTRG.32887.1	FgSTRG.16374.1	41	1640	0.025	2203	0.018611	95.12	8e-10	65.8
FhSTRG.3945.2	FgSTRG.50807.1	41	3883	0.0105588	3177	0.0129053	95.12	2e-09	65.8
FhSTRG.45735.1	FgSTRG.52094.1	41	1060	0.0386792	831	0.0493381	95.12	5e-10	65.8
FhSTRG.58271.1	FgSTRG.81658.1	225	957	0.23511	225	1	95.11	9e-97	353
FhSTRG.44029.4	FgSTRG.20210.1	102	953	0.10703	390	0.261538	95.1	6e-39	161
FhSTRG.43450.1	FgSTRG.38356.1	346	606	0.570957	1634	0.21175	95.09	8e-155	545
FhSTRG.44543.1	FgSTRG.66636.1	224	295	0.759322	2683	0.0834886	95.09	9e-97	351
FhSTRG.1146.1	FgSTRG.58727.1	122	2504	0.048722	1464	0.0833333	95.08	2e-47	191
FhSTRG.50872.1	FgSTRG.13320.1	710	750	0.946667	919	0.772579	95.07	0	1105
FhSTRG.102.1	FgSTRG.15953.1	101	826	0.122276	4160	0.0242788	95.05	2e-37	156
FhSTRG.60960.1	FgSTRG.59930.1	323	1321	0.244512	1093	0.295517	95.05	2e-143	508
FhSTRG.57967.1	FgSTRG.52428.1	222	477	0.465409	409	0.542787	95.05	5e-96	350
FhSTRG.38273.1	FgSTRG.13787.1	383	2887	0.132664	475	0.806316	95.04	4e-169	595
FhSTRG.74628.1	FgSTRG.62806.1	564	1340	0.420896	560	1.00714	95.04	0	880
FhSTRG.12841.1	FgSTRG.18233.1	241	366	0.65847	239	1.00837	95.02	2e-104	377
FhSTRG.1491.1	FgSTRG.76282.1	742	2485	0.298592	1905	0.389501	95.01	0	1164
FhSTRG.32472.1	FgSTRG.22379.1	40	1035	0.0386473	1143	0.0349956	95	2e-09	63.9
FhSTRG.17353.1	FgSTRG.55004.1	259	1246	0.207865	259	1	94.98	8e-113	407
FhSTRG.53744.1	FgSTRG.36986.1	318	791	0.402023	450	0.706667	94.97	4e-139	494
FhSTRG.57635.1	FgSTRG.78721.1	796	944	0.84322	803	0.991283	94.97	0	1243
FhSTRG.37431.3	FgSTRG.61053.1	716	1373	0.521486	2160	0.331481	94.97	0	1123
FhSTRG.35096.1	FgSTRG.9076.1	258	1463	0.17635	1034	0.249516	94.96	4e-112	405
FhSTRG.35715.6	FgSTRG.29669.1	337	648	0.520062	1109	0.303877	94.96	9e-150	529
FhSTRG.10414.7	FgSTRG.2651.1	337	514	0.655642	499	0.675351	94.96	7e-150	529
FhSTRG.5585.1	FgSTRG.64566.1	3150	3509	0.897692	3975	0.792453	94.95	0	4907
FhSTRG.16308.1	FgSTRG.41948.1	554	1877	0.295152	556	0.996403	94.95	0	869
FhSTRG.30067.1	FgSTRG.30958.1	237	1663	0.142514	1699	0.139494	94.94	4e-102	372
FhSTRG.23216.5	FgSTRG.42418.1	237	316	0.75	237	1	94.94	3e-102	370
FhSTRG.34981.1	FgSTRG.5150.1	672	2669	0.25178	1156	0.581315	94.94	0	1048
FhSTRG.12125.1	FgSTRG.24948.1	79	1915	0.0412533	1127	0.0700976	94.94	1e-27	124
FhSTRG.5762.1	FgSTRG.66162.1	315	499	0.631263	533	0.590994	94.92	9e-139	492
FhSTRG.5712.1	FgSTRG.15527.3	295	401	0.735661	676	0.436391	94.92	2e-129	460
FhSTRG.78307.1	FgSTRG.67699.1	236	492	0.479675	310	0.76129	94.92	4e-102	370
FhSTRG.36321.1	FgSTRG.65798.1	314	496	0.633065	764	0.410995	94.9	9e-139	492
FhSTRG.60242.1	FgSTRG.37049.1	176	241	0.73029	561	0.313725	94.89	4e-74	276
FhSTRG.45329.1	FgSTRG.321.1	372	581	0.640275	372	1	94.89	2e-165	580
FhSTRG.35920.1	FgSTRG.59600.1	818	907	0.901874	2448	0.33415	94.87	0	1273
FhSTRG.28823.3	FgSTRG.9341.2	39	3864	0.0100932	6719	0.00580444	94.87	2e-08	62.1
FhSTRG.45312.1	FgSTRG.61629.1	156	974	0.160164	327	0.477064	94.87	5e-64	244
FhSTRG.37076.1	FgSTRG.77198.1	39	1320	0.0295455	1199	0.0325271	94.87	8e-09	62.1
FhSTRG.74156.1	FgSTRG.53739.1	565	1085	0.520737	728	0.776099	94.87	0	880
FhSTRG.49025.1	FgSTRG.71452.1	546	2063	0.264663	2286	0.238845	94.87	0	852
FhSTRG.15766.2	FgSTRG.72476.1	175	1382	0.126628	648	0.270062	94.86	1e-72	274
FhSTRG.57215.1	FgSTRG.62691.1	427	531	0.804143	514	0.830739	94.85	0	664
FhSTRG.71897.1	FgSTRG.62235.1	756	1708	0.442623	916	0.825328	94.84	0	1173
FhSTRG.545.1	FgSTRG.81782.1	368	417	0.882494	421	0.874109	94.84	9e-163	571
FhSTRG.26259.1	FgSTRG.50225.1	116	832	0.139423	636	0.18239	94.83	4e-45	182
FhSTRG.67811.3	FgSTRG.81950.2	561	1365	0.410989	1726	0.325029	94.83	0	874
FhSTRG.62420.1	FgSTRG.9990.2	849	1050	0.808571	1526	0.556356	94.82	0	1323
FhSTRG.21169.1	FgSTRG.10619.1	251	850	0.295294	253	0.992095	94.82	2e-107	388
FhSTRG.16878.1	FgSTRG.34403.1	656	958	0.68476	1014	0.646943	94.82	0	1022
FhSTRG.6289.1	FgSTRG.32635.1	212	528	0.401515	919	0.230686	94.81	8e-90	329
FhSTRG.29019.1	FgSTRG.42234.1	308	387	0.795866	3994	0.0771157	94.81	5e-135	479
FhSTRG.68803.1	FgSTRG.63538.2	212	894	0.237136	213	0.995305	94.81	6e-88	324
FhSTRG.63763.2	FgSTRG.83466.1	269	319	0.84326	286	0.940559	94.8	9e-117	418
FhSTRG.15586.6	FgSTRG.13120.1	384	1301	0.295158	1328	0.289157	94.79	5e-170	597
FhSTRG.36979.1	FgSTRG.72316.2	268	786	0.340967	1618	0.165637	94.78	3e-115	414
FhSTRG.28037.1	FgSTRG.74036.1	497	1296	0.383488	660	0.75303	94.77	0	771
FhSTRG.75581.1	FgSTRG.40042.2	306	315	0.971429	4716	0.0648855	94.77	2e-134	477
FhSTRG.36554.6	FgSTRG.24109.1	325	1348	0.241098	996	0.326305	94.77	9e-143	507
FhSTRG.45673.1	FgSTRG.35286.1	554	782	0.70844	610	0.908197	94.77	0	861
FhSTRG.31107.2	FgSTRG.41830.1	248	816	0.303922	718	0.345404	94.76	3e-106	385
FhSTRG.49754.1	FgSTRG.21920.1	992	1182	0.839255	991	1.00101	94.76	0	1539
FhSTRG.36139.1	FgSTRG.2227.1	191	843	0.226572	299	0.638796	94.76	4e-80	298
FhSTRG.18844.1	FgSTRG.61170.1	400	1300	0.307692	843	0.474496	94.75	8e-178	623
FhSTRG.70491.1	FgSTRG.85661.2	724	730	0.991781	818	0.885086	94.75	0	1125
FhSTRG.23802.2	FgSTRG.8153.2	400	762	0.524934	1542	0.259403	94.75	2e-176	617
FhSTRG.69806.1	FgSTRG.45986.1	38	366	0.103825	930	0.0408602	94.74	3e-08	58.4
FhSTRG.59528.1	FgSTRG.61086.1	190	244	0.778689	1394	0.136298	94.74	3e-80	296
FhSTRG.47661.1	FgSTRG.48100.1	399	523	0.762906	399	1	94.74	4e-177	619
FhSTRG.70890.1	FgSTRG.56510.1	38	613	0.0619902	668	0.0568862	94.74	1e-08	60.2
FhSTRG.40737.1	FgSTRG.17019.1	247	272	0.908088	453	0.545254	94.74	8e-107	385
FhSTRG.64098.1	FgSTRG.37724.1	228	340	0.670588	270	0.844444	94.74	3e-97	353
FhSTRG.79784.3	FgSTRG.47727.1	1100	2579	0.426522	2507	0.438771	94.73	0	1701
FhSTRG.10414.2	FgSTRG.2655.2	151	378	0.399471	5436	0.0277778	94.7	1e-61	235
FhSTRG.71244.1	FgSTRG.79991.1	226	588	0.384354	881	0.256527	94.69	2e-96	351
FhSTRG.64038.1	FgSTRG.78721.1	772	994	0.77666	803	0.961395	94.69	0	1195
FhSTRG.24230.1	FgSTRG.73975.1	432	1068	0.404494	532	0.81203	94.68	0	669
FhSTRG.66696.1	FgSTRG.29435.1	413	830	0.49759	436	0.947248	94.67	0	640
FhSTRG.4901.1	FgSTRG.59176.1	656	656	1	980	0.669388	94.66	0	1018
FhSTRG.49413.1	FgSTRG.31549.1	412	583	0.70669	757	0.544254	94.66	0	638
FhSTRG.6784.1	FgSTRG.79469.3	337	690	0.488406	345	0.976812	94.66	2e-147	521
FhSTRG.2937.1	FgSTRG.66082.1	262	1111	0.235824	417	0.628297	94.66	1e-111	403
FhSTRG.14118.1	FgSTRG.59518.1	1476	2623	0.562714	1472	1.00272	94.65	0	2283
FhSTRG.12405.1	FgSTRG.35614.1	429	429	1	612	0.70098	94.64	0	664
FhSTRG.42645.1	FgSTRG.65505.1	280	562	0.498221	952	0.294118	94.64	6e-121	433
FhSTRG.44008.1	FgSTRG.13180.1	392	880	0.445455	391	1.00256	94.64	5e-173	606
FhSTRG.56271.1	FgSTRG.14561.2	391	498	0.785141	388	1.00773	94.63	4e-172	603
FhSTRG.25455.2	FgSTRG.8998.1	708	708	1	1142	0.619965	94.63	0	1098
FhSTRG.1451.4	FgSTRG.75882.1	689	941	0.7322	3111	0.221472	94.63	0	1064
FhSTRG.26227.1	FgSTRG.35286.1	520	679	0.765832	610	0.852459	94.62	0	806
FhSTRG.64895.1	FgSTRG.33559.1	278	3459	0.08037	1940	0.143299	94.6	1e-119	431
FhSTRG.73954.4	FgSTRG.56828.1	1016	2413	0.421053	1691	0.600828	94.59	0	1554
FhSTRG.43457.1	FgSTRG.47805.1	351	792	0.443182	509	0.689587	94.59	1e-153	542
FhSTRG.78989.3	FgSTRG.14909.1	369	424	0.870283	472	0.78178	94.58	3e-162	569
FhSTRG.43461.1	FgSTRG.37399.1	240	469	0.511727	1555	0.154341	94.58	4e-102	370
FhSTRG.40240.1	FgSTRG.59678.1	701	699	1.00286	1096	0.639599	94.58	0	1083
FhSTRG.35213.1	FgSTRG.32461.1	1141	1299	0.878368	1135	1.00529	94.57	0	1757
FhSTRG.43861.3	FgSTRG.62739.1	129	2044	0.0631115	802	0.160848	94.57	3e-50	200
FhSTRG.13513.1	FgSTRG.68984.1	92	383	0.240209	477	0.192872	94.57	3e-33	141
FhSTRG.31487.1	FgSTRG.27999.1	588	1849	0.31801	4260	0.138028	94.56	0	904
FhSTRG.51386.1	FgSTRG.9513.2	147	405	0.362963	4202	0.0349833	94.56	8e-59	226
FhSTRG.79128.1	FgSTRG.72316.1	312	785	0.397452	1572	0.198473	94.55	8e-136	483
FhSTRG.31631.4	FgSTRG.33414.1	641	938	0.683369	1412	0.453966	94.54	0	987
FhSTRG.64843.1	FgSTRG.11955.1	1372	4789	0.28649	2258	0.607617	94.53	0	2106
FhSTRG.66976.1	FgSTRG.49055.1	128	1256	0.101911	1568	0.0816327	94.53	2e-49	196
FhSTRG.187.1	FgSTRG.7098.1	439	896	0.489955	4451	0.0986295	94.53	0	678
FhSTRG.15851.1	FgSTRG.16235.1	1024	3316	0.308806	1642	0.62363	94.53	0	1578
FhSTRG.64843.8	FgSTRG.11955.1	1371	5315	0.257949	2258	0.607174	94.53	0	2104
FhSTRG.27151.1	FgSTRG.47173.1	292	336	0.869048	600	0.486667	94.52	1e-126	451
FhSTRG.49720.1	FgSTRG.47538.1	73	612	0.119281	1953	0.0373784	94.52	1e-24	113
FhSTRG.62611.1	FgSTRG.83755.1	182	373	0.487936	354	0.514124	94.51	2e-75	281
FhSTRG.63227.1	FgSTRG.33305.1	164	1561	0.105061	604	0.271523	94.51	1e-66	254
FhSTRG.62195.1	FgSTRG.34573.1	399	476	0.838235	399	1	94.49	5e-176	616
FhSTRG.12771.3	FgSTRG.64699.1	690	3393	0.20336	1614	0.427509	94.49	0	1064
FhSTRG.41383.5	FgSTRG.46558.1	163	386	0.42228	2252	0.0723801	94.48	6e-65	246
FhSTRG.46599.1	FgSTRG.46600.1	308	1473	0.209097	324	0.950617	94.48	1e-132	473
FhSTRG.22726.1	FgSTRG.76721.2	145	240	0.604167	2666	0.0543886	94.48	2e-58	224
FhSTRG.14047.1	FgSTRG.56892.1	417	564	0.739362	552	0.755435	94.48	0	640
FhSTRG.44093.1	FgSTRG.45855.3	290	936	0.309829	289	1.00346	94.48	1e-124	446
FhSTRG.6873.1	FgSTRG.43616.1	542	616	0.87987	793	0.68348	94.46	0	832
FhSTRG.1451.3	FgSTRG.75882.2	415	863	0.480881	3365	0.123328	94.46	0	636
FhSTRG.39704.1	FgSTRG.61930.1	271	859	0.315483	1719	0.15765	94.46	1e-114	412
FhSTRG.80680.7	FgSTRG.75309.1	271	994	0.272636	471	0.575372	94.46	3e-116	418
FhSTRG.56432.1	FgSTRG.78722.1	829	1079	0.768304	831	0.997593	94.45	0	1271
FhSTRG.35493.1	FgSTRG.3653.1	36	309	0.116505	1107	0.0325203	94.44	3e-07	54.7
FhSTRG.4954.1	FgSTRG.53933.1	54	3445	0.0156749	662	0.081571	94.44	5e-15	84.2
FhSTRG.41040.1	FgSTRG.10619.1	251	433	0.579677	253	0.992095	94.42	5e-106	383
FhSTRG.49356.1	FgSTRG.51066.1	357	577	0.618718	927	0.385113	94.4	2e-155	547
FhSTRG.63102.1	FgSTRG.41604.1	107	738	0.144986	779	0.137356	94.39	1e-39	163
FhSTRG.40107.1	FgSTRG.30842.1	214	2109	0.10147	213	1.00469	94.39	1e-88	327
FhSTRG.858.1	FgSTRG.25267.1	374	374	1	427	0.875878	94.39	8e-163	571
FhSTRG.67811.2	FgSTRG.29206.1	160	1511	0.10589	3095	0.0516963	94.38	9e-64	244
FhSTRG.69923.1	FgSTRG.69078.1	427	671	0.636364	624	0.684295	94.38	0	649
FhSTRG.53112.1	FgSTRG.80504.1	372	1513	0.245869	390	0.953846	94.35	3e-162	571
FhSTRG.12096.1	FgSTRG.21109.1	248	863	0.28737	387	0.640827	94.35	1e-104	379
FhSTRG.11787.3	FgSTRG.40850.2	106	1630	0.0650307	736	0.144022	94.34	3e-39	163
FhSTRG.73511.3	FgSTRG.74023.1	548	644	0.850932	634	0.864353	94.34	0	830
FhSTRG.43771.1	FgSTRG.47996.1	282	2264	0.124558	835	0.337725	94.33	3e-120	433
FhSTRG.25690.2	FgSTRG.65919.1	263	1810	0.145304	1351	0.194671	94.3	2e-111	403
FhSTRG.1387.1	FgSTRG.69481.1	140	306	0.457516	287	0.487805	94.29	5e-55	213
FhSTRG.31572.1	FgSTRG.6738.1	175	4449	0.0393347	884	0.197964	94.29	2e-70	268
FhSTRG.23800.1	FgSTRG.8157.1	315	330	0.954545	315	1	94.29	3e-136	483
FhSTRG.45532.1	FgSTRG.46697.1	315	531	0.59322	571	0.551664	94.29	6e-136	483
FhSTRG.69076.1	FgSTRG.18623.1	245	257	0.953307	786	0.311705	94.29	6e-103	372
FhSTRG.45808.1	FgSTRG.80503.3	489	1159	0.421915	492	0.993902	94.27	0	747
FhSTRG.26124.3	FgSTRG.7947.1	471	1060	0.44434	4880	0.0965164	94.27	0	719
FhSTRG.11871.2	FgSTRG.68474.1	227	1389	0.163427	807	0.281289	94.27	6e-95	348
FhSTRG.46087.1	FgSTRG.23031.1	209	310	0.674194	495	0.422222	94.26	3e-87	320
FhSTRG.40607.1	FgSTRG.83964.1	209	557	0.375224	216	0.967593	94.26	5e-87	320
FhSTRG.60711.1	FgSTRG.74013.1	122	3020	0.0403974	1131	0.107869	94.26	4e-45	183
FhSTRG.8408.4	FgSTRG.73917.1	470	1303	0.360706	470	1	94.26	0	712
FhSTRG.47661.3	FgSTRG.20445.1	452	483	0.935818	750	0.602667	94.25	0	688
FhSTRG.70534.1	FgSTRG.26981.1	191	1097	0.174111	369	0.517615	94.24	2e-78	292
FhSTRG.32809.1	FgSTRG.14743.1	347	347	1	499	0.695391	94.24	1e-150	531
FhSTRG.79843.1	FgSTRG.37565.1	191	549	0.347905	748	0.255348	94.24	4e-78	291
FhSTRG.23381.1	FgSTRG.15527.1	191	227	0.84141	633	0.301738	94.24	1e-78	291
FhSTRG.13971.1	FgSTRG.71288.3	381	886	0.430023	567	0.671958	94.23	3e-165	580
FhSTRG.30684.1	FgSTRG.20063.1	173	361	0.479224	295	0.586441	94.22	1e-70	265
FhSTRG.16240.1	FgSTRG.14909.2	466	678	0.687316	560	0.832143	94.21	0	710
FhSTRG.28493.1	FgSTRG.29287.1	207	483	0.428571	212	0.976415	94.2	2e-85	315
FhSTRG.10920.1	FgSTRG.78689.1	379	1206	0.314262	408	0.928922	94.2	6e-164	577
FhSTRG.71.5	FgSTRG.71265.1	155	1121	0.138269	1922	0.0806452	94.19	1e-61	237
FhSTRG.37279.2	FgSTRG.68524.1	534	2419	0.220752	1121	0.47636	94.19	0	804
FhSTRG.16485.1	FgSTRG.15322.1	465	535	0.869159	995	0.467337	94.19	0	708
FhSTRG.487.1	FgSTRG.74495.1	396	1173	0.337596	1480	0.267568	94.19	9e-172	603
FhSTRG.45956.1	FgSTRG.82952.1	893	973	0.91778	5635	0.158474	94.18	0	1362
FhSTRG.34137.1	FgSTRG.4486.1	275	972	0.282922	275	1	94.18	8e-117	420
FhSTRG.38379.1	FgSTRG.14452.1	240	412	0.582524	998	0.240481	94.17	5e-101	366
FhSTRG.38005.1	FgSTRG.71288.3	326	3018	0.108019	567	0.574956	94.17	1e-139	497
FhSTRG.32124.1	FgSTRG.71922.1	549	752	0.730053	600	0.915	94.17	0	835
FhSTRG.60567.1	FgSTRG.4351.1	240	549	0.437158	240	1	94.17	6e-101	366
FhSTRG.81088.1	FgSTRG.29750.2	360	759	0.474308	362	0.994475	94.17	8e-156	549
FhSTRG.23315.1	FgSTRG.79404.2	154	270	0.57037	297	0.518519	94.16	9e-62	235
FhSTRG.2730.1	FgSTRG.75616.1	838	1935	0.433075	833	1.006	94.15	0	1271
FhSTRG.52159.1	FgSTRG.42271.1	804	1466	0.548431	1533	0.524462	94.15	0	1223
FhSTRG.20096.2	FgSTRG.5854.2	650	1632	0.398284	751	0.865513	94.15	0	985
FhSTRG.52598.3	FgSTRG.55418.1	324	2224	0.145683	323	1.0031	94.14	1e-137	490
FhSTRG.2205.3	FgSTRG.51661.1	782	3252	0.240467	782	1	94.12	0	1184
FhSTRG.64602.1	FgSTRG.82533.1	51	421	0.12114	255	0.2	94.12	2e-14	78.7
FhSTRG.8700.1	FgSTRG.75158.1	136	1340	0.101493	653	0.20827	94.12	1e-52	207
FhSTRG.12668.1	FgSTRG.54992.1	85	1136	0.0748239	4791	0.0177416	94.12	2e-29	130
FhSTRG.9988.1	FgSTRG.30643.1	425	1552	0.27384	425	1	94.12	0	647
FhSTRG.34247.1	FgSTRG.21856.1	560	558	1.00358	5330	0.105066	94.11	0	846
FhSTRG.50681.1	FgSTRG.11865.1	1784	2327	0.766652	1779	1.00281	94.11	0	2693
FhSTRG.25574.1	FgSTRG.69023.1	407	700	0.581429	811	0.50185	94.1	6e-177	619
FhSTRG.78689.1	FgSTRG.59932.1	203	331	0.613293	202	1.00495	94.09	2e-83	307
FhSTRG.15248.1	FgSTRG.51483.2	760	1518	0.500659	1300	0.584615	94.08	0	1153
FhSTRG.72493.1	FgSTRG.72828.1	507	976	0.519467	508	0.998031	94.08	0	769
FhSTRG.29583.1	FgSTRG.32384.1	1064	1790	0.594413	1501	0.708861	94.08	0	1607
FhSTRG.58353.1	FgSTRG.52087.1	439	831	0.528279	886	0.495485	94.08	0	665
FhSTRG.33118.1	FgSTRG.49914.1	236	897	0.263099	764	0.308901	94.07	6e-98	357
FhSTRG.24379.1	FgSTRG.22122.1	910	1962	0.463812	1455	0.62543	94.07	0	1378
FhSTRG.19066.1	FgSTRG.65082.1	876	1870	0.468449	973	0.900308	94.06	0	1330
FhSTRG.71421.1	FgSTRG.68013.1	84	1694	0.0495868	1328	0.063253	94.05	1e-28	128
FhSTRG.55482.3	FgSTRG.38139.1	587	1777	0.330332	600	0.978333	94.04	0	889
FhSTRG.77928.1	FgSTRG.4570.1	403	905	0.445304	407	0.990172	94.04	6e-173	606
FhSTRG.14761.5	FgSTRG.59538.1	201	1044	0.192529	890	0.225843	94.03	1e-81	303
FhSTRG.1989.1	FgSTRG.4679.1	67	1427	0.0469516	910	0.0736264	94.03	5e-21	102
FhSTRG.28886.2	FgSTRG.85856.1	117	1366	0.0856515	804	0.145522	94.02	8e-44	178
FhSTRG.58311.1	FgSTRG.8098.2	117	308	0.37987	452	0.25885	94.02	2e-44	178
FhSTRG.39749.3	FgSTRG.46452.1	351	400	0.8775	725	0.484138	94.02	2e-148	523
FhSTRG.15019.1	FgSTRG.39000.1	251	306	0.820261	2481	0.101169	94.02	4e-105	379
FhSTRG.40290.1	FgSTRG.50711.2	584	946	0.617336	579	1.00864	94.01	0	878
FhSTRG.14930.1	FgSTRG.85132.1	735	1645	0.446809	856	0.858645	94.01	0	1105
FhSTRG.45689.1	FgSTRG.81694.1	100	642	0.155763	3573	0.0279877	94	2e-36	152
FhSTRG.53708.1	FgSTRG.82951.1	866	1153	0.751084	4819	0.179705	94	0	1310
FhSTRG.45905.1	FgSTRG.72187.1	50	221	0.226244	2208	0.0226449	94	4e-14	76.8
FhSTRG.31539.1	FgSTRG.63085.2	200	203	0.985222	266	0.75188	94	2e-82	303
FhSTRG.45683.1	FgSTRG.81694.1	100	294	0.340136	3573	0.0279877	94	1e-36	152
FhSTRG.23816.1	FgSTRG.66100.1	882	914	0.964989	3028	0.291281	93.99	0	1332
FhSTRG.18924.1	FgSTRG.62392.1	616	1439	0.428075	1272	0.484277	93.99	0	933
FhSTRG.81157.1	FgSTRG.80550.1	216	386	0.559585	513	0.421053	93.98	7e-89	326
FhSTRG.46150.1	FgSTRG.63106.2	1113	1454	0.765475	1220	0.912295	93.98	0	1661
FhSTRG.11848.4	FgSTRG.78296.1	216	3306	0.0653358	1035	0.208696	93.98	2e-88	327
FhSTRG.61094.1	FgSTRG.82445.1	199	578	0.344291	514	0.38716	93.97	2e-80	298
FhSTRG.77081.1	FgSTRG.12362.1	182	330	0.551515	2041	0.089172	93.96	6e-74	276
FhSTRG.57162.1	FgSTRG.4265.1	149	1406	0.105974	1071	0.139122	93.96	3e-58	226
FhSTRG.59097.2	FgSTRG.85628.1	99	806	0.122829	937	0.105656	93.94	1e-35	150
FhSTRG.13981.1	FgSTRG.37987.1	66	352	0.1875	674	0.0979228	93.94	2e-20	99
FhSTRG.56390.1	FgSTRG.39945.1	214	790	0.270886	882	0.24263	93.93	5e-88	324
FhSTRG.74904.1	FgSTRG.84935.1	379	406	0.933498	458	0.827511	93.93	3e-162	569
FhSTRG.27358.1	FgSTRG.61956.1	511	1338	0.381913	2330	0.219313	93.93	0	773
FhSTRG.51196.1	FgSTRG.38209.1	181	550	0.329091	371	0.487871	93.92	1e-72	272
FhSTRG.9593.1	FgSTRG.29287.1	148	309	0.478964	212	0.698113	93.92	8e-58	222
FhSTRG.22304.4	FgSTRG.52800.1	329	700	0.47	3623	0.0908087	93.92	1e-139	496
FhSTRG.78728.1	FgSTRG.61186.1	1145	2904	0.394284	2396	0.47788	93.89	0	1725
FhSTRG.69249.1	FgSTRG.33923.1	393	945	0.415873	2063	0.190499	93.89	2e-168	592
FhSTRG.63109.1	FgSTRG.46697.1	311	898	0.346325	571	0.544658	93.89	8e-132	470
FhSTRG.6386.1	FgSTRG.42633.1	49	759	0.0645586	915	0.0535519	93.88	6e-13	75
FhSTRG.40268.1	FgSTRG.43894.2	163	694	0.23487	522	0.312261	93.87	1e-64	246
FhSTRG.48626.1	FgSTRG.27001.11	391	591	0.661591	1998	0.195696	93.86	1e-167	588
FhSTRG.60735.1	FgSTRG.74488.1	732	2149	0.340624	730	1.00274	93.85	0	1101
FhSTRG.31906.1	FgSTRG.37673.1	373	812	0.45936	431	0.865429	93.83	2e-157	555
FhSTRG.15846.1	FgSTRG.62018.1	551	1163	0.473775	3031	0.181788	93.83	0	826
FhSTRG.51306.1	FgSTRG.76442.1	469	539	0.87013	1813	0.258687	93.82	0	702
FhSTRG.42263.1	FgSTRG.64518.1	356	620	0.574194	1601	0.222361	93.82	5e-152	536
FhSTRG.3242.3	FgSTRG.35823.1	258	751	0.343542	394	0.654822	93.8	7e-107	387
FhSTRG.76207.1	FgSTRG.11567.1	274	312	0.878205	507	0.540434	93.8	2e-114	411
FhSTRG.1158.1	FgSTRG.56949.1	338	2255	0.149889	379	0.891821	93.79	1e-142	507
FhSTRG.31910.1	FgSTRG.51826.1	657	661	0.993949	1331	0.493614	93.76	0	987
FhSTRG.6161.1	FgSTRG.77732.1	64	400	0.16	2519	0.0254069	93.75	6e-20	97.1
FhSTRG.14202.2	FgSTRG.61529.1	160	4120	0.038835	254	0.629921	93.75	1e-61	239
FhSTRG.32763.1	FgSTRG.28635.1	176	332	0.53012	610	0.288525	93.75	1e-70	265
FhSTRG.44000.2	FgSTRG.58492.1	256	522	0.490421	1172	0.21843	93.75	2e-106	385
FhSTRG.10412.2	FgSTRG.2657.1	1376	2469	0.557311	1538	0.894668	93.75	0	2060
FhSTRG.55273.1	FgSTRG.44499.1	176	1124	0.156584	910	0.193407	93.75	2e-69	263
FhSTRG.37605.3	FgSTRG.18544.1	862	3489	0.247062	1490	0.578523	93.74	0	1293
FhSTRG.41417.4	FgSTRG.40452.1	1294	2918	0.443454	5306	0.243875	93.74	0	1927
FhSTRG.35307.1	FgSTRG.61182.1	510	562	0.907473	1833	0.278232	93.73	0	765
FhSTRG.79694.1	FgSTRG.47210.1	223	277	0.805054	728	0.306319	93.72	3e-91	333
FhSTRG.25336.1	FgSTRG.5344.1	1258	1258	1	1651	0.761962	93.72	0	1881
FhSTRG.18492.1	FgSTRG.11259.1	621	644	0.964286	3215	0.193157	93.72	0	924
FhSTRG.19068.4	FgSTRG.59403.1	589	1280	0.460156	2159	0.272811	93.72	0	870
FhSTRG.57486.2	FgSTRG.40755.1	827	1358	0.608984	1578	0.524081	93.71	0	1238
FhSTRG.12321.1	FgSTRG.79653.1	143	668	0.214072	1255	0.113944	93.71	1e-54	213
FhSTRG.43047.1	FgSTRG.79349.1	1336	2537	0.526606	1377	0.970225	93.71	0	1997
FhSTRG.22304.2	FgSTRG.52800.1	365	506	0.721344	3623	0.100745	93.7	7e-155	545
FhSTRG.37945.6	FgSTRG.16160.1	508	504	1.00794	1278	0.397496	93.7	0	758
FhSTRG.17642.1	FgSTRG.17541.2	301	407	0.739558	578	0.520761	93.69	4e-126	449
FhSTRG.5103.3	FgSTRG.27257.1	759	1282	0.592044	916	0.828603	93.68	0	1134
FhSTRG.30585.1	FgSTRG.31417.1	379	1300	0.291538	477	0.794549	93.67	4e-161	568
FhSTRG.43356.1	FgSTRG.21027.1	1626	2572	0.632193	3671	0.442931	93.67	0	2410
FhSTRG.4490.1	FgSTRG.29201.1	63	1564	0.0402813	1682	0.0374554	93.65	9e-19	95.3
FhSTRG.7960.1	FgSTRG.10249.1	63	1326	0.0475113	2175	0.0289655	93.65	8e-19	95.3
FhSTRG.55274.1	FgSTRG.44503.1	567	634	0.894322	1639	0.345943	93.65	0	848
FhSTRG.18863.10	FgSTRG.59956.1	677	937	0.722519	3984	0.16993	93.65	0	1005
FhSTRG.67341.1	FgSTRG.55202.1	1336	3480	0.383908	3367	0.396792	93.64	0	1989
FhSTRG.78232.1	FgSTRG.1034.1	409	1425	0.287018	1268	0.322555	93.64	2e-174	612
FhSTRG.72035.1	FgSTRG.69589.1	173	438	0.394977	301	0.574751	93.64	4e-67	254
FhSTRG.25173.5	FgSTRG.78337.1	408	1456	0.28022	2263	0.180292	93.63	7e-174	610
FhSTRG.12383.2	FgSTRG.57176.2	188	270	0.696296	530	0.354717	93.62	1e-75	281
FhSTRG.49963.5	FgSTRG.18596.1	47	300	0.156667	210	0.22381	93.62	3e-12	71.3
FhSTRG.7285.1	FgSTRG.30001.1	454	494	0.919028	473	0.959831	93.61	0	678
FhSTRG.80655.1	FgSTRG.50711.2	579	736	0.786685	579	1	93.61	0	859
FhSTRG.62959.1	FgSTRG.83957.1	297	743	0.399731	298	0.996644	93.6	2e-122	438
FhSTRG.52106.1	FgSTRG.82490.2	375	491	0.763747	539	0.695733	93.6	1e-156	551
FhSTRG.35868.1	FgSTRG.42878.1	344	686	0.501458	453	0.759382	93.6	3e-145	514
FhSTRG.60407.1	FgSTRG.52774.1	156	300	0.52	736	0.211957	93.59	1e-60	231
FhSTRG.61287.1	FgSTRG.24211.2	296	299	0.989967	721	0.410541	93.58	2e-123	440
FhSTRG.50266.1	FgSTRG.60009.1	483	996	0.48494	483	1	93.58	0	719
FhSTRG.43057.1	FgSTRG.29324.1	746	4108	0.181597	1020	0.731373	93.57	0	1109
FhSTRG.10412.3	FgSTRG.2652.1	202	2624	0.0769817	539	0.374768	93.56	9e-81	302
FhSTRG.24292.6	FgSTRG.22084.1	357	1278	0.279343	528	0.676136	93.56	5e-150	531
FhSTRG.15586.3	FgSTRG.13120.1	668	1091	0.612282	1328	0.503012	93.56	0	994
FhSTRG.71570.3	FgSTRG.47138.1	62	694	0.0893372	354	0.175141	93.55	1e-18	93.5
FhSTRG.28304.1	FgSTRG.55562.1	124	852	0.14554	2416	0.0513245	93.55	1e-45	183
FhSTRG.55392.1	FgSTRG.43944.2	310	410	0.756098	651	0.47619	93.55	6e-130	462
FhSTRG.39655.1	FgSTRG.4466.1	62	244	0.254098	725	0.0855172	93.55	5e-19	93.5
FhSTRG.29428.1	FgSTRG.39776.1	155	201	0.771144	575	0.269565	93.55	8e-61	231
FhSTRG.59409.1	FgSTRG.82361.1	975	1158	0.841969	4195	0.23242	93.54	0	1448
FhSTRG.30821.1	FgSTRG.22184.1	294	1045	0.28134	957	0.30721	93.54	4e-120	431
FhSTRG.3364.1	FgSTRG.31838.1	867	3522	0.246167	856	1.01285	93.54	0	1279
FhSTRG.58881.1	FgSTRG.47412.1	418	1012	0.413043	418	1	93.54	2e-177	621
FhSTRG.25324.9	FgSTRG.44898.2	1036	1029	1.0068	1036	1	93.53	0	1531
FhSTRG.9934.1	FgSTRG.14909.3	540	2764	0.195369	635	0.850394	93.52	0	798
FhSTRG.67366.1	FgSTRG.41076.1	216	884	0.244344	230	0.93913	93.52	8e-87	320
FhSTRG.75914.1	FgSTRG.42452.1	1603	3198	0.501251	2426	0.660758	93.51	0	2357
FhSTRG.78957.1	FgSTRG.45324.1	77	2086	0.0369128	934	0.0824411	93.51	1e-24	115
FhSTRG.71787.1	FgSTRG.78725.3	447	562	0.795374	443	1.00903	93.51	0	656
FhSTRG.65526.1	FgSTRG.34463.1	200	204	0.980392	1026	0.194932	93.5	8e-81	298
FhSTRG.31738.1	FgSTRG.56000.1	1614	4027	0.400795	1612	1.00124	93.49	0	2394
FhSTRG.72583.1	FgSTRG.64292.1	169	272	0.621324	482	0.350622	93.49	9e-67	252
FhSTRG.70165.1	FgSTRG.61552.1	353	665	0.530827	409	0.863081	93.48	5e-147	520
FhSTRG.17585.1	FgSTRG.40557.1	46	946	0.0486258	204	0.22549	93.48	3e-11	69.4
FhSTRG.10071.1	FgSTRG.67145.1	138	378	0.365079	485	0.284536	93.48	1e-52	206
FhSTRG.43977.1	FgSTRG.75426.1	138	247	0.558704	3032	0.0455145	93.48	6e-53	206
FhSTRG.11354.1	FgSTRG.40556.2	46	466	0.0987124	725	0.0634483	93.48	2e-11	69.4
FhSTRG.45390.1	FgSTRG.72760.1	429	656	0.653963	1566	0.273946	93.47	4e-178	623
FhSTRG.43064.1	FgSTRG.68582.1	321	1481	0.216745	326	0.984663	93.46	3e-133	475
FhSTRG.14208.2	FgSTRG.12254.2	306	1252	0.244409	1012	0.302372	93.46	1e-126	453
FhSTRG.7180.1	FgSTRG.8260.2	107	2878	0.0371786	3968	0.0269657	93.46	6e-38	159
FhSTRG.9738.1	FgSTRG.29975.1	214	429	0.498834	261	0.819923	93.46	1e-86	318
FhSTRG.39900.1	FgSTRG.19905.1	367	770	0.476623	2076	0.176782	93.46	1e-154	545
FhSTRG.10254.1	FgSTRG.55369.1	153	579	0.264249	362	0.422652	93.46	1e-58	226
FhSTRG.56326.1	FgSTRG.82942.1	489	593	0.824621	825	0.592727	93.46	0	721
FhSTRG.60007.2	FgSTRG.19572.2	886	2625	0.337524	3356	0.264005	93.45	0	1310
FhSTRG.13194.5	FgSTRG.59353.1	1130	1331	0.848986	1147	0.985179	93.45	0	1661
FhSTRG.46249.1	FgSTRG.5594.2	305	330	0.924242	3249	0.093875	93.44	3e-127	453
FhSTRG.74178.1	FgSTRG.82951.1	714	1556	0.458869	4819	0.148164	93.42	0	1055
FhSTRG.67911.1	FgSTRG.12116.1	501	1039	0.482194	889	0.563555	93.41	0	739
FhSTRG.71726.1	FgSTRG.53743.1	1260	1256	1.00318	1484	0.849057	93.41	0	1857
FhSTRG.15441.3	FgSTRG.42956.1	182	1805	0.100831	1659	0.109705	93.41	2e-71	270
FhSTRG.31478.1	FgSTRG.23851.1	91	357	0.254902	5980	0.0152174	93.41	1e-31	135
FhSTRG.76252.4	FgSTRG.36549.1	379	2018	0.18781	447	0.847875	93.4	4e-158	558
FhSTRG.9041.1	FgSTRG.18904.1	121	2850	0.0424561	296	0.408784	93.39	5e-44	180
FhSTRG.15719.1	FgSTRG.49425.1	136	3901	0.0348629	2227	0.0610687	93.38	1e-50	202
FhSTRG.15250.1	FgSTRG.6227.1	543	745	0.728859	822	0.660584	93.37	0	800
FhSTRG.23630.1	FgSTRG.62719.2	255	397	0.642317	448	0.569196	93.33	2e-104	377
FhSTRG.45277.1	FgSTRG.32699.1	330	474	0.696203	506	0.652174	93.33	1e-137	488
FhSTRG.35997.1	FgSTRG.77168.1	225	494	0.455466	1513	0.148711	93.33	6e-91	333
FhSTRG.46511.3	FgSTRG.77405.2	45	682	0.0659824	1876	0.0239872	93.33	9e-11	67.6
FhSTRG.59097.1	FgSTRG.85628.1	105	418	0.251196	937	0.11206	93.33	4e-37	154
FhSTRG.4909.1	FgSTRG.54420.1	150	436	0.344037	260	0.576923	93.33	4e-57	220
FhSTRG.65000.1	FgSTRG.61725.1	195	387	0.503876	1491	0.130785	93.33	9e-78	289
FhSTRG.18418.1	FgSTRG.64734.1	210	3552	0.0591216	834	0.251799	93.33	7e-83	309
FhSTRG.1020.1	FgSTRG.42271.1	793	1123	0.706144	1533	0.517286	93.32	0	1168
FhSTRG.42965.5	FgSTRG.42753.1	419	642	0.652648	539	0.777365	93.32	2e-176	617
FhSTRG.41318.1	FgSTRG.28822.2	344	753	0.456839	355	0.969014	93.31	2e-142	505
FhSTRG.59566.1	FgSTRG.26696.1	209	209	1	442	0.472851	93.3	1e-83	307
FhSTRG.22511.1	FgSTRG.58277.1	2177	2775	0.784505	2419	0.899959	93.29	0	3199
FhSTRG.35948.3	FgSTRG.981.3	164	1272	0.128931	686	0.239067	93.29	9e-63	241
FhSTRG.80796.1	FgSTRG.44249.1	268	1582	0.169406	268	1	93.28	1e-107	390
FhSTRG.78692.1	FgSTRG.72434.1	803	1264	0.635285	1166	0.688679	93.28	0	1182
FhSTRG.50401.1	FgSTRG.55961.1	536	565	0.948673	816	0.656863	93.28	0	784
FhSTRG.71192.3	FgSTRG.73836.1	682	1104	0.617754	782	0.872123	93.26	0	1003
FhSTRG.22083.1	FgSTRG.68120.1	267	1124	0.237544	305	0.87541	93.26	6e-109	394
FhSTRG.36318.1	FgSTRG.5340.1	89	321	0.277259	259	0.343629	93.26	1e-30	132
FhSTRG.28220.4	FgSTRG.55003.1	445	686	0.648688	802	0.554863	93.26	0	652
FhSTRG.79015.1	FgSTRG.16373.1	282	1089	0.258953	512	0.550781	93.26	1e-115	416
FhSTRG.11298.1	FgSTRG.30508.2	311	967	0.321613	317	0.981073	93.25	6e-128	457
FhSTRG.13271.1	FgSTRG.35314.2	443	886	0.5	1361	0.325496	93.23	0	652
FhSTRG.5238.1	FgSTRG.37803.1	192	206	0.932039	336	0.571429	93.23	2e-76	283
FhSTRG.25080.1	FgSTRG.19123.1	266	3591	0.0740741	2137	0.124474	93.23	7e-108	392
FhSTRG.46494.1	FgSTRG.8314.1	266	274	0.970803	1078	0.246753	93.23	5e-109	392
FhSTRG.10667.1	FgSTRG.7159.2	399	1404	0.284188	398	1.00251	93.23	1e-166	586
FhSTRG.66228.6	FgSTRG.2601.1	177	565	0.313274	309	0.572816	93.22	4e-68	257
FhSTRG.62204.1	FgSTRG.77357.1	1386	2044	0.678082	1782	0.777778	93.22	0	2032
FhSTRG.3146.1	FgSTRG.58531.1	295	1911	0.154369	2266	0.130185	93.22	3e-119	429
FhSTRG.38990.1	FgSTRG.77773.1	915	1784	0.512892	2399	0.381409	93.22	0	1347
FhSTRG.38183.1	FgSTRG.44221.1	162	291	0.556701	215	0.753488	93.21	7e-63	239
FhSTRG.39874.1	FgSTRG.50230.1	942	1088	0.865809	1027	0.917235	93.21	0	1386
FhSTRG.61309.1	FgSTRG.29540.1	265	572	0.463287	905	0.292818	93.21	4e-108	390
FhSTRG.49419.1	FgSTRG.13291.2	206	208	0.990385	562	0.366548	93.2	2e-82	303
FhSTRG.64502.1	FgSTRG.15527.3	323	793	0.407314	676	0.477811	93.19	1e-133	475
FhSTRG.79784.1	FgSTRG.47727.2	1293	2458	0.526037	2550	0.507059	93.19	0	1892
FhSTRG.30362.2	FgSTRG.10860.2	1322	3589	0.368348	2999	0.440814	93.19	0	1930
FhSTRG.37269.1	FgSTRG.28360.1	44	857	0.0513419	492	0.0894309	93.18	4e-10	65.8
FhSTRG.18187.1	FgSTRG.69612.1	396	1032	0.383721	399	0.992481	93.18	1e-165	582
FhSTRG.79794.1	FgSTRG.38339.1	132	210	0.628571	1355	0.097417	93.18	1e-49	195
FhSTRG.59270.1	FgSTRG.38936.2	468	1719	0.272251	530	0.883019	93.16	0	678
FhSTRG.76327.1	FgSTRG.45431.1	438	697	0.628407	637	0.687598	93.15	0	638
FhSTRG.13641.1	FgSTRG.59067.1	555	1488	0.372984	1210	0.458678	93.15	0	811
FhSTRG.5191.2	FgSTRG.18293.1	146	1048	0.139313	411	0.355231	93.15	5e-55	215
FhSTRG.60007.4	FgSTRG.19572.1	817	1578	0.517744	2653	0.307953	93.15	0	1194
FhSTRG.14181.2	FgSTRG.37842.1	554	696	0.795977	1415	0.391519	93.14	0	813
FhSTRG.63350.1	FgSTRG.6631.2	946	950	0.995789	963	0.982347	93.13	0	1384
FhSTRG.72971.1	FgSTRG.23338.1	524	882	0.594104	535	0.979439	93.13	0	769
FhSTRG.68892.8	FgSTRG.76187.1	465	4107	0.113221	911	0.510428	93.12	0	678
FhSTRG.78390.1	FgSTRG.12928.1	625	1650	0.378788	1026	0.609162	93.12	0	915
FhSTRG.61093.1	FgSTRG.46739.1	567	2255	0.251441	2106	0.269231	93.12	0	821
FhSTRG.14181.1	FgSTRG.37842.1	552	637	0.866562	1415	0.390106	93.12	0	809
FhSTRG.65720.1	FgSTRG.63111.1	581	1813	0.320463	579	1.00345	93.12	0	850
FhSTRG.53600.1	FgSTRG.21641.1	334	754	0.442971	379	0.881266	93.11	6e-137	486
FhSTRG.42206.1	FgSTRG.22523.3	653	1530	0.426797	747	0.874163	93.11	0	953
FhSTRG.39178.1	FgSTRG.41239.1	58	1167	0.0497001	1697	0.034178	93.1	2e-15	84.2
FhSTRG.40406.1	FgSTRG.74831.1	174	1767	0.098472	215	0.809302	93.1	5e-67	255
FhSTRG.21861.1	FgSTRG.52786.1	464	466	0.995708	550	0.843636	93.1	0	676
FhSTRG.12621.2	FgSTRG.40427.2	752	1221	0.615889	2815	0.26714	93.09	0	1094
FhSTRG.32345.1	FgSTRG.80985.1	1085	1210	0.896694	1083	1.00185	93.09	0	1580
FhSTRG.26997.1	FgSTRG.42735.2	304	409	0.743276	498	0.610442	93.09	2e-124	444
FhSTRG.38461.1	FgSTRG.63704.1	897	881	1.01816	2484	0.361111	93.09	0	1297
FhSTRG.2383.1	FgSTRG.28371.1	188	265	0.709434	272	0.691176	93.09	5e-74	276
FhSTRG.43683.1	FgSTRG.49789.2	592	696	0.850575	604	0.980132	93.07	0	865
FhSTRG.79549.1	FgSTRG.9006.2	722	719	1.00417	1218	0.592775	93.07	0	1051
FhSTRG.9083.1	FgSTRG.49144.1	389	431	0.902552	421	0.92399	93.06	2e-160	564
FhSTRG.72356.1	FgSTRG.41801.3	418	1263	0.330958	570	0.733333	93.06	2e-174	612
FhSTRG.28681.1	FgSTRG.9846.1	619	3910	0.158312	615	1.0065	93.05	0	900
FhSTRG.11239.1	FgSTRG.5816.1	590	926	0.637149	800	0.7375	93.05	0	839
FhSTRG.78449.1	FgSTRG.12113.1	302	773	0.390686	321	0.94081	93.05	1e-123	442
FhSTRG.15237.1	FgSTRG.51494.1	560	562	0.996441	1165	0.480687	93.04	0	817
FhSTRG.21781.1	FgSTRG.8475.1	502	1470	0.341497	1027	0.488802	93.03	0	730
FhSTRG.22027.1	FgSTRG.78720.1	802	882	0.909297	791	1.01391	93.02	0	1160
FhSTRG.77458.1	FgSTRG.66211.3	301	503	0.59841	799	0.376721	93.02	4e-122	436
FhSTRG.2472.2	FgSTRG.37243.1	43	3394	0.0126694	1113	0.0386343	93.02	6e-09	63.9
FhSTRG.6332.1	FgSTRG.55994.1	358	358	1	826	0.433414	93.02	8e-148	521
FhSTRG.58309.1	FgSTRG.30170.1	186	278	0.669065	258	0.72093	93.01	7e-73	272
FhSTRG.18925.1	FgSTRG.62391.1	300	1394	0.215208	956	0.313808	93	3e-122	438
FhSTRG.533.1	FgSTRG.79786.1	428	561	0.762923	468	0.91453	92.99	6e-176	616
FhSTRG.73630.2	FgSTRG.41945.1	271	4163	0.0650973	2121	0.12777	92.99	2e-108	394
FhSTRG.36527.2	FgSTRG.80320.1	328	3142	0.104392	471	0.696391	92.99	2e-133	477
FhSTRG.20226.1	FgSTRG.67776.1	242	1528	0.158377	1344	0.18006	92.98	1e-96	353
FhSTRG.77923.1	FgSTRG.11381.2	299	448	0.667411	312	0.958333	92.98	4e-122	436
FhSTRG.26583.1	FgSTRG.58716.1	398	2933	0.135697	938	0.424307	92.96	4e-164	579
FhSTRG.5540.1	FgSTRG.39593.1	824	2174	0.379025	823	1.00122	92.96	0	1184
FhSTRG.59356.1	FgSTRG.30898.2	440	925	0.475676	436	1.00917	92.95	0	638
FhSTRG.54859.1	FgSTRG.34885.1	369	496	0.743952	367	1.00545	92.95	2e-150	531
FhSTRG.23205.3	FgSTRG.38313.1	354	1586	0.223203	1747	0.202633	92.94	6e-145	514
FhSTRG.72833.1	FgSTRG.49824.1	255	256	0.996094	839	0.303933	92.94	8e-102	368
FhSTRG.38926.1	FgSTRG.49706.2	410	483	0.848861	410	1	92.93	2e-170	597
FhSTRG.70853.1	FgSTRG.30508.2	311	2157	0.144182	317	0.981073	92.93	7e-126	451
FhSTRG.13194.2	FgSTRG.59353.1	920	3000	0.306667	1147	0.802092	92.93	0	1323
FhSTRG.38203.1	FgSTRG.20170.1	113	334	0.338323	345	0.327536	92.92	1e-40	165
FhSTRG.20572.2	FgSTRG.43789.1	325	761	0.42707	498	0.65261	92.92	5e-133	473
FhSTRG.31812.1	FgSTRG.34722.1	353	394	0.895939	1040	0.339423	92.92	9e-143	505
FhSTRG.33192.1	FgSTRG.51151.1	268	863	0.310545	3078	0.0870695	92.91	6e-108	390
FhSTRG.77941.1	FgSTRG.3607.1	141	460	0.306522	654	0.215596	92.91	1e-52	206
FhSTRG.62620.1	FgSTRG.58173.1	296	479	0.617954	296	1	92.91	7e-120	429
FhSTRG.68459.1	FgSTRG.44280.1	395	516	0.765504	395	1	92.91	3e-163	573
FhSTRG.31812.3	FgSTRG.34722.1	352	592	0.594595	1040	0.338462	92.9	5e-142	503
FhSTRG.80825.1	FgSTRG.75077.1	183	377	0.485411	1397	0.130995	92.9	4e-71	267
FhSTRG.45336.1	FgSTRG.28822.2	352	2103	0.16738	355	0.991549	92.9	1e-143	510
FhSTRG.61713.1	FgSTRG.32962.1	253	573	0.441536	407	0.621622	92.89	8e-100	363
FhSTRG.61713.3	FgSTRG.32962.1	253	647	0.391036	407	0.621622	92.89	9e-100	363
FhSTRG.330.1	FgSTRG.35606.1	1097	5224	0.209992	1475	0.743729	92.89	0	1587
FhSTRG.65923.1	FgSTRG.27001.11	435	459	0.947712	1998	0.217718	92.87	6e-180	628
FhSTRG.76679.4	FgSTRG.38844.1	728	1193	0.610226	931	0.781955	92.86	0	1050
FhSTRG.77848.1	FgSTRG.4102.1	70	2320	0.0301724	557	0.125673	92.86	3e-20	100
FhSTRG.31607.1	FgSTRG.34604.1	546	732	0.745902	637	0.857143	92.86	0	785
FhSTRG.76779.1	FgSTRG.45024.1	112	298	0.375839	2643	0.0423761	92.86	5e-40	163
FhSTRG.68422.1	FgSTRG.13318.1	490	637	0.769231	887	0.552424	92.86	0	712
FhSTRG.48659.1	FgSTRG.27016.1	237	275	0.861818	245	0.967347	92.83	1e-94	344
FhSTRG.24765.1	FgSTRG.44831.1	321	364	0.881868	381	0.84252	92.83	4e-131	466
FhSTRG.72905.1	FgSTRG.5879.1	237	731	0.324213	1546	0.153299	92.83	4e-94	344
FhSTRG.23450.1	FgSTRG.23941.1	348	584	0.59589	550	0.632727	92.82	1e-142	505
FhSTRG.22125.1	FgSTRG.36146.1	181	1128	0.160461	241	0.751037	92.82	6e-69	261
FhSTRG.77862.1	FgSTRG.51522.1	1100	1635	0.672783	3491	0.315096	92.82	0	1585
FhSTRG.34357.1	FgSTRG.10655.1	376	391	0.961637	397	0.947103	92.82	5e-155	545
FhSTRG.16910.1	FgSTRG.40111.3	584	1360	0.429412	2143	0.272515	92.81	0	845
FhSTRG.79541.1	FgSTRG.71922.1	598	781	0.765685	600	0.996667	92.81	0	865
FhSTRG.2688.3	FgSTRG.72760.1	431	1335	0.322846	1566	0.275223	92.81	2e-173	608
FhSTRG.65965.1	FgSTRG.34470.1	459	779	0.589217	463	0.991361	92.81	0	662
FhSTRG.76119.2	FgSTRG.28819.1	236	671	0.351714	235	1.00426	92.8	5e-93	340
FhSTRG.38474.1	FgSTRG.36795.2	1124	1876	0.599147	9646	0.116525	92.79	0	1616
FhSTRG.50227.1	FgSTRG.17670.1	319	1502	0.212383	1384	0.230491	92.79	8e-129	460
FhSTRG.65403.1	FgSTRG.40020.1	886	6887	0.128648	1628	0.544226	92.78	0	1279
FhSTRG.26883.1	FgSTRG.20018.1	249	652	0.381902	385	0.646753	92.77	1e-98	359
FhSTRG.46134.1	FgSTRG.53121.3	511	958	0.533403	511	1	92.76	0	736
FhSTRG.40181.1	FgSTRG.22122.1	911	2470	0.368826	1455	0.626117	92.76	0	1314
FhSTRG.71639.1	FgSTRG.49918.1	290	1172	0.24744	1062	0.27307	92.76	4e-116	418
FhSTRG.46533.1	FgSTRG.46654.1	661	662	0.998489	2157	0.306444	92.74	0	953
FhSTRG.68957.1	FgSTRG.83319.1	124	905	0.137017	812	0.152709	92.74	1e-44	180
FhSTRG.23679.1	FgSTRG.46699.1	303	308	0.983766	778	0.38946	92.74	3e-122	436
FhSTRG.8065.1	FgSTRG.4743.1	440	2548	0.172684	965	0.455959	92.73	3e-179	628
FhSTRG.64563.7	FgSTRG.15368.1	509	508	1.00197	842	0.604513	92.73	0	732
FhSTRG.71439.1	FgSTRG.21948.1	110	277	0.397112	236	0.466102	92.73	2e-38	158
FhSTRG.8065.2	FgSTRG.4743.1	440	2182	0.20165	965	0.455959	92.73	3e-179	628
FhSTRG.8075.2	FgSTRG.26235.1	591	781	0.756722	4658	0.126878	92.72	0	854
FhSTRG.8075.5	FgSTRG.26235.1	591	1452	0.407025	4658	0.126878	92.72	0	854
FhSTRG.22003.1	FgSTRG.72039.3	756	2373	0.318584	753	1.00398	92.72	0	1085
FhSTRG.3332.1	FgSTRG.49255.1	151	277	0.545126	295	0.511864	92.72	9e-57	219
FhSTRG.63297.1	FgSTRG.15772.1	288	536	0.537313	294	0.979592	92.71	2e-115	414
FhSTRG.5510.1	FgSTRG.15902.1	535	1063	0.503293	1226	0.436378	92.71	0	771
FhSTRG.39144.1	FgSTRG.28989.2	466	611	0.762684	548	0.850365	92.7	0	673
FhSTRG.56912.1	FgSTRG.42072.1	424	1765	0.240227	4901	0.086513	92.69	9e-174	610
FhSTRG.57264.1	FgSTRG.32151.1	219	340	0.644118	442	0.495475	92.69	4e-86	316
FhSTRG.4296.1	FgSTRG.5744.1	41	2494	0.0164395	1281	0.0320062	92.68	6e-08	60.2
FhSTRG.38140.1	FgSTRG.1754.1	41	1658	0.0247286	1199	0.0341952	92.68	4e-08	60.2
FhSTRG.16509.1	FgSTRG.76994.1	123	1272	0.0966981	1035	0.118841	92.68	3e-43	176
FhSTRG.42183.1	FgSTRG.31086.1	300	2975	0.10084	846	0.35461	92.67	1e-119	431
FhSTRG.30362.7	FgSTRG.10859.1	436	2489	0.175171	525	0.830476	92.66	4e-178	625
FhSTRG.36781.1	FgSTRG.66327.1	259	840	0.308333	259	1	92.66	6e-103	374
FhSTRG.14262.1	FgSTRG.62692.1	177	223	0.793722	952	0.185924	92.66	5e-68	255
FhSTRG.68246.2	FgSTRG.49918.2	572	1258	0.45469	1187	0.481887	92.66	0	822
FhSTRG.38748.1	FgSTRG.13344.1	313	420	0.745238	2080	0.150481	92.65	6e-125	446
FhSTRG.29249.1	FgSTRG.30260.1	394	406	0.970443	742	0.530997	92.64	1e-161	568
FhSTRG.60246.1	FgSTRG.45860.1	530	1119	0.473637	532	0.996241	92.64	0	760
FhSTRG.2768.1	FgSTRG.30665.1	788	1634	0.482252	1306	0.603369	92.64	0	1110
FhSTRG.23733.3	FgSTRG.78725.1	462	812	0.568966	455	1.01538	92.64	0	658
FhSTRG.74673.1	FgSTRG.59943.1	190	227	0.837004	522	0.363985	92.63	2e-72	270
FhSTRG.72829.1	FgSTRG.36135.1	407	1094	0.372029	1082	0.376155	92.63	1e-165	582
FhSTRG.34974.1	FgSTRG.10127.1	1167	1479	0.789047	1797	0.649416	92.63	0	1668
FhSTRG.52222.1	FgSTRG.6988.1	122	1800	0.0677778	1094	0.111517	92.62	1e-42	174
FhSTRG.488.1	FgSTRG.336.1	461	4630	0.099568	9873	0.046693	92.62	0	649
FhSTRG.31676.2	FgSTRG.54655.2	122	838	0.145585	300	0.406667	92.62	2e-43	176
FhSTRG.1050.1	FgSTRG.23806.1	257	1043	0.246405	2801	0.0917529	92.61	3e-101	368
FhSTRG.21855.1	FgSTRG.58334.1	257	1881	0.136629	1843	0.139447	92.61	2e-101	370
FhSTRG.58896.1	FgSTRG.78859.1	297	464	0.640086	1007	0.294935	92.59	3e-118	424
FhSTRG.6447.1	FgSTRG.69745.1	243	242	1.00413	373	0.651475	92.59	9e-96	348
FhSTRG.28860.7	FgSTRG.72523.1	54	1773	0.0304569	2223	0.0242915	92.59	1e-13	78.7
FhSTRG.5810.1	FgSTRG.67960.1	310	560	0.553571	1535	0.201954	92.58	8e-125	446
FhSTRG.51287.1	FgSTRG.15790.1	418	418	1	424	0.985849	92.58	1e-166	584
FhSTRG.61198.1	FgSTRG.65251.1	269	2287	0.117621	267	1.00749	92.57	7e-106	385
FhSTRG.13928.1	FgSTRG.32504.1	295	486	0.606996	291	1.01375	92.54	1e-116	418
FhSTRG.80884.1	FgSTRG.64357.2	134	801	0.167291	295	0.454237	92.54	2e-48	193
FhSTRG.35355.5	FgSTRG.70298.1	1126	3235	0.348068	1570	0.717197	92.54	0	1587
FhSTRG.66915.1	FgSTRG.377.1	254	256	0.992188	498	0.51004	92.52	1e-100	364
FhSTRG.29833.2	FgSTRG.58033.1	428	5795	0.0738568	884	0.484163	92.52	3e-173	610
FhSTRG.2101.1	FgSTRG.81658.3	361	660	0.54697	359	1.00557	92.52	1e-143	508
FhSTRG.54788.5	FgSTRG.18921.1	214	858	0.249417	1338	0.15994	92.52	2e-82	305
FhSTRG.26913.1	FgSTRG.47093.1	320	4844	0.0660611	793	0.403531	92.5	9e-128	459
FhSTRG.21151.1	FgSTRG.17541.2	292	673	0.433878	578	0.50519	92.47	7e-116	416
FhSTRG.61518.1	FgSTRG.35314.2	478	477	1.0021	1361	0.351212	92.47	0	682
FhSTRG.67267.1	FgSTRG.34111.1	1379	2476	0.556947	1545	0.892557	92.46	0	1962
FhSTRG.38447.1	FgSTRG.42568.1	199	211	0.943128	552	0.360507	92.46	2e-76	283
FhSTRG.11535.1	FgSTRG.58722.1	53	1633	0.0324556	1533	0.0345727	92.45	4e-13	76.8
FhSTRG.24571.1	FgSTRG.42291.1	53	2872	0.018454	518	0.102317	92.45	6e-13	76.8
FhSTRG.13300.1	FgSTRG.25547.2	609	653	0.932619	606	1.00495	92.45	0	863
FhSTRG.80680.2	FgSTRG.55003.2	543	622	0.87299	842	0.644893	92.45	0	776
FhSTRG.18911.1	FgSTRG.42568.1	106	1088	0.0974265	552	0.192029	92.45	4e-36	152
FhSTRG.56660.1	FgSTRG.59560.1	673	1010	0.666337	1212	0.555281	92.42	0	957
FhSTRG.22125.4	FgSTRG.36146.1	158	898	0.175947	241	0.655602	92.41	7e-58	224
FhSTRG.4523.1	FgSTRG.58127.1	79	3189	0.0247727	1496	0.0528075	92.41	2e-23	111
FhSTRG.59355.1	FgSTRG.45440.1	632	1550	0.407742	1294	0.488408	92.41	0	900
FhSTRG.2086.1	FgSTRG.9243.1	158	1666	0.0948379	4959	0.0318613	92.41	1e-57	224
FhSTRG.13662.1	FgSTRG.78383.1	421	1070	0.393458	14476	0.0290826	92.4	4e-170	597
FhSTRG.14927.1	FgSTRG.64461.1	342	1419	0.241015	342	1	92.4	4e-136	484
FhSTRG.890.1	FgSTRG.51973.2	1369	2751	0.497637	2062	0.663919	92.4	0	1949
FhSTRG.71080.7	FgSTRG.38845.3	762	992	0.768145	999	0.762763	92.39	0	1079
FhSTRG.54625.1	FgSTRG.64886.1	92	430	0.213953	827	0.111245	92.39	2e-30	132
FhSTRG.65591.1	FgSTRG.12254.3	276	838	0.329356	1012	0.272727	92.39	4e-109	394
FhSTRG.74232.1	FgSTRG.22929.1	2116	2142	0.987862	2395	0.883507	92.39	0	2976
FhSTRG.73749.1	FgSTRG.46525.1	210	2101	0.0999524	723	0.290456	92.38	9e-80	298
FhSTRG.34684.3	FgSTRG.72404.1	380	1223	0.310711	1024	0.371094	92.37	1e-151	536
FhSTRG.76732.1	FgSTRG.23210.1	471	676	0.696746	1656	0.28442	92.36	0	671
FhSTRG.250.2	FgSTRG.7379.1	405	959	0.422315	461	0.878525	92.35	5e-164	577
FhSTRG.64210.1	FgSTRG.85325.2	209	996	0.209839	1276	0.163793	92.34	4e-80	298
FhSTRG.56550.1	FgSTRG.68987.2	1081	1097	0.985415	1233	0.876723	92.32	0	1537
FhSTRG.41570.2	FgSTRG.39707.2	377	751	0.501997	379	0.994723	92.31	6e-152	536
FhSTRG.80368.1	FgSTRG.79410.3	572	837	0.683393	572	1	92.31	0	811
FhSTRG.47127.1	FgSTRG.35954.1	182	1254	0.145136	973	0.18705	92.31	3e-68	259
FhSTRG.10502.4	FgSTRG.14777.1	52	1221	0.042588	2188	0.023766	92.31	3e-12	73.1
FhSTRG.10008.2	FgSTRG.30632.2	780	1185	0.658228	833	0.936375	92.31	0	1092
FhSTRG.11279.2	FgSTRG.79724.1	701	2099	0.333969	977	0.717503	92.3	0	992
FhSTRG.11279.3	FgSTRG.79724.1	701	2055	0.341119	977	0.717503	92.3	0	992
FhSTRG.61748.1	FgSTRG.23261.1	856	1604	0.533666	873	0.980527	92.29	0	1197
FhSTRG.12552.1	FgSTRG.39104.1	1167	1328	0.878765	1149	1.01567	92.29	0	1639
FhSTRG.15430.1	FgSTRG.68936.1	803	2159	0.371931	1009	0.795837	92.28	0	1127
FhSTRG.20683.2	FgSTRG.37981.1	945	1234	0.765802	941	1.00425	92.28	0	1315
FhSTRG.77420.1	FgSTRG.80966.1	453	1574	0.287802	454	0.997797	92.27	0	640
FhSTRG.10668.3	FgSTRG.50687.1	427	1254	0.34051	783	0.545338	92.27	5e-170	597
FhSTRG.4625.1	FgSTRG.65859.1	220	264	0.833333	488	0.45082	92.27	2e-83	307
FhSTRG.73515.1	FgSTRG.25884.3	207	683	0.303075	207	1	92.27	4e-79	294
FhSTRG.10031.11	FgSTRG.83202.1	1488	1695	0.877876	6861	0.216878	92.27	0	2104
FhSTRG.29793.1	FgSTRG.29156.7	220	221	0.995475	1223	0.179886	92.27	3e-85	313
FhSTRG.57469.1	FgSTRG.50191.2	207	317	0.652997	988	0.209514	92.27	8e-78	289
FhSTRG.16954.1	FgSTRG.11153.1	529	608	0.870066	688	0.768895	92.25	0	747
FhSTRG.2102.2	FgSTRG.56205.1	490	491	0.997963	552	0.887681	92.24	0	689
FhSTRG.38572.5	FgSTRG.65999.1	2990	4395	0.680319	4381	0.682493	92.24	0	4224
FhSTRG.53249.1	FgSTRG.68869.2	245	309	0.79288	349	0.702006	92.24	1e-95	348
FhSTRG.38739.1	FgSTRG.35930.1	386	441	0.875283	403	0.957816	92.23	8e-154	542
FhSTRG.45073.1	FgSTRG.16413.1	489	897	0.545151	553	0.884268	92.23	0	693
FhSTRG.60170.1	FgSTRG.49607.1	527	2633	0.200152	875	0.602286	92.22	0	741
FhSTRG.62233.1	FgSTRG.34947.1	463	731	0.633379	943	0.490986	92.22	0	654
FhSTRG.45396.1	FgSTRG.56333.1	1541	3230	0.47709	1613	0.955363	92.21	0	2174
FhSTRG.49917.1	FgSTRG.10210.1	77	671	0.114754	1262	0.0610143	92.21	5e-23	108
FhSTRG.2768.2	FgSTRG.30665.1	1103	1725	0.63942	1306	0.844564	92.2	0	1524
FhSTRG.10528.1	FgSTRG.970.2	333	367	0.907357	672	0.495536	92.19	1e-131	468
FhSTRG.8847.8	FgSTRG.43401.1	64	742	0.0862534	1181	0.0541914	92.19	6e-18	91.6
FhSTRG.80680.5	FgSTRG.16202.2	512	1160	0.441379	833	0.614646	92.19	0	715
FhSTRG.36242.1	FgSTRG.4280.1	845	2207	0.382873	842	1.00356	92.19	0	1184
FhSTRG.49366.3	FgSTRG.44180.1	166	1502	0.110519	1342	0.123696	92.17	2e-60	233
FhSTRG.8412.1	FgSTRG.73921.1	613	1679	0.365098	602	1.01827	92.17	0	856
FhSTRG.19768.1	FgSTRG.62756.2	319	516	0.618217	506	0.630435	92.16	9e-124	442
FhSTRG.49109.1	FgSTRG.35017.1	485	705	0.687943	777	0.624196	92.16	0	682
FhSTRG.31179.2	FgSTRG.38431.1	51	1570	0.0324841	1982	0.0257316	92.16	2e-11	71.3
FhSTRG.3880.1	FgSTRG.56974.1	268	1689	0.158674	268	1	92.16	3e-103	375
FhSTRG.69808.1	FgSTRG.10071.1	268	269	0.996283	1415	0.189399	92.16	4e-105	379
FhSTRG.24347.1	FgSTRG.74268.2	446	1417	0.314749	1831	0.243583	92.15	5e-180	630
FhSTRG.43685.1	FgSTRG.5113.1	548	1524	0.35958	1004	0.545817	92.15	0	771
FhSTRG.43104.4	FgSTRG.45988.1	1056	1672	0.631579	1044	1.01149	92.14	0	1476
FhSTRG.46494.4	FgSTRG.8315.1	280	2185	0.128146	291	0.962199	92.14	3e-109	396
FhSTRG.33024.1	FgSTRG.21869.1	343	859	0.399302	959	0.357664	92.13	3e-135	481
FhSTRG.18863.8	FgSTRG.59956.1	1309	2960	0.44223	3984	0.328564	92.13	0	1842
FhSTRG.4279.2	FgSTRG.10183.1	178	509	0.349705	431	0.412993	92.13	6e-66	250
FhSTRG.72356.2	FgSTRG.22286.1	292	1187	0.245998	504	0.579365	92.12	6e-114	411
FhSTRG.62917.4	FgSTRG.66033.1	241	1080	0.223148	249	0.967871	92.12	8e-93	340
FhSTRG.43665.1	FgSTRG.56073.1	241	1513	0.159286	2993	0.0805212	92.12	4e-92	339
FhSTRG.47333.2	FgSTRG.81521.1	330	787	0.419314	1355	0.243542	92.12	1e-129	462
FhSTRG.76679.1	FgSTRG.31332.1	570	1226	0.464927	547	1.04205	92.11	0	782
FhSTRG.73511.2	FgSTRG.27398.2	279	1132	0.246466	278	1.0036	92.11	4e-106	385
FhSTRG.42688.1	FgSTRG.34604.1	583	584	0.998288	637	0.915228	92.11	0	819
FhSTRG.12722.1	FgSTRG.61721.1	317	563	0.563055	883	0.359003	92.11	8e-125	446
FhSTRG.38356.2	FgSTRG.62988.1	253	564	0.448582	3306	0.0765275	92.09	1e-97	355
FhSTRG.26209.1	FgSTRG.22370.1	215	732	0.293716	227	0.947137	92.09	7e-82	303
FhSTRG.9868.7	FgSTRG.33615.1	759	759	1	820	0.92561	92.09	0	1068
FhSTRG.9990.1	FgSTRG.30649.1	1339	1811	0.739371	3823	0.350248	92.08	0	1868
FhSTRG.37533.1	FgSTRG.20949.1	947	4951	0.191274	1015	0.933005	92.08	0	1330
FhSTRG.44254.1	FgSTRG.18163.1	101	3419	0.0295408	955	0.105759	92.08	3e-32	141
FhSTRG.56791.1	FgSTRG.67510.1	1313	3801	0.345435	2356	0.557301	92.08	0	1844
FhSTRG.54425.1	FgSTRG.43497.1	985	1011	0.974283	1125	0.875556	92.08	0	1386
FhSTRG.15725.1	FgSTRG.51257.1	719	2519	0.285431	942	0.76327	92.07	0	1013
FhSTRG.20529.1	FgSTRG.21237.2	807	982	0.821792	3441	0.234525	92.07	0	1133
FhSTRG.72356.4	FgSTRG.22286.2	328	1261	0.260111	534	0.614232	92.07	6e-129	460
FhSTRG.61744.1	FgSTRG.74023.1	580	565	1.02655	634	0.914826	92.07	0	798
FhSTRG.53541.1	FgSTRG.17321.1	315	4052	0.0777394	313	1.00639	92.06	8e-123	442
FhSTRG.67598.1	FgSTRG.80174.1	340	451	0.75388	707	0.480905	92.06	6e-135	479
FhSTRG.69118.2	FgSTRG.5344.1	1648	2179	0.75631	1651	0.998183	92.05	0	2285
FhSTRG.22085.1	FgSTRG.68120.1	302	1847	0.163508	305	0.990164	92.05	1e-117	424
FhSTRG.53003.1	FgSTRG.5532.1	516	2317	0.222702	994	0.519115	92.05	0	721
FhSTRG.31905.2	FgSTRG.50687.3	390	1259	0.30977	790	0.493671	92.05	6e-154	544
FhSTRG.15886.1	FgSTRG.30505.1	604	646	0.934985	1394	0.433286	92.05	0	843
FhSTRG.14543.1	FgSTRG.16919.1	879	2775	0.316757	2384	0.368708	92.04	0	1216
FhSTRG.61463.1	FgSTRG.5209.1	490	1333	0.367592	862	0.568445	92.04	0	680
FhSTRG.3078.1	FgSTRG.8428.1	439	975	0.450256	1237	0.354891	92.03	4e-175	614
FhSTRG.3364.2	FgSTRG.31838.1	351	1344	0.261161	856	0.410047	92.02	1e-135	483
FhSTRG.62338.1	FgSTRG.47745.1	351	562	0.624555	1035	0.33913	92.02	1e-137	488
FhSTRG.48310.1	FgSTRG.25661.1	564	681	0.828194	566	0.996466	92.02	0	789
FhSTRG.12771.2	FgSTRG.64699.1	776	1487	0.521856	1614	0.480793	92.01	0	1070
FhSTRG.50930.1	FgSTRG.82320.1	175	695	0.251799	533	0.32833	92	1e-64	246
FhSTRG.9473.1	FgSTRG.68747.1	200	288	0.694444	509	0.392927	92	2e-74	278
FhSTRG.49306.1	FgSTRG.84698.1	100	510	0.196078	289	0.346021	92	4e-33	141
FhSTRG.44065.1	FgSTRG.81347.2	200	315	0.634921	216	0.925926	92	6e-74	276
FhSTRG.54000.1	FgSTRG.53956.6	836	1416	0.590395	961	0.869927	91.99	0	1158
FhSTRG.16339.5	FgSTRG.29654.1	487	7130	0.0683029	662	0.73565	91.99	0	675
FhSTRG.78255.1	FgSTRG.41962.3	836	1132	0.738516	892	0.93722	91.99	0	1158
FhSTRG.48567.1	FgSTRG.68420.1	637	2345	0.271642	654	0.974006	91.99	0	891
FhSTRG.50727.1	FgSTRG.59988.1	362	1447	0.250173	2188	0.165448	91.99	4e-141	501
FhSTRG.59138.1	FgSTRG.2795.2	474	1196	0.396321	884	0.536199	91.98	0	662
FhSTRG.49063.4	FgSTRG.82473.1	611	8020	0.0761845	1249	0.489191	91.98	0	856
FhSTRG.15552.1	FgSTRG.22107.1	399	454	0.878855	1748	0.228261	91.98	3e-158	556
FhSTRG.72993.1	FgSTRG.7700.1	685	2237	0.306214	685	1	91.97	0	959
FhSTRG.47582.1	FgSTRG.100.1	224	575	0.389565	5098	0.0439388	91.96	2e-85	315
FhSTRG.34249.1	FgSTRG.21860.1	2364	2345	1.0081	7562	0.312616	91.96	0	3260
FhSTRG.41117.1	FgSTRG.3721.1	336	2435	0.137988	1035	0.324638	91.96	6e-132	472
FhSTRG.41117.2	FgSTRG.3721.1	336	2451	0.137087	1035	0.324638	91.96	6e-132	472
FhSTRG.19068.7	FgSTRG.59403.1	261	686	0.380466	2159	0.120889	91.95	3e-100	364
FhSTRG.69568.1	FgSTRG.11074.1	733	2386	0.307209	1725	0.424928	91.95	0	1009
FhSTRG.11181.2	FgSTRG.71981.1	87	1708	0.0509368	1538	0.056567	91.95	2e-26	121
FhSTRG.46062.1	FgSTRG.53956.3	658	716	0.918994	929	0.708288	91.95	0	909
FhSTRG.33496.1	FgSTRG.5757.1	161	2011	0.0800597	5655	0.0284704	91.93	1e-57	224
FhSTRG.40354.1	FgSTRG.24636.1	198	7110	0.0278481	1069	0.18522	91.92	4e-73	278
FhSTRG.78056.1	FgSTRG.70359.1	359	573	0.626527	358	1.00279	91.92	2e-140	497
FhSTRG.23348.1	FgSTRG.12419.1	421	419	1.00477	448	0.939732	91.92	3e-167	586
FhSTRG.47082.1	FgSTRG.55275.1	74	4770	0.0155136	521	0.142035	91.89	2e-20	102
FhSTRG.3785.1	FgSTRG.49563.1	74	2493	0.0296831	1687	0.0438648	91.89	9e-21	102
FhSTRG.65469.1	FgSTRG.70566.1	222	434	0.511521	224	0.991071	91.89	2e-84	311
FhSTRG.20439.1	FgSTRG.38799.1	1182	2232	0.52957	2901	0.407446	91.88	0	1640
FhSTRG.77852.11	FgSTRG.52821.1	160	818	0.195599	220	0.727273	91.88	6e-58	224
FhSTRG.58759.1	FgSTRG.70359.1	357	501	0.712575	358	0.997207	91.88	9e-139	492
FhSTRG.79404.1	FgSTRG.81304.1	418	599	0.69783	1076	0.388476	91.87	3e-164	577
FhSTRG.35697.1	FgSTRG.63395.1	529	919	0.575626	2208	0.239583	91.87	0	713
FhSTRG.23733.1	FgSTRG.64685.1	983	1367	0.719093	976	1.00717	91.86	0	1358
FhSTRG.7410.3	FgSTRG.78288.3	454	965	0.470466	681	0.666667	91.85	0	634
FhSTRG.14020.1	FgSTRG.43819.1	760	1062	0.715631	1164	0.652921	91.84	0	1048
FhSTRG.64212.1	FgSTRG.80073.3	98	3387	0.0289342	7732	0.0126746	91.84	3e-31	137
FhSTRG.785.1	FgSTRG.64537.3	1004	989	1.01517	993	1.01108	91.83	0	1369
FhSTRG.10406.1	FgSTRG.2674.1	1016	1165	0.872103	1001	1.01499	91.83	0	1402
FhSTRG.55598.3	FgSTRG.24014.1	538	1952	0.275615	538	1	91.82	0	743
FhSTRG.57435.1	FgSTRG.41984.1	110	256	0.429688	6817	0.0161361	91.82	2e-37	154
FhSTRG.34093.1	FgSTRG.44679.3	159	408	0.389706	822	0.193431	91.82	1e-57	222
FhSTRG.2522.1	FgSTRG.81897.2	391	581	0.672978	987	0.39615	91.82	1e-152	538
FhSTRG.55598.4	FgSTRG.24014.1	538	1984	0.271169	538	1	91.82	0	743
FhSTRG.53261.1	FgSTRG.68634.1	232	558	0.415771	661	0.350983	91.81	1e-87	322
FhSTRG.54925.4	FgSTRG.72155.1	244	938	0.260128	244	1	91.8	2e-92	339
FhSTRG.11011.1	FgSTRG.28734.1	122	699	0.174535	879	0.138794	91.8	2e-41	169
FhSTRG.34453.1	FgSTRG.35775.1	402	1308	0.307339	1427	0.28171	91.79	2e-158	558
FhSTRG.23120.1	FgSTRG.61247.1	255	1083	0.235457	888	0.287162	91.76	3e-96	351
FhSTRG.71880.1	FgSTRG.83988.1	1105	2910	0.379725	1094	1.01005	91.76	0	1522
FhSTRG.79067.1	FgSTRG.20453.1	995	1596	0.623434	987	1.00811	91.76	0	1371
FhSTRG.15679.1	FgSTRG.68316.1	376	1038	0.362235	3480	0.108046	91.76	7e-148	523
FhSTRG.53503.2	FgSTRG.68986.2	1068	1690	0.631953	1200	0.89	91.76	0	1485
FhSTRG.14243.1	FgSTRG.77143.1	315	498	0.63253	4680	0.0673077	91.75	4e-122	436
FhSTRG.32044.1	FgSTRG.40111.2	1575	2699	0.583549	2099	0.750357	91.75	0	2156
FhSTRG.80017.2	FgSTRG.48537.1	436	513	0.849903	961	0.453694	91.74	4e-172	603
FhSTRG.35332.1	FgSTRG.18386.2	460	1855	0.247978	1539	0.298895	91.74	0	638
FhSTRG.43564.1	FgSTRG.85465.1	109	484	0.225207	998	0.109218	91.74	2e-36	152
FhSTRG.8669.1	FgSTRG.15379.1	133	6568	0.0202497	326	0.407975	91.73	2e-45	185
FhSTRG.44493.1	FgSTRG.76618.1	423	947	0.446674	481	0.879418	91.73	2e-167	588
FhSTRG.57074.1	FgSTRG.34574.1	520	787	0.660737	819	0.634921	91.73	0	719
FhSTRG.55193.1	FgSTRG.26880.1	592	845	0.700592	596	0.993289	91.72	0	819
FhSTRG.19781.1	FgSTRG.66180.1	386	767	0.503259	386	1	91.71	4e-149	527
FhSTRG.2688.2	FgSTRG.51754.1	482	853	0.565064	7517	0.0641213	91.7	0	660
FhSTRG.48627.1	FgSTRG.1778.1	542	1089	0.497704	672	0.806548	91.7	0	747
FhSTRG.54730.9	FgSTRG.4596.1	961	2276	0.422232	983	0.97762	91.68	0	1312
FhSTRG.19532.1	FgSTRG.41487.1	312	432	0.722222	892	0.349776	91.67	8e-119	425
FhSTRG.24262.1	FgSTRG.63507.1	204	220	0.927273	252	0.809524	91.67	2e-76	283
FhSTRG.48216.7	FgSTRG.36506.1	48	2049	0.0234261	2469	0.0194411	91.67	1e-09	65.8
FhSTRG.68251.2	FgSTRG.63119.1	192	1232	0.155844	3052	0.0629096	91.67	1e-70	267
FhSTRG.44760.1	FgSTRG.56465.1	60	1596	0.037594	2211	0.027137	91.67	2e-15	84.2
FhSTRG.29846.2	FgSTRG.15713.2	768	1020	0.752941	763	1.00655	91.67	0	1059
FhSTRG.61109.1	FgSTRG.78507.1	96	2176	0.0441176	496	0.193548	91.67	1e-29	132
FhSTRG.32397.5	FgSTRG.9642.1	300	2052	0.146199	305	0.983607	91.67	8e-115	414
FhSTRG.57161.1	FgSTRG.64311.1	288	1315	0.219011	1674	0.172043	91.67	5e-110	398
FhSTRG.53706.1	FgSTRG.67290.1	1497	1673	0.8948	2067	0.724238	91.65	0	2060
FhSTRG.51778.1	FgSTRG.42929.1	407	1602	0.254057	1380	0.294928	91.65	2e-159	562
FhSTRG.34684.2	FgSTRG.72404.1	443	2989	0.14821	1024	0.432617	91.65	1e-173	610
FhSTRG.72444.1	FgSTRG.29206.1	299	815	0.366871	3095	0.0966074	91.64	5e-113	407
FhSTRG.79570.1	FgSTRG.24809.1	383	459	0.834423	2363	0.162082	91.64	2e-149	527
FhSTRG.9671.2	FgSTRG.51430.1	489	2288	0.213724	805	0.607453	91.62	0	673
FhSTRG.38395.1	FgSTRG.24766.1	895	2055	0.435523	892	1.00336	91.62	0	1225
FhSTRG.6368.1	FgSTRG.29754.1	548	1235	0.443725	3288	0.166667	91.61	0	754
FhSTRG.21508.1	FgSTRG.63190.1	1073	2473	0.433886	1632	0.657475	91.61	0	1482
FhSTRG.8694.1	FgSTRG.42978.1	143	557	0.256732	1049	0.13632	91.61	9e-50	196
FhSTRG.66229.2	FgSTRG.78982.1	131	2875	0.0455652	418	0.313397	91.6	1e-44	182
FhSTRG.34753.1	FgSTRG.19411.1	536	757	0.708058	598	0.896321	91.6	0	739
FhSTRG.70655.1	FgSTRG.22670.1	131	996	0.131526	571	0.229422	91.6	4e-45	182
FhSTRG.35917.1	FgSTRG.73094.1	941	2686	0.350335	1641	0.573431	91.6	0	1299
FhSTRG.30362.4	FgSTRG.10860.2	2996	6817	0.43949	2999	0.999	91.59	0	4080
FhSTRG.76016.1	FgSTRG.44468.2	190	205	0.926829	1130	0.168142	91.58	3e-70	263
FhSTRG.47876.4	FgSTRG.77109.1	439	747	0.587684	703	0.624467	91.57	3e-170	597
FhSTRG.62485.2	FgSTRG.70979.1	1656	3352	0.494033	1620	1.02222	91.55	0	2241
FhSTRG.76679.5	FgSTRG.38844.2	969	1182	0.819797	964	1.00519	91.54	0	1321
FhSTRG.11484.1	FgSTRG.83537.1	201	204	0.985294	874	0.229977	91.54	1e-74	278
FhSTRG.64689.2	FgSTRG.19180.1	177	380	0.465789	1375	0.128727	91.53	7e-64	243
FhSTRG.76180.1	FgSTRG.65114.1	59	526	0.112167	1033	0.0571152	91.53	2e-15	82.4
FhSTRG.63675.1	FgSTRG.46496.1	177	1392	0.127155	639	0.276995	91.53	8e-64	244
FhSTRG.24514.1	FgSTRG.59307.1	295	576	0.512153	841	0.350773	91.53	1e-112	405
FhSTRG.18384.1	FgSTRG.69284.1	248	3273	0.0757715	942	0.26327	91.53	2e-92	340
FhSTRG.61092.1	FgSTRG.46739.1	248	2125	0.116706	2106	0.117759	91.53	4e-93	342
FhSTRG.17090.1	FgSTRG.79569.1	330	2226	0.148248	557	0.59246	91.52	7e-126	451
FhSTRG.59145.3	FgSTRG.40687.1	106	1634	0.0648715	1097	0.0966272	91.51	3e-34	147
FhSTRG.78790.1	FgSTRG.28393.1	212	311	0.681672	365	0.580822	91.51	6e-79	292
FhSTRG.50065.1	FgSTRG.65354.1	648	3266	0.198408	929	0.697524	91.51	0	889
FhSTRG.51886.1	FgSTRG.43939.3	306	717	0.426778	367	0.833787	91.5	6e-117	420
FhSTRG.27668.1	FgSTRG.62048.2	400	489	0.817996	664	0.60241	91.5	7e-155	545
FhSTRG.24173.2	FgSTRG.26137.1	1047	3220	0.325155	1047	1	91.5	0	1434
FhSTRG.21316.1	FgSTRG.15861.1	141	423	0.333333	271	0.520295	91.49	2e-49	195
FhSTRG.81046.1	FgSTRG.62101.1	141	569	0.247803	259	0.544402	91.49	3e-49	195
FhSTRG.45451.1	FgSTRG.62581.1	423	429	0.986014	878	0.481777	91.49	2e-165	580
FhSTRG.31345.1	FgSTRG.29152.7	858	2751	0.311887	1203	0.713217	91.49	0	1168
FhSTRG.26110.1	FgSTRG.54983.1	235	1295	0.181467	543	0.432781	91.49	4e-86	318
FhSTRG.71212.1	FgSTRG.78728.2	634	691	0.917511	662	0.957704	91.48	0	865
FhSTRG.81131.1	FgSTRG.80178.1	551	986	0.558824	711	0.774965	91.47	0	750
FhSTRG.4020.5	FgSTRG.36063.1	246	2876	0.0855355	7064	0.0348245	91.46	7e-92	339
FhSTRG.6067.1	FgSTRG.47033.1	737	879	0.838453	1044	0.705939	91.45	0	998
FhSTRG.26407.4	FgSTRG.31332.1	550	3428	0.160443	547	1.00548	91.45	0	747
FhSTRG.29212.1	FgSTRG.53247.1	234	683	0.342606	712	0.328652	91.45	2e-87	322
FhSTRG.1710.3	FgSTRG.69382.1	876	1502	0.583222	969	0.904025	91.44	0	1201
FhSTRG.56846.5	FgSTRG.49754.1	187	543	0.344383	214	0.873832	91.44	4e-68	257
FhSTRG.72717.1	FgSTRG.76442.1	514	515	0.998058	1813	0.283508	91.44	0	706
FhSTRG.75443.1	FgSTRG.70396.1	362	712	0.508427	637	0.568289	91.44	4e-139	494
FhSTRG.74762.1	FgSTRG.30493.1	946	946	1	1827	0.517789	91.44	0	1291
FhSTRG.46192.1	FgSTRG.82792.1	70	421	0.166271	4629	0.0151221	91.43	7e-20	97.1
FhSTRG.58029.2	FgSTRG.35167.1	245	930	0.263441	362	0.676796	91.43	3e-91	335
FhSTRG.40429.1	FgSTRG.69201.1	758	945	0.802116	790	0.959494	91.42	0	1038
FhSTRG.9737.8	FgSTRG.49603.1	466	1235	0.377328	1135	0.410573	91.42	2e-179	628
FhSTRG.35999.5	FgSTRG.77168.1	373	751	0.496671	1513	0.24653	91.42	1e-144	512
FhSTRG.36061.1	FgSTRG.11223.1	733	1183	0.619611	1083	0.676824	91.41	0	1003
FhSTRG.30404.1	FgSTRG.84494.1	547	1168	0.468322	1075	0.508837	91.41	0	745
FhSTRG.53567.1	FgSTRG.46631.1	314	338	0.928994	457	0.68709	91.4	1e-120	431
FhSTRG.19077.1	FgSTRG.62620.2	790	1035	0.763285	786	1.00509	91.39	0	1072
FhSTRG.73490.3	FgSTRG.84062.1	337	1527	0.220694	451	0.747228	91.39	8e-129	460
FhSTRG.73490.2	FgSTRG.84062.1	337	1437	0.234516	451	0.747228	91.39	7e-129	460
FhSTRG.54561.1	FgSTRG.67285.1	998	2365	0.421987	1059	0.942398	91.38	0	1332
FhSTRG.2579.1	FgSTRG.10879.1	116	407	0.285012	440	0.263636	91.38	8e-39	159
FhSTRG.30362.3	FgSTRG.10864.1	417	2362	0.176545	2123	0.19642	91.37	7e-161	568
FhSTRG.20857.1	FgSTRG.68695.1	417	749	0.556742	940	0.443617	91.37	2e-162	571
FhSTRG.644.1	FgSTRG.67088.1	139	316	0.439873	1148	0.12108	91.37	2e-48	191
FhSTRG.18803.2	FgSTRG.53208.1	440	2032	0.216535	840	0.52381	91.36	6e-171	601
FhSTRG.76780.1	FgSTRG.45024.1	162	269	0.60223	2643	0.061294	91.36	2e-57	220
FhSTRG.9984.1	FgSTRG.7141.2	971	1308	0.742355	1280	0.758594	91.35	0	1315
FhSTRG.38528.1	FgSTRG.53613.1	208	261	0.796935	1041	0.199808	91.35	8e-77	285
FhSTRG.35299.1	FgSTRG.39804.1	392	2128	0.184211	2153	0.182072	91.33	1e-147	523
FhSTRG.56622.1	FgSTRG.82952.2	2041	2743	0.744076	9187	0.222162	91.33	0	2763
FhSTRG.58823.3	FgSTRG.11533.1	380	822	0.462287	625	0.608	91.32	3e-145	514
FhSTRG.28840.1	FgSTRG.49247.2	265	905	0.292818	2838	0.0933756	91.32	1e-99	363
FhSTRG.61956.2	FgSTRG.83124.3	563	1682	0.334721	1223	0.460343	91.3	0	765
FhSTRG.9560.1	FgSTRG.70441.1	115	214	0.537383	868	0.132488	91.3	5e-38	156
FhSTRG.72459.1	FgSTRG.13706.1	253	414	0.611111	431	0.587007	91.3	2e-94	344
FhSTRG.35417.1	FgSTRG.56738.2	92	1276	0.0721003	1641	0.0560634	91.3	3e-28	126
FhSTRG.80669.1	FgSTRG.59067.4	345	506	0.681818	343	1.00583	91.3	5e-131	466
FhSTRG.38694.1	FgSTRG.24809.1	654	819	0.798535	2363	0.276767	91.28	0	887
FhSTRG.61135.1	FgSTRG.50932.2	608	924	0.658009	613	0.991843	91.28	0	828
FhSTRG.63499.6	FgSTRG.6632.1	895	893	1.00224	1619	0.55281	91.28	0	1214
FhSTRG.43386.1	FgSTRG.28120.1	195	598	0.326087	479	0.407098	91.28	3e-70	265
FhSTRG.51964.1	FgSTRG.85842.2	1170	1891	0.61872	1602	0.730337	91.28	0	1587
FhSTRG.783.1	FgSTRG.62505.1	298	303	0.983498	413	0.72155	91.28	7e-113	405
FhSTRG.2675.1	FgSTRG.50277.1	275	731	0.376197	1011	0.272008	91.27	5e-103	374
FhSTRG.60073.1	FgSTRG.83543.1	504	610	0.82623	951	0.529968	91.27	0	686
FhSTRG.27063.1	FgSTRG.4483.1	469	612	0.76634	1293	0.362722	91.26	8e-180	628
FhSTRG.18863.3	FgSTRG.21465.1	446	486	0.917695	582	0.766323	91.26	1e-172	604
FhSTRG.17879.1	FgSTRG.16465.1	492	1335	0.368539	493	0.997972	91.26	0	671
FhSTRG.25440.1	FgSTRG.82469.1	80	521	0.153551	1763	0.0453772	91.25	4e-23	108
FhSTRG.72322.7	FgSTRG.38403.1	80	2919	0.0274066	1623	0.0492914	91.25	6e-23	110
FhSTRG.67533.1	FgSTRG.74531.2	811	885	0.916384	910	0.891209	91.25	0	1099
FhSTRG.74343.1	FgSTRG.14737.1	285	1264	0.225475	741	0.384615	91.23	3e-107	388
FhSTRG.60599.10	FgSTRG.42662.1	285	2077	0.137217	285	1	91.23	5e-107	388
FhSTRG.43476.1	FgSTRG.37667.1	763	861	0.886179	824	0.925971	91.22	0	1035
FhSTRG.32336.1	FgSTRG.81290.1	353	366	0.964481	470	0.751064	91.22	5e-135	479
FhSTRG.35824.1	FgSTRG.5912.1	307	749	0.40988	309	0.993528	91.21	8e-116	416
FhSTRG.67327.1	FgSTRG.22107.1	568	710	0.8	1748	0.324943	91.2	0	771
FhSTRG.15396.2	FgSTRG.33368.1	2069	3306	0.625832	2180	0.949083	91.2	0	2763
FhSTRG.5393.1	FgSTRG.46713.1	1296	1766	0.733862	7408	0.174946	91.2	0	1733
FhSTRG.72013.1	FgSTRG.33136.1	647	923	0.700975	1416	0.456921	91.19	0	878
FhSTRG.45969.3	FgSTRG.38146.1	420	892	0.470852	1006	0.417495	91.19	6e-158	556
FhSTRG.2491.1	FgSTRG.1515.2	613	657	0.933029	731	0.838577	91.19	0	833
FhSTRG.18137.1	FgSTRG.69328.1	465	486	0.95679	750	0.62	91.18	2e-179	627
FhSTRG.28089.1	FgSTRG.16308.3	102	248	0.41129	448	0.227679	91.18	6e-33	139
FhSTRG.17392.1	FgSTRG.64873.1	204	204	1	6609	0.030867	91.18	1e-73	274
FhSTRG.22791.1	FgSTRG.36171.1	567	586	0.967577	598	0.948161	91.18	0	765
FhSTRG.651.1	FgSTRG.78894.1	1031	1644	0.627129	1942	0.530896	91.17	0	1395
FhSTRG.739.1	FgSTRG.35632.1	215	1231	0.174655	4805	0.0447451	91.16	9e-78	291
FhSTRG.61590.1	FgSTRG.32352.1	576	5004	0.115108	717	0.803347	91.15	0	769
FhSTRG.45780.1	FgSTRG.70317.1	768	1037	0.740598	1002	0.766467	91.15	0	1037
FhSTRG.27973.3	FgSTRG.68097.1	113	3229	0.0349954	718	0.157382	91.15	4e-35	150
FhSTRG.16889.1	FgSTRG.8286.1	474	548	0.864964	948	0.5	91.14	0	638
FhSTRG.77635.1	FgSTRG.39737.1	79	1063	0.074318	1748	0.0451945	91.14	8e-23	108
FhSTRG.18595.3	FgSTRG.63807.2	553	826	0.669492	567	0.975309	91.14	0	743
FhSTRG.47198.1	FgSTRG.32748.1	429	862	0.49768	1394	0.307747	91.14	3e-165	580
FhSTRG.63282.1	FgSTRG.81589.1	474	1284	0.369159	831	0.570397	91.14	0	641
FhSTRG.12621.3	FgSTRG.40427.2	1648	2815	0.585435	2815	0.585435	91.14	0	2233
FhSTRG.41987.1	FgSTRG.13191.1	541	731	0.740082	1631	0.331698	91.13	0	732
FhSTRG.9781.1	FgSTRG.15605.1	372	548	0.678832	478	0.778243	91.13	2e-141	501
FhSTRG.75900.1	FgSTRG.18777.1	90	223	0.403587	1158	0.0777202	91.11	6e-28	122
FhSTRG.32547.1	FgSTRG.67422.1	90	821	0.109622	485	0.185567	91.11	8e-27	121
FhSTRG.14632.1	FgSTRG.42783.2	528	572	0.923077	620	0.851613	91.1	0	706
FhSTRG.56712.1	FgSTRG.9046.1	258	383	0.673629	1011	0.255193	91.09	4e-96	350
FhSTRG.58823.1	FgSTRG.11533.2	539	789	0.683143	666	0.809309	91.09	0	725
FhSTRG.60245.1	FgSTRG.35941.1	314	2443	0.12853	311	1.00965	91.08	6e-117	422
FhSTRG.68939.3	FgSTRG.28166.1	863	2717	0.31763	1069	0.807297	91.08	0	1133
FhSTRG.50059.4	FgSTRG.65340.1	672	1792	0.375	3292	0.204131	91.07	0	904
FhSTRG.28731.2	FgSTRG.73856.1	235	837	0.280765	589	0.398981	91.06	1e-85	316
FhSTRG.21932.1	FgSTRG.65552.1	593	2594	0.228604	1384	0.428468	91.06	0	787
FhSTRG.21101.3	FgSTRG.81654.2	481	682	0.705279	663	0.72549	91.06	0	638
FhSTRG.41622.1	FgSTRG.45194.1	190	647	0.293663	1534	0.123859	91.05	5e-68	257
FhSTRG.39671.1	FgSTRG.20453.1	994	2387	0.416422	987	1.00709	91.05	0	1332
FhSTRG.23511.1	FgSTRG.66256.1	279	640	0.435937	2152	0.129647	91.04	1e-103	375
FhSTRG.54730.4	FgSTRG.4595.1	792	2315	0.342117	932	0.849785	91.04	0	1050
FhSTRG.10413.1	FgSTRG.2653.1	1638	2690	0.608922	1663	0.984967	91.03	0	2187
FhSTRG.24044.1	FgSTRG.65974.1	223	223	1	457	0.487965	91.03	7e-82	302
FhSTRG.48540.1	FgSTRG.1793.2	747	1743	0.428571	933	0.800643	91.03	0	983
FhSTRG.19328.2	FgSTRG.40297.1	167	976	0.171107	225	0.742222	91.02	7e-58	224
FhSTRG.60387.1	FgSTRG.75163.1	89	2874	0.0309673	1398	0.0636624	91.01	1e-25	119
FhSTRG.53823.1	FgSTRG.5183.1	400	6406	0.0624415	1747	0.228964	91	5e-151	536
FhSTRG.29954.1	FgSTRG.22535.1	300	305	0.983607	2257	0.13292	91	3e-112	403
FhSTRG.36061.2	FgSTRG.77970.1	222	1384	0.160405	226	0.982301	90.99	6e-80	298
FhSTRG.37578.1	FgSTRG.37008.1	133	262	0.507634	488	0.272541	90.98	4e-45	180
FhSTRG.45596.1	FgSTRG.8782.1	299	299	1	1005	0.297512	90.97	2e-112	403
FhSTRG.47218.1	FgSTRG.5531.1	277	1277	0.216915	6573	0.0421421	90.97	4e-101	368
FhSTRG.64154.1	FgSTRG.77249.1	166	668	0.248503	517	0.321083	90.96	2e-57	222
FhSTRG.20026.1	FgSTRG.29559.3	907	925	0.980541	1068	0.849251	90.96	0	1210
FhSTRG.29299.2	FgSTRG.28455.1	486	1726	0.281576	485	1.00206	90.95	0	645
FhSTRG.57185.1	FgSTRG.900.1	1215	2597	0.467848	1569	0.774379	90.95	0	1628
FhSTRG.51422.2	FgSTRG.67290.1	1700	5448	0.312041	2067	0.822448	90.94	0	2250
FhSTRG.21332.1	FgSTRG.35011.1	287	390	0.735897	287	1	90.94	3e-107	387
FhSTRG.77241.1	FgSTRG.30888.1	276	493	0.559838	287	0.961672	90.94	1e-102	372
FhSTRG.51959.1	FgSTRG.27672.1	451	848	0.53184	892	0.505605	90.91	7e-172	603
FhSTRG.21230.1	FgSTRG.65918.1	264	608	0.434211	443	0.595937	90.91	7e-96	350
FhSTRG.53674.1	FgSTRG.46728.1	176	264	0.666667	279	0.630824	90.91	8e-62	235
FhSTRG.12135.1	FgSTRG.58698.1	55	1569	0.0350542	321	0.17134	90.91	4e-12	73.1
FhSTRG.10590.4	FgSTRG.19975.2	473	641	0.73791	585	0.808547	90.91	8e-180	628
FhSTRG.18863.7	FgSTRG.21465.1	110	1257	0.0875099	582	0.189003	90.91	2e-34	147
FhSTRG.54386.4	FgSTRG.27738.1	649	914	0.710066	1504	0.431516	90.91	0	863
FhSTRG.3031.1	FgSTRG.3821.1	110	1146	0.095986	7150	0.0153846	90.91	5e-35	148
FhSTRG.55810.1	FgSTRG.26235.1	528	594	0.888889	4658	0.113353	90.91	0	710
FhSTRG.48094.2	FgSTRG.78244.2	308	1130	0.272566	1878	0.164004	90.91	6e-114	411
FhSTRG.43301.1	FgSTRG.70704.1	428	3587	0.11932	1890	0.226455	90.89	2e-162	573
FhSTRG.3611.1	FgSTRG.35534.1	571	1911	0.298796	796	0.717337	90.89	0	750
FhSTRG.64321.1	FgSTRG.59108.1	538	1766	0.304643	3903	0.137843	90.89	0	706
FhSTRG.44045.1	FgSTRG.20200.1	581	1062	0.547081	709	0.819464	90.88	0	773
FhSTRG.61675.1	FgSTRG.35724.1	405	390	1.03846	858	0.472028	90.86	5e-150	529
FhSTRG.64709.1	FgSTRG.31328.2	1751	1742	1.00517	3664	0.477893	90.86	0	2335
FhSTRG.15301.1	FgSTRG.31158.1	1071	1634	0.655447	1655	0.64713	90.85	0	1428
FhSTRG.18180.1	FgSTRG.20425.1	295	696	0.423851	559	0.527728	90.85	1e-109	396
FhSTRG.67662.1	FgSTRG.31083.4	251	434	0.578341	328	0.765244	90.84	1e-91	335
FhSTRG.7784.1	FgSTRG.79907.1	120	1410	0.0851064	409	0.293399	90.83	8e-39	161
FhSTRG.723.1	FgSTRG.6157.1	621	671	0.925484	6068	0.10234	90.82	0	826
FhSTRG.7955.4	FgSTRG.16909.1	207	660	0.313636	442	0.468326	90.82	5e-73	274
FhSTRG.13269.1	FgSTRG.9008.1	980	1687	0.580913	2580	0.379845	90.82	0	1293
FhSTRG.19017.2	FgSTRG.41015.1	196	615	0.318699	438	0.447489	90.82	1e-68	259
FhSTRG.6102.1	FgSTRG.32668.1	283	284	0.996479	424	0.667453	90.81	4e-105	379
FhSTRG.2972.1	FgSTRG.67551.1	913	2699	0.338273	1083	0.843029	90.8	0	1214
FhSTRG.31197.1	FgSTRG.60831.1	696	1708	0.407494	871	0.799082	90.8	0	926
FhSTRG.65271.1	FgSTRG.62821.1	261	1176	0.221939	2185	0.119451	90.8	5e-95	348
FhSTRG.10668.2	FgSTRG.59069.1	1032	1167	0.884319	1024	1.00781	90.79	0	1358
FhSTRG.61852.1	FgSTRG.63962.1	1682	5586	0.30111	4111	0.409146	90.78	0	2241
FhSTRG.38424.1	FgSTRG.61273.1	575	966	0.595238	1391	0.413372	90.78	0	760
FhSTRG.1008.1	FgSTRG.76029.1	434	492	0.882114	633	0.685624	90.78	6e-165	579
FhSTRG.50809.1	FgSTRG.49638.1	325	1096	0.296533	333	0.975976	90.77	2e-119	429
FhSTRG.66875.1	FgSTRG.6786.1	260	258	1.00775	689	0.377358	90.77	4e-95	346
FhSTRG.27482.1	FgSTRG.52835.1	368	375	0.981333	900	0.408889	90.76	1e-136	484
FhSTRG.53097.1	FgSTRG.78184.1	660	5383	0.122608	1056	0.625	90.76	0	845
FhSTRG.62068.1	FgSTRG.18420.1	184	375	0.490667	251	0.733068	90.76	2e-64	244
FhSTRG.19170.1	FgSTRG.15134.1	1483	6179	0.240006	1464	1.01298	90.76	0	1954
FhSTRG.5218.1	FgSTRG.73415.1	788	1921	0.410203	1522	0.51774	90.74	0	1033
FhSTRG.60178.1	FgSTRG.49775.1	367	413	0.88862	428	0.857477	90.74	3e-138	490
FhSTRG.77040.1	FgSTRG.54551.1	550	1297	0.424056	2468	0.222853	90.73	0	721
FhSTRG.46899.1	FgSTRG.52819.1	97	287	0.337979	669	0.144993	90.72	2e-29	128
FhSTRG.22970.1	FgSTRG.71219.1	603	893	0.675252	619	0.974152	90.71	0	802
FhSTRG.42228.4	FgSTRG.63704.1	699	3244	0.215475	2484	0.281401	90.7	0	922
FhSTRG.59025.1	FgSTRG.27858.2	333	1205	0.276349	421	0.790974	90.69	2e-123	442
FhSTRG.33504.1	FgSTRG.54960.1	3346	6282	0.532633	4531	0.738468	90.68	0	4431
FhSTRG.43953.1	FgSTRG.4643.1	311	515	0.603883	490	0.634694	90.68	4e-112	403
FhSTRG.42996.1	FgSTRG.64532.3	493	894	0.551454	981	0.502548	90.67	0	652
FhSTRG.58689.1	FgSTRG.74156.1	289	288	1.00347	421	0.686461	90.66	1e-105	381
FhSTRG.8660.1	FgSTRG.30755.1	257	842	0.305226	612	0.419935	90.66	8e-92	337
FhSTRG.61921.1	FgSTRG.79569.1	332	337	0.985163	557	0.59605	90.66	6e-124	442
FhSTRG.61329.1	FgSTRG.9011.2	567	1208	0.469371	1354	0.418759	90.65	0	750
FhSTRG.67965.1	FgSTRG.93.1	171	1155	0.148052	2182	0.0783685	90.64	7e-59	228
FhSTRG.17524.1	FgSTRG.8475.2	715	1136	0.629401	1069	0.668849	90.63	0	948
FhSTRG.75742.1	FgSTRG.32348.1	96	1455	0.0659794	3861	0.024864	90.62	3e-28	126
FhSTRG.38547.1	FgSTRG.13663.1	1119	3152	0.355013	1200	0.9325	90.62	0	1476
FhSTRG.62714.1	FgSTRG.22931.1	245	304	0.805921	457	0.536105	90.61	6e-89	326
FhSTRG.36798.1	FgSTRG.74029.1	521	543	0.959484	835	0.623952	90.6	0	689
FhSTRG.65.4	FgSTRG.26908.1	447	2325	0.192258	1824	0.245066	90.6	1e-167	590
FhSTRG.40035.1	FgSTRG.34042.1	1319	1886	0.699364	3104	0.424936	90.6	0	1725
FhSTRG.69570.1	FgSTRG.59992.1	149	496	0.300403	3437	0.0433518	90.6	2e-50	198
FhSTRG.67802.1	FgSTRG.51754.1	500	670	0.746269	7517	0.0665159	90.6	0	656
FhSTRG.63609.1	FgSTRG.63870.1	329	760	0.432895	348	0.945402	90.58	2e-121	435
FhSTRG.27028.2	FgSTRG.12358.1	361	1726	0.209154	439	0.822323	90.58	1e-131	470
FhSTRG.60142.1	FgSTRG.83720.1	318	1928	0.164938	319	0.996865	90.57	2e-116	420
FhSTRG.35114.1	FgSTRG.74210.1	244	475	0.513684	511	0.477495	90.57	1e-87	322
FhSTRG.73445.1	FgSTRG.40117.1	244	444	0.54955	426	0.57277	90.57	1e-86	318
FhSTRG.19098.1	FgSTRG.83637.1	244	2366	0.103128	353	0.691218	90.57	2e-87	324
FhSTRG.13268.1	FgSTRG.23378.1	604	630	0.95873	960	0.629167	90.56	0	797
FhSTRG.28008.1	FgSTRG.51141.1	741	2243	0.330361	1106	0.669982	90.55	0	972
FhSTRG.17685.1	FgSTRG.49403.1	1334	3162	0.421885	1759	0.758385	90.55	0	1762
FhSTRG.79370.3	FgSTRG.3610.1	254	402	0.631841	458	0.554585	90.55	5e-91	333
FhSTRG.14602.1	FgSTRG.26800.1	74	997	0.0742227	1835	0.040327	90.54	2e-19	97.1
FhSTRG.56885.2	FgSTRG.47449.1	645	808	0.798267	1824	0.353618	90.54	0	846
FhSTRG.19553.1	FgSTRG.35011.1	222	275	0.807273	287	0.773519	90.54	5e-79	292
FhSTRG.28914.1	FgSTRG.50230.1	666	2095	0.3179	1027	0.648491	90.54	0	870
FhSTRG.5913.1	FgSTRG.45440.1	950	1082	0.878004	1294	0.734158	90.53	0	1243
FhSTRG.31981.1	FgSTRG.26878.1	706	1180	0.598305	741	0.952767	90.51	0	931
FhSTRG.46388.7	FgSTRG.59834.1	242	1446	0.167358	1496	0.161765	90.5	8e-84	311
FhSTRG.15141.2	FgSTRG.47291.1	621	616	1.00812	803	0.77335	90.5	0	813
FhSTRG.68027.1	FgSTRG.17655.1	579	1377	0.420479	579	1	90.5	0	763
FhSTRG.79969.3	FgSTRG.9533.1	368	691	0.532562	615	0.598374	90.49	6e-132	470
FhSTRG.8647.1	FgSTRG.30772.1	189	269	0.702602	453	0.417219	90.48	3e-66	250
FhSTRG.36875.2	FgSTRG.19467.1	105	3652	0.0287514	1217	0.0862777	90.48	4e-31	137
FhSTRG.37771.1	FgSTRG.78141.1	924	956	0.966527	2328	0.396907	90.48	0	1208
FhSTRG.62347.1	FgSTRG.10651.1	168	256	0.65625	243	0.691358	90.48	2e-57	220
FhSTRG.74373.1	FgSTRG.58511.1	63	205	0.307317	789	0.0798479	90.48	9e-16	82.4
FhSTRG.63687.1	FgSTRG.46500.1	231	1830	0.12623	410	0.563415	90.48	5e-82	305
FhSTRG.56986.1	FgSTRG.18063.1	241	431	0.559165	520	0.463462	90.46	5e-86	316
FhSTRG.2899.1	FgSTRG.70816.1	262	913	0.286966	1107	0.236676	90.46	2e-93	342
FhSTRG.23733.2	FgSTRG.7159.1	785	800	0.98125	880	0.892045	90.45	0	1018
FhSTRG.17625.1	FgSTRG.47071.4	335	335	1	1267	0.264404	90.45	2e-123	440
FhSTRG.3584.1	FgSTRG.23738.1	324	595	0.544538	324	1	90.43	3e-119	427
FhSTRG.52714.1	FgSTRG.2361.1	94	663	0.14178	2214	0.0424571	90.43	2e-27	122
FhSTRG.24779.1	FgSTRG.76029.1	428	582	0.735395	633	0.676145	90.42	2e-160	564
FhSTRG.10788.1	FgSTRG.15189.1	219	590	0.371186	228	0.960526	90.41	5e-77	287
FhSTRG.50967.1	FgSTRG.47901.1	365	723	0.504841	746	0.489276	90.41	4e-134	477
FhSTRG.79533.1	FgSTRG.12869.1	177	435	0.406897	1137	0.155673	90.4	2e-60	231
FhSTRG.1406.1	FgSTRG.67656.1	260	354	0.734463	360	0.722222	90.38	2e-93	340
FhSTRG.15576.1	FgSTRG.14527.1	52	1744	0.0298165	1049	0.049571	90.38	2e-10	67.6
FhSTRG.64795.3	FgSTRG.85554.1	52	1122	0.0463458	5469	0.00950814	90.38	4e-11	69.4
FhSTRG.80680.4	FgSTRG.2368.1	623	960	0.648958	1007	0.618669	90.37	0	815
FhSTRG.57185.2	FgSTRG.81053.1	270	2609	0.103488	467	0.578158	90.37	1e-94	348
FhSTRG.58574.4	FgSTRG.28817.1	145	2160	0.0671296	1244	0.116559	90.34	2e-47	191
FhSTRG.53456.1	FgSTRG.2544.1	920	1906	0.482686	4354	0.2113	90.33	0	1197
FhSTRG.52617.1	FgSTRG.26878.1	703	754	0.932361	741	0.948718	90.33	0	922
FhSTRG.11958.1	FgSTRG.55000.1	331	594	0.557239	565	0.585841	90.33	7e-121	433
FhSTRG.63644.6	FgSTRG.14496.1	155	1052	0.147338	967	0.16029	90.32	1e-51	204
FhSTRG.68170.1	FgSTRG.16786.1	124	307	0.403909	402	0.308458	90.32	5e-40	163
FhSTRG.67469.1	FgSTRG.8475.2	712	807	0.88228	1069	0.666043	90.31	0	929
FhSTRG.65384.1	FgSTRG.48608.1	629	993	0.633434	1323	0.475435	90.3	0	806
FhSTRG.72388.1	FgSTRG.20449.1	103	819	0.125763	738	0.139566	90.29	1e-30	134
FhSTRG.49021.1	FgSTRG.71453.1	206	2086	0.0987536	1700	0.121176	90.29	7e-71	268
FhSTRG.66217.1	FgSTRG.40922.1	967	1081	0.894542	1706	0.566823	90.28	0	1258
FhSTRG.57449.1	FgSTRG.27775.1	257	777	0.330759	747	0.344043	90.27	9e-91	333
FhSTRG.23081.1	FgSTRG.68987.2	1107	1107	1	1233	0.89781	90.24	0	1445
FhSTRG.64390.1	FgSTRG.43693.2	830	2375	0.349474	1469	0.56501	90.24	0	1075
FhSTRG.60599.11	FgSTRG.42660.1	246	802	0.306733	355	0.692958	90.24	3e-85	315
FhSTRG.17880.1	FgSTRG.50917.1	205	413	0.496368	309	0.66343	90.24	5e-71	267
FhSTRG.72779.1	FgSTRG.84656.2	379	1791	0.211614	4688	0.0808447	90.24	9e-139	494
FhSTRG.26521.1	FgSTRG.83319.1	123	443	0.277652	812	0.151478	90.24	2e-39	161
FhSTRG.8408.1	FgSTRG.73918.1	522	1343	0.388682	521	1.00192	90.23	0	669
FhSTRG.38378.1	FgSTRG.81416.1	215	1322	0.162632	1505	0.142857	90.23	6e-75	281
FhSTRG.46474.1	FgSTRG.55240.1	215	475	0.452632	771	0.278859	90.23	2e-75	281
FhSTRG.5135.1	FgSTRG.65049.1	174	287	0.606272	689	0.25254	90.23	5e-59	226
FhSTRG.14326.1	FgSTRG.22285.1	92	605	0.152066	1588	0.0579345	90.22	6e-27	121
FhSTRG.14326.2	FgSTRG.22285.1	92	571	0.161121	1588	0.0579345	90.22	6e-27	121
FhSTRG.33565.1	FgSTRG.74661.1	868	846	1.026	1776	0.488739	90.21	0	1112
FhSTRG.35552.1	FgSTRG.73018.1	623	929	0.670614	736	0.846467	90.21	0	809
FhSTRG.9480.2	FgSTRG.20329.1	419	996	0.420683	419	1	90.21	4e-155	547
FhSTRG.49224.4	FgSTRG.13026.1	848	837	1.01314	899	0.94327	90.21	0	1088
FhSTRG.44024.1	FgSTRG.78873.1	51	1082	0.0471349	1044	0.0488506	90.2	1e-10	67.6
FhSTRG.56976.1	FgSTRG.81654.1	561	575	0.975652	661	0.848714	90.2	0	713
FhSTRG.42230.1	FgSTRG.73937.1	571	2074	0.275313	1747	0.326846	90.19	0	719
FhSTRG.65759.1	FgSTRG.67464.3	520	1109	0.468891	518	1.00386	90.19	0	675
FhSTRG.72013.2	FgSTRG.79828.1	672	907	0.740904	665	1.01053	90.18	0	867
FhSTRG.27070.2	FgSTRG.8737.1	815	1436	0.567549	1865	0.436997	90.18	0	1040
FhSTRG.7908.1	FgSTRG.77027.1	478	3110	0.153698	1842	0.259501	90.17	5e-178	625
FhSTRG.60096.1	FgSTRG.78284.2	783	978	0.800613	797	0.982434	90.17	0	1013
FhSTRG.60936.1	FgSTRG.70019.1	61	3783	0.0161248	1501	0.0406396	90.16	6e-14	80.5
FhSTRG.44835.1	FgSTRG.21473.1	122	1441	0.0846634	3702	0.0329552	90.16	4e-37	156
FhSTRG.54726.1	FgSTRG.63994.1	132	689	0.191582	956	0.138075	90.15	7e-42	171
FhSTRG.18634.1	FgSTRG.71720.1	558	587	0.950596	807	0.69145	90.14	0	725
FhSTRG.53945.1	FgSTRG.34403.1	700	1569	0.446144	1014	0.690335	90.14	0	909
FhSTRG.48222.1	FgSTRG.22709.1	71	2464	0.0288149	1221	0.0581491	90.14	2e-17	91.6
FhSTRG.39268.4	FgSTRG.26961.1	81	1069	0.0757717	1057	0.076632	90.12	3e-22	106
FhSTRG.22156.1	FgSTRG.78284.1	749	2213	0.338455	758	0.988127	90.12	0	965
FhSTRG.69800.1	FgSTRG.52563.1	253	549	0.460838	402	0.629353	90.12	3e-89	327
FhSTRG.12661.1	FgSTRG.26961.1	81	277	0.292419	1057	0.076632	90.12	7e-23	106
FhSTRG.29668.1	FgSTRG.25964.1	880	1703	0.516735	1258	0.699523	90.11	0	1142
FhSTRG.68244.1	FgSTRG.34860.1	384	1185	0.324051	579	0.663212	90.1	1e-140	499
FhSTRG.69861.1	FgSTRG.46277.1	222	2503	0.0886936	743	0.298789	90.09	2e-76	287
FhSTRG.5412.1	FgSTRG.3366.1	111	3257	0.0340804	201	0.552239	90.09	9e-32	139
FhSTRG.49798.1	FgSTRG.61608.1	513	2446	0.20973	1488	0.344758	90.06	0	662
FhSTRG.73683.1	FgSTRG.10839.1	1147	1225	0.936327	1734	0.661476	90.06	0	1472
FhSTRG.65980.1	FgSTRG.81663.1	342	631	0.541997	347	0.985591	90.06	1e-123	442
FhSTRG.69557.1	FgSTRG.71195.1	221	1622	0.136252	271	0.815498	90.05	5e-76	285
FhSTRG.79353.1	FgSTRG.32085.1	854	1387	0.615717	1392	0.613506	90.05	0	1099
FhSTRG.61956.3	FgSTRG.83124.2	522	862	0.605568	850	0.614118	90.04	0	675
FhSTRG.46718.1	FgSTRG.49829.1	271	1562	0.173496	1183	0.229079	90.04	5e-96	351
FhSTRG.60098.1	FgSTRG.1691.1	231	520	0.444231	234	0.987179	90.04	8e-80	296
FhSTRG.9162.1	FgSTRG.60410.2	261	2748	0.0949782	710	0.367606	90.04	3e-91	337
FhSTRG.61956.4	FgSTRG.83124.2	522	918	0.568627	850	0.614118	90.04	0	675
FhSTRG.19120.1	FgSTRG.68339.1	331	630	0.525397	498	0.664659	90.03	5e-117	420
FhSTRG.9954.1	FgSTRG.76439.2	421	473	0.890063	941	0.447396	90.02	2e-154	544
FhSTRG.17693.1	FgSTRG.9886.1	360	914	0.393873	872	0.412844	90	4e-130	464
FhSTRG.27204.1	FgSTRG.76721.2	220	300	0.733333	2666	0.0825206	90	9e-77	285
FhSTRG.65759.2	FgSTRG.50608.1	70	1198	0.0584307	4708	0.0148683	90	9e-18	91.6
FhSTRG.57788.5	FgSTRG.52230.1	589	1216	0.484375	1159	0.508197	89.98	0	758
FhSTRG.73398.1	FgSTRG.81291.2	409	414	0.987923	506	0.8083	89.98	2e-149	527
FhSTRG.53183.1	FgSTRG.43934.1	569	995	0.571859	2076	0.274085	89.98	0	736
FhSTRG.57788.3	FgSTRG.52230.1	589	1289	0.456943	1159	0.508197	89.98	0	758
FhSTRG.23208.1	FgSTRG.38308.1	289	1397	0.206872	1617	0.178726	89.97	1e-102	374
FhSTRG.20762.1	FgSTRG.49586.1	289	736	0.392663	328	0.881098	89.97	2e-102	372
FhSTRG.24491.1	FgSTRG.61359.1	249	264	0.943182	445	0.559551	89.96	6e-88	322
FhSTRG.41029.1	FgSTRG.63297.2	189	2451	0.0771114	2559	0.073857	89.95	5e-63	243
FhSTRG.45181.1	FgSTRG.66473.1	209	207	1.00966	525	0.398095	89.95	2e-71	267
FhSTRG.59321.2	FgSTRG.35302.1	219	553	0.396022	217	1.00922	89.95	3e-74	278
FhSTRG.78615.2	FgSTRG.66148.1	318	1045	0.304306	355	0.895775	89.94	5e-114	411
FhSTRG.47555.1	FgSTRG.57233.1	308	418	0.736842	372	0.827957	89.94	6e-110	396
FhSTRG.34156.1	FgSTRG.64538.1	318	477	0.666667	321	0.990654	89.94	4e-112	403
FhSTRG.3353.1	FgSTRG.17051.1	467	751	0.621838	738	0.632791	89.94	2e-166	584
FhSTRG.75642.1	FgSTRG.64537.3	318	420	0.757143	993	0.320242	89.94	2e-110	398
FhSTRG.35963.1	FgSTRG.13985.1	606	715	0.847552	686	0.883382	89.93	0	778
FhSTRG.32264.4	FgSTRG.27455.1	635	995	0.638191	1777	0.357344	89.92	0	798
FhSTRG.54386.1	FgSTRG.9243.1	258	1633	0.157991	4959	0.0520266	89.92	7e-90	331
FhSTRG.69888.3	FgSTRG.72114.1	397	815	0.487117	570	0.696491	89.92	1e-144	512
FhSTRG.59680.1	FgSTRG.83202.1	893	1221	0.731368	6861	0.130156	89.92	0	1142
FhSTRG.31508.1	FgSTRG.49415.1	218	220	0.990909	562	0.3879	89.91	9e-76	281
FhSTRG.47566.1	FgSTRG.33704.1	386	805	0.479503	718	0.537604	89.9	9e-136	483
FhSTRG.16932.1	FgSTRG.27910.1	1198	2050	0.58439	1711	0.700175	89.9	0	1520
FhSTRG.228.1	FgSTRG.23120.1	386	895	0.431285	1581	0.244149	89.9	4e-139	494
FhSTRG.64322.3	FgSTRG.34640.1	89	1303	0.0683039	1852	0.0480562	89.89	2e-24	113
FhSTRG.34121.1	FgSTRG.55002.1	643	776	0.828608	1095	0.587215	89.89	0	821
FhSTRG.11006.1	FgSTRG.17087.1	504	825	0.610909	11634	0.0433213	89.88	0	643
FhSTRG.51203.1	FgSTRG.59140.1	168	300	0.56	1799	0.0933852	89.88	1e-55	215
FhSTRG.5863.1	FgSTRG.78284.1	642	722	0.889197	758	0.846966	89.88	0	817
FhSTRG.60007.1	FgSTRG.19570.2	1500	2470	0.607287	1782	0.841751	89.87	0	1884
FhSTRG.59531.1	FgSTRG.85553.2	207	1007	0.205561	6480	0.0319444	89.86	4e-70	265
FhSTRG.67966.1	FgSTRG.81684.1	207	1090	0.189908	1512	0.136905	89.86	5e-70	265
FhSTRG.30921.1	FgSTRG.74614.1	276	437	0.631579	679	0.40648	89.86	1e-97	355
FhSTRG.24954.1	FgSTRG.6054.1	355	705	0.503546	688	0.515988	89.86	5e-128	457
FhSTRG.14901.1	FgSTRG.82952.1	1822	1900	0.958947	5635	0.323336	89.85	0	2298
FhSTRG.2818.1	FgSTRG.54590.1	325	583	0.557461	3165	0.102686	89.85	2e-116	418
FhSTRG.49295.1	FgSTRG.74197.1	128	777	0.164736	5023	0.0254828	89.84	3e-40	165
FhSTRG.26470.1	FgSTRG.64615.1	187	495	0.377778	205	0.912195	89.84	3e-63	241
FhSTRG.27287.1	FgSTRG.3781.1	177	475	0.372632	904	0.195796	89.83	9e-59	226
FhSTRG.50570.1	FgSTRG.45923.1	531	644	0.824534	2544	0.208726	89.83	0	680
FhSTRG.18635.1	FgSTRG.71720.1	541	6424	0.0842154	807	0.670384	89.83	0	691
FhSTRG.47362.1	FgSTRG.54666.3	275	425	0.647059	1276	0.215517	89.82	1e-96	351
FhSTRG.15582.1	FgSTRG.13129.2	3151	3574	0.881645	5224	0.603178	89.81	0	3986
FhSTRG.73894.1	FgSTRG.68895.1	108	371	0.291105	532	0.203008	89.81	1e-32	139
FhSTRG.64797.1	FgSTRG.79221.1	157	2140	0.0733645	2203	0.0712665	89.81	3e-50	200
FhSTRG.66001.7	FgSTRG.73102.2	196	3718	0.0527165	855	0.22924	89.8	5e-65	250
FhSTRG.40744.1	FgSTRG.10839.1	1059	1569	0.674952	1734	0.610727	89.8	0	1345
FhSTRG.74681.1	FgSTRG.40149.2	1469	2223	0.660819	1515	0.969637	89.79	0	1855
FhSTRG.12142.1	FgSTRG.74257.1	568	595	0.954622	2333	0.243463	89.79	0	728
FhSTRG.17885.1	FgSTRG.9966.1	470	926	0.507559	515	0.912621	89.79	1e-170	599
FhSTRG.18432.1	FgSTRG.45751.4	852	1576	0.540609	4487	0.189882	89.79	0	1088
FhSTRG.45289.1	FgSTRG.70373.1	715	906	0.789183	4937	0.144825	89.79	0	915
FhSTRG.1490.1	FgSTRG.55935.1	558	875	0.637714	5042	0.11067	89.78	0	713
FhSTRG.78169.1	FgSTRG.16919.1	763	759	1.00527	2384	0.32005	89.78	0	966
FhSTRG.29294.1	FgSTRG.25936.1	88	2398	0.0366972	1857	0.0473883	89.77	4e-24	113
FhSTRG.13772.1	FgSTRG.58844.1	264	420	0.628571	9391	0.028112	89.77	4e-92	337
FhSTRG.46728.1	FgSTRG.54983.1	283	589	0.480475	543	0.521179	89.75	7e-96	350
FhSTRG.79589.1	FgSTRG.80325.1	556	661	0.84115	556	1	89.75	0	704
FhSTRG.60443.1	FgSTRG.77143.1	322	544	0.591912	4680	0.0688034	89.75	1e-113	409
FhSTRG.28117.1	FgSTRG.58148.1	322	400	0.805	530	0.607547	89.75	3e-112	403
FhSTRG.10347.1	FgSTRG.61359.1	195	529	0.36862	445	0.438202	89.74	6e-66	250
FhSTRG.12775.1	FgSTRG.4903.1	195	407	0.479115	2775	0.0702703	89.74	2e-65	248
FhSTRG.25585.1	FgSTRG.72603.1	877	2907	0.301686	1920	0.456771	89.74	0	1112
FhSTRG.13773.1	FgSTRG.66113.1	448	1457	0.307481	437	1.02517	89.73	2e-159	562
FhSTRG.34053.3	FgSTRG.67918.1	340	1620	0.209877	568	0.598592	89.71	8e-119	427
FhSTRG.8264.1	FgSTRG.11983.1	1536	1533	1.00196	1500	1.024	89.71	0	1916
FhSTRG.34053.1	FgSTRG.67918.1	340	611	0.556465	568	0.598592	89.71	3e-119	427
FhSTRG.80333.1	FgSTRG.26367.1	398	700	0.568571	525	0.758095	89.7	4e-143	507
FhSTRG.257.1	FgSTRG.65460.1	330	3450	0.0956522	362	0.911602	89.7	3e-116	420
FhSTRG.5943.1	FgSTRG.41661.1	650	873	0.744559	1439	0.451703	89.69	0	826
FhSTRG.80680.3	FgSTRG.16202.2	795	910	0.873626	833	0.954382	89.69	0	987
FhSTRG.8693.1	FgSTRG.42974.1	650	2272	0.286092	641	1.01404	89.69	0	821
FhSTRG.57145.1	FgSTRG.5985.1	126	431	0.292343	420	0.3	89.68	2e-39	161
FhSTRG.17275.1	FgSTRG.29234.1	184	500	0.368	1562	0.117798	89.67	6e-61	233
FhSTRG.74799.1	FgSTRG.30439.1	184	271	0.678967	1157	0.159032	89.67	9e-62	235
FhSTRG.58495.1	FgSTRG.85795.1	222	485	0.457732	463	0.479482	89.64	3e-73	274
FhSTRG.41563.3	FgSTRG.64352.1	415	1001	0.414585	970	0.427835	89.64	1e-149	529
FhSTRG.66549.1	FgSTRG.58147.1	608	782	0.777494	608	1	89.64	0	773
FhSTRG.66034.1	FgSTRG.25623.1	376	489	0.768916	376	1	89.63	9e-134	475
FhSTRG.20438.2	FgSTRG.38797.1	164	2826	0.0580326	1988	0.082495	89.63	6e-53	209
FhSTRG.54367.1	FgSTRG.80377.1	356	358	0.994413	573	0.621291	89.61	1e-126	451
FhSTRG.69081.1	FgSTRG.52237.1	346	363	0.953168	1007	0.343595	89.6	2e-123	440
FhSTRG.64127.1	FgSTRG.54703.2	250	1166	0.214408	601	0.415973	89.6	1e-85	316
FhSTRG.57618.1	FgSTRG.186.1	346	812	0.426108	738	0.468835	89.6	5e-123	440
FhSTRG.1728.8	FgSTRG.47901.1	365	1130	0.323009	746	0.489276	89.59	6e-129	460
FhSTRG.43128.1	FgSTRG.10740.1	1028	1777	0.578503	1450	0.708966	89.59	0	1279
FhSTRG.43270.1	FgSTRG.41049.1	48	789	0.0608365	2700	0.0177778	89.58	5e-09	62.1
FhSTRG.80611.1	FgSTRG.64044.1	297	1326	0.223982	497	0.597586	89.56	3e-102	372
FhSTRG.48463.1	FgSTRG.36288.1	268	2915	0.0919383	966	0.277433	89.55	7e-92	339
FhSTRG.11038.1	FgSTRG.9577.2	555	978	0.567485	5588	0.09932	89.55	0	693
FhSTRG.64498.1	FgSTRG.51141.1	927	1352	0.685651	1106	0.838156	89.54	0	1146
FhSTRG.65364.2	FgSTRG.40999.4	296	2216	0.133574	2212	0.133816	89.53	6e-102	372
FhSTRG.721.9	FgSTRG.6151.1	2328	4450	0.523146	4196	0.554814	89.52	0	2880
FhSTRG.69379.2	FgSTRG.26178.1	124	1065	0.116432	1156	0.107266	89.52	8e-38	158
FhSTRG.5844.1	FgSTRG.10590.1	210	214	0.981308	1176	0.178571	89.52	2e-71	267
FhSTRG.21048.1	FgSTRG.62502.1	200	2098	0.0953289	391	0.511509	89.5	7e-66	252
FhSTRG.74769.1	FgSTRG.2822.1	181	283	0.639576	216	0.837963	89.5	2e-59	228
FhSTRG.2763.1	FgSTRG.25691.1	686	680	1.00882	774	0.886305	89.5	0	861
FhSTRG.10670.1	FgSTRG.80324.1	419	474	0.883966	455	0.920879	89.5	3e-148	523
FhSTRG.42528.1	FgSTRG.11240.1	542	1170	0.463248	530	1.02264	89.48	0	660
FhSTRG.17979.1	FgSTRG.43234.1	675	1085	0.62212	884	0.763575	89.48	0	852
FhSTRG.22379.4	FgSTRG.5131.1	114	716	0.159218	3521	0.0323772	89.47	1e-33	143
FhSTRG.50999.1	FgSTRG.79828.2	342	1219	0.280558	403	0.848635	89.47	2e-119	429
FhSTRG.59371.1	FgSTRG.62482.1	399	488	0.817623	575	0.693913	89.47	2e-140	497
FhSTRG.52544.1	FgSTRG.4573.1	418	1022	0.409002	4040	0.103465	89.47	5e-149	527
FhSTRG.12592.1	FgSTRG.60563.1	304	1478	0.205683	309	0.983819	89.47	2e-105	383
FhSTRG.47296.1	FgSTRG.49605.1	133	980	0.135714	4891	0.0271928	89.47	1e-40	167
FhSTRG.69006.1	FgSTRG.66405.1	152	599	0.253756	378	0.402116	89.47	1e-48	193
FhSTRG.77488.1	FgSTRG.47646.1	266	271	0.98155	1452	0.183196	89.47	3e-91	333
FhSTRG.3567.2	FgSTRG.32191.1	76	1995	0.0380952	422	0.180095	89.47	1e-18	95.3
FhSTRG.27218.1	FgSTRG.39286.1	294	804	0.365672	292	1.00685	89.46	3e-101	368
FhSTRG.10544.1	FgSTRG.74552.1	797	869	0.917146	1682	0.473841	89.46	0	1002
FhSTRG.5287.1	FgSTRG.63343.2	465	1558	0.29846	1765	0.263456	89.46	4e-167	588
FhSTRG.48217.2	FgSTRG.80625.1	474	2362	0.200677	1796	0.26392	89.45	1e-167	590
FhSTRG.7292.1	FgSTRG.39000.1	436	438	0.995434	2481	0.175736	89.45	1e-156	551
FhSTRG.48217.3	FgSTRG.80625.1	474	1778	0.266592	1796	0.26392	89.45	1e-167	590
FhSTRG.10306.2	FgSTRG.54187.1	757	1048	0.722328	2109	0.358938	89.43	0	942
FhSTRG.69692.1	FgSTRG.57965.1	227	784	0.289541	633	0.35861	89.43	7e-77	287
FhSTRG.69210.1	FgSTRG.32812.1	227	1183	0.191885	301	0.754153	89.43	1e-76	287
FhSTRG.41250.1	FgSTRG.45758.1	369	380	0.971053	1362	0.270925	89.43	1e-130	464
FhSTRG.44955.1	FgSTRG.27659.1	520	1068	0.486891	792	0.656566	89.42	0	640
FhSTRG.11814.1	FgSTRG.63854.1	293	512	0.572266	1084	0.270295	89.42	2e-101	368
FhSTRG.12256.2	FgSTRG.54423.2	935	1100	0.85	1223	0.764513	89.41	0	1182
FhSTRG.42745.1	FgSTRG.11985.1	170	669	0.254111	3985	0.04266	89.41	1e-53	209
FhSTRG.54266.1	FgSTRG.26578.1	217	2781	0.0780295	2379	0.0912148	89.4	2e-72	274
FhSTRG.77765.1	FgSTRG.14972.1	679	784	0.866071	1149	0.590949	89.4	0	846
FhSTRG.70438.1	FgSTRG.59543.1	462	1033	0.447241	1242	0.371981	89.39	4e-165	580
FhSTRG.16098.1	FgSTRG.59318.1	198	2152	0.0920074	3933	0.0503432	89.39	3e-65	250
FhSTRG.18953.1	FgSTRG.19905.1	66	1839	0.0358891	2076	0.0317919	89.39	2e-15	84.2
FhSTRG.26295.1	FgSTRG.76474.1	490	1915	0.255875	472	1.03814	89.39	6e-171	601
FhSTRG.44015.1	FgSTRG.900.1	1422	1639	0.867602	1569	0.90631	89.38	0	1770
FhSTRG.14626.1	FgSTRG.34299.1	160	551	0.290381	2322	0.0689061	89.38	9e-50	196
FhSTRG.65494.1	FgSTRG.75002.1	395	895	0.441341	395	1	89.37	3e-140	497
FhSTRG.13371.1	FgSTRG.70628.1	1025	1514	0.677015	1099	0.932666	89.37	0	1288
FhSTRG.22541.1	FgSTRG.68007.1	47	2408	0.0195183	897	0.0523969	89.36	5e-08	60.2
FhSTRG.78142.1	FgSTRG.16550.1	468	719	0.650904	506	0.924901	89.32	8e-161	566
FhSTRG.21081.1	FgSTRG.18386.3	607	1262	0.480983	1579	0.384421	89.29	0	756
FhSTRG.43663.1	FgSTRG.74970.1	392	1447	0.270905	1738	0.225547	89.29	2e-135	483
FhSTRG.66877.1	FgSTRG.67606.1	224	300	0.746667	738	0.303523	89.29	1e-75	281
FhSTRG.35861.2	FgSTRG.27315.1	513	1685	0.304451	787	0.651842	89.28	8e-179	627
FhSTRG.73379.3	FgSTRG.17556.1	522	3032	0.172164	504	1.03571	89.27	0	636
FhSTRG.73379.1	FgSTRG.17556.1	522	1858	0.280947	504	1.03571	89.27	0	636
FhSTRG.49938.1	FgSTRG.24992.1	893	2472	0.361246	1675	0.533134	89.25	0	1098
FhSTRG.66983.1	FgSTRG.41962.2	984	1582	0.621997	951	1.0347	89.23	0	1192
FhSTRG.25149.1	FgSTRG.28823.1	195	660	0.295455	287	0.679443	89.23	5e-63	241
FhSTRG.26723.1	FgSTRG.66405.1	102	353	0.288952	378	0.269841	89.22	2e-29	128
FhSTRG.64483.1	FgSTRG.28734.1	167	1093	0.15279	879	0.189989	89.22	5e-50	198
FhSTRG.28162.1	FgSTRG.64489.1	176	1657	0.106216	1228	0.143322	89.2	6e-56	219
FhSTRG.76252.3	FgSTRG.49386.1	352	4904	0.0717781	445	0.791011	89.2	4e-121	436
FhSTRG.5191.1	FgSTRG.81683.1	296	1453	0.203716	1902	0.155626	89.19	1e-101	370
FhSTRG.76090.1	FgSTRG.61245.3	2161	2312	0.934689	2682	0.805742	89.17	0	2675
FhSTRG.30713.1	FgSTRG.182.1	314	664	0.472892	316	0.993671	89.17	2e-107	388
FhSTRG.75037.1	FgSTRG.76461.3	1265	1257	1.00636	9086	0.139225	89.17	0	1561
FhSTRG.62983.1	FgSTRG.21069.1	351	636	0.551887	408	0.860294	89.17	1e-118	425
FhSTRG.59438.1	FgSTRG.77112.1	360	1354	0.265879	761	0.473062	89.17	5e-125	448
FhSTRG.13044.3	FgSTRG.30659.1	1042	7729	0.134817	1283	0.812159	89.16	0	1295
FhSTRG.55517.1	FgSTRG.59452.1	378	573	0.659686	631	0.599049	89.15	2e-131	468
FhSTRG.34297.1	FgSTRG.29816.1	258	525	0.491429	3439	0.0750218	89.15	1e-87	322
FhSTRG.70965.1	FgSTRG.52655.1	267	372	0.717742	266	1.00376	89.14	1e-90	331
FhSTRG.17603.1	FgSTRG.85639.1	46	6567	0.00700472	1493	0.0308104	89.13	7e-06	54.7
FhSTRG.75938.1	FgSTRG.12254.3	322	1064	0.302632	1012	0.318182	89.13	2e-109	396
FhSTRG.6981.1	FgSTRG.23379.1	147	220	0.668182	206	0.713592	89.12	9e-46	182
FhSTRG.44590.1	FgSTRG.57507.1	495	1494	0.331325	827	0.598549	89.09	1e-171	603
FhSTRG.45965.1	FgSTRG.17655.1	577	1012	0.570158	579	0.996546	89.08	0	715
FhSTRG.28639.1	FgSTRG.11447.1	238	459	0.518519	819	0.290598	89.08	7e-80	296
FhSTRG.20482.1	FgSTRG.67219.2	622	1678	0.370679	638	0.974922	89.07	0	771
FhSTRG.67090.1	FgSTRG.30609.1	1225	1708	0.717213	1223	1.00164	89.06	0	1517
FhSTRG.52593.1	FgSTRG.16570.1	922	2174	0.424103	911	1.01207	89.05	0	1133
FhSTRG.23082.1	FgSTRG.74487.1	456	916	0.497817	1270	0.359055	89.04	4e-159	560
FhSTRG.49063.5	FgSTRG.71464.1	520	9917	0.0524352	1173	0.443308	89.04	0	636
FhSTRG.6846.1	FgSTRG.4251.1	73	3484	0.0209529	2517	0.0290028	89.04	3e-17	91.6
FhSTRG.18574.5	FgSTRG.46333.4	629	2153	0.29215	1605	0.3919	89.03	0	774
FhSTRG.78287.1	FgSTRG.21067.1	629	1384	0.45448	1239	0.507667	89.03	0	780
FhSTRG.38402.1	FgSTRG.50745.1	483	673	0.717682	484	0.997934	89.03	2e-170	597
FhSTRG.76234.1	FgSTRG.81529.1	492	581	0.846816	1375	0.357818	89.02	4e-173	606
FhSTRG.24186.1	FgSTRG.64097.1	373	1140	0.327193	355	1.0507	89.01	2e-123	442
FhSTRG.77810.1	FgSTRG.8611.1	91	315	0.288889	1606	0.0566625	89.01	5e-25	113
FhSTRG.7934.1	FgSTRG.54666.4	382	381	1.00262	1261	0.302934	89.01	9e-133	472
FhSTRG.33133.2	FgSTRG.46807.1	200	1394	0.143472	2766	0.0723066	89	2e-64	246
FhSTRG.36538.1	FgSTRG.30445.1	209	744	0.280914	214	0.976636	89	5e-68	257
FhSTRG.79565.1	FgSTRG.23378.1	545	599	0.90985	960	0.567708	88.99	0	671
FhSTRG.68103.1	FgSTRG.10380.3	990	994	0.995976	1011	0.979228	88.99	0	1219
FhSTRG.75312.3	FgSTRG.49889.1	454	2485	0.182696	767	0.591917	88.99	4e-158	558
FhSTRG.601.1	FgSTRG.14606.1	272	1445	0.188235	1916	0.141962	88.97	5e-91	335
FhSTRG.73511.4	FgSTRG.3610.1	326	678	0.480826	458	0.71179	88.96	1e-108	392
FhSTRG.20999.1	FgSTRG.84727.1	1213	1269	0.955871	1316	0.921733	88.95	0	1482
FhSTRG.7152.1	FgSTRG.56826.1	235	564	0.416667	1329	0.176825	88.94	4e-78	291
FhSTRG.27503.2	FgSTRG.36025.2	443	1208	0.366722	612	0.723856	88.94	6e-154	544
FhSTRG.27226.1	FgSTRG.17991.2	497	513	0.968811	729	0.681756	88.93	2e-174	610
FhSTRG.52561.1	FgSTRG.13323.1	307	313	0.980831	574	0.534843	88.93	2e-104	377
FhSTRG.12004.1	FgSTRG.74572.1	289	286	1.01049	367	0.787466	88.93	9e-97	351
FhSTRG.56557.1	FgSTRG.35291.1	90	1522	0.0591327	3956	0.0227503	88.89	1e-22	108
FhSTRG.35194.1	FgSTRG.34648.1	288	1352	0.213018	377	0.763926	88.89	3e-97	355
FhSTRG.2808.2	FgSTRG.28429.1	333	4027	0.0826918	2638	0.126232	88.89	3e-112	407
FhSTRG.48837.3	FgSTRG.78630.1	701	856	0.818925	719	0.974965	88.87	0	837
FhSTRG.65921.1	FgSTRG.11568.1	512	676	0.757396	678	0.755162	88.87	9e-175	612
FhSTRG.22376.1	FgSTRG.42331.1	458	976	0.469262	913	0.501643	88.86	1e-159	562
FhSTRG.56649.1	FgSTRG.22519.2	466	627	0.743222	686	0.6793	88.84	2e-161	568
FhSTRG.63900.1	FgSTRG.71581.1	224	401	0.558603	259	0.864865	88.84	1e-71	268
FhSTRG.29015.1	FgSTRG.29234.1	188	1085	0.173272	1562	0.120359	88.83	2e-59	230
FhSTRG.11445.1	FgSTRG.71496.1	412	420	0.980952	564	0.730496	88.83	4e-136	483
FhSTRG.71894.1	FgSTRG.21237.2	564	657	0.858447	3441	0.163906	88.83	0	688
FhSTRG.65081.1	FgSTRG.21485.1	170	333	0.510511	397	0.428212	88.82	2e-53	207
FhSTRG.68698.1	FgSTRG.49875.1	1088	1620	0.671605	1083	1.00462	88.79	0	1301
FhSTRG.34984.1	FgSTRG.37020.1	223	3332	0.0669268	2070	0.107729	88.79	2e-72	274
FhSTRG.76729.1	FgSTRG.45119.1	499	1028	0.485409	491	1.01629	88.78	8e-172	603
FhSTRG.77395.1	FgSTRG.66703.1	597	1074	0.555866	740	0.806757	88.78	0	725
FhSTRG.30896.1	FgSTRG.69357.1	276	276	1	683	0.4041	88.77	8e-92	335
FhSTRG.42372.1	FgSTRG.39646.1	472	894	0.527964	5847	0.0807252	88.77	2e-163	575
FhSTRG.33515.1	FgSTRG.36772.1	996	1244	0.800643	1049	0.949476	88.76	0	1212
FhSTRG.28715.3	FgSTRG.49304.1	890	1839	0.483959	1892	0.470402	88.76	0	1070
FhSTRG.49055.1	FgSTRG.82473.1	605	2709	0.22333	1249	0.484388	88.76	0	737
FhSTRG.38458.1	FgSTRG.18486.1	89	719	0.123783	2829	0.0314599	88.76	5e-23	108
FhSTRG.60442.1	FgSTRG.83207.1	667	755	0.883444	726	0.918733	88.76	0	804
FhSTRG.64202.1	FgSTRG.53053.1	169	269	0.628253	276	0.612319	88.76	7e-53	206
FhSTRG.58904.1	FgSTRG.53362.1	888	1224	0.72549	865	1.02659	88.74	0	1051
FhSTRG.62840.1	FgSTRG.19849.1	186	614	0.302932	528	0.352273	88.71	1e-58	226
FhSTRG.21544.1	FgSTRG.37749.2	115	2380	0.0483193	570	0.201754	88.7	2e-32	141
FhSTRG.80751.1	FgSTRG.45880.1	106	993	0.106747	2308	0.0459272	88.68	2e-29	130
FhSTRG.42817.2	FgSTRG.77169.1	53	1021	0.0519099	858	0.0617716	88.68	2e-09	63.9
FhSTRG.40209.2	FgSTRG.2840.1	714	1414	0.50495	1269	0.562648	88.66	0	870
FhSTRG.59736.1	FgSTRG.71674.1	194	593	0.32715	978	0.198364	88.66	5e-62	237
FhSTRG.51606.1	FgSTRG.11276.2	397	397	1	929	0.427341	88.66	4e-136	483
FhSTRG.75318.1	FgSTRG.49889.1	185	1328	0.139307	767	0.241199	88.65	3e-58	226
FhSTRG.13751.1	FgSTRG.80148.3	617	1027	0.600779	1397	0.441661	88.65	0	741
FhSTRG.9618.1	FgSTRG.66860.1	616	1230	0.500813	2191	0.28115	88.64	0	747
FhSTRG.69956.1	FgSTRG.17297.1	642	668	0.961078	1829	0.351011	88.63	0	765
FhSTRG.18470.1	FgSTRG.30376.1	255	711	0.35865	257	0.992218	88.63	5e-83	307
FhSTRG.39474.1	FgSTRG.47783.1	299	601	0.497504	339	0.882006	88.63	2e-100	364
FhSTRG.5666.1	FgSTRG.68359.1	123	1366	0.0900439	3316	0.0370929	88.62	2e-35	150
FhSTRG.63637.3	FgSTRG.76576.1	167	614	0.271987	230	0.726087	88.62	1e-49	196
FhSTRG.5667.1	FgSTRG.7668.1	325	1125	0.288889	1062	0.306026	88.62	4e-106	385
FhSTRG.8903.1	FgSTRG.49875.1	1037	1364	0.760264	1083	0.957525	88.62	0	1236
FhSTRG.15209.1	FgSTRG.20646.1	395	481	0.821206	957	0.412748	88.61	1e-132	472
FhSTRG.37219.1	FgSTRG.54764.1	395	1195	0.330544	1726	0.228853	88.61	3e-132	472
FhSTRG.78980.1	FgSTRG.2957.1	1159	1483	0.781524	2359	0.49131	88.61	0	1395
FhSTRG.104.1	FgSTRG.69589.1	202	330	0.612121	301	0.671096	88.61	2e-63	241
FhSTRG.21930.1	FgSTRG.82416.2	342	349	0.979943	509	0.671906	88.6	4e-116	416
FhSTRG.19376.1	FgSTRG.72800.1	430	989	0.434783	679	0.633284	88.6	6e-148	523
FhSTRG.54300.1	FgSTRG.17816.2	544	549	0.990893	648	0.839506	88.6	0	660
FhSTRG.81122.1	FgSTRG.31345.1	561	1382	0.405933	976	0.574795	88.59	0	664
FhSTRG.13854.9	FgSTRG.71605.1	551	2005	0.274813	550	1.00182	88.57	0	667
FhSTRG.56755.1	FgSTRG.70694.3	454	1002	0.453094	468	0.970085	88.55	1e-155	549
FhSTRG.68097.1	FgSTRG.10602.1	227	232	0.978448	405	0.560494	88.55	2e-73	274
FhSTRG.2904.1	FgSTRG.34421.1	1039	2668	0.38943	1731	0.600231	88.55	0	1242
FhSTRG.9195.1	FgSTRG.52711.1	288	305	0.944262	440	0.654545	88.54	3e-96	350
FhSTRG.9026.2	FgSTRG.56035.1	157	1091	0.143905	2553	0.0614963	88.54	8e-48	191
FhSTRG.49591.1	FgSTRG.57363.2	61	1357	0.0449521	1842	0.0331162	88.52	1e-12	75
FhSTRG.80479.1	FgSTRG.69834.2	635	1394	0.455524	743	0.854643	88.5	0	761
FhSTRG.63121.1	FgSTRG.27116.1	200	297	0.673401	302	0.662252	88.5	2e-63	241
FhSTRG.1431.1	FgSTRG.77490.1	113	1761	0.0641681	635	0.177953	88.5	6e-31	135
FhSTRG.56381.1	FgSTRG.60541.1	200	1821	0.10983	418	0.478469	88.5	4e-63	243
FhSTRG.26151.1	FgSTRG.12822.1	139	363	0.38292	418	0.332536	88.49	1e-41	169
FhSTRG.77259.1	FgSTRG.55778.1	365	365	1	1527	0.239031	88.49	2e-123	440
FhSTRG.47287.1	FgSTRG.25769.1	191	322	0.593168	253	0.754941	88.48	5e-60	230
FhSTRG.28498.1	FgSTRG.48461.4	616	735	0.838095	1010	0.609901	88.47	0	739
FhSTRG.37391.1	FgSTRG.73662.1	78	2448	0.0318627	1633	0.0477648	88.46	1e-18	95.3
FhSTRG.65284.4	FgSTRG.62822.1	104	2838	0.0366455	739	0.140731	88.46	6e-28	126
FhSTRG.28504.1	FgSTRG.64833.1	78	1727	0.045165	2374	0.0328559	88.46	1e-18	95.3
FhSTRG.54147.1	FgSTRG.59850.1	1715	3996	0.429179	2669	0.642563	88.45	0	2060
FhSTRG.14758.1	FgSTRG.6911.1	320	321	0.996885	516	0.620155	88.44	1e-106	385
FhSTRG.75455.1	FgSTRG.55000.1	415	491	0.845214	565	0.734513	88.43	7e-140	496
FhSTRG.17575.1	FgSTRG.8436.1	899	999	0.8999	894	1.00559	88.43	0	1046
FhSTRG.23086.1	FgSTRG.55467.1	682	1004	0.679283	906	0.752759	88.42	0	808
FhSTRG.50641.1	FgSTRG.80330.1	207	258	0.802326	265	0.781132	88.41	3e-66	250
FhSTRG.71415.2	FgSTRG.69774.2	69	1155	0.0597403	1144	0.0603147	88.41	1e-15	84.2
FhSTRG.19025.1	FgSTRG.73479.1	207	4082	0.0507104	5760	0.0359375	88.41	5e-65	250
FhSTRG.47115.1	FgSTRG.35958.1	785	1032	0.760659	854	0.919204	88.41	0	933
FhSTRG.64197.1	FgSTRG.46559.1	552	1143	0.48294	780	0.707692	88.41	0	658
FhSTRG.78423.1	FgSTRG.85101.1	302	307	0.983713	1182	0.255499	88.41	2e-99	361
FhSTRG.47162.1	FgSTRG.10785.1	69	512	0.134766	1557	0.044316	88.41	8e-15	80.5
FhSTRG.67429.4	FgSTRG.74452.1	431	3938	0.109446	1662	0.259326	88.4	4e-145	516
FhSTRG.39012.1	FgSTRG.31948.1	267	1147	0.232781	2676	0.0997758	88.39	4e-86	318
FhSTRG.8799.1	FgSTRG.14567.1	629	765	0.822222	1046	0.601338	88.39	0	756
FhSTRG.40906.1	FgSTRG.82131.1	103	894	0.115213	531	0.193974	88.35	9e-27	121
FhSTRG.47327.6	FgSTRG.34293.1	386	1779	0.216976	601	0.642263	88.34	9e-129	460
FhSTRG.61581.1	FgSTRG.74029.1	669	754	0.887268	835	0.801198	88.34	0	802
FhSTRG.61162.1	FgSTRG.49429.1	60	1487	0.0403497	415	0.144578	88.33	4e-12	73.1
FhSTRG.30105.1	FgSTRG.17820.1	471	473	0.995772	578	0.814879	88.32	2e-160	564
FhSTRG.69025.1	FgSTRG.85549.1	522	600	0.87	655	0.796947	88.31	1e-177	621
FhSTRG.2069.1	FgSTRG.2104.1	513	3062	0.167538	2520	0.203571	88.3	4e-174	612
FhSTRG.77543.1	FgSTRG.29931.2	436	1908	0.228512	686	0.635569	88.3	2e-141	503
FhSTRG.23293.1	FgSTRG.20524.1	530	732	0.724044	599	0.884808	88.3	1e-179	628
FhSTRG.77254.1	FgSTRG.7720.1	299	1156	0.258651	504	0.593254	88.29	2e-98	359
FhSTRG.28673.1	FgSTRG.34095.4	1356	1728	0.784722	2700	0.502222	88.27	0	1594
FhSTRG.34373.1	FgSTRG.29078.2	247	365	0.676712	2739	0.0901789	88.26	2e-79	294
FhSTRG.32144.1	FgSTRG.77466.1	400	582	0.687285	1114	0.359066	88.25	1e-133	475
FhSTRG.72011.1	FgSTRG.11240.1	553	1325	0.417358	530	1.0434	88.25	0	634
FhSTRG.13694.1	FgSTRG.15940.1	306	346	0.884393	699	0.437768	88.24	5e-100	363
FhSTRG.47176.1	FgSTRG.48916.1	865	944	0.916314	1439	0.601112	88.21	0	1029
FhSTRG.52463.1	FgSTRG.83594.1	1517	1511	1.00397	2296	0.660714	88.2	0	1773
FhSTRG.52198.1	FgSTRG.28052.1	483	566	0.853357	496	0.97379	88.2	1e-162	571
FhSTRG.70603.1	FgSTRG.21972.1	822	1495	0.549833	1361	0.603968	88.2	0	965
FhSTRG.52450.1	FgSTRG.52575.1	466	677	0.688331	503	0.926441	88.2	4e-148	523
FhSTRG.77224.1	FgSTRG.62084.1	652	921	0.707926	3002	0.217189	88.19	0	769
FhSTRG.70317.1	FgSTRG.2863.1	144	1762	0.0817253	689	0.208999	88.19	2e-41	171
FhSTRG.28075.1	FgSTRG.75273.2	144	516	0.27907	841	0.171225	88.19	5e-42	171
FhSTRG.9057.1	FgSTRG.18920.2	1049	2143	0.489501	2828	0.370934	88.18	0	1210
FhSTRG.49365.1	FgSTRG.19774.1	203	1702	0.119271	2213	0.0917307	88.18	2e-61	237
FhSTRG.27546.1	FgSTRG.50232.1	296	496	0.596774	1684	0.175772	88.18	7e-95	346
FhSTRG.27064.1	FgSTRG.33486.1	1007	1122	0.897504	1044	0.964559	88.18	0	1192
FhSTRG.79296.1	FgSTRG.58530.1	296	377	0.785146	1441	0.205413	88.18	3e-97	353
FhSTRG.41359.1	FgSTRG.3210.1	220	345	0.637681	1959	0.112302	88.18	2e-69	261
FhSTRG.64917.1	FgSTRG.63183.1	59	1760	0.0335227	6197	0.00952074	88.14	2e-11	71.3
FhSTRG.51307.1	FgSTRG.33486.1	1003	1123	0.893143	1044	0.960728	88.14	0	1188
FhSTRG.10281.1	FgSTRG.55846.1	177	359	0.493036	344	0.514535	88.14	3e-52	204
FhSTRG.75750.1	FgSTRG.19960.1	556	584	0.952055	548	1.0146	88.13	0	652
FhSTRG.55194.1	FgSTRG.4800.1	379	719	0.527121	489	0.775051	88.13	3e-125	448
FhSTRG.35249.1	FgSTRG.76727.1	328	425	0.771765	383	0.856397	88.11	2e-105	381
FhSTRG.22718.2	FgSTRG.32720.1	227	256	0.886719	1390	0.163309	88.11	2e-72	270
FhSTRG.76419.1	FgSTRG.53866.2	294	1042	0.28215	4485	0.0655518	88.1	2e-94	346
FhSTRG.80571.1	FgSTRG.69069.1	269	385	0.698701	467	0.576017	88.1	3e-82	303
FhSTRG.57972.2	FgSTRG.10533.2	874	1112	0.785971	851	1.02703	88.1	0	1016
FhSTRG.70322.1	FgSTRG.93.1	168	4401	0.0381731	2182	0.0769936	88.1	6e-50	200
FhSTRG.35876.1	FgSTRG.52661.1	907	1242	0.730274	1089	0.832874	88.09	0	1057
FhSTRG.37225.1	FgSTRG.34537.1	302	2656	0.113705	1918	0.157456	88.08	5e-98	359
FhSTRG.78635.1	FgSTRG.32754.1	193	608	0.317434	3234	0.0596784	88.08	9e-60	230
FhSTRG.14379.3	FgSTRG.34095.1	1308	1609	0.812927	2664	0.490991	88.07	0	1524
FhSTRG.74771.1	FgSTRG.60105.1	670	1199	0.558799	1026	0.653021	88.06	0	789
FhSTRG.62378.1	FgSTRG.47704.1	67	2576	0.0260093	2157	0.0310617	88.06	2e-13	78.7
FhSTRG.11301.1	FgSTRG.70373.1	912	908	1.00441	4937	0.184728	88.05	0	1070
FhSTRG.67089.1	FgSTRG.50113.1	226	353	0.640227	698	0.323782	88.05	9e-68	255
FhSTRG.77143.1	FgSTRG.47555.1	660	1068	0.617978	879	0.750853	88.03	0	752
FhSTRG.78538.4	FgSTRG.39014.2	1161	1398	0.830472	7615	0.152462	88.03	0	1334
FhSTRG.39169.1	FgSTRG.17821.1	1453	1725	0.842319	1520	0.955921	88.02	0	1687
FhSTRG.45937.1	FgSTRG.52598.1	350	800	0.4375	1135	0.30837	88	5e-113	407
FhSTRG.74313.1	FgSTRG.59370.1	200	523	0.382409	1028	0.194553	88	2e-61	235
FhSTRG.14429.1	FgSTRG.25397.1	614	1592	0.385678	767	0.800522	87.95	0	699
FhSTRG.21290.1	FgSTRG.51166.1	697	1481	0.470628	1628	0.428133	87.95	0	811
FhSTRG.69885.4	FgSTRG.66144.1	83	1574	0.0527319	228	0.364035	87.95	1e-17	91.6
FhSTRG.31759.1	FgSTRG.70869.1	571	998	0.572144	562	1.01601	87.92	0	660
FhSTRG.10668.1	FgSTRG.10379.1	959	1123	0.853963	956	1.00314	87.9	0	1122
FhSTRG.49330.5	FgSTRG.55003.2	752	2168	0.346863	842	0.893112	87.9	0	881
FhSTRG.40951.1	FgSTRG.58065.1	504	509	0.990177	518	0.972973	87.9	3e-168	590
FhSTRG.59658.1	FgSTRG.28824.2	388	738	0.525745	438	0.885845	87.89	6e-127	453
FhSTRG.67833.1	FgSTRG.76730.1	132	557	0.236984	272	0.485294	87.88	2e-36	152
FhSTRG.20988.10	FgSTRG.35590.1	198	305	0.64918	3325	0.0595489	87.88	1e-60	231
FhSTRG.44894.1	FgSTRG.76923.1	132	2235	0.0590604	808	0.163366	87.88	6e-37	156
FhSTRG.49192.1	FgSTRG.83318.1	132	1029	0.12828	947	0.139388	87.88	4e-36	152
FhSTRG.45775.1	FgSTRG.26875.1	165	500	0.33	430	0.383721	87.88	1e-48	193
FhSTRG.70925.1	FgSTRG.62235.1	923	1473	0.626612	916	1.00764	87.87	0	1066
FhSTRG.42275.1	FgSTRG.67941.1	684	1166	0.586621	1480	0.462162	87.87	0	795
FhSTRG.79062.1	FgSTRG.54203.1	1656	1654	1.00121	2002	0.827173	87.86	0	1932
FhSTRG.10285.1	FgSTRG.79469.2	625	2464	0.253653	1845	0.338753	87.84	0	730
FhSTRG.52723.1	FgSTRG.20443.1	518	1821	0.284459	515	1.00583	87.84	1e-171	603
FhSTRG.3535.1	FgSTRG.49464.1	255	467	0.546039	255	1	87.84	3e-78	291
FhSTRG.54392.1	FgSTRG.27733.1	419	1285	0.32607	1512	0.277116	87.83	3e-137	488
FhSTRG.17321.1	FgSTRG.4011.1	304	4035	0.0753408	1741	0.174612	87.83	4e-96	353
FhSTRG.22718.1	FgSTRG.32724.2	271	300	0.903333	1434	0.188982	87.82	9e-87	318
FhSTRG.80937.1	FgSTRG.46524.1	786	1752	0.44863	943	0.83351	87.79	0	909
FhSTRG.9358.1	FgSTRG.40615.1	172	2522	0.0681998	1130	0.152212	87.79	3e-50	200
FhSTRG.15486.1	FgSTRG.50229.1	589	783	0.752235	655	0.899237	87.78	0	682
FhSTRG.74263.3	FgSTRG.65050.1	466	3315	0.140573	491	0.949084	87.77	6e-153	542
FhSTRG.63389.2	FgSTRG.76458.2	1642	1962	0.836901	9342	0.175765	87.76	0	1903
FhSTRG.14379.4	FgSTRG.34095.1	1396	1671	0.835428	2664	0.524024	87.75	0	1605
FhSTRG.49664.1	FgSTRG.20720.2	212	216	0.981481	2999	0.0706902	87.74	1e-64	244
FhSTRG.45995.1	FgSTRG.82809.1	595	790	0.753165	1235	0.481781	87.73	0	688
FhSTRG.68380.2	FgSTRG.10386.1	970	1424	0.68118	965	1.00518	87.73	0	1127
FhSTRG.21160.1	FgSTRG.55778.1	285	289	0.986159	1527	0.18664	87.72	4e-90	329
FhSTRG.67165.1	FgSTRG.76371.1	456	660	0.690909	644	0.708075	87.72	9e-150	529
FhSTRG.72974.1	FgSTRG.23972.1	293	2564	0.114275	883	0.331823	87.71	2e-92	340
FhSTRG.12149.1	FgSTRG.74257.1	1715	4027	0.425875	2333	0.735105	87.7	0	1964
FhSTRG.46581.1	FgSTRG.74409.1	65	294	0.221088	927	0.0701187	87.69	6e-14	76.8
FhSTRG.70681.1	FgSTRG.85446.1	65	4084	0.0159158	5609	0.0115885	87.69	1e-11	73.1
FhSTRG.36554.8	FgSTRG.6070.1	65	1348	0.0482196	890	0.0730337	87.69	3e-13	76.8
FhSTRG.66177.3	FgSTRG.7903.1	325	4428	0.0733966	1372	0.23688	87.69	9e-103	375
FhSTRG.46581.2	FgSTRG.74409.1	65	356	0.182584	927	0.0701187	87.69	7e-14	76.8
FhSTRG.79651.1	FgSTRG.5621.1	260	1689	0.153937	281	0.925267	87.69	6e-81	302
FhSTRG.40711.1	FgSTRG.18216.1	617	618	0.998382	975	0.632821	87.68	0	710
FhSTRG.18084.3	FgSTRG.48377.1	519	1962	0.264526	1182	0.439086	87.67	7e-165	580
FhSTRG.55761.1	FgSTRG.42929.1	381	642	0.593458	1380	0.276087	87.66	2e-122	438
FhSTRG.61223.1	FgSTRG.6343.1	340	1749	0.194397	1346	0.2526	87.65	3e-108	392
FhSTRG.25083.1	FgSTRG.18477.1	251	4042	0.062098	626	0.400958	87.65	6e-74	279
FhSTRG.55881.1	FgSTRG.53570.1	267	379	0.704485	1275	0.209412	87.64	9e-83	305
FhSTRG.67161.1	FgSTRG.79356.1	993	4267	0.232716	1758	0.564846	87.61	0	1151
FhSTRG.26598.2	FgSTRG.81561.1	379	381	0.994751	937	0.404482	87.6	1e-121	435
FhSTRG.68794.1	FgSTRG.82487.2	597	1106	0.539783	638	0.935737	87.6	0	689
FhSTRG.7456.2	FgSTRG.58585.1	822	1531	0.536904	1199	0.685571	87.59	0	950
FhSTRG.36727.1	FgSTRG.32903.1	660	997	0.661986	940	0.702128	87.58	0	754
FhSTRG.24372.1	FgSTRG.76439.2	451	794	0.56801	941	0.479277	87.58	1e-144	512
FhSTRG.9830.1	FgSTRG.19693.2	322	325	0.990769	1239	0.259887	87.58	2e-103	374
FhSTRG.49870.6	FgSTRG.82941.1	378	1610	0.234783	431	0.87703	87.57	1e-121	436
FhSTRG.33597.1	FgSTRG.25276.1	724	921	0.786102	1446	0.500692	87.57	0	830
FhSTRG.30003.1	FgSTRG.45758.3	489	1174	0.416525	1666	0.293517	87.53	2e-158	558
FhSTRG.58185.1	FgSTRG.75157.1	1707	2565	0.665497	2251	0.75833	87.52	0	1929
FhSTRG.59127.1	FgSTRG.54666.3	312	865	0.360694	1276	0.244514	87.5	6e-98	357
FhSTRG.7170.1	FgSTRG.78560.1	136	584	0.232877	1032	0.131783	87.5	2e-37	156
FhSTRG.43020.1	FgSTRG.78287.1	160	672	0.238095	496	0.322581	87.5	1e-44	180
FhSTRG.20087.1	FgSTRG.52733.1	256	484	0.528926	981	0.260958	87.5	4e-77	287
FhSTRG.28122.1	FgSTRG.51471.2	367	363	1.01102	2726	0.134629	87.47	1e-115	414
FhSTRG.73842.1	FgSTRG.81518.1	941	2078	0.452839	1712	0.54965	87.46	0	1077
FhSTRG.40987.1	FgSTRG.82774.1	1220	2165	0.56351	2176	0.560662	87.46	0	1389
FhSTRG.62498.1	FgSTRG.58116.1	686	958	0.716075	2066	0.332043	87.46	0	778
FhSTRG.26429.1	FgSTRG.1650.1	239	638	0.374608	236	1.01271	87.45	2e-71	268
FhSTRG.74403.2	FgSTRG.10380.3	1010	1384	0.729769	1011	0.999011	87.43	0	1153
FhSTRG.32585.2	FgSTRG.970.2	541	979	0.552605	672	0.80506	87.43	2e-173	608
FhSTRG.18530.1	FgSTRG.9284.1	119	2643	0.0450246	1284	0.0926791	87.39	3e-31	137
FhSTRG.40320.1	FgSTRG.35979.1	230	851	0.27027	384	0.598958	87.39	2e-68	259
FhSTRG.11152.1	FgSTRG.16977.1	436	693	0.629149	431	1.0116	87.39	1e-138	492
FhSTRG.9153.1	FgSTRG.65234.2	436	816	0.534314	675	0.645926	87.39	9e-141	499
FhSTRG.52408.1	FgSTRG.40561.3	428	839	0.510131	618	0.692557	87.38	2e-133	475
FhSTRG.32164.1	FgSTRG.32429.2	523	533	0.981238	537	0.973929	87.38	2e-170	597
FhSTRG.14463.1	FgSTRG.47504.1	103	3140	0.0328025	7246	0.0142147	87.38	1e-24	115
FhSTRG.24432.1	FgSTRG.74156.1	364	438	0.83105	421	0.864608	87.36	6e-115	412
FhSTRG.69250.1	FgSTRG.34463.1	356	1667	0.213557	1026	0.346979	87.36	3e-113	409
FhSTRG.46206.1	FgSTRG.75002.1	332	349	0.951289	395	0.840506	87.35	1e-105	381
FhSTRG.31189.1	FgSTRG.77763.1	229	1467	0.156101	316	0.724684	87.34	8e-69	261
FhSTRG.19543.1	FgSTRG.65041.1	1169	1336	0.875	3041	0.384413	87.34	0	1314
FhSTRG.12069.1	FgSTRG.36358.1	71	924	0.0768398	1030	0.068932	87.32	2e-14	80.5
FhSTRG.74506.1	FgSTRG.50438.1	71	1279	0.0555121	279	0.25448	87.32	2e-14	80.5
FhSTRG.79855.1	FgSTRG.71042.1	347	1826	0.190033	346	1.00289	87.32	1e-108	394
FhSTRG.42104.1	FgSTRG.19055.1	71	715	0.0993007	2186	0.0324794	87.32	3e-15	82.4
FhSTRG.69547.1	FgSTRG.11544.1	780	2183	0.357306	1595	0.489028	87.31	0	883
FhSTRG.6256.1	FgSTRG.41427.1	134	370	0.362162	903	0.148394	87.31	4e-36	150
FhSTRG.19364.1	FgSTRG.44018.1	386	546	0.70696	388	0.994845	87.31	1e-122	438
FhSTRG.19740.1	FgSTRG.25381.1	307	3058	0.100392	1444	0.212604	87.3	5e-94	346
FhSTRG.66049.1	FgSTRG.73310.1	315	1871	0.168359	2658	0.11851	87.3	1e-97	357
FhSTRG.8266.1	FgSTRG.53891.1	118	4182	0.0282162	1656	0.071256	87.29	1e-30	135
FhSTRG.38186.2	FgSTRG.19511.2	1687	2378	0.70942	2012	0.838469	87.26	0	1910
FhSTRG.34888.2	FgSTRG.37737.1	549	2065	0.26586	747	0.73494	87.25	2e-175	616
FhSTRG.1129.1	FgSTRG.9001.1	1402	1557	0.90045	2163	0.648174	87.23	0	1583
FhSTRG.80951.1	FgSTRG.31345.1	806	1795	0.449025	976	0.82582	87.22	0	891
FhSTRG.14197.1	FgSTRG.31578.1	829	1991	0.416374	2900	0.285862	87.21	0	941
FhSTRG.11953.1	FgSTRG.33183.2	328	398	0.824121	760	0.431579	87.2	3e-103	374
FhSTRG.6998.1	FgSTRG.21372.1	539	1089	0.494949	707	0.762376	87.2	2e-173	608
FhSTRG.41683.1	FgSTRG.66252.1	336	950	0.353684	2036	0.165029	87.2	2e-103	375
FhSTRG.35455.1	FgSTRG.46109.1	211	396	0.532828	1828	0.115427	87.2	4e-62	237
FhSTRG.71747.1	FgSTRG.29407.1	117	1086	0.107735	2195	0.053303	87.18	2e-29	130
FhSTRG.73721.1	FgSTRG.43355.1	117	293	0.399317	260	0.45	87.18	4e-31	134
FhSTRG.28629.3	FgSTRG.46109.1	304	1708	0.177986	1828	0.166302	87.17	9e-94	344
FhSTRG.26441.1	FgSTRG.83594.2	1551	1983	0.782148	2335	0.66424	87.17	0	1735
FhSTRG.33583.3	FgSTRG.62319.3	1144	2316	0.493955	1127	1.01508	87.15	0	1271
FhSTRG.23084.1	FgSTRG.41411.3	358	1072	0.333955	358	1	87.15	3e-112	405
FhSTRG.57543.1	FgSTRG.77727.1	311	1068	0.291199	621	0.500805	87.14	1e-95	350
FhSTRG.24816.1	FgSTRG.43236.1	1516	1677	0.903995	1961	0.773075	87.14	0	1696
FhSTRG.10954.1	FgSTRG.30958.1	342	2093	0.163402	1699	0.201295	87.13	3e-104	379
FhSTRG.39935.1	FgSTRG.41013.3	396	395	1.00253	882	0.44898	87.12	2e-125	448
FhSTRG.15280.1	FgSTRG.938.1	349	669	0.521674	972	0.359053	87.11	1e-108	392
FhSTRG.29437.1	FgSTRG.73018.1	287	325	0.883077	736	0.389946	87.11	2e-88	324
FhSTRG.6074.1	FgSTRG.45093.1	287	288	0.996528	1366	0.210102	87.11	2e-88	324
FhSTRG.29068.1	FgSTRG.62320.1	674	819	0.822955	1083	0.622345	87.09	0	750
FhSTRG.41396.1	FgSTRG.75341.1	302	1300	0.232308	447	0.675615	87.09	9e-93	340
FhSTRG.54317.1	FgSTRG.18063.1	240	400	0.6	520	0.461538	87.08	1e-72	272
FhSTRG.5630.1	FgSTRG.39834.1	201	203	0.990148	730	0.275342	87.06	1e-59	228
FhSTRG.19062.1	FgSTRG.70419.1	587	692	0.848266	626	0.9377	87.05	0	662
FhSTRG.64546.1	FgSTRG.42331.1	610	854	0.714286	913	0.668127	87.05	0	686
FhSTRG.60521.2	FgSTRG.68037.1	108	901	0.119867	733	0.14734	87.04	3e-26	119
FhSTRG.56685.1	FgSTRG.9001.1	1134	1232	0.920455	2163	0.524272	87.04	0	1267
FhSTRG.75503.1	FgSTRG.9868.1	185	716	0.25838	740	0.25	87.03	2e-52	206
FhSTRG.18608.3	FgSTRG.84301.1	208	933	0.222937	783	0.265645	87.02	3e-61	235
FhSTRG.78466.1	FgSTRG.72741.1	416	1333	0.312078	2177	0.191089	87.02	4e-131	468
FhSTRG.18608.1	FgSTRG.84301.1	208	1962	0.106014	783	0.265645	87.02	7e-61	235
FhSTRG.41438.1	FgSTRG.55370.1	562	929	0.604952	1083	0.518929	87.01	2e-177	621
FhSTRG.40796.1	FgSTRG.45324.1	300	1122	0.26738	934	0.321199	87	1e-91	337
FhSTRG.41864.1	FgSTRG.5594.2	707	930	0.760215	3249	0.217605	86.99	0	784
FhSTRG.47876.2	FgSTRG.50421.1	146	566	0.257951	471	0.309979	86.99	1e-38	159
FhSTRG.75755.1	FgSTRG.19960.1	553	564	0.980496	548	1.00912	86.98	3e-173	606
FhSTRG.58409.1	FgSTRG.36944.1	875	1948	0.449179	1092	0.801282	86.97	0	968
FhSTRG.80750.1	FgSTRG.74654.2	276	1031	0.267701	694	0.397695	86.96	6e-84	311
FhSTRG.9782.1	FgSTRG.37262.1	69	5981	0.0115365	5542	0.0124504	86.96	4e-13	78.7
FhSTRG.53250.1	FgSTRG.9055.1	184	267	0.689139	591	0.311337	86.96	9e-52	202
FhSTRG.38074.1	FgSTRG.47958.1	452	682	0.662757	1289	0.350659	86.95	3e-140	497
FhSTRG.32647.1	FgSTRG.36056.1	559	2017	0.277144	2436	0.229475	86.94	1e-177	623
FhSTRG.65474.1	FgSTRG.65048.1	337	1710	0.197076	752	0.448138	86.94	9e-104	377
FhSTRG.29547.1	FgSTRG.82288.1	245	421	0.581948	957	0.256008	86.94	3e-73	274
FhSTRG.74263.1	FgSTRG.80148.4	734	2759	0.266038	1624	0.45197	86.92	0	809
FhSTRG.31677.1	FgSTRG.54649.1	367	920	0.398913	1204	0.304817	86.92	2e-113	409
FhSTRG.77552.1	FgSTRG.70650.1	237	2021	0.117269	525	0.451429	86.92	1e-68	261
FhSTRG.38186.1	FgSTRG.19511.1	1652	2344	0.704778	1964	0.841141	86.92	0	1829
FhSTRG.69765.1	FgSTRG.8244.1	214	253	0.84585	657	0.325723	86.92	2e-63	241
FhSTRG.42953.1	FgSTRG.39322.1	260	1183	0.21978	1406	0.184922	86.92	2e-78	292
FhSTRG.12268.1	FgSTRG.55002.1	787	833	0.944778	1095	0.718721	86.91	0	857
FhSTRG.40463.1	FgSTRG.11720.1	168	3522	0.0477002	1680	0.1	86.9	1e-46	189
FhSTRG.6840.1	FgSTRG.27833.1	84	1337	0.0628272	4627	0.0181543	86.9	8e-19	95.3
FhSTRG.75825.1	FgSTRG.79080.1	61	331	0.18429	1263	0.0482977	86.89	4e-11	67.6
FhSTRG.55582.1	FgSTRG.43120.1	717	1621	0.44232	755	0.949669	86.89	0	795
FhSTRG.33685.1	FgSTRG.56737.2	244	2452	0.0995106	1802	0.135405	86.89	6e-72	272
FhSTRG.38343.1	FgSTRG.64990.1	404	403	1.00248	402	1.00498	86.88	7e-124	442
FhSTRG.79558.1	FgSTRG.79205.1	526	526	1	1470	0.357823	86.88	1e-162	571
FhSTRG.9309.1	FgSTRG.12017.1	175	2073	0.0844187	1112	0.157374	86.86	1e-48	195
FhSTRG.76591.1	FgSTRG.5532.1	510	2824	0.180595	994	0.513078	86.86	2e-161	569
FhSTRG.79240.1	FgSTRG.84323.1	114	385	0.296104	2739	0.041621	86.84	2e-29	128
FhSTRG.59623.1	FgSTRG.63940.1	456	785	0.580892	2203	0.20699	86.84	7e-142	503
FhSTRG.35563.1	FgSTRG.6548.2	395	572	0.690559	1020	0.387255	86.84	4e-123	440
FhSTRG.30205.1	FgSTRG.25275.1	881	1680	0.524405	1408	0.62571	86.83	0	981
FhSTRG.39754.1	FgSTRG.75434.2	553	674	0.820475	9087	0.0608562	86.8	3e-174	610
FhSTRG.11752.1	FgSTRG.4771.1	197	1260	0.156349	698	0.282235	86.8	1e-56	220
FhSTRG.50906.1	FgSTRG.57643.1	310	861	0.360046	2617	0.118456	86.77	2e-93	342
FhSTRG.72601.1	FgSTRG.74773.1	136	930	0.146237	3111	0.0437158	86.76	4e-35	148
FhSTRG.3724.1	FgSTRG.31250.1	438	440	0.995455	1368	0.320175	86.76	1e-137	488
FhSTRG.57104.1	FgSTRG.39056.1	68	1105	0.0615385	2102	0.0323501	86.76	3e-12	73.1
FhSTRG.42916.1	FgSTRG.17816.2	649	1548	0.419251	648	1.00154	86.75	0	715
FhSTRG.71724.1	FgSTRG.53115.1	83	1423	0.0583275	2271	0.0365478	86.75	1e-17	91.6
FhSTRG.39196.1	FgSTRG.61176.1	83	285	0.291228	723	0.114799	86.75	6e-19	93.5
FhSTRG.31965.1	FgSTRG.22837.1	113	1099	0.102821	1630	0.0693252	86.73	8e-28	124
FhSTRG.72381.1	FgSTRG.46329.2	452	493	0.916836	494	0.91498	86.73	7e-140	496
FhSTRG.27898.1	FgSTRG.25275.1	685	1185	0.578059	1408	0.486506	86.72	0	756
FhSTRG.23437.1	FgSTRG.37675.1	346	452	0.765487	346	1	86.71	2e-105	381
FhSTRG.3710.1	FgSTRG.29942.2	391	1465	0.266894	392	0.997449	86.7	1e-117	424
FhSTRG.33507.1	FgSTRG.72288.1	293	355	0.825352	329	0.890578	86.69	2e-88	324
FhSTRG.60074.1	FgSTRG.27659.1	480	716	0.670391	792	0.606061	86.67	1e-149	529
FhSTRG.63496.1	FgSTRG.55457.1	727	3156	0.230355	1143	0.636045	86.66	0	789
FhSTRG.27527.1	FgSTRG.60623.3	652	823	0.792224	1382	0.47178	86.66	0	717
FhSTRG.34478.1	FgSTRG.35061.1	554	550	1.00727	849	0.652532	86.64	9e-174	608
FhSTRG.60665.1	FgSTRG.23340.1	366	1341	0.272931	2737	0.133723	86.61	3e-112	405
FhSTRG.1552.1	FgSTRG.59068.1	336	477	0.704403	403	0.833747	86.61	4e-102	370
FhSTRG.55543.1	FgSTRG.74970.1	731	1212	0.603135	1738	0.420598	86.59	0	776
FhSTRG.33051.1	FgSTRG.10380.1	716	1514	0.472919	967	0.740434	86.59	0	785
FhSTRG.21832.1	FgSTRG.35216.2	872	2542	0.343037	1343	0.649293	86.58	0	939
FhSTRG.55095.1	FgSTRG.76731.1	603	2485	0.242656	695	0.867626	86.57	0	651
FhSTRG.26175.1	FgSTRG.54268.1	439	527	0.833017	763	0.57536	86.56	6e-136	483
FhSTRG.16059.1	FgSTRG.5675.1	387	387	1	815	0.474847	86.56	1e-116	418
FhSTRG.15595.1	FgSTRG.59944.3	305	335	0.910448	883	0.345413	86.56	4e-91	333
FhSTRG.37035.1	FgSTRG.73166.1	312	3512	0.0888383	781	0.399488	86.54	1e-90	335
FhSTRG.3557.1	FgSTRG.70896.1	193	219	0.881279	1040	0.185577	86.53	1e-54	211
FhSTRG.38529.1	FgSTRG.25215.1	282	416	0.677885	707	0.398868	86.52	8e-84	309
FhSTRG.72177.1	FgSTRG.25643.1	319	564	0.565603	319	1	86.52	2e-95	348
FhSTRG.69575.1	FgSTRG.50766.1	141	2469	0.0571081	2891	0.0487721	86.52	3e-35	150
FhSTRG.30871.1	FgSTRG.83992.1	889	2027	0.438579	954	0.931866	86.5	0	970
FhSTRG.3544.1	FgSTRG.4456.1	163	325	0.501538	1608	0.101368	86.5	5e-45	180
FhSTRG.33995.1	FgSTRG.81313.1	385	425	0.905882	547	0.703839	86.49	5e-116	416
FhSTRG.49880.1	FgSTRG.25215.1	333	565	0.589381	707	0.471004	86.49	1e-98	359
FhSTRG.12466.2	FgSTRG.85494.2	459	1072	0.428172	2676	0.171525	86.49	3e-141	501
FhSTRG.77409.1	FgSTRG.28176.1	369	847	0.435655	369	1	86.45	6e-108	390
FhSTRG.48556.1	FgSTRG.3210.1	391	1117	0.350045	1959	0.199592	86.45	3e-117	422
FhSTRG.22294.1	FgSTRG.36378.1	465	5373	0.0865438	551	0.84392	86.45	4e-142	507
FhSTRG.11871.1	FgSTRG.68474.1	428	1355	0.315867	807	0.530359	86.45	2e-125	449
FhSTRG.75057.1	FgSTRG.71976.1	324	552	0.586957	3716	0.0871905	86.42	5e-97	353
FhSTRG.23111.1	FgSTRG.76044.1	81	2685	0.0301676	2971	0.0272635	86.42	3e-16	87.9
FhSTRG.10030.1	FgSTRG.60301.1	81	393	0.206107	1322	0.0612708	86.42	1e-17	89.8
FhSTRG.5573.1	FgSTRG.58512.9	677	798	0.848371	2207	0.306751	86.41	0	728
FhSTRG.18324.2	FgSTRG.8963.1	412	660	0.624242	1134	0.363316	86.41	2e-121	435
FhSTRG.48182.1	FgSTRG.65693.1	228	1482	0.153846	1727	0.132021	86.4	2e-65	250
FhSTRG.48020.1	FgSTRG.65820.1	1397	2187	0.638775	4544	0.307438	86.4	0	1517
FhSTRG.81134.1	FgSTRG.80163.1	331	719	0.460362	399	0.829574	86.4	1e-98	359
FhSTRG.50245.1	FgSTRG.85732.1	125	1033	0.121007	1206	0.103648	86.4	4e-31	135
FhSTRG.64341.1	FgSTRG.82097.2	455	526	0.865019	467	0.974304	86.37	2e-140	497
FhSTRG.10442.1	FgSTRG.60111.1	484	487	0.99384	482	1.00415	86.36	1e-147	521
FhSTRG.4951.1	FgSTRG.28656.1	88	1673	0.0526001	5072	0.0173502	86.36	1e-18	95.3
FhSTRG.54758.2	FgSTRG.24195.1	623	1559	0.399615	1504	0.414229	86.36	0	671
FhSTRG.12608.1	FgSTRG.61488.1	183	844	0.216825	288	0.635417	86.34	1e-50	200
FhSTRG.73159.1	FgSTRG.55899.2	461	570	0.808772	457	1.00875	86.33	1e-137	488
FhSTRG.7532.3	FgSTRG.36155.1	1074	1443	0.744283	1176	0.913265	86.31	0	1151
FhSTRG.20966.1	FgSTRG.73203.1	263	270	0.974074	2527	0.104076	86.31	2e-77	287
FhSTRG.53566.1	FgSTRG.70172.1	175	480	0.364583	2449	0.0714577	86.29	3e-48	191
FhSTRG.31556.3	FgSTRG.69833.2	773	1273	0.607227	1082	0.714418	86.29	0	835
FhSTRG.65256.1	FgSTRG.71134.2	2223	3672	0.605392	2201	1.01	86.28	0	2379
FhSTRG.24068.3	FgSTRG.46524.1	947	1861	0.508866	943	1.00424	86.27	0	1011
FhSTRG.9564.5	FgSTRG.47641.1	255	606	0.420792	3832	0.0665449	86.27	4e-73	274
FhSTRG.445.1	FgSTRG.12074.2	553	577	0.958406	571	0.968476	86.26	1e-168	592
FhSTRG.40799.1	FgSTRG.55958.1	80	1669	0.0479329	1014	0.0788955	86.25	2e-16	87.9
FhSTRG.65527.1	FgSTRG.45555.1	371	1985	0.186902	843	0.440095	86.25	6e-111	401
FhSTRG.81121.2	FgSTRG.32720.1	305	802	0.380299	1390	0.219424	86.23	3e-90	331
FhSTRG.9479.1	FgSTRG.33101.1	247	603	0.409619	489	0.505112	86.23	3e-69	261
FhSTRG.71033.1	FgSTRG.12074.1	523	581	0.900172	521	1.00384	86.23	2e-160	564
FhSTRG.43341.1	FgSTRG.8601.1	428	1693	0.252806	2789	0.15346	86.21	9e-129	460
FhSTRG.25460.1	FgSTRG.11985.1	174	1395	0.124731	3985	0.0436637	86.21	5e-46	185
FhSTRG.53583.1	FgSTRG.80149.1	660	1098	0.601093	1137	0.580475	86.21	0	701
FhSTRG.8302.1	FgSTRG.26422.1	58	1071	0.054155	1873	0.0309664	86.21	2e-08	60.2
FhSTRG.74690.1	FgSTRG.32762.1	326	577	0.564991	333	0.978979	86.2	7e-96	350
FhSTRG.59882.1	FgSTRG.70151.1	181	841	0.21522	5232	0.0345948	86.19	5e-49	195
FhSTRG.18867.2	FgSTRG.71567.1	188	2792	0.0673352	2179	0.0862781	86.17	3e-51	204
FhSTRG.2505.1	FgSTRG.12134.1	491	1097	0.447584	498	0.985944	86.15	2e-149	529
FhSTRG.13725.2	FgSTRG.55994.2	101	905	0.111602	908	0.111233	86.14	2e-22	106
FhSTRG.70674.1	FgSTRG.8289.1	108	352	0.306818	2440	0.0442623	86.11	2e-24	111
FhSTRG.64788.1	FgSTRG.31801.1	115	1308	0.0879205	1931	0.0595546	86.09	1e-27	124
FhSTRG.24470.1	FgSTRG.5333.1	273	771	0.354086	592	0.461149	86.08	3e-76	285
FhSTRG.45631.2	FgSTRG.14081.1	158	738	0.214092	1292	0.122291	86.08	4e-39	161
FhSTRG.57288.1	FgSTRG.29975.1	158	330	0.478788	261	0.605364	86.08	3e-42	171
FhSTRG.32734.1	FgSTRG.6352.2	610	1583	0.385344	696	0.876437	86.07	0	652
FhSTRG.73458.2	FgSTRG.79479.1	445	854	0.521077	928	0.479526	86.07	2e-133	475
FhSTRG.60177.1	FgSTRG.8977.1	516	545	0.946789	855	0.603509	86.05	2e-156	551
FhSTRG.69599.1	FgSTRG.24399.1	344	527	0.652751	1470	0.234014	86.05	2e-100	364
FhSTRG.80405.1	FgSTRG.40474.1	229	1782	0.128507	383	0.597911	86.03	1e-62	241
FhSTRG.50888.1	FgSTRG.47083.1	358	1839	0.194671	371	0.96496	86.03	2e-105	383
FhSTRG.21945.1	FgSTRG.18679.1	136	1065	0.1277	451	0.301552	86.03	2e-34	147
FhSTRG.75106.9	FgSTRG.71807.1	551	559	0.985689	556	0.991007	86.03	2e-166	584
FhSTRG.60935.1	FgSTRG.36806.2	200	814	0.2457	6671	0.0299805	86	2e-53	209
FhSTRG.60173.1	FgSTRG.39178.1	421	448	0.939732	455	0.925275	85.99	1e-126	451
FhSTRG.59485.2	FgSTRG.54764.1	464	1994	0.232698	1726	0.26883	85.99	2e-136	486
FhSTRG.68803.2	FgSTRG.31251.1	328	843	0.389087	493	0.665314	85.98	1e-94	346
FhSTRG.74956.1	FgSTRG.59781.1	214	412	0.519417	226	0.946903	85.98	2e-59	228
FhSTRG.64340.1	FgSTRG.41617.1	627	814	0.77027	1204	0.520764	85.96	0	671
FhSTRG.14495.1	FgSTRG.58695.1	199	388	0.512887	463	0.429806	85.93	1e-52	206
FhSTRG.7916.1	FgSTRG.62548.1	604	595	1.01513	2009	0.300647	85.93	4e-178	623
FhSTRG.36426.1	FgSTRG.12143.1	1795	3267	0.549434	1783	1.00673	85.91	0	1892
FhSTRG.17465.1	FgSTRG.59052.1	298	902	0.330377	482	0.618257	85.91	3e-86	318
FhSTRG.69216.1	FgSTRG.58530.1	915	1839	0.497553	1441	0.634976	85.9	0	957
FhSTRG.20204.1	FgSTRG.52382.1	276	285	0.968421	596	0.463087	85.87	5e-79	292
FhSTRG.26121.1	FgSTRG.43317.1	304	1995	0.152381	1348	0.225519	85.86	2e-86	320
FhSTRG.80653.1	FgSTRG.67714.2	608	1917	0.317162	605	1.00496	85.86	0	640
FhSTRG.15118.1	FgSTRG.8285.1	191	550	0.347273	269	0.710037	85.86	2e-51	202
FhSTRG.26121.3	FgSTRG.43317.1	304	1146	0.265271	1348	0.225519	85.86	1e-86	320
FhSTRG.43657.2	FgSTRG.81470.1	99	698	0.141834	3225	0.0306977	85.86	7e-22	104
FhSTRG.22878.1	FgSTRG.31578.1	813	1083	0.750693	2900	0.280345	85.85	0	857
FhSTRG.47839.1	FgSTRG.28269.1	212	4029	0.0526185	1741	0.121769	85.85	1e-56	222
FhSTRG.8676.1	FgSTRG.30756.1	756	1454	0.519945	1033	0.731849	85.85	0	776
FhSTRG.63355.1	FgSTRG.65820.1	1357	1909	0.710843	4544	0.298636	85.85	0	1432
FhSTRG.75717.1	FgSTRG.11083.1	360	583	0.617496	4786	0.0752194	85.83	1e-102	372
FhSTRG.46355.1	FgSTRG.83207.1	642	666	0.963964	726	0.884298	85.83	0	667
FhSTRG.16908.1	FgSTRG.30997.1	240	761	0.315375	523	0.458891	85.83	3e-66	252
FhSTRG.9350.3	FgSTRG.81560.2	578	578	1	963	0.600208	85.81	1e-173	608
FhSTRG.18583.1	FgSTRG.3283.1	795	1851	0.429498	4347	0.182885	85.79	0	821
FhSTRG.48792.1	FgSTRG.13310.2	836	839	0.996424	1673	0.499701	85.77	0	861
FhSTRG.7165.1	FgSTRG.64725.1	583	1083	0.538319	847	0.688312	85.76	5e-169	593
FhSTRG.74174.1	FgSTRG.20907.1	421	2477	0.169964	2348	0.179302	85.75	4e-124	446
FhSTRG.73607.2	FgSTRG.37198.1	358	600	0.596667	2828	0.126591	85.75	1e-103	375
FhSTRG.79368.1	FgSTRG.7968.1	470	998	0.470942	618	0.760518	85.74	2e-137	488
FhSTRG.70677.1	FgSTRG.60623.3	757	942	0.803609	1382	0.547757	85.73	0	797
FhSTRG.759.1	FgSTRG.59007.1	357	518	0.689189	1799	0.198444	85.71	1e-103	375
FhSTRG.12156.3	FgSTRG.65339.2	77	1446	0.0532503	1949	0.0395074	85.71	7e-15	82.4
FhSTRG.39724.1	FgSTRG.40119.1	238	2010	0.118408	604	0.39404	85.71	7e-66	252
FhSTRG.68951.3	FgSTRG.64540.1	147	2262	0.0649867	328	0.448171	85.71	2e-36	154
FhSTRG.4307.1	FgSTRG.75652.1	399	1595	0.250157	624	0.639423	85.71	3e-113	409
FhSTRG.49991.1	FgSTRG.76730.1	189	788	0.239848	272	0.694853	85.71	1e-50	200
FhSTRG.12827.2	FgSTRG.62319.3	1133	1872	0.605235	1127	1.00532	85.7	0	1166
FhSTRG.61795.1	FgSTRG.4885.1	300	2241	0.133869	4792	0.0626043	85.67	1e-84	315
FhSTRG.67261.1	FgSTRG.16578.1	174	2388	0.0728643	312	0.557692	85.63	1e-43	178
FhSTRG.71367.1	FgSTRG.5857.1	445	3138	0.14181	3251	0.136881	85.62	2e-128	460
FhSTRG.6887.1	FgSTRG.52856.1	772	3368	0.229216	1838	0.420022	85.62	0	806
FhSTRG.16556.1	FgSTRG.78524.1	528	1071	0.492997	526	1.0038	85.61	1e-155	549
FhSTRG.75812.1	FgSTRG.54930.1	285	436	0.65367	353	0.807365	85.61	2e-79	294
FhSTRG.34952.1	FgSTRG.78652.1	521	579	0.899827	533	0.977486	85.6	3e-154	544
FhSTRG.28039.1	FgSTRG.19762.1	729	3174	0.229679	2887	0.252511	85.6	0	758
FhSTRG.73441.1	FgSTRG.58176.1	208	208	1	4551	0.0457042	85.58	8e-56	215
FhSTRG.39956.1	FgSTRG.64824.1	284	473	0.600423	1592	0.178392	85.56	2e-80	298
FhSTRG.18574.1	FgSTRG.73859.3	443	2215	0.2	879	0.503982	85.55	1e-128	460
FhSTRG.4084.1	FgSTRG.74555.1	1292	4227	0.305654	1608	0.803483	85.53	0	1323
FhSTRG.47269.1	FgSTRG.82774.1	1234	2509	0.491829	2176	0.567096	85.49	0	1267
FhSTRG.42700.1	FgSTRG.7149.2	62	2312	0.0268166	1942	0.0319258	85.48	1e-09	65.8
FhSTRG.28076.1	FgSTRG.20923.1	434	520	0.834615	1946	0.223022	85.48	7e-125	446
FhSTRG.76740.3	FgSTRG.85841.2	1018	1014	1.00394	3941	0.25831	85.46	0	1048
FhSTRG.57275.1	FgSTRG.8521.2	502	7441	0.0674641	3307	0.151799	85.46	4e-143	510
FhSTRG.29733.1	FgSTRG.8475.1	660	1408	0.46875	1027	0.642648	85.45	0	684
FhSTRG.32169.1	FgSTRG.65558.3	795	1274	0.624019	840	0.946429	85.41	0	819
FhSTRG.39587.1	FgSTRG.80424.1	520	1320	0.393939	5922	0.0878082	85.38	4e-151	534
FhSTRG.32813.1	FgSTRG.21700.1	1161	1157	1.00346	1764	0.658163	85.36	0	1186
FhSTRG.3555.1	FgSTRG.55915.1	553	2356	0.23472	4719	0.117186	85.35	1e-158	560
FhSTRG.9350.2	FgSTRG.26143.1	539	545	0.988991	967	0.557394	85.34	2e-156	551
FhSTRG.36283.1	FgSTRG.80324.1	116	1399	0.0829164	455	0.254945	85.34	5e-26	119
FhSTRG.61856.2	FgSTRG.41142.1	728	1165	0.624893	1335	0.545318	85.3	0	730
FhSTRG.46534.1	FgSTRG.46654.1	503	1646	0.305589	2157	0.233194	85.29	4e-142	505
FhSTRG.57846.1	FgSTRG.79471.2	598	1351	0.442635	603	0.991708	85.28	2e-173	608
FhSTRG.9842.1	FgSTRG.6548.2	299	428	0.698598	1020	0.293137	85.28	1e-82	305
FhSTRG.66739.1	FgSTRG.98.1	231	2019	0.114413	2539	0.0909807	85.28	2e-61	237
FhSTRG.31693.1	FgSTRG.39804.1	312	1518	0.205534	2153	0.144914	85.26	2e-84	313
FhSTRG.61256.1	FgSTRG.937.1	217	594	0.36532	217	1	85.25	2e-56	219
FhSTRG.72837.1	FgSTRG.31156.1	61	1167	0.0522708	650	0.0938462	85.25	2e-09	63.9
FhSTRG.11367.1	FgSTRG.5146.1	664	4271	0.155467	3044	0.218134	85.24	0	675
FhSTRG.75986.1	FgSTRG.36944.1	710	1252	0.567093	1092	0.650183	85.21	0	719
FhSTRG.63389.1	FgSTRG.46883.1	527	2186	0.24108	1269	0.415288	85.2	3e-149	529
FhSTRG.2993.1	FgSTRG.36867.1	243	2745	0.0885246	1324	0.183535	85.19	1e-64	248
FhSTRG.17215.1	FgSTRG.9055.1	593	605	0.980165	591	1.00338	85.16	4e-168	590
FhSTRG.31885.1	FgSTRG.42937.1	303	501	0.60479	607	0.499176	85.15	3e-83	307
FhSTRG.64762.2	FgSTRG.74270.1	929	1677	0.553965	3299	0.2816	85.15	0	942
FhSTRG.49775.1	FgSTRG.64970.2	444	546	0.813187	649	0.684129	85.14	5e-122	436
FhSTRG.23640.1	FgSTRG.5495.1	370	1720	0.215116	2111	0.175272	85.14	1e-102	374
FhSTRG.53681.1	FgSTRG.43254.1	215	713	0.301543	230	0.934783	85.12	9e-56	217
FhSTRG.1155.2	FgSTRG.55185.1	289	2376	0.121633	1045	0.276555	85.12	5e-78	292
FhSTRG.44463.1	FgSTRG.64159.1	262	1180	0.222034	2515	0.104175	85.11	2e-69	263
FhSTRG.18584.1	FgSTRG.3282.1	489	864	0.565972	3737	0.130854	85.07	3e-135	481
FhSTRG.52284.1	FgSTRG.3141.2	355	675	0.525926	1783	0.199103	85.07	5e-98	357
FhSTRG.71310.1	FgSTRG.72049.2	1279	1838	0.695865	1279	1	85.07	0	1291
FhSTRG.21173.1	FgSTRG.49882.1	308	960	0.320833	1639	0.187919	85.06	2e-83	309
FhSTRG.19328.3	FgSTRG.79851.1	1050	1723	0.609402	1110	0.945946	85.05	0	1055
FhSTRG.48867.1	FgSTRG.7669.1	548	541	1.01294	548	1	85.04	2e-155	547
FhSTRG.35692.1	FgSTRG.60524.1	1156	1192	0.969799	1391	0.831057	85.03	0	1142
FhSTRG.26530.1	FgSTRG.64356.2	1055	1051	1.00381	1056	0.999053	85.02	0	1066
[truncated: 597 more rows]

## Sheet: Sheet1
contig00101
contig00680
isotig00133
isotig00134
isotig00193
isotig00550
isotig00553
isotig00554
isotig00608
isotig00612
isotig00629
isotig00634
isotig00654
isotig00658
isotig00663
isotig00670
isotig00789
isotig00790
isotig00793
isotig00794
isotig00795
isotig00825
isotig00855
isotig00860
isotig00966
isotig01084
isotig01340
isotig01358
isotig01678
isotig01679
isotig01733
isotig01734
isotig01746
isotig01847
isotig01857
isotig01858
isotig01875
isotig01876
isotig01887
isotig01991
isotig01992
isotig01994
isotig02181
isotig02214
isotig02254
isotig02255
isotig02481
isotig02559
isotig02569
isotig02650
isotig02651
isotig02820
isotig02821
isotig02823
isotig02890
isotig03432
isotig03480
isotig03490
isotig03491
isotig03492
isotig03498
isotig03505
isotig03520
isotig03521
isotig03563
isotig03930
isotig04054
isotig04109
isotig04324
isotig04833
isotig04996
isotig04997
isotig05116
isotig05482
isotig05616
isotig05706
isotig05768
isotig05804
isotig06018
isotig06019
isotig06106
isotig06116
isotig06147
isotig06197
isotig06217
isotig06340
isotig06633
isotig06750
isotig06928
isotig06997
isotig07071
isotig07125
isotig07138
isotig07201
isotig07292
isotig07312
isotig07334
isotig07337
isotig07552
isotig07610
isotig07688
isotig07723
isotig07965
isotig07992
isotig08056
isotig08081
isotig08120
isotig08182
isotig09784
isotig10003
isotig10363
isotig10650
isotig10991
isotig11114
isotig11130
isotig11252
isotig11264
isotig11810
isotig11914
isotig12032
isotig12106
isotig12157
isotig12292
isotig12427
isotig12582
isotig12662
isotig12670
isotig13034
isotig13119
isotig13414
isotig13504
isotig13554
isotig13638
isotig13642
isotig13670
isotig13714
isotig13809
isotig13895
isotig13904
isotig13958
isotig13993
isotig14014
isotig14202
isotig14234
isotig14366
isotig14423
isotig14487
isotig14502
isotig14636
isotig14885
isotig14895
isotig14908
isotig14930
isotig14969
isotig14978
isotig14980
isotig15050
isotig15124
isotig15163
isotig15176
isotig15355
isotig15443
isotig15544
isotig15556
isotig15590
isotig15748
isotig15973
isotig15997
isotig16091
isotig16109
isotig16161
isotig16179
isotig16250
isotig16253
isotig16295
isotig16306
isotig16373
isotig16531
isotig16638
isotig16804
isotig16871
isotig16908
isotig16941
isotig16945
isotig16969
isotig17030
isotig17086
isotig17102
isotig17448
isotig17462
isotig17539
isotig17571
isotig17587
isotig17677
isotig17703
isotig17763
isotig17783
isotig17788
isotig17827
isotig17907
isotig17932
isotig18019
isotig18035
isotig18048
isotig18167
isotig18170
isotig18209
isotig18311
isotig18446

## Sheet: Sheet2
STRG.43568.1	328	8	3565.33	8104.75	1726.67	4157.5	6212.33	8101.5	contig00101	93.78	547	771	70.9468	674	81.1573	0	813	contig00101	59	No significant similarity found
STRG.76740.3	96	0	109.333	62.75	0	0	0	0	contig00680	86.81	561	1014	55.3254	560	100.179	3e-178	623	contig00680	74	No significant similarity found
STRG.72381.1	0	0	64.6667	78.75	0	0	0	0	isotig00133	87.02	416	493	84.3813	457	91.0284	1e-129	460	isotig00133	105	No significant similarity found
STRG.62291.1	0	0	12.6667	22.75	2	5.5	4	1.5	isotig00134	97.21	323	533	60.6004	504	64.0873	1e-154	544	isotig00134	68	No significant similarity found
STRG.67327.1	3	0	321.667	325	8.66667	11	6.66667	5.5	isotig00193	87.66	462	710	65.0704	766	60.3133	2e-148	523	isotig00193	64	No significant similarity found
STRG.23086.1	0	0	18.3333	103	10	13.5	10.3333	7.5	isotig00550	89.06	631	1004	62.8486	668	94.4611	0	769	isotig00550
STRG.63499.6	0	0	85.6667	48.5	0	0	0	0	isotig00550	91.45	550	893	61.5901	668	82.3353	0	750	isotig00550
STRG.80368.1	2	0	24.6667	17.75	1.66667	0	0	0	isotig00553	93.15	482	837	57.5866	492	97.9675	0	706	isotig00553
STRG.68459.1	6	0	3	2.5	16.6667	10	7.33333	14	isotig00554	92.77	415	516	80.4264	456	91.0088	8e-171	597	isotig00554
STRG.1490.1	0	0	182	0	78	20.5	90	102	isotig00608	89.78	558	875	63.7714	908	61.4537	0	697	isotig00608
STRG.23348.1	12	0	19.3333	9.75	0	1	0	0	isotig00612	90.48	420	419	100.239	428	98.1308	2e-156	549	isotig00612
STRG.31906.1	30	8	75.3333	328.25	590	496	172	286.5	isotig00629	93.19	499	812	61.4532	735	67.8912	0	721	isotig00629
STRG.785.1	388	163	3507	5622.75	11559	10602	2718.33	5907	isotig00634	93.34	616	989	62.2851	734	83.9237	0	893	isotig00634
STRG.4709.1	0	0	2.66667	22.25	14	6	7	6.5	isotig00654	88.05	251	322	77.9503	469	53.5181	9e-79	291	isotig00654
STRG.53708.1	0	0	10.3333	8.75	4.66667	3.5	14.6667	11	isotig00658	92.91	917	1153	79.5317	914	100.328	0	1327	isotig00658	81	No significant similarity found
STRG.45956.1	0	0	22.3333	19.75	12	18	15.3333	18.5	isotig00663	92.56	874	973	89.8253	876	99.7717	0	1249	isotig00663
STRG.48867.1	0	0	40.3333	356.25	0	0	2	2.5	isotig00670	85.82	550	541	101.664	564	97.5177	2e-162	569	isotig00670
STRG.9891.1	0	17	87.3333	188.5	45.6667	34.5	32.3333	35	isotig00670	85.13	558	565	98.7611	564	98.9362	3e-161	566	isotig00670
STRG.76679.1	0	0	8	50.75	0	0	0	0	isotig00789	94.28	647	1226	52.7732	971	66.6323	0	981	isotig00789
STRG.76679.5	0	0	0	40	0	0	0	0	isotig00789	94.28	647	1182	54.7377	971	66.6323	0	981	isotig00789
STRG.76679.4	0	0	0	40.25	0	0	0	0	isotig00790	91.84	674	1193	56.4962	878	76.7654	0	933	isotig00790
STRG.65759.1	0	0	0	34.25	0	0	0	0	isotig00793	88.28	717	1109	64.6528	724	99.0331	0	843	isotig00793
STRG.20026.1	0	0	0	34.25	0	0	0	0	isotig00794	91.6	667	925	72.1081	681	97.9442	0	913	isotig00794
STRG.12256.2	0	0	12.3333	55	0	0	0	0	isotig00794	89.21	630	1100	57.2727	681	92.511	0	778	isotig00794
STRG.71080.7	0	1	4	11	34	7.5	25	38.5	isotig00795	91.35	705	992	71.0685	704	100.142	0	953	isotig00795
STRG.29846.2	185	1	2.33333	8.75	216.333	199.5	169	163	isotig00795	91.81	659	1020	64.6078	704	93.608	0	909	isotig00795
STRG.104.1	0	0	39.6667	19	0	0	0	0	isotig00825	88.32	197	330	59.697	260	75.7692	2e-60	230	isotig00825
STRG.15886.1	111	21	781.667	1502.5	415	231.5	210.667	445	isotig00855	92.14	649	646	100.464	677	95.8641	0	905	isotig00855
STRG.73445.1	0	8	33	69.75	0	1.5	13	2.5	isotig00860	91.23	399	444	89.8649	579	68.9119	2e-151	532	isotig00860
STRG.63121.1	0	0	25.6667	42.75	0	0	0	0	isotig00966	88.84	251	297	84.5118	389	64.5244	1e-82	303	isotig00966
STRG.60074.1	0	0	168	106.5	0	0	0	0	isotig01084	90	490	716	68.4358	612	80.0654	1e-180	630	isotig01084
STRG.73458.1	0	0	720.333	930	18.6667	0	15	0	isotig01340	85.51	621	817	76.0098	735	84.4898	0	632	isotig01340
STRG.49413.1	0	0	20.6667	20.5	3.66667	4	2.33333	2	isotig01358	93.86	407	583	69.8113	771	52.7886	1e-174	610	isotig01358
STRG.56755.1	0	0	30.3333	19	1.33333	3.5	2.66667	5	isotig01678	88.05	569	1002	56.7864	616	92.3701	0	671	isotig01678
STRG.54300.1	130	2	1.33333	0.75	9.33333	4.5	2.66667	1.5	isotig01678	88.46	546	549	99.4536	616	88.6364	0	656	isotig01678
STRG.19062.1	93	3	95	366	22.3333	14.5	53.3333	24	isotig01679	88.14	531	692	76.7341	577	92.0277	1e-180	630	isotig01679
STRG.21450.1	7	1	10.3333	14	85.3333	96	77	110.5	isotig01733	85.73	967	1234	78.363	982	98.4725	0	1018	isotig01733
STRG.35692.1	45	34	34.6667	149	58.3333	53	43.6667	49.5	isotig01734	84.59	941	1192	78.943	943	99.7879	0	904	isotig01734
STRG.51052.1	570	66	1330.67	3335.75	981.667	926.5	1313.67	1338	isotig01734	83.85	910	1451	62.7154	943	96.5005	0	835	isotig01734
STRG.71427.1	75	20	36	87.75	0	7.5	6	7.5	isotig01746	97.17	283	386	73.3161	452	62.6106	8e-135	477	isotig01746
STRG.34453.1	33	4	300.333	305	290.667	274.5	167.333	191	isotig01847	87.32	702	1308	53.6697	1028	68.2879	0	785	isotig01847
STRG.54000.1	24	0	8.33333	32.5	10.3333	6.5	7.66667	6	isotig01857	93.54	836	1416	59.0395	1214	68.8633	0	1232	isotig01857
STRG.78255.1	40	5	8.33333	18.75	15	14.5	7.66667	13.5	isotig01858	92.93	834	1132	73.6749	1180	70.678	0	1199	isotig01858
STRG.46062.1	10	0	2.33333	10.25	8.66667	18.5	5.66667	8	isotig01858	92.99	656	716	91.6201	1180	55.5932	0	944	isotig01858
STRG.26227.1	13	0	19.3333	20.25	9.33333	11.5	7.66667	7	isotig01875	95.19	520	679	76.5832	732	71.0383	0	821	isotig01875
STRG.45673.1	62	6	208.667	224	51.3333	54.5	63.3333	58	isotig01876	95.19	541	782	69.1816	732	73.9071	0	852	isotig01876
STRG.80017.2	19	0	6	7.25	65.6667	108	5.33333	18	isotig01887	91.93	409	513	79.7271	682	59.9707	5e-163	571	isotig01887
STRG.2101.1	0	0	10	52	123	87.5	177.667	102	isotig01991	84.77	486	660	73.6364	560	86.7857	4e-135	479	isotig01991
STRG.49991.1	14	6	633.667	892	71	54.5	218	84	isotig01992	83.2	482	788	61.1675	544	88.6029	1e-116	418	isotig01992
STRG.9083.1	20956	35	57860.7	133104	1371	1705.5	5621.33	1272.5	isotig01994	93.3	403	431	93.5035	488	82.582	9e-170	593	isotig01994
STRG.71033.1	5	0	20.6667	2	0	3.5	5.33333	8	isotig02181	88.15	540	581	92.9432	536	100.746	4e-179	625	isotig02181
STRG.65084.1	0	0	37	65	0	0	2	0	isotig02181	89.34	488	588	82.9932	536	91.0448	2e-172	603	isotig02181
STRG.70677.1	0	0	1.33333	2.5	14.3333	13.5	14	10	isotig02214	82.96	669	942	71.0191	910	73.5165	7e-169	592	isotig02214
STRG.53226.1	503	144	836	1922.25	2015.67	1634.5	1050.67	1034.5	isotig02214	85.61	542	980	55.3061	910	59.5604	6e-160	562	isotig02214
STRG.34952.1	314	33	168.667	463	256.333	351	224.333	331	isotig02254	86.78	575	579	99.3092	583	98.6278	0	638	isotig02254
STRG.11239.1	466	95	1377.33	4399.5	510.333	347	429.333	550.5	isotig02255	96.75	553	926	59.7192	592	93.4122	0	918	isotig02255
STRG.75106.9	0	0	7	25.5	1.66667	94	29.6667	0	isotig02255	85.13	565	559	101.073	592	95.4392	2e-162	569	isotig02255
STRG.19768.1	1	0	57.6667	61.5	29.3333	46	44	36.5	isotig02481	94.67	319	516	61.8217	566	56.3604	1e-139	494	isotig02481
STRG.38926.1	2	0	20.6667	18	1.66667	1.5	8.66667	5	isotig02559	93.28	476	483	98.5507	888	53.6036	0	697	isotig02559
STRG.31981.1	3	2	253	284	10	7.5	6.66667	4.5	isotig02569	88.56	717	1180	60.7627	930	77.0968	0	857	isotig02569
STRG.52617.1	0	0	28	32.75	0	0	1	0	isotig02569	88.06	712	754	94.4297	930	76.5591	0	835	isotig02569
STRG.40181.1	2	2	13	51.25	23.6667	26.5	12	52.5	isotig02650	89.49	1294	2470	52.3887	1374	94.1776	0	1613	isotig02650	78	No significant similarity found
STRG.63227.1	0	2	19.6667	3.25	2.66667	5	4.66667	1.5	isotig02651	92.95	1007	1561	64.5099	1170	86.0684	0	1465	isotig02651	68	Leucine rich repeat containing protein 51 [Fasciola gigantica]	Fasciola gigantica	89	89	0.64	4e-20	0.9545	176	TPP67757.1
STRG.53112.1	7	4	10	15	17.3333	9	17.3333	14	isotig02651	92.6	906	1513	59.881	1170	77.4359	0	1301	isotig02651	68	Leucine rich repeat containing protein 51 [Fasciola gigantica]	Fasciola gigantica	89	89	0.64	4e-20	0.9545	176	TPP67757.1
STRG.53503.2	76	8	46.6667	19.25	22	23	23	9.5	isotig02820	90.19	897	1690	53.0769	892	100.561	0	1164	isotig02820
STRG.49224.4	0	57	96.6667	110.25	35.3333	51.5	29.6667	40	isotig02820	91.69	758	837	90.5615	892	84.9776	0	1051	isotig02820
STRG.72971.1	0	0	5.33333	132.25	13.3333	15.5	8.66667	11.5	isotig02821	91.1	753	882	85.3741	753	100	0	1016	isotig02821
STRG.39144.1	0	0	565.667	168.25	0	0	0	0	isotig02823	90.59	404	611	66.1211	407	99.2629	1e-150	531	isotig02823
STRG.69025.1	0	0	18.6667	15.75	0	0	0	1	isotig02890	90.79	369	600	61.5	373	98.9276	2e-138	490	isotig02890
STRG.12844.1	0	0	21.6667	18	0	0	0	0	isotig03432	82.84	373	382	97.644	709	52.6093	2e-91	333	isotig03432
STRG.79565.1	116	4	125.333	219.25	36.3333	34.5	35	25.5	isotig03480	88.54	480	599	80.1336	516	93.0233	2e-163	573	isotig03480
STRG.76107.1	2	0	154.667	30.25	0.666667	0	1	0	isotig03490	84.36	505	940	53.7234	603	83.7479	2e-139	494	isotig03490
STRG.40951.1	0	0	0	0	1.33333	9.5	19.6667	10	isotig03491	87.55	506	509	99.4106	571	88.6165	8e-166	580	isotig03491
STRG.66187.2	35	23	0	222.25	0	2.5	0	5	isotig03491	85.58	534	538	99.2565	571	93.5201	5e-158	555	isotig03491
STRG.77651.1	0	0	102.333	28	0	0	0	0	isotig03492	85.35	389	547	71.1152	562	69.2171	3e-111	399	isotig03492
STRG.14844.2	0	0	0.666667	15.25	95.3333	1	58.6667	47.5	isotig03498	87.88	231	400	57.75	451	51.2195	9e-70	261	isotig03498
STRG.25530.1	0	0	11	15.25	1	0	2.33333	11	isotig03505	88.19	686	1219	56.2756	704	97.4432	0	811	isotig03505
STRG.45073.1	27	6	25.6667	24	24	21	23.6667	27	isotig03520	90.5	621	897	69.2308	615	100.976	0	806	isotig03520
STRG.2491.1	455	317	1580	4800.25	763.667	846.5	916	574.5	isotig03521	92.25	529	657	80.5175	548	96.5328	0	747	isotig03521
STRG.71894.1	0	0	33	25	0	0	0	0	isotig03563	87.47	487	657	74.1248	486	100.206	5e-159	558	isotig03563
STRG.73398.1	10	6	59	69	12.3333	8.5	6.66667	11	isotig03930	92.34	235	414	56.7633	464	50.6466	6e-92	335	isotig03930
STRG.27692.1	947	528	60.3333	37.75	53	96	82	75	isotig04054	89.71	476	625	76.16	666	71.4715	1e-170	597	isotig04054
STRG.65795.1	14	4	1834.67	1227.75	9	9	21.3333	8.5	isotig04109	86.85	251	310	80.9677	251	100	2e-75	279	isotig04109
STRG.65788.1	3	0	165	196.5	3.66667	2	11.3333	1	isotig04109	85.66	251	317	79.1798	251	100	3e-69	259	isotig04109
STRG.70925.1	2	0	5.66667	21.25	1	1.5	1.33333	1	isotig04324	86.91	1497	1473	101.629	2040	73.3824	0	1640	isotig04324	156	reverse transcriptase family protein [Streptococcus dysgalactiae]	Streptococcus dysgalactiae	154	154	1	1e-40	0.5192	665	WP_204107561.1
STRG.75037.1	32	0	24.3333	0	16.6667	16	29.6667	18.5	isotig04833	89.33	900	1257	71.599	1175	76.5957	0	1114	isotig04833
STRG.51964.1	45	13	152.333	393.5	173.667	174.5	182.667	188	isotig04996	90.66	1231	1891	65.0978	1378	89.3324	0	1604	isotig04996	55	No significant similarity found
STRG.10668.2	0	0	5	215.25	0	0	0	0	isotig04996	91.02	1191	1167	102.057	1378	86.4296	0	1581	isotig04996	55	No significant similarity found
STRG.41318.1	6	4	7.66667	4.5	9.33333	9.5	9.66667	15.5	isotig04997	93.94	528	753	70.1195	808	65.3465	0	793	isotig04997
STRG.26788.1	2	0	0.666667	23.5	1.33333	2.5	1.33333	1.5	isotig05116	88.01	984	983	100.102	1604	61.3466	0	1151	isotig05116
STRG.25823.1	102	25	325	641	538.333	535	549.333	313.5	isotig05482	95.41	784	893	87.794	890	88.0899	0	1240	isotig05482
STRG.66262.1	0	0	0.666667	1.5	1.66667	1.5	14.6667	21.5	isotig05482	87.76	899	1585	56.7192	890	101.011	0	1033	isotig05482
STRG.77635.1	339	480	1848.33	1780.5	1229	1436	1659.33	1115	isotig05616	91.01	934	1063	87.8645	1138	82.0738	0	1230	isotig05616
STRG.60567.1	0	0	128.333	95.75	0	0	0	0	isotig05706	90.22	460	549	83.7887	894	51.4541	3e-170	595	isotig05706
STRG.79549.1	23	4	3.66667	32.25	21	21	19.6667	36.5	isotig05768	90.29	721	719	100.278	983	73.3469	0	941	isotig05768
STRG.80530.1	29	3	69.6667	46.75	17.3333	15	25	25	isotig05768	89.85	680	803	84.6824	983	69.176	0	865	isotig05768
STRG.25324.9	9	0	13.6667	12.75	0	0.5	7.33333	0	isotig05804	95.01	822	1029	79.8834	825	99.6364	0	1290	isotig05804
STRG.44008.1	4	4	9.33333	15.75	9.66667	6.5	4.33333	5	isotig06018	94.06	707	880	80.3409	890	79.4382	0	1068	isotig06018
STRG.1020.1	4	0	8.33333	14.75	3.33333	1	2.33333	1	isotig06018	94.03	704	1123	62.6892	890	79.1011	0	1062	isotig06018
STRG.76729.1	13	2	21.3333	30.75	15.3333	10	10.3333	5	isotig06019	91.7	542	1028	52.7237	577	93.9341	0	747	isotig06019
STRG.81088.1	0	0	0.333333	12.5	9.33333	10	13	16.5	isotig06106	91.95	708	759	93.2806	708	100	0	987	isotig06106
STRG.52408.1	17	0	8	9.75	1.66667	1	3.33333	1.5	isotig06116	87.27	440	839	52.4434	729	60.3567	3e-137	486	isotig06116
STRG.38196.1	268	112	521.333	929	288	284	185.667	274.5	isotig06147	95.11	348	370	94.0541	456	76.3158	2e-156	549	isotig06147
STRG.39396.1	252	80	846.667	1251.25	584.333	588.5	589	372	isotig06197	93.94	545	594	91.7508	586	93.0034	0	821	isotig06197
STRG.69923.1	8	3	2.66667	24	2	1	0.666667	0.5	isotig06217	91.8	427	671	63.6364	691	61.7945	1e-165	580	isotig06217
STRG.34121.1	0	0	8.33333	7.75	7.33333	8.5	4.33333	6.5	isotig06340	89.24	567	776	73.067	801	70.7865	0	699	isotig06340
STRG.45995.1	5	1	24.3333	8.5	9	8	8	4	isotig06340	88.17	541	790	68.481	801	67.5406	0	636	isotig06340
STRG.3576.1	5	2	24	25.75	2	1.5	1	1	isotig06633	98.19	332	515	64.466	551	60.2541	3e-165	579	isotig06633
STRG.67278.1	1	2	1.66667	5.75	12.6667	7	5.66667	7	isotig06633	96.71	334	422	79.1469	551	60.6171	4e-158	555	isotig06633
STRG.79589.1	3	0	0	8.25	22.6667	16.5	15.6667	25.5	isotig06750	91.53	555	661	83.9637	556	99.8201	0	756	isotig06750
STRG.31607.1	0	0	1	4	9.33333	12.5	8	7.5	isotig06750	91.01	556	732	75.9563	556	100	0	743	isotig06750
STRG.5579.1	7	13	39.3333	51.25	8.66667	6	7.33333	10	isotig06928	97.55	774	999	77.4775	774	100	0	1323	isotig06928	46	No significant similarity found
STRG.52510.1	3	6	37.3333	9.25	8	10	5.33333	9	isotig06928	97.29	774	1002	77.2455	774	100	0	1314	isotig06928	46	No significant similarity found
STRG.27527.1	98	19	198	407.25	214.667	173	243	206.5	isotig06997	82.05	468	823	56.8651	501	93.4132	1e-110	398	isotig06997
STRG.61287.1	3	0	24	6.75	0.333333	0	0	1	isotig07071	90.17	295	299	98.6622	455	64.8352	2e-105	379	isotig07071
STRG.7292.1	0	0	315	270.75	0	0	0	0	isotig07125	85.6	382	438	87.2146	466	81.9742	2e-111	399	isotig07125
STRG.15019.1	0	0	12.6667	22.5	0	0	0	0	isotig07125	88.49	252	306	82.3529	466	54.0773	1e-82	303	isotig07125
STRG.43457.1	0	0	54.3333	49.5	0.666667	0	1.33333	0	isotig07138	89.8	559	792	70.5808	602	92.8571	0	713	isotig07138
STRG.10414.7	320	72	1250.33	419.75	253	273	596	237.5	isotig07201	92.71	439	514	85.4086	448	97.9911	4e-179	625	isotig07201
STRG.35715.6	0	10	20.6667	4	1.33333	0	17	8	isotig07292	93.94	363	648	56.0185	472	76.9068	3e-156	549	isotig07292
STRG.28356.1	0	0	9.66667	2.25	8.66667	11	35.6667	21.5	isotig07312	89.61	462	821	56.2728	462	100	3e-167	586	isotig07312
STRG.31040.1	0	4	23	19.25	1	2.5	4.66667	0	isotig07334	80.06	346	422	81.9905	455	76.044	1e-63	241	isotig07334
STRG.28122.1	0	0	23	48.5	18.6667	12	5	6	isotig07337	88.18	296	363	81.5427	335	88.3582	2e-95	346	isotig07337
STRG.69570.1	49	0	46.6667	47	5.33333	6	13	18	isotig07552	91.42	443	496	89.3145	437	101.373	2e-172	603	isotig07552
STRG.25011.1	190	27	345.333	464.75	314.333	380	479.333	540.5	isotig07610	91.21	455	509	89.391	449	101.336	1e-174	610	isotig07610
STRG.45222.5	110	14	70.3333	74.25	58.3333	65	39	33.5	isotig07688	84.31	529	810	65.3086	527	100.38	3e-137	486	isotig07688
STRG.17146.2	0	9	0	0	17.6667	47.5	11.6667	31.5	isotig07723	91.17	317	478	66.318	352	90.0568	5e-118	422	isotig07723
STRG.23800.1	26	0	700.333	653.25	320.333	417	341.333	252	isotig07965	93.05	259	330	78.4848	259	100	2e-105	379	isotig07965
STRG.64341.1	0	0	70	8	8	2.5	6	5	isotig07992	83.68	337	526	64.0684	358	94.1341	9e-86	315	isotig07992
STRG.5678.1	2	0	47	44.5	28.6667	42	56	28	isotig08056	92.15	293	342	85.6725	292	100.342	3e-114	409	isotig08056
STRG.62068.1	0	0	10	13.25	1.66667	5.5	2.33333	3.5	isotig08081	88.38	241	375	64.2667	284	84.8592	2e-76	283	isotig08081
STRG.35136.1	0	0	10.6667	28.25	0	1	0.666667	0	isotig08120	88.19	127	251	50.5976	241	52.6971	5e-36	148	isotig08120
STRG.80120.3	19	0	652	861.5	1128	848.5	295.667	348	isotig08182	88.02	459	901	50.9434	457	100.438	9e-153	538	isotig08182
STRG.61576.1	1350	213	1304.67	2995	2438.67	2427.5	1951.67	1762.5	isotig09784	91.9	864	847	102.007	1158	74.6114	0	1184	isotig09784
STRG.50567.2	0	0	0	0	2702	0	0	0	isotig10003	98.58	985	1171	84.1161	1112	88.5791	0	1740	isotig10003	107	No significant similarity found
STRG.56209.1	880	98	827.667	1482.75	2240.67	2883.5	2244	2651	isotig10363	96.03	731	821	89.0378	1030	70.9709	0	1182	isotig10363
STRG.56209.3	1286	206	1075.67	1637	4837.67	5994.5	4946.33	5820	isotig10363	96.06	710	1174	60.477	1030	68.932	0	1149	isotig10363
STRG.6873.1	393	145	1164.33	3662.75	2637.33	2522	1020.67	1443.5	isotig10650	94.42	573	616	93.0195	968	59.1942	0	878	isotig10650
STRG.57972.2	17	0	9	51.25	8	11.5	12	19.5	isotig10991	88.28	734	1112	66.0072	903	81.2846	0	865	isotig10991
STRG.27571.1	90	9	138.333	256.5	489.667	358	185.667	304.5	isotig11114	87.7	691	876	78.8813	877	78.7913	0	791	isotig11114
STRG.30358.1	284	67	467	608.5	385	415	829.333	384.5	isotig11130	94.08	878	1173	74.8508	879	99.8862	0	1327	isotig11130	47	No significant similarity found
STRG.42892.1	2182	234	8720.67	16092.2	4882.67	5295.5	3976.33	2420	isotig11252	95.12	819	1204	68.0233	857	95.5659	0	1284	isotig11252
STRG.69250.1	3	0	18.6667	17.75	0.666667	0	3.66667	0	isotig11264	83.55	845	1667	50.6899	843	100.237	0	787	isotig11264
STRG.4660.1	0	43	10.6667	12.25	47	43	22	28.5	isotig11810	94.84	543	1014	53.5503	771	70.428	0	846	isotig11810
STRG.58363.1	733	0	10175	30615.2	2970.33	3792.5	1990.33	2333.5	isotig11914	91.15	655	709	92.3836	756	86.6402	0	865	isotig11914
STRG.59371.1	0	5	13	11.75	10.6667	17.5	15	16	isotig12032	87.12	396	488	81.1475	738	53.6585	1e-124	444	isotig12032
STRG.80311.1	76	6	7	78.5	33	30.5	35	28	isotig12106	85.43	611	744	82.1237	727	84.044	2e-174	610	isotig12106
STRG.45307.1	952	256	1149.33	2187.75	5071.67	5615.5	4362	5450	isotig12157	97.38	725	1058	68.5255	725	100	0	1223	isotig12157
STRG.49775.1	5318	506	5847	6475.75	3644.33	3979.5	1833.33	2437.5	isotig12292	91.26	412	546	75.4579	709	58.11	4e-159	558	isotig12292
STRG.14632.1	0	0	19	24.75	5.66667	5	3	2.5	isotig12427	91.05	525	572	91.7832	689	76.1974	0	701	isotig12427
STRG.29587.1	70	6	81	66.75	70	113	63.6667	74.5	isotig12582	82.78	395	674	58.6053	671	58.8674	1e-95	348	isotig12582
STRG.1594.1	24	1	58	24.5	36.3333	47.5	25.6667	45	isotig12582	82.78	389	703	55.3343	671	57.9732	4e-95	346	isotig12582
STRG.80333.1	0	0	26.6667	16	0	0	0	0	isotig12662	92.17	498	700	71.1429	659	75.569	0	702	isotig12662
STRG.28493.1	0	0	31	19	1	0	0	0	isotig12670	95.5	400	483	82.8157	656	60.9756	0	638	isotig12670
STRG.79397.1	1	2	34.3333	31.75	13.6667	16.5	26.6667	18.5	isotig13034	90.5	621	779	79.7176	619	100.323	0	815	isotig13034
STRG.9954.1	15	3	38.6667	33	5.33333	5.5	7.33333	4	isotig13119	90.97	421	473	89.0063	602	69.9336	2e-161	566	isotig13119
STRG.24372.1	4	2	2.33333	7.75	3.33333	6.5	7.33333	8	isotig13119	88.42	406	794	51.1335	602	67.4419	1e-135	481	isotig13119
STRG.60096.1	6	1	16.6667	53.75	9.33333	7	6.33333	11.5	isotig13414	78.15	604	978	61.7587	587	102.896	5e-96	350	isotig13414
STRG.74955.3	0	0	0	0	0	8436	0	0	isotig13504	90.31	423	505	83.7624	576	73.4375	6e-157	551	isotig13504
STRG.34053.1	0	0	0	0	52.6667	26.5	7.33333	32.5	isotig13554	90	340	611	55.6465	576	59.0278	3e-121	433	isotig13554
STRG.76379.1	0	0	14	320.5	1	2.5	0	1.5	isotig13638	83.51	558	595	93.7815	570	97.8947	1e-145	514	isotig13638
STRG.545.1	8	2	5	32.5	5.33333	10	4.33333	7.5	isotig13642	94.36	337	417	80.8153	569	59.2267	2e-145	512	isotig13642
STRG.52838.1	2	0	44.6667	52.5	40.3333	38	20	21	isotig13642	95.45	286	446	64.1256	569	50.2636	2e-127	453	isotig13642
STRG.42546.1	3	0	9.33333	11	26.3333	24.5	22.6667	26.5	isotig13670	94.98	538	615	87.4797	567	94.8854	0	843	isotig13670
STRG.26175.1	164	0	0	0	0	0	0	0	isotig13714	87.05	525	527	99.6205	562	93.4164	1e-168	590	isotig13714
STRG.39874.1	676	251	2122.67	3977	2651.33	2535.5	1957.33	1349	isotig13809	98.19	553	1088	50.8272	552	100.181	0	963	isotig13809
STRG.76241.1	81	19	243.333	480.75	421.333	251	287	195.5	isotig13895	98.5	333	597	55.7789	549	60.6557	6e-168	588	isotig13895
STRG.32164.1	0	0	0	1.25	15	8.5	13	9.5	isotig13904	86.91	512	533	96.06	549	93.2605	1e-163	573	isotig13904
STRG.33995.1	0	8	3	0.5	16	9.5	9	14	isotig13958	85.68	377	425	88.7059	545	69.1743	3e-109	392	isotig13958
STRG.3231.1	0	0	1349	111.25	1	1.5	0	0	isotig13993	81.59	516	672	76.7857	541	95.3789	3e-116	416	isotig13993
STRG.12405.1	0	0	13	17	0	0	0	0	isotig14014	91.71	386	429	89.9767	528	73.1061	7e-151	531	isotig14014
STRG.63708.1	0	0	77.3333	68	0	0	0	0	isotig14014	90.91	319	365	87.3973	528	60.4167	1e-118	424	isotig14014
STRG.22589.1	0	0	20.6667	14.25	47.3333	53	43.6667	64.5	isotig14202	82.8	471	529	89.0359	513	91.8129	3e-115	412	isotig14202
STRG.30810.1	0	0	12	16.75	5.33333	8	1	4	isotig14234	81.68	322	585	55.0427	523	61.5679	6e-68	255	isotig14234
STRG.16235.1	3	0	48.6667	38	13.3333	8	22.3333	8	isotig14366	82.18	331	424	78.066	515	64.2718	3e-75	279	isotig14366
STRG.57074.1	21	4	69	48	14.3333	10.5	5.33333	5	isotig14423	94.97	457	787	58.0686	512	89.2578	0	717	isotig14423
STRG.67598.1	2	0	18	9.25	1.66667	2	1	0	isotig14423	94.17	309	451	68.5144	512	60.3516	4e-133	472	isotig14423
STRG.77241.1	42	39	510	457.5	61	49.5	41.3333	41.5	isotig14487	83.81	488	493	98.9858	508	96.063	2e-121	433	isotig14487
STRG.69599.1	0	0	27.3333	9.25	0	0	0	1.5	isotig14502	85.97	278	527	52.7514	504	55.1587	1e-79	294	isotig14502
STRG.36266.1	155	0	0	0	14	15	13.3333	13.5	isotig14636	82.8	500	529	94.518	500	100	7e-122	435	isotig14636
STRG.42996.1	14	0	11.6667	13	6	4	3	4.5	isotig14885	89.98	469	894	52.4609	482	97.3029	4e-171	599	isotig14885
STRG.51306.1	0	0	48.6667	35	0	0	0	0	isotig14895	91.97	411	539	76.2523	486	84.5679	1e-163	573	isotig14895
STRG.72717.1	0	0	23.3333	49.25	0.666667	0	0	0	isotig14895	89.64	415	515	80.5825	486	85.3909	1e-149	527	isotig14895
STRG.63297.1	41	8	22.6667	69.5	51.6667	52.5	66.3333	80	isotig14908	91.33	300	536	55.9701	485	61.8557	3e-111	399	isotig14908
STRG.31934.1	0	0	148.333	117.5	0	0	0	0	isotig14930	87.96	382	394	96.9543	485	78.7629	2e-126	449	isotig14930
STRG.57449.1	3	0	21	9.75	4.33333	10	4.66667	8	isotig14969	82.89	450	777	57.9151	483	93.1677	4e-106	383	isotig14969
STRG.80655.1	5	0	9	23.25	5.33333	2.5	6.66667	6	isotig14978	86.67	405	736	55.0272	481	84.1996	3e-126	449	isotig14978
STRG.15141.2	0	0	0.333333	39.5	0	0	3.33333	0	isotig14980	90.34	476	616	77.2727	478	99.5816	2e-177	619	isotig14980
STRG.42751.1	26	0	13.6667	12.25	6.33333	2	3.33333	1.5	isotig15050	98.76	242	423	57.2104	479	50.5219	7e-121	431	isotig15050
STRG.10528.1	0	0	29.3333	12.75	0.666667	1	0.666667	0	isotig15124	87.53	369	367	100.545	475	77.6842	3e-119	425	isotig15124
STRG.42688.1	222	0	0	0	0	0	0	0	isotig15163	90	400	584	68.4932	472	84.7458	4e-144	508	isotig15163
STRG.55160.1	3	0	20.3333	16.25	0	0	0	0.5	isotig15176	96	375	412	91.0194	472	79.4492	3e-174	608	isotig15176
STRG.38372.1	0	2	6	1	22	21.5	24.6667	28	isotig15355	81.72	443	455	97.3626	464	95.4741	1e-99	361	isotig15355
STRG.21419.1	745	126	776	646	501	593.5	641.667	469.5	isotig15443	91.35	416	416	100	457	91.0284	2e-160	562	isotig15443
STRG.42432.1	49	0	20.6667	44.75	1	3	5	13	isotig15544	96.1	308	389	79.1774	454	67.8414	5e-142	501	isotig15544
STRG.21930.1	0	0	401.333	286.75	0	0	0	0	isotig15556	87.95	224	349	64.1834	444	50.4505	8e-70	261	isotig15556
STRG.62195.1	256	0	0	229.75	1.33333	0	1.33333	0	isotig15590	91.98	349	476	73.3193	453	77.0419	2e-137	486	isotig15590
STRG.12746.1	3	6	13	35.5	3.33333	3.5	2.66667	3.5	isotig15748	86.47	451	888	50.7883	441	102.268	5e-135	479	isotig15748
STRG.79541.1	5	3	35.6667	28.5	4.33333	4.5	6	4.5	isotig15748	84.22	450	781	57.6184	441	102.041	2e-118	424	isotig15748
STRG.26653.2	0	0	67.6667	99.75	0	0	0	0	isotig15973	81.31	428	474	90.2954	431	99.3039	1e-89	327	isotig15973
STRG.1410.1	0	0	19.6667	11.5	0	0	0	0	isotig15997	84.11	302	305	99.0164	429	70.3963	9e-79	291	isotig15997
STRG.28498.1	0	0	232.667	124.25	3	3	2	0.5	isotig16091	85.64	411	735	55.9184	422	97.3934	2e-119	427	isotig16091
STRG.69051.1	3	0	18.6667	18.25	5	4	5	7.5	isotig16109	85.43	350	436	80.2752	420	83.3333	1e-99	361	isotig16109
STRG.19521.1	2	6	34.3333	20	24.6667	22	4.66667	7.5	isotig16161	92.37	236	274	86.1314	417	56.5947	1e-92	337	isotig16161
STRG.5134.1	0	0	60	68.5	0	0	0	0	isotig16179	91.2	284	451	62.9712	416	68.2692	6e-107	385	isotig16179
STRG.49720.1	55	10	20	70.5	151	108.5	47	54.5	isotig16250	86.72	354	612	57.8431	412	85.9223	2e-108	390	isotig16250
STRG.81157.1	13	6	19.6667	35.5	15.6667	12.5	15	7	isotig16253	94.98	219	386	56.7358	411	53.2847	9e-95	344	isotig16253
STRG.60603.1	0	0	57.3333	11.25	0	1	1.33333	0	isotig16295	84.49	303	479	63.2568	409	74.0831	1e-79	294	isotig16295
STRG.24432.1	0	0	79	64.25	0	0	0	0	isotig16306	87.98	391	438	89.2694	406	96.3054	4e-128	455	isotig16306
STRG.58689.1	0	0	45.6667	41.25	0	0	0	0	isotig16306	91.9	284	288	98.6111	406	69.9507	6e-110	394	isotig16306
STRG.36321.1	36	5	170	136.75	17.6667	15.5	8.33333	7.5	isotig16373	94.74	304	496	61.2903	390	77.9487	1e-133	473	isotig16373
STRG.2522.1	0	0	39.6667	0	0	0	0	0	isotig16373	92.04	339	581	58.3477	390	86.9231	2e-133	473	isotig16373
STRG.31478.1	0	0	7.66667	13.5	22	28.5	3.66667	9.5	isotig16531	88.44	225	357	63.0252	396	56.8182	4e-73	272	isotig16531
STRG.29249.1	0	0	31.3333	19.25	0	0	1	0	isotig16638	92.46	305	406	75.1232	390	78.2051	2e-121	433	isotig16638
STRG.65469.1	3	0	8.66667	22.75	6.33333	11	7	0	isotig16804	93.6	250	434	57.6037	378	66.1376	1e-103	374	isotig16804
STRG.13268.1	170	28	41.3333	274.75	206.333	202	197.667	278	isotig16871	91.4	372	630	59.0476	375	99.2	5e-144	508	isotig16871
STRG.52198.1	0	3	1	15.75	16	11	8	10	isotig16908	90.6	319	566	56.3604	356	89.6067	7e-117	418	isotig16908
STRG.34917.1	98	0	13	13.75	17.6667	11.5	6	8.5	isotig16941	75.91	303	339	89.3805	371	81.6712	8e-35	145	isotig16941
STRG.3584.1	0	4	18253.3	6846.25	11.3333	15	17.6667	15.5	isotig16945	91.8	366	595	61.5126	370	98.9189	1e-144	510	isotig16945
STRG.38402.1	3	1	5	26.5	12.6667	7	5.66667	5	isotig16969	88.38	370	673	54.9777	370	100	4e-125	446	isotig16969
STRG.12004.1	0	0	39	45.75	0	0	0	0	isotig16969	90.58	223	286	77.972	370	60.2703	6e-80	294	isotig16969
STRG.51992.1	35	2	237.667	198.75	36.3333	43	12	40	isotig17030	96.74	215	283	75.9717	365	58.9041	2e-99	359	isotig17030
STRG.26578.1	422	54	1821.33	1129	1037	1292.5	627.333	749	isotig17086	94.52	347	350	99.1429	360	96.3889	2e-151	532	isotig17086
STRG.77941.1	6	4	22.6667	42.25	0	1.5	8	5	isotig17102	94.83	232	460	50.4348	359	64.624	1e-99	361	isotig17102
STRG.37032.1	18	0	10.3333	13.75	3	1.5	1.66667	2	isotig17448	95.62	297	375	79.2	332	89.4578	8e-135	477	isotig17448
STRG.75750.1	10724	368	2043	6970.75	10293.7	10899.5	3286	7280	isotig17462	88.08	302	584	51.7123	325	92.9231	2e-98	357	isotig17462
STRG.40737.1	0	0	337.333	209	0	1	0	0	isotig17539	95.26	211	272	77.5735	322	65.528	1e-91	333	isotig17539
STRG.23571.1	9	6	14	14.5	3.66667	4	3.33333	2	isotig17571	90.31	196	370	52.973	320	61.25	1e-67	254	isotig17571
STRG.71642.1	11	0	2.33333	17.5	1.33333	3	0.666667	1	isotig17587	84.48	277	293	94.5392	317	87.3817	1e-72	270	isotig17587
STRG.49664.1	0	0	27.6667	17.25	0	0	0	0	isotig17677	87.86	173	216	80.0926	308	56.1688	3e-52	202	isotig17677
STRG.52161.1	2	1	11.6667	15	1	0.5	0.666667	0	isotig17703	96.08	306	553	55.3345	307	99.6743	9e-141	497	isotig17703
STRG.51756.2	18	0	129	6.25	24	25.5	6.66667	30	isotig17763	88.37	215	391	54.9872	300	71.6667	3e-69	259	isotig17763
STRG.38343.1	83	2	14.6667	63.25	1	1	0.666667	1.5	isotig17783	86.64	307	403	76.1787	298	103.02	3e-90	329	isotig17783
STRG.46206.1	0	0	27	14	0	0	0	0	isotig17788	85.52	290	349	83.0946	298	97.3154	2e-81	300	isotig17788
STRG.66875.1	221	27	787	771.75	71	88	118	88.5	isotig17827	87.55	249	258	96.5116	293	84.9829	1e-77	287	isotig17827
STRG.64702.1	9	0	280.333	92.5	0	0	0	0	isotig17907	92.86	196	301	65.1163	272	72.0588	1e-76	283	isotig17907
STRG.70414.1	4	8	54.6667	55.25	19.6667	19.5	19.3333	20.5	isotig17932	85.43	199	222	89.6396	281	70.8185	2e-49	193	isotig17932
STRG.51203.1	243	43	220.667	238.25	332.333	457.5	299	394	isotig18019	91.39	151	300	50.3333	262	57.6336	3e-53	206	isotig18019
STRG.38823.1	1	0	55.6667	32.75	3	0.5	1	1	isotig18035	95.32	235	438	53.653	263	89.3536	2e-102	370	isotig18035
STRG.49965.1	249	51	212.333	171	12.6667	28	12.6667	36.5	isotig18048	97.74	265	363	73.0028	264	100.379	4e-128	455	isotig18048
STRG.63763.2	52	5	205.333	209.75	23.3333	39.5	30.3333	27.5	isotig18167	94.62	223	319	69.906	246	90.6504	7e-95	344	isotig18167
STRG.22124.2	6	0	1.33333	20.25	992.333	2012.5	540.333	741.5	isotig18170	90.95	210	258	81.3953	245	85.7143	6e-75	278	isotig18170
STRG.22124.3	13	0	4.66667	0.75	510.333	1216.5	310	502.5	isotig18170	89.95	199	225	88.4444	245	81.2245	2e-68	255	isotig18170
STRG.78689.1	774	128	2437.67	3518.75	1330	2997.5	2213.67	2643.5	isotig18209	93.62	235	331	70.997	235	100	4e-97	351	isotig18209
STRG.2883.1	9	0	24.3333	28.75	0.333333	0.5	0	0	isotig18311	93.66	205	409	50.1222	216	94.9074	4e-83	305	isotig18311
STRG.62714.1	0	0	25.6667	22.75	0	0	0	0	isotig18446	86.44	177	304	58.2237	189	93.6508	3e-48	189	isotig18446
qseqid	ad	egg	IVT	IVV	MET	NEJ1h	NEJ3h	NEJ24h	sseqid	pident	length	qlen	len/qlen	slen	len/slen	evalue	bitscore	sseqid	longest ORF	BLASTp vs ncbi nr
