# Supplementary material for: Discovery of long non-coding RNAs in the liver fluke, Fasciola hepatica
Source: PLoS Negl Trop Dis. 2023 Sep 28;17(9):e0011663. doi: 10.1371/journal.pntd.0011663 (PMC10564125; doi:10.1371/journal.pntd.0011663)
Supplement: S10 Dataset — (XLSX) [file pntd.0011663.s010.xlsx]

## Sheet: Sheet1
S10 Dataset. Differentially expressed long non-coding RNAs and mRNAs in comparisons between sequential developmental stages
Differentially expressed (DE) lncRNAs in developmental transitions						Differentially expressed (DE) mRNAs in developmental transitions
Metacercaria --> nej1h [5 DE transcripts; 100% upregulated]						Metacercaria --> nej1h [145 DE transcripts; 77% upregulated]
transcript_id	logFC	logCPM	PValue			transcript_id	logFC	logCPM	PValue	BLASTx bitscore	BLASTx evalue	ncbi nr description
STRG.74955.3	15.7511	2.26986	6.98336e-05			STRG.40350.2	17.1762	4.76671	2.58545e-05	2038.1	0	THD26023.1 Coatomer subunit beta [Fasciola hepatica]
STRG.38016.2	9.44443	-2.92844	0.000102203			STRG.55418.1	16.9175	5.86797	0.000188193	4739.9	0	THD24378.1 HEAT repeat-containing protein [Fasciola hepatica]
STRG.48535.2	8.81191	-4.27863	0.00027892			STRG.30961.4	16.7264	3.55084	3.79167e-06	1030	5.1e-297	KAA0190825.1 STT3 subunit of the oligosaccharyltransferase complex B [Fasciolopsis buski]
STRG.187.1	8.18782	-3.17023	0.0003194			STRG.62792.5	16.4136	2.9359	0.00062434	1015.8	1.3e-292	THD18184.1 PHD and RING finger domain-containing protein 1 [Fasciola hepatica]
STRG.69823.2	6.93251	-2.13593	0.000556496			STRG.1832.2	16.378	3.21652	0.000997084	443.4	2.3e-120	THD25226.1 Wiskott-Aldrich syndrome protein family member 3 [Fasciola hepatica]
						STRG.57272.2	16.2311	4.99763	3.99699e-07	2473.4	0	THD24744.1 hypothetical protein D915_004413 [Fasciola hepatica]
nej1h --> nej3h [19 DE transcripts; 26% upregulated]						STRG.66106.2	16.1899	2.70762	5.36226e-05	943	1.3e-270	THD21509.1 Respiratory-chain NADH dehydrogenase 49 Kd subunit [Fasciola hepatica]
transcript_id	logFC	logCPM	PValue			STRG.52711.7	16.1636	5.29428	0.000350308	856.3	1.5e-244	THD24536.1 Phosphorylase kinase gamma subunit [Fasciola hepatica]
STRG.59734.1	10.6421	0.416395	0.00098863			STRG.44328.4	16.1119	2.62982	1.23751e-09	2553.1	0	THD23232.1 Regulator of nonsense transcripts 2 [Fasciola hepatica]
STRG.64706.1	10.4118	-0.339602	0.000947801			STRG.70172.3	16.0385	3.56579	0.000669	370.5	2.1e-98	THD19015.1 hypothetical protein D915_010086 [Fasciola hepatica]
STRG.77630.1	8.23648	-2.25624	0.000759519			STRG.1442.2	15.8991	3.47714	0.00026112	1387.1	0	THD26463.1 Speckle-type POZ protein [Fasciola hepatica]
STRG.79015.1	5.9971	1.41199	0.000627188			STRG.62395.3	15.649	2.90905	2.04251e-06	1634.4	0	THD21760.1 putative anion exchange protein [Fasciola hepatica]
STRG.40240.1	5.97856	-1.36185	0.000609733			STRG.45401.6	15.5892	2.68796	5.78235e-05	1934.1	0	THD27397.1 Ubiquitin carboxyl-terminal hydrolase [Fasciola hepatica]
STRG.14825.1	-6.10161	-3.56995	0.000732898			STRG.74095.1	15.5413	4.82668	4.42724e-05	1239.9	0	TNN08667.1 Dynamin-like protein [Schistosoma japonicum]
STRG.20684.1	-6.56794	-3.85844	0.000469137			STRG.52695.2	15.2454	2.37513	6.15478e-06	826.2	1.7e-235	THD26891.1 hypothetical protein D915_001795 [Fasciola hepatica]
STRG.59721.3	-7.19497	-4.29666	0.000686708			STRG.24658.1	15.1079	2.0227	0.000819861	1726.5	0	THD26527.1 TATA element modulatory factor [Fasciola hepatica]
STRG.45827.3	-7.25472	-4.04551	0.000574667			STRG.42245.2	15.0984	1.61918	0.000105355	677.6	7.1e-191	THD24097.1 hypothetical protein D915_005090 [Fasciola hepatica]
STRG.1960.1	-8.57872	-3.31494	0.00050381			STRG.32709.5	15.079	1.59983	0.000107962	420.2	7e-113	THD20959.1 putative e3 ubiquitin ligase ixodes scapularis e3 ubiquitin ligase [Fasciola hepatica]
STRG.48535.2	-8.73789	-4.27863	0.000327682			STRG.68337.2	14.8911	4.13505	2.2469e-08	3943.3	0	THD25833.1 Receptor protein-tyrosine kinase [Fasciola hepatica]
STRG.65591.1	-8.78522	-1.06116	0.000464866			STRG.43607.4	14.876	4.38154	1.66847e-07	911	4.2e-261	THD27589.1 Proton-coupled amino acid transporter 1 [Fasciola hepatica]
STRG.79331.3	-8.85953	-2.69882	1.38576e-05			STRG.28101.1	14.7778	2.01901	0.00083486	1561.2	0	THD26009.1 hypothetical protein D915_003254 [Fasciola hepatica]
STRG.38016.2	-9.37035	-2.92844	0.000121354			STRG.69265.1	14.7221	3.30263	0.00052678	1166	0	THD27349.1 hypothetical protein D915_001921 [Fasciola hepatica]
STRG.1451.4	-9.48016	-2.5828	0.000857719			STRG.55017.2	14.5939	2.81879	0.000199318	533.1	1.5e-147	TPP64638.1 Betaine aldehyde dehydrogenase [Fasciola gigantica]
STRG.64570.1	-9.53966	-1.36598	6.39232e-05			STRG.35603.4	14.4502	1.06541	0.000434819	898.3	3.6e-257	THD27663.1 hypothetical protein D915_001556 [Fasciola hepatica]
STRG.14825.3	-10.0452	-2.29434	8.46292e-06			STRG.13691.2	14.3421	2.73808	0.000167948	3306.2	0	THD23832.1 5'-3' exoribonuclease 1 [Fasciola hepatica]
STRG.74955.3	-15.6769	2.26986	7.57181e-05			STRG.59916.3	14.2346	0.760535	3.04408e-06	602.1	2.7e-168	THD23943.1 Omega-amidase NIT2-A [Fasciola hepatica]
STRG.73104.2	-16.5544	4.93541	1.58927e-09			STRG.24174.2	14.1364	2.41172	4.23187e-06	2738.8	0	THD24642.1 CRE-DAPK-1 protein [Fasciola hepatica]
						STRG.514.4	14.1293	2.23951	0.000594555	1572.4	0	TPP56636.1 Calcium-transporting ATPase type 2C member 1 [Fasciola gigantica]
nej3h --> nej24h [6 DE transcripts; 100% upregulated]						STRG.54978.7	14.0846	0.611772	0.000293114	572	6.6e-159	THD25583.1 Translocation protein SEC62 [Fasciola hepatica]
transcript_id	logFC	logCPM	PValue			STRG.77863.3	14.0672	1.84393	0.000154516	872.5	2.9e-249	THD22659.1 Transmembrane protein 68 [Fasciola hepatica]
STRG.73104.2	14.8411	4.93541	2.28411e-08			STRG.37975.2	14.0173	2.70075	0.000591467	790.4	6.6e-225	THD18627.1 Serum response factor [Fasciola hepatica]
STRG.73104.1	14.5831	1.44218	0.000116576			STRG.26757.3	13.9461	0.474056	0.000327991	1935.6	0	THD28494.1 Exocyst complex component 2 [Fasciola hepatica]
STRG.64570.1	9.74018	-1.36598	4.67718e-05			STRG.41311.2	13.7665	0.296149	0.00037973	409.1	7.2e-110	THD19694.1 ADP-ribosylation factor protein 1 [Fasciola hepatica]
STRG.65591.1	9.12031	-1.06116	0.000294139			STRG.7230.3	13.7542	4.24609	2.17347e-06	2472.6	0	THD21068.1 Condensin complex subunit 1 [Fasciola hepatica]
STRG.38016.2	9.05783	-2.92844	0.00019475			STRG.28973.2	13.7207	4.19499	0.000426646	366.3	5e-97	THD24576.1 Charged multivesicular body protein 1 [Fasciola hepatica]
STRG.20684.1	6.53897	-3.85844	0.00055833			STRG.71320.5	13.631	2.04701	0.000183117	441.8	5.1e-120	TPP62640.1 Basic leucine zipper bZIP transcription [Fasciola gigantica]
						STRG.10852.6	13.5578	0.0896844	0.000443052	1177.9	0	THD24675.1 hypothetical protein D915_004470 [Fasciola hepatica]
nej24h --> Juv21d [427 DE transcripts; 30% upregulated]						STRG.3956.4	13.5315	0.0636714	0.00045036	718.8	3.1e-203	THD28795.1 Zinc finger CCCH domain-containing protein 15 [Fasciola hepatica]
transcript_id	logFC	logCPM	PValue			STRG.76032.5	13.5085	0.0415901	0.000458408	864.4	3.5e-247	THD21918.1 Mitochondrial ribosomal protein L38 [Fasciola hepatica]
STRG.46899.2	17.0235	4.52488	1.08439e-07			STRG.27997.6	13.4089	-0.0573868	0.000491959	435.6	4.1e-118	THD22276.1 PITH domain-containing protein 1 [Fasciola hepatica]
STRG.46899.3	15.4682	3.7745	7.76729e-05			STRG.18352.1	13.3764	5.24472	4.98051e-05	685.3	6.9e-193	TPP56423.1 Tropomodulin [Fasciola gigantica]
STRG.3583.1	15.0869	7.50988	8.97018e-05			STRG.33867.3	13.3676	2.6857	2.12848e-05	476.5	3.2e-130	TPP66536.1 Molecular chaperone HscB [Fasciola gigantica]
STRG.46899.1	15.0606	3.75472	1.77744e-06			STRG.66790.2	13.2814	-0.183193	0.000527645	1332.8	0	TPP60382.1 putative tRNA pseudouridine synthase Pus10 [Fasciola gigantica]
STRG.38380.1	14.8619	2.16998	0.00020994			STRG.22804.2	13.1585	-0.303464	0.000567552	289.3	9.9e-74	CAJ00242.1 TPA: endonuclease-reverse transcriptase [Schistosoma mansoni]
STRG.77843.3	14.1219	4.67261	5.94518e-07			STRG.7076.1	12.9418	4.24243	4.176e-06	2538.1	0	THD27600.1 PDZ domain-containing protein 4 [Fasciola hepatica]
STRG.79250.1	13.5321	1.7712	1.44272e-06			STRG.10464.3	12.8907	3.50453	0.00012153	809.7	3.1e-230	TPP56092.1 40S ribosomal protein RPS27 [Fasciola gigantica]
STRG.34357.1	13.2794	1.20339	0.000951314			STRG.25423.5	12.8466	-0.610826	0.000666891	3505.3	0	THD26451.1 DNA-directed RNA polymerase subunit [Fasciola hepatica]
STRG.54425.1	13.2479	0.568177	0.000570952			STRG.61692.2	12.7693	-0.686633	0.000696202	885.9	2.9e-253	TPP65867.1 Coiled-coil domain-containing protein 76 [Fasciola gigantica]
STRG.45451.1	13.1926	0.586711	3.60976e-06			STRG.39429.3	12.6544	2.4408	0.000612856	2595.5	0	THD27717.1 putative uncharacterized protein PK [Fasciola hepatica]
STRG.27305.1	12.9584	0.387708	0.000427254			STRG.55387.2	12.6124	-0.654555	9.58112e-05	447.6	1.7e-121	THD20390.1 Williams-beuren syndrome critical region protein [Fasciola hepatica]
STRG.38395.1	12.7753	0.11563	4.92509e-06			STRG.72091.2	12.4655	3.2083	0.00013394	857.8	5e-245	THD20658.1 Solute carrier family 2 facilitated glucose transporter member 3 [Fasciola hepatica]
STRG.47876.4	12.6863	0.179517	1.49748e-05			STRG.3676.3	12.3293	5.04394	5.60033e-06	1801.2	0	TPP55901.1 Symplekin [Fasciola gigantica]
STRG.69861.1	12.394	0.410392	0.000681288			STRG.21488.1	12.3059	4.02681	0.000348319	2545.4	0	THD23071.1 Integrator complex subunit 3 [Fasciola hepatica]
STRG.22125.3	12.1928	-0.283738	2.83363e-05			STRG.324.7	12.3015	-1.14214	0.000901648	660.2	5e-185	THD22304.1 Ditrans polycis-polyprenyl diphosphate synthase ((2E 6E)-farnesyl diphosphate specific) [Fasciola hepatica]
STRG.77836.1	11.9919	-0.461843	5.48586e-05			STRG.67914.1	12.3013	-1.0615	5.98711e-05	413.7	1.3e-111	THD19683.1 hypothetical protein D915_009533 [Fasciola hepatica]
STRG.3880.1	11.941	-0.701375	0.000115078			STRG.49325.3	12.2389	1.01281	0.000882076	610.1	1.4e-170	TPP65766.1 Kinase [Fasciola gigantica]
STRG.27503.2	11.9342	-0.720914	0.000200051			STRG.19598.5	12.1142	-1.32378	0.000989453	1094	0	THD21543.1 Receptor Mediated Endocytosis [Fasciola hepatica]
STRG.27503.1	11.9237	-0.654841	0.000122571			STRG.59128.3	12.0721	2.04028	0.000546422	1442.6	0	THD21861.1 hypothetical protein D915_007396 [Fasciola hepatica]
STRG.74017.4	11.8584	-0.596688	0.000797589			STRG.10825.2	12.0709	3.78895	4.12716e-05	1604.7	0	TPP62887.1 GYF domain containing protein [Fasciola gigantica]
STRG.79250.2	11.8273	-0.0671867	9.25873e-05			STRG.53615.3	12.037	5.17497	0.000608754	3124.7	0	THD20911.1 HIV-1 Vpr-binding protein [Fasciola hepatica]
STRG.54266.1	11.7502	-0.545975	6.04413e-05			STRG.72185.2	11.8561	3.64921	0.000339513	5415.9	0	THD28389.1 Protein dopey-1 like protein [Fasciola hepatica]
STRG.52551.1	11.7191	-0.919009	0.000675063			STRG.52711.6	11.8429	3.8569	0.000686168	856.3	1.5e-244	THD24536.1 Phosphorylase kinase gamma subunit [Fasciola hepatica]
STRG.78728.1	11.6828	-0.910611	0.000278903			STRG.2822.1	11.7441	6.18587	0.000596537	3198.3	0	TPP60859.1 Ankyrin repeat domain-containing protein 17 [Fasciola gigantica]
STRG.51402.1	11.6102	2.29382	0.000382699			STRG.13318.2	11.6678	3.51627	0.00016882	672.9	1.1e-189	THD27023.1 3 ketodihydrosphingosine reductase [Fasciola hepatica]
STRG.66229.4	11.5036	-0.860753	0.000288155			STRG.40740.3	11.6674	1.2395	0.000157091	1619.8	0	THD28902.1 ANAPC1 protein [Fasciola hepatica]
STRG.46835.1	11.4623	-0.950531	0.000309237			STRG.39519.9	11.5597	-1.85827	4.82229e-06	658.7	2.7e-185	THD25039.1 Caspase-3 [Fasciola hepatica]
STRG.49330.5	11.44	-1.21773	0.00059469			STRG.44036.1	11.5485	4.37904	1.62007e-06	1655.2	0	THD27310.1 Cellular tumor antigen p53 [Fasciola hepatica]
STRG.27305.3	11.4304	-1.16848	4.38362e-05			STRG.36955.5	11.4705	-0.693502	7.31024e-06	1151.7	0	TPP57515.1 Methylcrotonoyl-CoA carboxylase beta chain [Fasciola gigantica]
STRG.79250.3	11.4259	-0.696474	0.000548329			STRG.9464.3	11.4692	2.7491	0.000581252	1634.4	0	THD24947.1 Synaptotagmin 4 [Fasciola hepatica]
STRG.69330.1	11.4152	-1.02332	2.48241e-05			STRG.70274.2	11.4287	2.19661	0.000775507	1520.4	0	THD25982.1 Forkhead box protein O [Fasciola hepatica]
STRG.69856.1	11.3897	-1.06859	1.72232e-05			STRG.79259.2	11.3314	3.85114	0.000418559	2290.8	0	TPP61614.1 Menin [Fasciola gigantica]
STRG.12321.2	11.3052	-0.599566	0.000955837			STRG.12894.3	11.272	3.00468	1.82106e-05	2835.1	0	THD27735.1 Solute carrier family 13 (Sodium-dependent dicarboxylate transporter) member 2/3/5 [Fasciola hepatica]
STRG.23450.1	11.2604	-1.20818	2.5834e-05			STRG.21095.7	11.2015	3.46287	2.20141e-08	225.3	3.8e-54	KAA0187298.1 hypothetical protein FBUS_11268 [Fasciolopsis buski]
STRG.52222.1	11.2116	-1.39745	0.000108028			STRG.30634.8	11.1949	-0.927888	2.85258e-05	1425.2	0	THD28426.1 hypothetical protein D915_000718 [Fasciola hepatica]
STRG.77849.1	11.0185	-1.53811	0.000156527			STRG.45376.3	11.1336	3.58266	0.000373715	1506.5	0	THD22098.1 putative Zinc finger protein [Fasciola hepatica]
STRG.35300.1	10.9311	-1.60276	0.000424089			STRG.33864.3	11.0975	2.09151	3.2512e-05	855.5	4.1e-244	THD26536.1 cAMP early repressor I (ICER I) [Fasciola hepatica]
STRG.38379.1	10.8792	-1.68128	0.000217638			STRG.44730.1	10.8086	5.30495	0.000875017	5162.4	0	THD22571.1 WD repeat and FYVE domain-containing protein 3 [Fasciola hepatica]
STRG.50906.1	10.8744	-1.59007	8.62727e-05			STRG.30866.4	10.7357	-1.08175	0.000278925	1263.1	0	THD24005.1 E3 SUMO-protein ligase PIAS1 [Fasciola hepatica]
STRG.69330.3	10.8659	-1.54243	4.47643e-05			STRG.37.7	10.7307	1.76349	8.9567e-05	498	8.5e-137	THD22311.1 Carbonic anhydrase [Fasciola hepatica]
STRG.80318.1	10.8622	-1.3521	9.71687e-05			STRG.47472.4	10.6253	3.2224	1.28009e-05	1182.5	0	THD27667.1 Phosphoglucomutase [Fasciola hepatica]
STRG.55671.1	10.8605	-0.98661	0.000251815			STRG.66783.1	10.5939	0.353888	0.000127765	1343.2	0	THD25682.1 GTP-binding protein GEM [Fasciola hepatica]
STRG.78089.1	10.8552	-1.16027	0.000223669			STRG.9535.4	10.5726	4.05205	0.000247035	824.7	1.1e-234	TPP60120.1 Serine/threonine-protein phosphatase [Fasciola gigantica]
STRG.75312.3	10.7421	-1.72792	1.6444e-05			STRG.21493.3	10.3438	-0.363616	0.000819502	470.3	4.3e-128	THD27442.1 ropporin-1 protein isoform X2 [Fasciola hepatica]
STRG.53573.1	10.7397	5.1842	1.10408e-08			STRG.59947.1	10.2104	1.39937	0.000969877	1912.1	0	THD28868.1 hypothetical protein D915_000274 [Fasciola hepatica]
STRG.26923.2	10.7287	-1.84332	0.000122824			STRG.68665.4	10.2057	-3.11338	1.79057e-05	1295.8	0	TPP65175.1 hypothetical protein FGIG_07837 [Fasciola gigantica]
STRG.78466.1	10.7261	-1.57517	0.000589976			STRG.41330.2	10.1524	0.159286	0.000195787	639.8	3e-179	KAA0200437.1 26S proteasome regulatory particle chain RPT6 protein [Fasciolopsis buski]
STRG.15446.1	10.7142	-1.50786	0.000262314			STRG.3953.6	10.1213	-3.18961	2.41314e-05	733.4	1.1e-207	THD28793.1 hypothetical protein D915_000356 [Fasciola hepatica]
STRG.31676.2	10.5976	-1.87666	7.75796e-05			STRG.51282.2	10.0209	1.87969	0.000293461	427.2	4.7e-115	THD20325.1 Phosphatase 1 regulatory subunit [Fasciola hepatica]
STRG.23482.1	10.5733	-1.84715	0.000127784			STRG.52712.3	9.83695	-0.851853	0.000199606	870.9	5e-249	THD21947.1 TRAF3-interacting protein 1 [Fasciola hepatica]
STRG.30270.3	10.5367	-1.89673	0.000951591			STRG.19296.5	9.70843	1.28194	2.33948e-05	1072	0	THD27912.1 Dual specificity mitogen-activated protein kinase kinase mek-2 [Fasciola hepatica]
STRG.71309.1	10.5199	-1.33515	0.00015023			STRG.28461.4	9.64572	0.674814	0.000487886	1347.8	0	KAA0184171.1 Mitogen-activated protein kinase-binding protein 1 [Fasciolopsis buski]
STRG.77845.1	10.4477	-1.94762	0.000763539			STRG.65971.5	9.33388	3.81748	9.85466e-05	1104.4	0	THD27420.1 Phosphodiesterase-nucleotide pyrophosphatase [Fasciola hepatica]
STRG.10931.1	10.3314	-2.04237	0.000150724			STRG.4472.17	9.22876	0.311764	3.42387e-05	2080.1	0	THD28405.1 Tensin-3 [Fasciola hepatica]
STRG.66229.1	10.3103	-2.12086	0.000936158			STRG.78012.1	9.00174	1.98346	7.50432e-05	950.3	5.8e-273	THD19382.1 Myotubularin protein 3 [Fasciola hepatica]
STRG.64094.1	10.285	-1.58582	0.000101144			STRG.4428.4	8.98575	1.56767	0.000292792	2951.8	0	THD24944.1 hypothetical protein D915_004453 [Fasciola hepatica]
STRG.19014.3	10.2825	-2.20626	0.000835454			STRG.9565.8	8.95762	-4.16201	0.000396099	1069.3	0	THD19982.1 Bestrophin [Fasciola hepatica]
STRG.63745.2	10.2382	-1.75267	0.000533685			STRG.47751.6	8.72465	-0.385246	0.000527802	660.2	1.3e-185	THD23512.1 putative phospholipase DDHD1 [Fasciola hepatica]
STRG.17609.1	10.2159	-1.39513	0.00060875			STRG.61414.1	8.72114	5.36566	0.000910732	770.4	4.5e-219	THD28202.1 Actin alpha anomalous [Fasciola hepatica]
STRG.18863.10	10.1846	-1.8531	7.45304e-05			STRG.31078.9	8.63412	-4.40979	0.000318769	993	2.5e-285	THD27841.1 Tubulin delta chain [Fasciola hepatica]
STRG.80065.1	10.1538	-1.71956	0.000215005			STRG.75193.5	8.22357	3.31228	0.000970292	1353.2	0	THD23324.1 NCK-interacting protein with SH3 domain [Fasciola hepatica]
STRG.38356.2	10.149	-1.32243	0.000307255			STRG.23216.3	8.2106	-2.36384	0.000709804	342	3.5e-90	THD19297.1 hypothetical protein D915_009670 [Fasciola hepatica]
STRG.46087.1	10.1469	-1.19309	0.000306609			STRG.64320.2	8.20716	2.68571	0.000298167	1248.4	0	THD21506.1 Sodium:myo inositol cotransporter [Fasciola hepatica]
STRG.53899.1	10.1175	-1.95318	5.11631e-05			STRG.65230.2	8.0558	4.83159	0.000487178	1280.8	0	THD22574.1 putative ADP-dependent glucokinase [Fasciola hepatica]
STRG.27087.1	10.0563	-1.87044	8.59219e-05			STRG.63329.1	7.94157	5.12656	8.58743e-05	1248	0	TPP60860.1 Lysosomal alpha-glucosidase [Fasciola gigantica]
STRG.10209.1	10.0281	-1.74397	0.000626202			STRG.60405.5	7.88958	1.97073	0.000440931	845.5	2.9e-241	THD18213.1 Palmitoyltransferase [Fasciola hepatica]
STRG.69874.1	10.0261	-2.3879	0.000289356			STRG.76461.2	7.82058	-0.179529	0.000562362	755.7	1.9e-214	THD25028.1 hypothetical protein D915_003902 [Fasciola hepatica]
STRG.38259.1	9.9903	-1.85743	0.000322059			STRG.43677.5	7.75897	1.44915	3.51276e-05	779.2	4.5e-221	THD21751.1 Ubiquitin specific peptidase 46 [Fasciola hepatica]
STRG.21867.1	9.98808	-2.49949	0.000316608			STRG.71433.1	7.21952	4.30231	8.78192e-05	722.6	1.3e-204	THD24276.1 Guanine nucleotide binding protein subunit [Fasciola hepatica]
STRG.75136.3	9.96126	-2.6187	0.00026298			STRG.4999.2	6.74583	4.07562	0.000313829	782.7	1.5e-222	THD23814.1 hypothetical protein D915_005570 [Fasciola hepatica]
STRG.11787.1	9.95005	-2.36432	0.000421956			STRG.67868.5	6.7057	5.35668	0.000156324	1319.3	0	TPP67702.1 cGMP-dependent protein kinase isozyme 1 [Fasciola gigantica]
STRG.31905.2	9.90768	-2.62774	0.000201901			STRG.54581.10	5.28775	3.80081	0.000969441	1662.9	0	TPP58191.1 Eukaryotic elongation factor 2 kinase [Fasciola gigantica]
STRG.69330.4	9.87932	-2.45132	6.31675e-05			STRG.41330.3	4.16689	4.13095	0.000371027	639.8	2.8e-179	KAA0200437.1 26S proteasome regulatory particle chain RPT6 protein [Fasciolopsis buski]
STRG.23214.2	9.8393	-2.42225	0.000370994			STRG.28861.2	-6.97455	5.13521	0.000700396	1064.7	5.8e-307	TPP66373.1 Major facilitator superfamily domain-containing protein 12 [Fasciola gigantica]
STRG.56390.1	9.83417	-2.54963	6.03724e-05			STRG.9678.9	-7.96977	4.3464	0.000689867	1541.6	0	THD20485.1 GRAM domain-containing protein 1A [Fasciola hepatica]
STRG.36844.1	9.73561	-2.68595	0.000770029			STRG.33425.2	-8.85912	6.14942	0.000797664	2946.4	0	VDP69478.1 unnamed protein product [Echinostoma caproni]
STRG.73607.2	9.69702	-2.26124	0.000971033			STRG.24351.4	-9.21128	3.38506	0.000854767	438.7	1.1e-118	THD24223.1 hypothetical protein D915_005085 [Fasciola hepatica]
STRG.35803.1	9.67621	-2.53065	0.000373015			STRG.39451.4	-9.31212	-0.968997	0.000636762	408.3	5.3e-110	THD22703.1 Guanylate kinase [Fasciola hepatica]
STRG.58257.1	9.66558	-2.26021	7.86373e-05			STRG.29856.5	-9.60736	3.78467	0.000161768	2251.1	0	THD26783.1 hypothetical protein D915_002345 [Fasciola hepatica]
STRG.256.1	9.54646	-2.33467	0.000480915			STRG.36933.3	-10.0588	-0.380974	0.000467863	2173.3	0	THD22264.1 hypothetical protein D915_006735 [Fasciola hepatica]
STRG.12383.2	9.52579	1.07785	7.30029e-05			STRG.58964.1	-10.0649	2.17808	5.40579e-07	1877.1	0	THD23124.1 Chromosome transmission fidelity protein 1 [Fasciola hepatica]
STRG.69760.2	9.5056	-2.63388	0.000132649			STRG.9168.2	-10.2136	3.10894	5.86576e-06	2095.9	0	THD24983.1 hypothetical protein D915_004251 [Fasciola hepatica]
STRG.29931.1	9.49157	-2.69827	0.000774102			STRG.22432.2	-10.3741	2.7391	0.000733459	2951.8	0	THD28462.1 hypothetical protein D915_000684 [Fasciola hepatica]
STRG.53540.1	9.44055	2.61161	9.38375e-05			STRG.36397.3	-10.469	0.697884	0.000360733	1041.6	1.3e-300	TPP58058.1 TBC1 domain family member 19 isoform A [Fasciola gigantica]
STRG.38378.1	9.40495	-3.12446	0.000775274			STRG.72136.1	-10.622	5.39847	3.30264e-05	2449.5	0	THD22759.1 putative peroxisomal targeting signal 2 receptor [Fasciola hepatica]
STRG.55543.1	9.3707	-2.90535	0.000277053			STRG.12549.1	-10.8188	4.05598	0.000548923	1657.9	0	THD27814.1 RNA-binding protein Nova-1 [Fasciola hepatica]
STRG.29359.1	9.32704	-2.23117	0.000139522			STRG.33562.2	-11.7307	2.19015	0.000697544	2350.1	0	TPP60571.1 hypothetical protein FGIG_03362 [Fasciola gigantica]
STRG.39956.1	9.28875	-3.19267	0.000594339			STRG.57394.4	-11.9633	1.55548	0.000235004	586.6	1.1e-163	THD25835.1 hypothetical protein D915_003167 [Fasciola hepatica]
STRG.8075.2	9.21778	-2.83022	0.00030284			STRG.6198.6	-11.9735	-0.0839648	0.000753349	284.6	2.6e-72	XP_029849014.1 uncharacterized protein LOC115331116 [Ixodes scapularis]
STRG.12317.1	9.18457	-2.89352	0.000248763			STRG.49845.4	-12.5859	2.03802	0.000120921	2598.5	0	THD22928.1 Liprin-alpha-2 [Fasciola hepatica]
STRG.16218.1	9.1546	-3.005	0.000614436			STRG.75990.2	-12.7373	4.53433	4.84946e-05	874	1.2e-249	THD22214.1 hypothetical protein D915_007008 [Fasciola hepatica]
STRG.70777.1	9.13814	-3.31513	0.000480604			STRG.68309.4	-13.2858	2.46131	0.00038506	378.6	3.9e-101	TPP60353.1 Ubiquitin-conjugating enzyme E2 F [Fasciola gigantica]
STRG.77070.1	9.13253	-2.99373	0.000274678			STRG.48932.2	-13.3541	2.80827	0.000170031	3495.3	0	THD27935.1 Transient receptor potential cation channel subfamily M member 2 [Fasciola hepatica]
STRG.34484.1	9.08301	-2.61325	0.000379456			STRG.23325.5	-13.6069	3.56593	0.000809286	1742.6	0	KAA0186265.1 POU domain protein [Fasciolopsis buski]
STRG.41743.1	8.99455	-2.16052	0.000875789			STRG.32541.1	-14.1071	4.0408	0.000705445	993.8	7.7e-286	TPP65470.1 hypothetical protein FGIG_00795 [Fasciola gigantica]
STRG.15006.1	8.99349	-2.93848	0.000159121			STRG.69417.2	-14.3013	5.22222	0.000214989	3053.8	0	TPP39694.1 Protein flightless-1 [Fasciola gigantica]
STRG.50059.4	8.98068	-2.90914	7.92875e-05			STRG.55017.1	-14.689	4.57612	0.000172566	916	1.2e-262	TPP64638.1 Betaine aldehyde dehydrogenase [Fasciola gigantica]
STRG.64154.1	8.93772	-3.2415	0.000615875			STRG.4472.12	-14.7491	3.33804	0.000337112	2029.6	0	THD28405.1 Tensin-3 [Fasciola hepatica]
STRG.26521.1	8.87284	-3.31406	0.000781711			STRG.53410.3	-14.9506	4.4319	1.2898e-05	1908.3	0	THD27603.1 hypothetical protein D915_001579 [Fasciola hepatica]
STRG.81053.1	8.85964	-2.95104	7.58627e-05			STRG.3731.1	-15.045	4.08444	0.00016522	2934.4	0	TPP61438.1 hypothetical protein FGIG_02182 [Fasciola gigantica]
STRG.58168.1	8.83036	-3.39482	0.000582227			STRG.41330.1	-15.1267	2.66593	0.000606635	639.8	1.5e-179	KAA0200437.1 26S proteasome regulatory particle chain RPT6 protein [Fasciolopsis buski]
STRG.12771.1	8.81058	-3.55842	0.000976503			STRG.77527.5	-15.2765	3.96082	3.70807e-06	2198.7	0	TPP56286.1 Gem associated protein 5 [Fasciola gigantica]
STRG.79264.1	8.77938	-3.10958	0.000387321			STRG.13379.1	-15.6905	3.91495	0.000610706	114.4	2.8e-21	KYM96038.1 hypothetical protein ALC62_13308 [Cyphomyrmex costatus]
STRG.58353.1	8.70916	4.37683	6.82424e-06			STRG.27657.1	-16.6166	3.71768	0.0006247	571.6	8.1e-159	THD26379.1 Protein-tyrosine phosphatase [Fasciola hepatica]
STRG.72899.1	8.5656	-3.48733	0.000727			STRG.54729.1	-17.3234	6.9269	1.55668e-05	2233.8	0	THD26650.1 Karyopherin (importin) beta 3 [Fasciola hepatica]
STRG.75316.1	8.51357	-3.65258	0.000886571			STRG.71492.2	-17.6761	7.30268	1.09868e-06	1025.8	2e-295	TPP65323.1 Golgin subfamily A member 5 [Fasciola gigantica]
STRG.67089.1	8.47269	2.45161	2.70185e-06
STRG.3785.1	8.43017	-3.09409	0.000785259			nej1h --> nej3h [316 DE transcripts; 28.8% upregulated]
STRG.79196.1	8.37214	-3.81094	0.000601699			transcript_id	logFC	logCPM	PValue	bitscore	evalue	description
STRG.78907.1	8.33921	-2.88475	0.000758093			STRG.71492.2	18.5349	7.30268	5.013e-07	1025.8	2e-295	TPP65323.1 Golgin subfamily A member 5 [Fasciola gigantica]
STRG.79113.1	8.29988	-3.5247	5.28314e-05			STRG.54729.1	17.8588	6.9269	1.05634e-05	2233.8	0	THD26650.1 Karyopherin (importin) beta 3 [Fasciola hepatica]
STRG.48428.1	8.12017	-3.29139	0.00019241			STRG.37037.2	17.5388	4.71734	6.00414e-05	1942.5	0	THD25663.1 hypothetical protein D915_003407 [Fasciola hepatica]
STRG.74011.1	8.09565	-4.00861	0.000769626			STRG.63484.4	17.2183	6.1589	1.98769e-05	527.3	7.6e-146	THD28653.1 hypothetical protein D915_000531 [Fasciola hepatica]
STRG.30080.1	7.74696	4.30191	0.000969853			STRG.78177.4	16.889	5.64891	3.05553e-06	948	2.9e-271	THD22345.1 Serine/threonine-protein kinase PAK [Fasciola hepatica]
STRG.60173.1	7.65872	3.00185	0.00055169			STRG.53410.3	16.888	4.4319	2.04583e-06	1908.3	0	THD27603.1 hypothetical protein D915_001579 [Fasciola hepatica]
STRG.63922.1	7.65092	-4.13574	0.000759647			STRG.9506.5	16.5588	4.68429	6.0337e-06	1771.1	0	THD25373.1 hypothetical protein D915_003836 [Fasciola hepatica]
STRG.52598.3	7.5272	2.70858	1.00792e-05			STRG.24562.4	15.4945	2.67124	0.000793493	875.9	1.4e-250	THD19229.1 Hexosyltransferase [Fasciola hepatica]
STRG.51998.1	7.49243	-4.03187	0.000421251			STRG.77527.5	15.474	3.96082	3.13394e-06	2198.7	0	TPP56286.1 Gem associated protein 5 [Fasciola gigantica]
STRG.41117.2	7.39953	-0.741009	0.000136472			STRG.17170.4	15.2692	3.00823	0.000946026	2315.8	0	THD27153.1 hypothetical protein D915_002074 [Fasciola hepatica]
STRG.858.1	6.78485	2.97852	0.000100648			STRG.32541.1	15.0162	4.0408	0.000400026	993.8	7.7e-286	TPP65470.1 hypothetical protein FGIG_00795 [Fasciola gigantica]
STRG.17603.1	6.52798	-0.223068	0.000282841			STRG.31997.2	14.977	3.40034	1.0026e-05	797	1.8e-226	XP_009166848.1 hypothetical protein T265_03977 [Opisthorchis viverrini]
STRG.50169.5	6.5176	-0.39726	5.76216e-05			STRG.75990.2	14.8512	4.53433	5.2848e-06	874	1.2e-249	THD22214.1 hypothetical protein D915_007008 [Fasciola hepatica]
STRG.9083.1	5.90307	7.51336	5.38168e-05			STRG.7528.1	14.7769	3.10585	0.000416807	1174.8	0	THD28477.1 hypothetical protein D915_000673 [Fasciola hepatica]
STRG.14379.4	5.76452	-0.711118	0.000909745			STRG.3165.5	14.7535	2.08111	1.40046e-06	1270.8	0	THD25606.1 hypothetical protein D915_003484 [Fasciola hepatica]
STRG.69891.1	5.49719	2.50266	0.000133894			STRG.11160.1	14.7466	3.54841	0.000807211	739.6	1.1e-208	KAA3673935.1 uncharacterized protein DEA37_0013997 [Paragonimus westermani]
STRG.58230.1	5.00807	1.90907	0.000732907			STRG.55727.3	14.6306	2.96167	0.000636455	856.3	2.2e-244	TPP66874.1 Alpha 1 6 fucosyltransferase H [Fasciola gigantica]
STRG.21232.1	-3.18789	-3.29743	0.000944006			STRG.55017.1	14.4621	4.57612	0.000210296	916	1.2e-262	TPP64638.1 Betaine aldehyde dehydrogenase [Fasciola gigantica]
STRG.52957.1	-3.59117	-0.811266	0.000786981			STRG.20086.2	14.4406	2.69842	0.000713683	1236.1	0	THD21849.1 Ubiquitin carboxyl-terminal hydrolase 44 [Fasciola hepatica]
STRG.52395.1	-3.62363	-3.65342	0.000770584			STRG.23325.5	14.3351	3.56593	0.000509457	1742.6	0	KAA0186265.1 POU domain protein [Fasciolopsis buski]
STRG.48115.1	-3.67908	-3.40584	0.00080645			STRG.7440.3	14.1115	1.74038	0.000791156	1451.8	0	THD28507.1 Major facilitator superfamily domain-containing protein 6 [Fasciola hepatica]
STRG.68614.1	-3.79478	0.419861	0.000335228			STRG.63997.4	14.0123	2.61656	0.00039197	739.6	1.5e-209	THD20116.1 Cysteine desulfurase NFS1 [Fasciola hepatica]
STRG.40463.1	-3.88474	-2.12337	0.000938806			STRG.17862.2	13.9965	2.24381	0.000893457	684.1	1.1e-192	THD25467.1 Cell division cycle 5 protein [Fasciola hepatica]
STRG.2424.1	-3.91926	-1.72848	0.000756706			STRG.15965.2	13.9923	2.62764	0.000539446	574.7	6.6e-160	THD19511.1 DNA replication factor c subunit [Fasciola hepatica]
STRG.54243.1	-3.97382	-2.01217	0.000743249			STRG.12549.1	13.9758	4.05598	2.37038e-05	1657.9	0	THD27814.1 RNA-binding protein Nova-1 [Fasciola hepatica]
STRG.45841.3	-3.98772	-1.45989	0.000143592			STRG.63490.4	13.8793	1.8512	0.000409998	1818.5	0	THD19968.1 Ankyrin 23:unc44 [Fasciola hepatica]
STRG.11759.1	-4.05791	2.13484	0.000180715			STRG.73231.1	13.7237	5.27808	0.000344024	4064.2	0	THD26430.1 Acetyl-CoA carboxylase 2 [Fasciola hepatica]
STRG.3249.3	-4.1283	1.56556	0.000341463			STRG.67414.2	13.696	2.91661	0.000154204	2078.5	0	THD27098.1 Testis-expressed sequence 2 protein [Fasciola hepatica]
STRG.78368.1	-4.14589	-2.4402	0.0009946			STRG.74067.3	13.5756	3.08647	0.000713071	799.3	7.5e-227	THD27381.1 Integrator complex subunit 9 [Fasciola hepatica]
STRG.79324.1	-4.1616	-1.66722	0.00049846			STRG.68309.4	13.5561	2.46131	0.00032186	378.6	3.9e-101	TPP60353.1 Ubiquitin-conjugating enzyme E2 F [Fasciola gigantica]
STRG.44765.1	-4.17677	-1.6606	0.000608871			STRG.64395.5	13.3378	6.81779	1.74516e-05	314.7	3.5e-82	TPP67402.1 Epididymal secretory protein E1 [Fasciola gigantica]
STRG.70942.1	-4.18716	-3.28896	0.000217522			STRG.46831.3	13.1966	2.98635	0.000377353	1436	0	THD19011.1 hypothetical protein D915_010345 [Fasciola hepatica]
STRG.12.1	-4.21407	3.58204	0.000201582			STRG.55147.5	12.8276	0.956642	3.70434e-06	844.3	4.5e-241	THD19016.1 D(2) dopamine receptor [Fasciola hepatica]
STRG.76035.1	-4.28215	-2.73423	0.000222138			STRG.50867.6	12.7458	1.66924	0.000397319	543.9	6.8e-151	TPP58080.1 hypothetical protein FGIG_10539 [Fasciola gigantica]
STRG.65871.1	-4.32924	0.782804	0.00038359			STRG.5590.6	12.5949	3.16329	0.000300347	803.5	9.8e-229	THD27333.1 Gynecophoral canal protein [Fasciola hepatica]
STRG.55582.1	-4.35845	-3.38698	0.000263663			STRG.57394.4	12.2837	1.55548	0.000178924	586.6	1.1e-163	THD25835.1 hypothetical protein D915_003167 [Fasciola hepatica]
STRG.2675.1	-4.38453	0.306446	8.25907e-05			STRG.21178.1	11.7803	4.14621	9.47133e-05	1182.5	0	TPP63154.1 Epidermal growth factor receptor kinase substrate 8 protein 1 [Fasciola gigantica]
STRG.71916.1	-4.38579	-1.80344	7.63971e-05			STRG.63212.2	11.7339	4.09638	0.000364583	2397.1	0	TPP58904.1 hypothetical protein FGIG_03674 [Fasciola gigantica]
STRG.56531.1	-4.41623	-4.05159	0.000458546			STRG.29985.2	11.4922	4.98268	0.000386894	469.5	1.5e-128	TPP60789.1 hypothetical protein FGIG_11812 [Fasciola gigantica]
STRG.55193.1	-4.42644	-3.35423	0.00084624			STRG.5652.2	11.4258	1.39707	0.000727955	430.3	1.2e-115	TPP59539.1 Adipose triglyceride lipase [Fasciola gigantica]
STRG.65540.2	-4.4309	-2.05847	0.000182375			STRG.42378.1	11.403	-1.37928	0.000317508	1251.5	0	THD21688.1 SCY1 protein 2 [Fasciola hepatica]
STRG.32809.1	-4.44676	-2.06237	0.000271712			STRG.29856.5	11.1625	3.78467	2.89524e-05	2251.1	0	THD26783.1 hypothetical protein D915_002345 [Fasciola hepatica]
STRG.7305.2	-4.46831	-0.852762	0.000271335			STRG.43780.1	11.0078	0.0959936	0.000112498	314.7	4.4e-82	THD22674.1 hypothetical protein D915_006608 [Fasciola hepatica]
STRG.36554.6	-4.46913	-4.18853	0.00091374			STRG.7070.3	10.9939	1.98625	0.000695028	660.6	2.5e-185	THD27599.1 Deoxyribose-phosphate aldolase [Fasciola hepatica]
STRG.11337.1	-4.49377	-2.22134	0.000682906			STRG.1542.1	10.9008	3.03842	1.42439e-05	755.4	1.7e-214	THD26561.1 DNA repair protein RAD51 like protein 3 [Fasciola hepatica]
STRG.69475.1	-4.57452	-0.946317	5.83213e-05			STRG.30162.1	10.8785	0.687632	0.000759832	1082.4	0	THD18330.1 hypothetical protein D915_009177 [Fasciola hepatica]
STRG.56149.1	-4.59818	-3.47176	0.000192477			STRG.40741.2	10.8649	0.502867	0.000419254	1496.9	0	TPP59642.1 hypothetical protein FGIG_01747 [Fasciola gigantica]
STRG.25234.1	-4.68285	-3.1545	0.000627141			STRG.36397.3	10.847	0.697884	0.000245022	1041.6	1.3e-300	TPP58058.1 TBC1 domain family member 19 isoform A [Fasciola gigantica]
STRG.74769.1	-4.70224	-3.87887	0.000226757			STRG.9168.2	10.8446	3.10894	1.83288e-06	2095.9	0	THD24983.1 hypothetical protein D915_004251 [Fasciola hepatica]
STRG.18418.1	-4.74672	-1.0114	0.000456273			STRG.3066.4	10.8037	0.302986	0.000718272	813.1	6.9e-232	THD29080.1 Zinc transporter ZIP3 [Fasciola hepatica]
STRG.75783.1	-4.76615	-2.8902	3.79109e-05			STRG.47775.8	10.7556	1.57874	0.000935745	564.3	2.3e-156	THD25101.1 putative Phosphatidylcholine transfer protein [Fasciola hepatica]
STRG.44894.1	-4.78084	1.74721	0.000539272			STRG.60767.3	10.6357	0.544671	0.000640321	977.6	2.2e-281	THD22220.1 hypothetical protein D915_006882 [Fasciola hepatica]
STRG.79550.1	-4.78828	2.94026	6.30934e-06			STRG.51611.4	10.5772	0.186475	0.000613881	1342.8	0	THD26946.1 hypothetical protein D915_002207 [Fasciola hepatica]
STRG.36529.1	-4.79095	-2.84054	0.000460511			STRG.47852.3	10.5332	3.78161	0.000278667	1684.5	0	THD24027.1 Kelch protein 12 [Fasciola hepatica]
STRG.78627.1	-4.79616	-1.41715	0.000919928			STRG.68507.2	10.4841	-1.93517	0.000280439	680.6	8.1e-192	THD21745.1 hypothetical protein D915_007360 [Fasciola hepatica]
STRG.9497.1	-4.80966	-3.24388	0.00059144			STRG.22432.2	10.459	2.7391	0.000699341	2951.8	0	THD28462.1 hypothetical protein D915_000684 [Fasciola hepatica]
STRG.29846.2	-4.8538	-0.164823	0.000664665			STRG.34480.4	10.4457	0.46359	0.000271929	471.9	9.4e-129	RJW63561.1 LINE-1 retrotransposable element ORF2 protein [Clonorchis sinensis]
STRG.19245.1	-4.90816	-2.53642	0.000126752			STRG.72136.1	10.436	5.39847	4.57737e-05	2449.5	0	THD22759.1 putative peroxisomal targeting signal 2 receptor [Fasciola hepatica]
STRG.47899.1	-4.92563	-2.77234	2.56075e-05			STRG.11355.1	10.3079	0.900043	0.000446215	447.2	7.8e-122	THD19101.1 Poly(U)-specific endoribonuclease-C [Fasciola hepatica]
STRG.33395.1	-4.93341	-0.110447	0.000382505			STRG.58964.1	10.2593	2.17808	4.45965e-07	1877.1	0	THD23124.1 Chromosome transmission fidelity protein 1 [Fasciola hepatica]
STRG.739.1	-4.96263	-3.37723	0.000381249			STRG.60060.3	10.1137	-1.41231	8.73036e-05	1697.6	0	THD26579.1 Kinesin protein [Fasciola hepatica]
STRG.76612.1	-5.02158	1.39801	1.84829e-05			STRG.77736.1	9.84121	2.81977	0.000358119	1191.8	0	THD22652.1 hypothetical protein D915_006562 [Fasciola hepatica]
STRG.78448.1	-5.06826	-3.06069	0.000109749			STRG.15546.1	9.73625	7.49317	0.000383157	350.9	5.6e-93	THD25330.1 hypothetical protein D915_003911 [Fasciola hepatica]
STRG.56043.1	-5.09975	-4.02487	0.000195771			STRG.39451.4	9.63067	-0.968997	0.000445999	408.3	5.3e-110	THD22703.1 Guanylate kinase [Fasciola hepatica]
STRG.20703.1	-5.10267	-3.55034	9.19309e-05			STRG.30026.3	9.4919	2.58347	0.000598369	1417.9	0	THD28179.1 Potassium voltage gated channel subfamily H [Fasciola hepatica]
STRG.6485.1	-5.14656	-1.18177	0.000356706			STRG.19765.3	9.48775	2.207	0.000357635	382.5	4.6e-102	TPP62818.1 hypothetical protein FGIG_07461 [Fasciola gigantica]
STRG.22131.1	-5.15532	-1.60893	0.000205252			STRG.33425.2	8.96259	6.14942	0.000740822	2946.4	0	VDP69478.1 unnamed protein product [Echinostoma caproni]
STRG.5385.1	-5.16448	-3.17004	0.000453583			STRG.14193.3	8.69512	1.03207	0.0002077	830.9	7.8e-237	THD19770.1 Homeobox protein cut [Fasciola hepatica]
STRG.18084.3	-5.17741	-0.985809	3.23892e-05			STRG.52880.6	8.40052	3.42309	0.000468222	1043.9	1.3e-300	THD25814.1 Peptidase D [Fasciola hepatica]
STRG.72250.1	-5.21223	0.632768	0.000254188			STRG.14783.1	8.29983	2.949	0.000375531	832	3.7e-237	THD20556.1 Ras gtp binding protein d [Fasciola hepatica]
STRG.22083.1	-5.27045	-3.57743	0.000320464			STRG.53805.4	8.27025	2.72413	0.00029247	2413.6	0	THD22173.1 GIT2 [Fasciola hepatica]
STRG.33995.1	-5.33784	-3.86464	1.93638e-05			STRG.9678.9	8.25545	4.3464	0.000521333	1541.6	0	THD20485.1 GRAM domain-containing protein 1A [Fasciola hepatica]
STRG.14626.1	-5.35654	-0.516929	2.92343e-05			STRG.37593.3	8.08695	2.95976	0.000152979	1705.6	0	THD25370.1 Macoilin-2 [Fasciola hepatica]
STRG.10380.1	-5.36608	-2.25526	6.44751e-05			STRG.9009.13	7.8957	1.92298	0.00061779	1852	0	THD24878.1 hypothetical protein D915_004197 [Fasciola hepatica]
STRG.33.5	-5.3743	0.655509	0.000618142			STRG.46502.6	7.88682	2.22392	0.000691635	1183.7	0	THD22354.1 Monocarboxylate transporter 2 [Fasciola hepatica]
STRG.48837.3	-5.42758	-0.0654707	0.000892352			STRG.28861.2	7.80314	5.13521	0.00024733	1064.7	5.8e-307	TPP66373.1 Major facilitator superfamily domain-containing protein 12 [Fasciola gigantica]
STRG.14462.1	-5.45988	-3.42433	0.000291821			STRG.37275.7	7.75538	1.59609	0.000237986	1307	0	THD25078.1 Gastrulation defective protein 1 like protein [Fasciola hepatica]
STRG.68364.1	-5.47254	-1.59408	6.31352e-05			STRG.23589.2	7.60989	5.41631	0.000442158	1078.2	0	TPP56095.1 MICOS complex subunit MIC60 [Fasciola gigantica]
STRG.12989.1	-5.5209	-2.97307	9.30615e-06			STRG.74713.3	7.50529	1.33674	4.64587e-05	633.3	1.1e-177	THD24432.1 Serine/threonine kinase [Fasciola hepatica]
STRG.8094.1	-5.53789	-0.172362	0.000186287			STRG.5590.3	7.2041	6.1952	3.48611e-05	1436.4	0	THD27333.1 Gynecophoral canal protein [Fasciola hepatica]
STRG.61519.1	-5.5397	1.56753	2.05523e-05			STRG.7813.1	7.14254	2.65936	0.000673348	707.6	5.4e-200	THD26775.1 Adenosine deaminase [Fasciola hepatica]
STRG.65048.1	-5.54404	-1.77411	0.000164241			STRG.74523.1	6.93999	-2.11303	0.000824014	716.1	2.1e-202	THD25313.1 Thyrotropin releasing hormone receptor [Fasciola hepatica]
STRG.32518.1	-5.56396	-3.26096	3.96179e-05			STRG.78173.1	6.42159	10.631	3.81939e-05	1086.2	0	THD26039.1 Glutamate dehydrogenase [Fasciola hepatica]
STRG.64689.2	-5.57477	-1.4196	0.000300436			STRG.6760.1	6.03161	5.79423	0.000775082	3446.4	0	THD27367.1 Tenascin [Fasciola hepatica]
STRG.37791.1	-5.58581	-3.53059	4.80519e-06			STRG.9418.1	5.96571	4.84067	0.0006858	1159.4	0	TPP58990.1 Phosphoacetylglucosamine mutase [Fasciola gigantica]
STRG.50380.3	-5.58597	-2.98011	0.000265544			STRG.14232.3	5.95261	5.01942	0.000383057	1132.5	0	TPP61232.1 Phosphoinositide phospholipase C [Fasciola gigantica]
STRG.14208.2	-5.60415	0.933144	6.8958e-05			STRG.39429.4	5.84558	2.88453	0.000220138	1538.5	0	THD27717.1 putative uncharacterized protein PK [Fasciola hepatica]
STRG.69764.1	-5.61327	1.17286	0.000114655			STRG.26819.2	5.71584	6.36688	0.000552973	229.2	1.8e-56	TPP65311.1 Tetraspanin-CD63 receptor [Fasciola gigantica]
STRG.34230.1	-5.65316	-1.26775	6.9613e-05			STRG.61523.3	5.65732	4.09551	0.000912941	869.8	7.1e-248	THD21555.1 Very-long-chain (3R)-3-hydroxyacyl-CoA dehydratase [Fasciola hepatica]
STRG.38372.1	-5.66347	-3.10189	4.15818e-06			STRG.71174.1	5.05026	7.68062	0.000379665	583.2	1.2e-162	THD23459.1 Cathepsin B [Fasciola hepatica]
STRG.77747.1	-5.70409	-4.08996	0.000109651			STRG.49726.1	4.81556	6.88429	0.00045144	4000.3	0	THD26153.1 Ankyrin-2 [Fasciola hepatica]
STRG.14825.1	-5.73543	-3.56995	0.000541409			STRG.25242.1	-4.52428	7.62045	0.000489681	1802.7	0	TPP62944.1 Diaphanous [Fasciola gigantica]
STRG.21781.1	-5.77085	-2.91294	0.00075844			STRG.24850.3	-4.80183	-0.091034	0.000545326	905.6	4.3e-259	TPP62861.1 Kelch protein 18 [Fasciola gigantica]
STRG.5689.1	-5.78804	0.933806	8.70649e-07			STRG.67220.1	-5.022	1.3281	0.000631286	653.7	1e-183	THD27968.1 hypothetical protein D915_001106 [Fasciola hepatica]
STRG.9534.1	-5.78871	-1.37276	8.69008e-05			STRG.11915.2	-5.20697	2.79381	0.000930758	1146.3	0	THD23590.1 Tetratricopeptide repeat protein 7B [Fasciola hepatica]
STRG.28021.1	-5.81107	-2.10976	1.82239e-05			STRG.37871.2	-5.57401	-0.03507	0.00055943	822.8	2.2e-234	TPP64559.1 hypothetical protein FGIG_06800 [Fasciola gigantica]
STRG.68951.3	-5.85509	-2.71086	6.33731e-05			STRG.75721.5	-5.57586	-1.07975	0.000578623	589	2.8e-164	THD24310.1 Ubiquitin-conjugating enzyme E2 Z [Fasciola hepatica]
STRG.26315.1	-5.87835	-3.42408	0.000457221			STRG.49614.3	-5.66785	-0.141867	0.000439018	531.9	8.6e-147	TPP45100.1 Phenylalanyl-tRNA synthetase alpha subunit [Fasciola gigantica]
STRG.15051.1	-5.90193	-1.35892	0.000205728			STRG.62462.3	-5.68643	3.29281	0.000216456	989.9	2.1e-284	THD21952.1 Ceramide kinase [Fasciola hepatica]
STRG.76613.1	-5.92859	-2.86173	4.02305e-05			STRG.3587.7	-6.1189	-0.110654	0.000509043	467.6	8.8e-128	THD19588.1 Autophagy protein 5 [Fasciola hepatica]
STRG.36665.1	-6.00375	-1.68077	9.70674e-06			STRG.4999.2	-6.26207	4.07562	0.000646393	782.7	1.5e-222	THD23814.1 hypothetical protein D915_005570 [Fasciola hepatica]
STRG.61907.9	-6.04625	-3.801	0.000431939			STRG.72927.4	-6.29696	4.81275	0.00093092	475.3	4.4e-130	THD20540.1 Ribosomal protein L6 component of cytosolic 80S ribosome and 60S large subunit [Fasciola hepatica]
STRG.52391.1	-6.04682	-3.09099	9.9879e-06			STRG.4946.2	-6.34763	2.40201	0.000657405	2431.4	0	TPP65302.1 hypothetical protein FGIG_05450 [Fasciola gigantica]
STRG.45943.1	-6.067	-0.852793	3.73476e-05			STRG.55314.2	-6.51642	2.68822	6.71291e-05	820.1	1.2e-233	THD21781.1 Cleavage stimulation factor subunit 3 [Fasciola hepatica]
STRG.1710.3	-6.08513	-3.18267	5.63943e-05			STRG.58624.6	-6.53509	1.68651	0.000157268	988	2.3e-284	THD26969.1 Cleavage and polyadenylation specificity factor subunit 1 [Fasciola hepatica]
STRG.25665.1	-6.08744	-3.5039	4.85619e-06			STRG.48416.3	-6.56665	2.4072	9.0582e-06	1155.2	0	TPP66131.1 DNA topoisomerase I [Fasciola gigantica]
STRG.27973.3	-6.09442	2.19452	1.56159e-06			STRG.68590.2	-6.66339	1.06266	0.000624989	597.8	7.9e-167	THD22997.1 Myocyte-specific enhancer factor 2B [Fasciola hepatica]
STRG.22118.1	-6.13769	-2.28416	0.000149511			STRG.16262.1	-6.93	-1.34299	0.000572759	560.5	1.2e-155	RJW73366.1 PAX3- and PAX7-binding protein 1 [Clonorchis sinensis]
STRG.36682.1	-6.14709	-1.91501	0.00015505			STRG.69433.5	-6.95012	0.406259	0.000244314	447.2	1.7e-121	THD21259.1 Tetratricopeptide repeat protein 1 [Fasciola hepatica]
STRG.19247.1	-6.21442	-3.91354	0.000693807			STRG.7736.1	-6.97783	1.94234	0.000515435	356.7	4.4e-94	THD19620.1 Neural cell expressed developmentally down-regulated 4 [Fasciola hepatica]
STRG.22124.2	-6.23471	1.98209	8.93692e-06			STRG.17227.1	-7.01985	-3.03969	0.000843463	234.6	9.8e-58	TMI43081.1 hypothetical protein E6H19_10575, partial [Candidatus Bathyarchaeota archaeon]
STRG.20093.1	-6.26009	-1.45246	5.01816e-06			STRG.28887.2	-7.15755	0.789048	0.000946612	1478.8	0	THD28670.1 Neural-cadherin [Fasciola hepatica]
STRG.65612.1	-6.28684	-4.24733	0.000249481			STRG.23301.2	-7.15981	2.77036	0.000213717	1453	0	THD27065.1 Regulator of chromosome condensation [Fasciola hepatica]
STRG.41914.6	-6.29493	-3.69784	0.000657374			STRG.8618.3	-7.2822	1.182	0.000646929	570.5	3.7e-158	KAA0195244.1 hypothetical protein FBUS_09275 [Fasciolopsis buski]
STRG.39969.1	-6.40541	-2.50385	0.000212979			STRG.44050.2	-7.30711	0.366583	9.56966e-05	1178.3	0	THD21639.1 Cysteine protease [Fasciola hepatica]
STRG.27694.1	-6.41569	-3.11975	5.05091e-06			STRG.21240.3	-7.33234	0.798502	0.000306768	1791.2	0	THD26197.1 hypothetical protein D915_003115 [Fasciola hepatica]
STRG.20551.3	-6.4172	-3.61241	0.000541876			STRG.19296.5	-7.37587	1.28194	0.000426485	1072	0	THD27912.1 Dual specificity mitogen-activated protein kinase kinase mek-2 [Fasciola hepatica]
STRG.76094.1	-6.46508	-1.88321	1.70836e-05			STRG.53410.1	-7.41792	6.16686	0.000122716	1926.4	0	THD27603.1 hypothetical protein D915_001579 [Fasciola hepatica]
STRG.721.1	-6.50755	0.30046	0.000122264			STRG.31669.2	-7.44466	2.73034	0.00054738	434.5	1.3e-117	THD19578.1 hypothetical protein D915_009499 [Fasciola hepatica]
STRG.34223.2	-6.54973	-0.15438	6.86235e-06			STRG.71433.2	-7.72105	2.14733	0.000108177	722.6	1.4e-204	THD24276.1 Guanine nucleotide binding protein subunit [Fasciola hepatica]
STRG.69477.1	-6.58316	-2.77603	0.000432094			STRG.56573.7	-7.73234	-3.63177	0.000182371	431.4	8.1e-117	THD25584.1 Rab GTPase [Fasciola hepatica]
STRG.75099.1	-6.63952	-2.39092	8.60627e-07			STRG.42120.2	-7.73363	3.79905	0.000105473	2996.1	0	THD24999.1 Mitogen-activated protein kinase kinase kinase 15 [Fasciola hepatica]
STRG.69982.1	-6.68297	-3.87804	0.000231224			STRG.59781.3	-7.84591	1.40137	1.03151e-06	559.7	1.7e-155	THD22708.1 Ribonuclease Z chloroplastic [Fasciola hepatica]
STRG.49564.1	-6.69423	-0.840614	6.15851e-07			STRG.22957.3	-7.88279	-0.339108	0.000666175	158.3	3.8e-35	THD25540.1 hypothetical protein D915_003790 [Fasciola hepatica]
STRG.40209.2	-6.70414	-3.77348	0.000999161			STRG.45253.3	-7.88606	0.0889776	0.000632722	1092.4	0	THD28646.1 Hairy/enhancer-of-split with YRPW motif protein 2 [Fasciola hepatica]
STRG.79331.3	-6.72718	-2.69882	0.000309209			STRG.24508.2	-8.0942	-1.12577	0.000215559	958.4	2.3e-275	THD27666.1 Patatin phospholipase domain-containing protein 7 [Fasciola hepatica]
STRG.58201.1	-6.73443	-4.37703	0.00020554			STRG.39429.2	-8.14739	4.921	3.53829e-07	3198.3	0	THD27717.1 putative uncharacterized protein PK [Fasciola hepatica]
STRG.71291.1	-6.75983	-0.715365	3.13387e-06			STRG.69026.4	-8.29912	4.44145	0.000487087	3394.7	0	THD23137.1 Trafficking protein particle complex subunit 8 [Fasciola hepatica]
STRG.54528.1	-6.8168	-3.23046	9.29433e-05			STRG.73689.4	-8.32417	-0.531943	0.000507302	637.9	3.9e-178	TPP64573.1 Zinc transporter ZIP9-B [Fasciola gigantica]
STRG.66265.1	-6.88353	-2.34172	1.5866e-06			STRG.53082.2	-8.3861	2.06587	0.000251232	972.2	2.7e-279	TPP60198.1 Cyclin dependent kinase 17, partial [Fasciola gigantica]
STRG.23528.1	-6.93577	1.77071	8.49815e-07			STRG.4389.2	-8.51408	-3.47507	4.79099e-05	471.9	5.4e-129	THD28946.1 CUGBP Elav family member 4 [Fasciola hepatica]
STRG.40406.1	-6.96208	-2.71322	2.61974e-05			STRG.45058.3	-8.5433	0.720812	0.000313817	1355.1	0	THD22990.1 Protein Hook 3 [Fasciola hepatica]
STRG.20821.1	-6.97105	-2.79451	3.26995e-06			STRG.31078.9	-8.56012	-4.40979	0.000375109	993	2.5e-285	THD27841.1 Tubulin delta chain [Fasciola hepatica]
STRG.45631.2	-6.97767	-3.91482	0.000330708			STRG.32206.2	-8.5761	1.11113	7.20432e-05	1614.7	0	THD24308.1 Carnitine palmitoyltransferase I [Fasciola hepatica]
STRG.20441.2	-7.0095	-1.97157	0.000147382			STRG.69587.2	-8.58018	-1.81669	0.000556824	809.7	1.2e-230	THD25883.1 Lhx4 protein [Fasciola hepatica]
STRG.26151.1	-7.02736	-2.29407	1.19847e-07			STRG.10853.2	-8.6753	4.04624	0.00040065	6527.6	0	THD24674.1 Vacuolar protein sorting-associated protein 13A [Fasciola hepatica]
STRG.5192.2	-7.03516	-3.51015	9.96465e-05			STRG.51284.3	-8.68935	-1.05023	0.000399144	398.3	6.5e-107	THD27641.1 hypothetical protein D915_001603 [Fasciola hepatica]
STRG.38966.1	-7.05136	-3.78899	0.000534638			STRG.15660.2	-8.73307	-3.17628	2.45364e-05	629	1.8e-176	THD28208.1 Lipoma HMGIC fusion partner [Fasciola hepatica]
STRG.32460.1	-7.0581	3.14378	8.78237e-07			STRG.9565.8	-8.88359	-4.16201	0.000460134	1069.3	0	THD19982.1 Bestrophin [Fasciola hepatica]
STRG.72459.1	-7.06881	-4.23485	0.000339183			STRG.70993.1	-8.8892	-1.79042	0.000359805	1411.4	0	TPP60535.1 Tyrosine-protein kinase [Fasciola gigantica]
STRG.20226.1	-7.06891	-3.33952	0.0007109			STRG.1015.9	-8.90051	-2.70404	0.000851467	832.8	2.3e-237	THD20787.1 Bestrophin [Fasciola hepatica]
STRG.2332.1	-7.11847	-3.90826	0.000700398			STRG.4428.4	-8.91171	1.56767	0.0003415	2951.8	0	THD24944.1 hypothetical protein D915_004453 [Fasciola hepatica]
STRG.65147.1	-7.11986	-3.45871	0.000734595			STRG.78012.1	-8.9277	1.98346	9.03546e-05	950.3	5.8e-273	THD19382.1 Myotubularin protein 3 [Fasciola hepatica]
STRG.44256.1	-7.12383	-4.26037	0.000861287			STRG.23675.5	-8.96139	-3.06161	2.7344e-05	1556.6	0	THD20468.1 hypothetical protein D915_008599 [Fasciola hepatica]
STRG.42939.1	-7.1376	-1.3674	6.09036e-07			STRG.37669.2	-9.15776	1.10825	4.71931e-05	901.7	2.2e-258	THD25895.1 Threonine ammonia-lyase [Fasciola hepatica]
STRG.14500.1	-7.14128	-3.70024	3.00339e-05			STRG.53126.5	-9.27752	-0.677969	0.000512804	834.3	5.7e-238	THD19031.1 putative guanine nucleotide-binding protein 3 [Fasciola hepatica]
STRG.72945.1	-7.15384	-4.28365	0.000144106			STRG.37.7	-9.28944	1.76349	0.000361859	498	8.5e-137	THD22311.1 Carbonic anhydrase [Fasciola hepatica]
STRG.67337.1	-7.18743	-4.18901	0.000100916			STRG.43677.5	-9.40528	1.44915	2.73657e-06	779.2	4.5e-221	THD21751.1 Ubiquitin specific peptidase 46 [Fasciola hepatica]
STRG.48862.1	-7.20211	-3.93239	0.000321742			STRG.57175.2	-9.41031	0.639284	0.000326226	1748.8	0	THD19775.1 DNA topoisomerase [Fasciola hepatica]
STRG.56215.2	-7.20353	-3.81401	0.000209986			STRG.14046.2	-9.46744	-1.54882	0.000180273	60.1	2.2e-05	TPP56969.1 hypothetical protein FGIG_09571 [Fasciola gigantica]
STRG.69819.1	-7.21456	3.64381	7.5858e-09			STRG.4331.4	-9.47657	-3.08034	0.000673862	1420.2	0	THD28904.1 Potassium voltage-gated channel subfamily KQT member 5 [Fasciola hepatica]
STRG.44250.2	-7.25175	-4.00649	0.000756289			STRG.30612.3	-9.50597	-2.28447	0.000358949	988.8	1.3e-284	THD28420.1 Aryl hydrocarbon receptor nuclear translocator [Fasciola hepatica]
STRG.13539.5	-7.25373	-0.252962	2.3581e-05			STRG.8539.4	-9.53668	-2.03446	1.59415e-05	592.8	1.2e-165	THD28848.1 hypothetical protein D915_000317 [Fasciola hepatica]
STRG.7504.3	-7.26677	-4.03606	5.10139e-05			STRG.57416.2	-9.75829	1.72057	0.000102941	1469.1	0	THD23143.1 CAP-Gly domain-containing linker protein 1 [Fasciola hepatica]
STRG.71724.1	-7.27426	3.43437	5.89969e-09			STRG.38523.3	-9.81764	-1.82427	4.4307e-05	443	2.1e-120	THD28537.1 28S ribosomal protein S7 mitochondrial [Fasciola hepatica]
STRG.52449.1	-7.28042	-4.15095	0.000364023			STRG.28588.6	-9.91469	-1.45983	0.000635459	893.3	7.7e-256	THD25444.1 Protein vprbp [Fasciola hepatica]
STRG.7121.1	-7.28178	-3.15021	6.07863e-05			STRG.56389.7	-9.91975	-0.489464	0.000290172	1024.6	3.8e-295	TPP59998.1 hypothetical protein FGIG_11098 [Fasciola gigantica]
STRG.721.2	-7.29383	-3.44239	0.000719833			STRG.11134.4	-9.99888	-2.08682	9.34212e-05	774.6	4.6e-220	THD24570.1 Protein SCAF8 [Fasciola hepatica]
STRG.1960.1	-7.30094	-3.31494	0.000609586			STRG.3953.6	-10.0472	-3.18961	2.89833e-05	733.4	1.1e-207	THD28793.1 hypothetical protein D915_000356 [Fasciola hepatica]
STRG.1488.1	-7.31338	-3.85487	0.000216164			STRG.11534.2	-10.0903	-1.22296	0.000314739	1031.6	2.1e-297	THD21009.1 hypothetical protein D915_008364 [Fasciola hepatica]
STRG.29183.1	-7.33873	-3.98647	0.000339582			STRG.55387.4	-10.0977	0.190812	6.37755e-05	447.6	1.7e-121	THD20390.1 Williams-beuren syndrome critical region protein [Fasciola hepatica]
STRG.77500.1	-7.3413	-4.09353	4.23621e-05			STRG.63560.3	-10.1075	3.34375	0.000200389	977.2	6.2e-281	THD26130.1 StAR lipid transfer protein 7 mitochondrial [Fasciola hepatica]
STRG.63669.1	-7.39008	-2.57107	7.72595e-06			STRG.68665.4	-10.1316	-3.11338	2.1355e-05	1295.8	0	TPP65175.1 hypothetical protein FGIG_07837 [Fasciola gigantica]
STRG.10221.1	-7.40743	2.55492	5.28996e-07			STRG.10782.3	-10.3241	-1.26773	0.000227269	1596.3	0	TPP57271.1 Gpi ethanolamine phosphate transferase 1 [Fasciola gigantica]
STRG.57967.1	-7.41094	-3.95478	2.03456e-05			STRG.66394.3	-10.3278	-1.98309	5.61054e-05	524.2	9.4e-145	THD25080.1 Sodium dependent neurotransmitter transporter [Fasciola hepatica]
STRG.51065.1	-7.41393	-3.51498	7.01824e-06			STRG.31434.4	-10.3438	-1.13155	0.000852135	2506.1	0	THD28607.1 hypothetical protein D915_000548 [Fasciola hepatica]
STRG.47575.2	-7.42955	-0.460103	1.04659e-06			STRG.36639.3	-10.5535	1.9377	3.31835e-07	973.8	6.3e-280	THD22731.1 Tyrosine-protein kinase FRK [Fasciola hepatica]
STRG.80680.2	-7.53039	-2.7171	2.49266e-07			STRG.48013.3	-10.5579	0.7132	0.000215473	1472.6	0	THD26825.1 Tubulin polyglutamylase TTLL11 [Fasciola hepatica]
STRG.20251.1	-7.53074	-1.43361	2.54508e-08			STRG.27891.8	-10.5664	-2.71758	0.000631908	701.8	8.5e-198	THD20918.1 WW domain-binding protein 4 [Fasciola hepatica]
STRG.73300.1	-7.53409	-1.30094	7.86857e-07			STRG.14044.3	-10.6583	0.139415	0.000198264	849	1.4e-242	THD23192.1 Lipoyltransferase 1 mitochondrial [Fasciola hepatica]
STRG.16102.1	-7.56885	-3.44283	1.72694e-06			STRG.30866.4	-10.6615	-1.08175	0.000314442	1263.1	0	THD24005.1 E3 SUMO-protein ligase PIAS1 [Fasciola hepatica]
STRG.19504.1	-7.57343	-3.64957	0.000441222			STRG.14129.6	-10.7811	2.63595	0.000998639	864.4	6.3e-247	THD24606.1 Gastrula zinc finger protein xFG20 1 [Fasciola hepatica]
STRG.60872.1	-7.57362	-4.15777	0.000208103			STRG.78177.8	-10.7943	3.41301	0.000501836	947.6	1.7e-271	THD22345.1 Serine/threonine-protein kinase PAK [Fasciola hepatica]
STRG.49835.1	-7.59274	-4.05738	0.00019212			STRG.47064.3	-10.9056	-0.55295	5.45811e-06	2359.7	0	THD29118.1 putative protocadherin alpha [Fasciola hepatica]
STRG.909.3	-7.62176	-4.05726	0.000841218			STRG.68912.2	-11.0087	-0.178499	0.000483954	484.6	7.9e-133	THD24688.1 hypothetical protein D915_004333 [Fasciola hepatica]
STRG.53175.1	-7.62381	-3.5614	0.000536671			STRG.33864.3	-11.0234	2.09151	3.77568e-05	855.5	4.1e-244	THD26536.1 cAMP early repressor I (ICER I) [Fasciola hepatica]
STRG.9448.1	-7.64354	-3.45938	0.000855243			STRG.21395.2	-11.0773	2.63287	0.000227987	104.8	1e-18	VDP94291.1 unnamed protein product [Echinostoma caproni]
STRG.11006.1	-7.6583	-4.05217	4.0629e-05			STRG.21882.12	-11.1327	-0.600835	3.87297e-06	707.2	1.3e-199	THD20860.1 DNA topoisomerase [Fasciola hepatica]
STRG.37596.1	-7.67398	-3.41389	0.000200054			STRG.12894.3	-11.1978	3.00468	2.11848e-05	2835.1	0	THD27735.1 Solute carrier family 13 (Sodium-dependent dicarboxylate transporter) member 2/3/5 [Fasciola hepatica]
STRG.11343.1	-7.69833	-3.74986	0.000112851			STRG.66743.1	-11.2691	5.5386	0.00013609	3157.1	0	THD25920.1 Nuclear receptor 2DBD gamma [Fasciola hepatica]
STRG.47193.2	-7.72507	-3.89921	0.000583767			STRG.7247.4	-11.3014	-0.620714	0.000693307	1029.6	1.4e-296	THD24962.1 hypothetical protein D915_004272 [Fasciola hepatica]
STRG.44760.1	-7.72571	-3.52318	8.67918e-06			STRG.70274.2	-11.3545	2.19661	0.000849858	1520.4	0	THD25982.1 Forkhead box protein O [Fasciola hepatica]
STRG.75037.1	-7.75359	-3.11925	0.000644943			STRG.55636.2	-11.3598	-0.703471	8.58451e-06	1146.3	0	THD23598.1 LIM/homeobox protein Lhx2 [Fasciola hepatica]
STRG.7249.1	-7.76736	-3.28046	4.53412e-06			STRG.27917.3	-11.3934	2.14531	0.000202685	483.4	2.3e-132	TPP61041.1 WD repeat and SOCS box-containing protein 1 [Fasciola gigantica]
STRG.62001.1	-7.76737	-4.1253	0.00032442			STRG.1260.3	-11.4496	7.55053	1.20111e-09	429.1	1.2e-115	THD25992.1 Annexin [Fasciola hepatica]
STRG.19094.1	-7.78156	-3.84758	1.06616e-05			STRG.989.4	-11.4685	0.0805962	7.68506e-05	1340.1	0	TPP67695.1 F-box/LRR-repeat protein 4 [Fasciola gigantica]
STRG.16575.1	-7.80154	-3.61942	4.96667e-06			STRG.57283.4	-11.4838	-0.549362	1.48248e-05	972.2	1.9e-279	THD20265.1 Oxysterol-binding protein [Fasciola hepatica]
STRG.56367.1	-7.81805	-3.70345	0.00013765			STRG.39519.9	-11.4856	-1.85827	5.71367e-06	658.7	2.7e-185	THD25039.1 Caspase-3 [Fasciola hepatica]
STRG.45835.1	-7.85559	-3.94749	8.58144e-05			STRG.49352.2	-11.4949	-0.185705	0.000961954	3731.8	0	THD25749.1 Protein ect2 [Fasciola hepatica]
STRG.15301.1	-7.87276	-3.17066	3.58184e-05			STRG.25208.2	-11.6672	-0.346531	0.000127568	268.1	9.8e-68	VDP95226.1 unnamed protein product [Echinostoma caproni]
STRG.26583.1	-7.88514	-3.26201	1.84847e-05			STRG.16361.2	-11.6782	0.603821	0.000840668	1665.6	0	TPP64487.1 Sorting nexin-14 [Fasciola gigantica]
STRG.35385.1	-7.89707	-3.89509	2.82757e-05			STRG.45201.2	-11.7022	3.05729	0.000156583	2200.6	0	THD25450.1 Protein unc-13 B [Fasciola hepatica]
STRG.67215.1	-7.90229	-0.617447	2.48711e-07			STRG.64150.4	-11.7126	1.67358	0.000524576	1943.7	0	THD27864.1 hypothetical protein D915_001298 [Fasciola hepatica]
STRG.56381.1	-7.90329	-3.85046	7.94896e-05			STRG.14076.3	-11.7219	2.29492	8.60306e-06	2616.3	0	THD21361.1 NEK5 [Fasciola hepatica]
STRG.68429.1	-7.93257	-3.27747	9.10272e-06			STRG.60751.1	-11.7873	2.93892	0.000950034	548.1	2.9e-152	TPP62904.1 Molecular chaperone [Fasciola gigantica]
STRG.42104.1	-7.93305	-3.72252	0.000943806			STRG.9009.1	-11.839	0.786496	0.000152845	1375.1	0	THD24877.1 Protein kinase [Fasciola hepatica]
STRG.1479.1	-7.94085	-3.80126	8.03368e-05			STRG.7633.5	-11.988	2.36288	0.000107748	1190.3	0	TPP58120.1 hypothetical protein FGIG_02465 [Fasciola gigantica]
STRG.57550.1	-7.96471	-3.91046	0.000328167			STRG.10825.2	-11.9968	3.78895	4.6829e-05	1604.7	0	TPP62887.1 GYF domain containing protein [Fasciola gigantica]
STRG.24799.1	-8.04096	-3.50015	1.46202e-06			STRG.59128.3	-11.9979	2.04028	0.00059759	1442.6	0	THD21861.1 hypothetical protein D915_007396 [Fasciola hepatica]
STRG.721.6	-8.0878	-3.37903	0.000155303			STRG.15153.9	-12.0194	0.460347	8.91509e-05	407.5	9.2e-109	RJW63658.1 LINE-1 retrotransposable element ORF2 protein [Clonorchis sinensis]
STRG.11873.1	-8.09299	-3.97087	0.000751359			STRG.76354.4	-12.1816	1.73103	0.000154144	1151	0	THD27879.1 Phosphate and Tensin-like protein [Fasciola hepatica]
STRG.70957.7	-8.11692	-2.41937	0.000116476			STRG.41680.4	-12.2162	0.171411	2.25808e-07	792	2e-225	THD23982.1 hypothetical protein D915_005242 [Fasciola hepatica]
STRG.2248.1	-8.12798	-3.11878	0.000162638			STRG.324.7	-12.2273	-1.14214	0.000977377	660.2	5e-185	THD22304.1 Ditrans polycis-polyprenyl diphosphate synthase ((2E 6E)-farnesyl diphosphate specific) [Fasciola hepatica]
STRG.55758.1	-8.16312	-3.62821	0.000137784			STRG.3676.3	-12.2551	5.04394	6.50541e-06	1801.2	0	TPP55901.1 Symplekin [Fasciola gigantica]
STRG.7498.1	-8.16734	-1.96262	1.14563e-05			STRG.52695.2	-12.2554	2.37513	2.79561e-05	826.2	1.7e-235	THD26891.1 hypothetical protein D915_001795 [Fasciola hepatica]
STRG.19701.1	-8.16782	-2.73941	9.14848e-07			STRG.40789.2	-12.3482	1.55619	0.000161785	1947.2	0	THD27076.1 Potassium voltage-gated channel subfamily D member 1 [Fasciola hepatica]
STRG.64123.1	-8.20738	-2.96729	2.84977e-06			STRG.49006.5	-12.3504	0.99568	1.63235e-07	768.5	6e-218	THD27522.1 GTP-binding protein GEM [Fasciola hepatica]
STRG.15586.3	-8.2179	-2.39184	4.53018e-05			STRG.10782.2	-12.3924	0.551004	0.00035167	902.9	1.4e-258	THD23879.1 Gpi ethanolamine phosphate transferase 1 [Fasciola hepatica]
STRG.42620.1	-8.22355	-2.79695	6.02819e-07			STRG.50469.3	-12.4049	0.66825	6.48995e-05	473.8	1.6e-129	THD27151.1 Imidazolonepropionase [Fasciola hepatica]
STRG.41948.1	-8.26335	-3.13098	3.11111e-06			STRG.56346.3	-12.4276	-0.798414	0.000319023	510.8	8.7e-141	THD21989.1 hypothetical protein D915_006842 [Fasciola hepatica]
STRG.37374.2	-8.26387	-3.01216	0.000256578			STRG.28520.4	-12.4594	1.472	1.15222e-07	1014.6	5e-292	THD28153.1 hypothetical protein D915_000961 [Fasciola hepatica]
STRG.68630.1	-8.28369	-3.35591	4.16316e-05			STRG.37593.2	-12.5058	3.77521	0.000287433	1807.3	0	THD25370.1 Macoilin-2 [Fasciola hepatica]
STRG.1961.4	-8.28489	-2.09212	0.000266453			STRG.55387.2	-12.5382	-0.654555	0.000106476	447.6	1.7e-121	THD20390.1 Williams-beuren syndrome critical region protein [Fasciola hepatica]
STRG.45827.2	-8.29989	-1.59748	2.99741e-05			STRG.24384.8	-12.5593	0.376143	9.00983e-05	1236.5	0	THD24240.1 hypothetical protein D915_005187 [Fasciola hepatica]
STRG.46159.1	-8.30635	-3.68503	1.01513e-05			STRG.25208.3	-12.6037	0.923532	0.000120121	268.5	1.8e-67	VDP95226.1 unnamed protein product [Echinostoma caproni]
STRG.25320.3	-8.32281	-3.45485	1.04632e-05			STRG.7325.2	-12.6187	2.36476	0.000497559	572	5.6e-158	THD19799.1 hypothetical protein D915_009262 [Fasciola hepatica]
STRG.53758.1	-8.33965	-2.55623	9.12936e-07			STRG.21548.3	-12.6213	1.18782	9.95175e-05	1600.5	0	THD27922.1 Protocadherin-11 X-linked [Fasciola hepatica]
STRG.46452.1	-8.34355	-3.11187	2.21237e-05			STRG.61692.2	-12.6951	-0.686633	0.000753506	885.9	2.9e-253	TPP65867.1 Coiled-coil domain-containing protein 76 [Fasciola gigantica]
STRG.2693.9	-8.35819	-3.02127	0.000286683			STRG.29904.3	-12.734	1.96161	0.000244087	2904.8	0	THD21278.1 Radixin [Fasciola hepatica]
STRG.19502.1	-8.3594	-1.80117	1.79223e-06			STRG.47294.1	-12.7366	3.69072	4.08652e-05	2353.2	0	TPP59699.1 hypothetical protein FGIG_03916 [Fasciola gigantica]
STRG.18246.1	-8.38621	-3.8217	0.000195225			STRG.35511.3	-12.7446	2.03239	0.000120448	1558.5	0	THD25315.1 H(+)/Cl(-) exchange transporter 7 [Fasciola hepatica]
STRG.69538.2	-8.39583	-3.72876	1.6232e-06			STRG.25423.5	-12.7724	-0.610826	0.000721631	3505.3	0	THD26451.1 DNA-directed RNA polymerase subunit [Fasciola hepatica]
STRG.68766.1	-8.40026	-3.07435	3.75361e-06			STRG.38575.1	-12.7952	3.49893	0.000934794	1797.7	0	THD27241.1 Phosphatidylinositide phosphatase SAC2 [Fasciola hepatica]
STRG.14181.2	-8.41107	-3.84913	0.000378224			STRG.55282.2	-12.8534	4.7757	0.00042896	3310.8	0	TPP56399.1 Myotubularin protein 13 [Fasciola gigantica]
STRG.67811.3	-8.43598	-2.79372	0.000170087			STRG.7076.1	-12.8676	4.24243	4.81597e-06	2538.1	0	THD27600.1 PDZ domain-containing protein 4 [Fasciola hepatica]
STRG.75894.1	-8.43684	-3.52469	2.39419e-05			STRG.36955.3	-12.9744	1.54302	1.27353e-06	1152.5	0	TPP57515.1 Methylcrotonoyl-CoA carboxylase beta chain [Fasciola gigantica]
STRG.24796.1	-8.45215	-2.89646	1.72651e-07			STRG.12409.3	-12.9838	0.789417	3.86569e-05	349.7	2.1e-92	THD19306.1 28S ribosomal protein S31 mitochondrial [Fasciola hepatica]
STRG.12802.1	-8.45655	-3.16245	4.10636e-05			STRG.35220.5	-13.0566	2.3729	0.000110267	750.4	7.4e-213	THD19834.1 Uroporphyrinogen decarboxylase [Fasciola hepatica]
STRG.28174.2	-8.47604	-3.60861	0.000360169			STRG.41712.12	-13.0714	1.77118	3.01794e-05	1209.1	0	TPP60603.1 Integrin beta [Fasciola gigantica]
STRG.56962.1	-8.49031	-0.810502	0.000443872			STRG.440.2	-13.0831	1.81902	0.000299225	929.9	1.5e-266	TPP65844.1 hypothetical protein FGIG_06945, partial [Fasciola gigantica]
STRG.11973.2	-8.49908	-3.22748	7.73903e-05			STRG.69371.2	-13.084	3.63763	0.000593087	537.7	1.3e-148	TPP67227.1 Coenzyme Q9, partial [Fasciola gigantica]
STRG.70828.1	-8.50144	-2.98076	1.6731e-05			STRG.22804.2	-13.0844	-0.303464	0.000613495	289.3	9.9e-74	CAJ00242.1 TPA: endonuclease-reverse transcriptase [Schistosoma mansoni]
STRG.17146.2	-8.53087	-3.1908	0.000156356			STRG.2490.3	-13.1062	1.22511	6.56294e-05	902.1	1.5e-258	TPP65698.1 Histone-binding protein RBBP4 [Fasciola gigantica]
STRG.25971.1	-8.56803	-3.13255	0.000413279			STRG.67868.2	-13.1166	3.66871	7.69304e-05	1749.9	0	THD26730.1 cGMP dependent protein kinase [Fasciola hepatica]
STRG.70012.4	-8.68081	-1.36137	0.000401788			STRG.64342.3	-13.1292	1.2981	2.64891e-08	743.8	1.2e-210	TPP56360.1 Zinc transporter ZIP10 [Fasciola gigantica]
STRG.459.1	-8.68548	-3.0649	2.47474e-05			STRG.66790.2	-13.2072	-0.183193	0.000570532	1332.8	0	TPP60382.1 putative tRNA pseudouridine synthase Pus10 [Fasciola gigantica]
STRG.37805.1	-8.73364	-3.01008	8.89663e-07			STRG.15965.10	-13.2995	1.72286	5.34117e-07	573.2	1.8e-159	THD19511.1 DNA replication factor c subunit [Fasciola hepatica]
STRG.4559.1	-8.74524	-2.68021	7.44105e-07			STRG.27997.6	-13.3347	-0.0573868	0.000531831	435.6	4.1e-118	THD22276.1 PITH domain-containing protein 1 [Fasciola hepatica]
STRG.11871.1	-8.76717	-3.1666	1.32852e-05			STRG.77527.4	-13.3457	0.554881	0.000550693	2198.7	0	TPP56286.1 Gem associated protein 5 [Fasciola gigantica]
STRG.32460.2	-8.81208	4.1154	3.36883e-09			STRG.62891.3	-13.3652	1.64721	2.08977e-08	909.8	2.7e-260	TPP66903.1 SSH2 [Fasciola gigantica]
STRG.9532.1	-8.82462	-3.16862	0.000403255			STRG.27895.2	-13.4085	2.3617	1.02985e-05	1575.1	0	THD20749.1 Zinc finger CCCH domain-containing protein 10 [Fasciola hepatica]
STRG.79316.1	-8.84523	-2.74983	1.24175e-06			STRG.76032.5	-13.4343	0.0415901	0.000495499	864.4	3.5e-247	THD21918.1 Mitochondrial ribosomal protein L38 [Fasciola hepatica]
STRG.37289.1	-8.85712	-2.57819	4.13208e-05			STRG.11121.12	-13.4369	1.64253	0.000366142	695.7	4.7e-196	THD21660.1 hypothetical protein D915_007436 [Fasciola hepatica]
STRG.34684.2	-8.88335	-1.94254	2.89191e-07			STRG.41330.2	-13.4478	0.159286	2.56058e-05	639.8	3e-179	KAA0200437.1 26S proteasome regulatory particle chain RPT6 protein [Fasciolopsis buski]
STRG.56846.5	-8.90166	-3.26342	9.27197e-05			STRG.3956.4	-13.4573	0.0636714	0.000486912	718.8	3.1e-203	THD28795.1 Zinc finger CCCH domain-containing protein 15 [Fasciola hepatica]
STRG.3295.2	-8.93185	-1.15605	8.2531e-07			STRG.55317.1	-13.4604	3.21569	0.000493011	2177.1	0	THD21779.1 hypothetical protein D915_007033 [Fasciola hepatica]
STRG.44000.2	-8.95263	-2.67514	0.000200946			STRG.19598.7	-13.4786	0.106118	0.000643924	1094	0	THD21543.1 Receptor Mediated Endocytosis [Fasciola hepatica]
STRG.66259.1	-8.99519	-2.09151	3.96922e-07			STRG.8747.1	-13.4792	0.286722	0.000309168	883.2	8.7e-253	THD24135.1 Regulator of nonsense transcripts 3A [Fasciola hepatica]
STRG.68216.1	-9.01136	-3.0417	4.90624e-07			STRG.51292.2	-13.483	3.10563	2.56192e-06	1312.4	0	THD27639.1 Protein ENL [Fasciola hepatica]
STRG.53137.2	-9.0657	-3.07918	0.000253485			STRG.10852.6	-13.4836	0.0896844	0.000478991	1177.9	0	THD24675.1 hypothetical protein D915_004470 [Fasciola hepatica]
STRG.22520.1	-9.08273	-2.56179	0.00017968			STRG.71505.4	-13.5014	3.46534	0.000703993	1709.5	0	THD26548.1 Cell division cycle 2 1 (PITSLRE proteins) [Fasciola hepatica]
STRG.17526.1	-9.08372	-3.49088	0.000213205			STRG.4595.3	-13.5071	3.64246	2.53551e-05	3528.4	0	THD23816.1 hypothetical protein D915_005365 [Fasciola hepatica]
STRG.64959.1	-9.10507	-2.18317	1.11763e-07			STRG.8790.3	-13.5096	2.9001	0.000476982	894.4	6.9e-256	THD27510.1 lanC protein 3 [Fasciola hepatica]
STRG.64449.3	-9.1187	-2.03509	1.57718e-05			STRG.71320.5	-13.5568	2.04701	0.000199816	441.8	5.1e-120	TPP62640.1 Basic leucine zipper bZIP transcription [Fasciola gigantica]
STRG.69253.9	-9.12013	-2.59214	0.00021509			STRG.7230.3	-13.68	4.24609	2.49568e-06	2472.6	0	THD21068.1 Condensin complex subunit 1 [Fasciola hepatica]
STRG.19147.1	-9.13418	-3.56598	2.059e-07			STRG.41311.2	-13.6923	0.296149	0.000410487	409.1	7.2e-110	THD19694.1 ADP-ribosylation factor protein 1 [Fasciola hepatica]
STRG.22132.2	-9.13602	0.458464	2.94896e-06			STRG.29682.5	-13.7091	2.20332	1.88986e-05	1308.1	0	THD20986.1 hypothetical protein D915_007837 [Fasciola hepatica]
STRG.80068.1	-9.14583	-3.24157	9.30432e-07			STRG.31623.9	-13.7953	1.92243	0.000106317	1402.5	0	THD27549.1 hypothetical protein D915_001568 [Fasciola hepatica]
STRG.14991.3	-9.1618	-2.55698	0.000621309			STRG.53126.4	-13.8472	2.01652	4.63301e-05	833.9	8.1e-238	THD19031.1 putative guanine nucleotide-binding protein 3 [Fasciola hepatica]
STRG.66281.1	-9.20521	-2.13032	3.75387e-05			STRG.26757.3	-13.872	0.474056	0.000354635	1935.6	0	THD28494.1 Exocyst complex component 2 [Fasciola hepatica]
STRG.68679.2	-9.30301	-2.86148	0.000667829			STRG.72992.3	-13.9462	2.91986	7.85878e-06	1367.8	0	THD20823.1 hypothetical protein D915_008276 [Fasciola hepatica]
STRG.62205.1	-9.32471	-2.52154	7.85171e-07			STRG.22430.3	-13.9762	1.94874	2.02346e-08	1673.3	0	THD28463.1 hypothetical protein D915_000685 [Fasciola hepatica]
STRG.62379.2	-9.36821	-3.00333	0.00033997			STRG.77863.3	-13.9931	1.84393	0.000168313	872.5	2.9e-249	THD22659.1 Transmembrane protein 68 [Fasciola hepatica]
STRG.11871.2	-9.37069	-2.15394	1.17766e-06			STRG.54978.7	-14.0105	0.611772	0.00031703	572	6.6e-159	THD25583.1 Translocation protein SEC62 [Fasciola hepatica]
STRG.7391.1	-9.39003	-2.47249	0.000204368			STRG.74067.4	-14.0223	2.27074	2.56282e-05	798.9	9.8e-227	THD27381.1 Integrator complex subunit 9 [Fasciola hepatica]
STRG.78730.3	-9.40898	-2.26	1.1944e-07			STRG.398.1	-14.0308	4.32735	0.000367689	4033.8	0	THD27521.1 hypothetical protein D915_001738 [Fasciola hepatica]
STRG.37374.1	-9.41422	-2.1321	0.000117018			STRG.514.4	-14.0551	2.23951	0.000637992	1572.4	0	TPP56636.1 Calcium-transporting ATPase type 2C member 1 [Fasciola gigantica]
STRG.69524.1	-9.47669	-2.1333	3.77452e-08			STRG.24174.2	-14.0622	2.41172	4.79532e-06	2738.8	0	THD24642.1 CRE-DAPK-1 protein [Fasciola hepatica]
STRG.721.7	-9.48149	-2.58504	5.62669e-05			STRG.3439.3	-14.095	3.21578	0.00029593	1166.8	0	THD20712.1 S2P endopeptidase [Fasciola hepatica]
STRG.44080.1	-9.49746	-3.16538	0.000106629			STRG.59916.3	-14.1604	0.760535	3.45751e-06	602.1	2.7e-168	THD23943.1 Omega-amidase NIT2-A [Fasciola hepatica]
STRG.10306.2	-9.51015	-2.43176	0.000569327			STRG.39429.1	-14.2997	4.51604	1.78653e-05	3365.9	0	THD27717.1 putative uncharacterized protein PK [Fasciola hepatica]
STRG.10412.2	-9.5292	-1.83677	2.63606e-06			STRG.37357.3	-14.3087	2.66895	0.000761631	803.9	7.2e-229	THD25212.1 hypothetical protein D915_003977 [Fasciola hepatica]
STRG.64843.8	-9.55983	-3.86692	0.000787731			STRG.14201.1	-14.4068	4.55439	2.85354e-05	2545.8	0	TPP65365.1 hypothetical protein FGIG_03842 [Fasciola gigantica]
STRG.47582.1	-9.56524	-2.65092	1.04229e-07			STRG.3549.3	-14.4778	3.86982	2.9655e-10	1722.6	0	TPP67171.1 2-oxoglutarate dehydrogenase mitochondrial [Fasciola gigantica]
STRG.52397.1	-9.58469	-3.16195	2.87519e-05			STRG.69109.5	-14.5384	2.71451	3.12823e-05	1527.3	0	THD22396.1 hypothetical protein D915_006873 [Fasciola hepatica]
STRG.38016.2	-9.60871	-2.92844	5.05172e-06			STRG.64935.3	-14.68	3.20366	0.000826555	3734.9	0	THD28853.1 hypothetical protein D915_000301 [Fasciola hepatica]
STRG.36686.1	-9.73512	0.205306	1.88308e-10			STRG.8887.1	-14.7983	5.28822	0.000206327	8823.4	0	THD28895.1 hypothetical protein D915_000206 [Fasciola hepatica]
STRG.36890.1	-9.76504	-1.73706	4.31699e-07			STRG.26884.1	-14.8225	2.98187	0.000150063	748.8	3.2e-212	TPP60493.1 Tyrosine-protein kinase CSK [Fasciola gigantica]
STRG.3103.1	-9.76675	-1.55789	0.000264225			STRG.67183.4	-14.8621	3.35386	8.70141e-06	491.1	5.2e-135	THD23435.1 Microspherule protein 1 [Fasciola hepatica]
STRG.40543.1	-9.81881	-2.99893	1.59162e-05			STRG.35539.9	-14.8949	2.47245	0.000236489	401	2.8e-107	THD27154.1 hypothetical protein D915_002134 [Fasciola hepatica]
STRG.68605.1	-9.87138	-3.09697	0.000157887			STRG.41339.3	-14.9441	2.80326	2.63198e-07	1489.9	0	THD22192.1 hypothetical protein D915_006933 [Fasciola hepatica]
STRG.19508.1	-9.87494	-2.50304	7.99307e-05			STRG.32709.5	-15.0048	1.59983	0.000117117	420.2	7e-113	THD20959.1 putative e3 ubiquitin ligase ixodes scapularis e3 ubiquitin ligase [Fasciola hepatica]
STRG.78966.1	-9.92572	-2.16277	7.02071e-07			STRG.42245.2	-15.0242	1.61918	0.000114292	677.6	7.1e-191	THD24097.1 hypothetical protein D915_005090 [Fasciola hepatica]
STRG.77274.1	-9.97548	-2.60144	5.30091e-09			STRG.45927.2	-15.0639	4.71306	5.59598e-08	1790	0	THD23949.1 RhoGAP [Fasciola hepatica]
STRG.76611.3	-10.0424	-1.98186	6.81058e-05			STRG.23373.3	-15.17	5.60007	1.07879e-08	2173.3	0	THD26896.1 SPRY domain containing protein [Fasciola hepatica]
STRG.3236.1	-10.11	-1.23869	7.25011e-06			STRG.29718.2	-15.2511	3.54874	0.000828695	1854.7	0	TPP56783.1 hypothetical protein FGIG_06349 [Fasciola gigantica]
STRG.53137.1	-10.1783	-1.27637	2.30275e-08			STRG.24023.1	-15.4068	5.70603	6.22807e-05	4140.1	0	THD26511.1 Smoothened protein [Fasciola hepatica]
STRG.68215.2	-10.1788	-1.5325	3.72944e-06			STRG.58439.3	-15.4566	2.96842	8.7183e-06	867.8	1.5e-247	THD20966.1 Homeobox protein PKNOX2 [Fasciola hepatica]
STRG.14991.4	-10.1855	-2.56195	0.000268097			STRG.34907.2	-15.4656	5.66188	9.03222e-06	2186	0	KAA0186200.1 putative inorganic pyrophosphatase [Fasciolopsis buski]
STRG.14802.5	-10.2323	-0.618221	2.00534e-08			STRG.74095.1	-15.4671	4.82668	4.82815e-05	1239.9	0	TNN08667.1 Dynamin-like protein [Schistosoma japonicum]
STRG.22124.3	-10.2636	1.25584	5.04964e-09			STRG.13752.4	-15.472	3.36125	0.000597299	2411.7	0	THD22028.1 hypothetical protein D915_007329 [Fasciola hepatica]
STRG.64570.1	-10.2914	-1.36598	7.13562e-07			STRG.31441.2	-15.4971	3.70312	0.000419395	1944.5	0	THD28608.1 hypothetical protein D915_000549 [Fasciola hepatica]
STRG.47566.5	-10.3112	-2.65237	0.000591018			STRG.62395.3	-15.5748	2.90905	2.29316e-06	1634.4	0	THD21760.1 putative anion exchange protein [Fasciola hepatica]
STRG.53940.1	-10.4334	-0.94803	2.21006e-09			STRG.58760.2	-15.5933	5.43367	1.47496e-08	1855.1	0	THD22494.1 WD repeat-containing protein 47 [Fasciola hepatica]
STRG.68215.1	-10.4474	-2.11909	4.36642e-06			STRG.22040.2	-15.6182	3.5457	2.24737e-06	1719.9	0	TPP56661.1 Transmembrane protein 63C [Fasciola gigantica]
STRG.1490.1	-10.5714	-1.15796	2.88551e-07			STRG.43934.3	-15.6336	3.84676	0.000496853	981.5	7.3e-282	THD20944.1 Major facilitator superfamily domain-containing protein 1 [Fasciola hepatica]
STRG.37288.1	-10.5879	-0.625681	3.63525e-06			STRG.1442.2	-15.8249	3.47714	0.000279447	1387.1	0	THD26463.1 Speckle-type POZ protein [Fasciola hepatica]
STRG.66188.1	-10.6665	-0.620668	4.81559e-09			STRG.47472.3	-15.9162	3.89605	2.13779e-11	1182.9	0	THD27667.1 Phosphoglucomutase [Fasciola hepatica]
STRG.27973.2	-10.8042	-0.884118	2.53567e-05			STRG.70172.3	-15.9643	3.56579	0.00070946	370.5	2.1e-98	THD19015.1 hypothetical protein D915_010086 [Fasciola hepatica]
STRG.22059.1	-10.828	-0.844892	1.94806e-06			STRG.23048.1	-15.9988	3.85255	0.000177225	1696.8	0	THD25659.1 Cyclic AMP dependent transcription factor ATF 6 [Fasciola hepatica]
STRG.78625.1	-10.8602	0.0235209	3.77664e-09			STRG.44328.4	-16.0378	2.62982	1.48642e-09	2553.1	0	THD23232.1 Regulator of nonsense transcripts 2 [Fasciola hepatica]
STRG.44413.1	-11.1257	-0.528407	2.67543e-08			STRG.17170.3	-16.0706	4.359	4.51778e-07	2216.4	0	THD27153.1 hypothetical protein D915_002074 [Fasciola hepatica]
STRG.72013.2	-11.1404	-0.785357	2.28031e-08			STRG.57549.1	-16.0972	3.19387	2.86606e-08	2043.5	0	THD21310.1 hypothetical protein D915_007896 [Fasciola hepatica]
STRG.43270.1	-11.533	-0.598279	8.13129e-06			STRG.66106.2	-16.1157	2.70762	5.81138e-05	943	1.3e-270	THD21509.1 Respiratory-chain NADH dehydrogenase 49 Kd subunit [Fasciola hepatica]
STRG.65240.1	-11.5376	-0.0428855	2.06034e-07			STRG.57272.2	-16.1569	4.99763	4.53096e-07	2473.4	0	THD24744.1 hypothetical protein D915_004413 [Fasciola hepatica]
STRG.24620.1	-11.5442	0.660782	5.24543e-05			STRG.62792.5	-16.3394	2.9359	0.000661374	1015.8	1.3e-292	THD18184.1 PHD and RING finger domain-containing protein 1 [Fasciola hepatica]
STRG.64733.1	-12.0636	5.9613	1.09948e-11			STRG.52711.6	-16.3625	3.8569	8.72279e-05	856.3	1.5e-244	THD24536.1 Phosphorylase kinase gamma subunit [Fasciola hepatica]
STRG.60007.4	-12.2046	-0.433209	7.04239e-07			STRG.30961.4	-16.6522	3.55084	4.19164e-06	1030	5.1e-297	KAA0190825.1 STT3 subunit of the oligosaccharyltransferase complex B [Fasciolopsis buski]
STRG.60007.1	-12.247	0.934724	0.000301973			STRG.61277.1	-16.6921	7.24442	2.68161e-08	1100.5	0	VDP88572.1 unnamed protein product [Echinostoma caproni]
STRG.14802.2	-12.268	0.710436	3.62883e-11			STRG.15013.2	-16.7552	3.8964	0.000852806	436.8	1.4e-118	THD26644.1 ATPase H+ transporting lysosomal V0 subunit B [Fasciola hepatica]
STRG.14991.1	-12.3124	0.36694	2.02223e-08			STRG.40350.2	-17.102	4.76671	2.80253e-05	2038.1	0	THD26023.1 Coatomer subunit beta [Fasciola hepatica]
STRG.72013.1	-12.3399	1.06736	7.58733e-11			STRG.2822.1	-17.342	6.18587	3.18448e-05	3198.3	0	TPP60859.1 Ankyrin repeat domain-containing protein 17 [Fasciola gigantica]
STRG.5091.1	-12.3567	0.519052	1.25029e-09			STRG.32639.3	-17.3745	6.19892	0.000145874	4446	0	THD25068.1 Filamin-A [Fasciola hepatica]
STRG.3292.1	-12.6167	1.25233	1.8278e-10			STRG.35815.3	-17.4282	4.68454	2.23267e-05	1739.9	0	THD27981.1 Ccr4 not transcription complex [Fasciola hepatica]
STRG.19505.5	-12.9186	0.992942	2.25933e-07			STRG.71492.1	-18.1304	5.32528	0.000136449	1025.4	2.6e-295	TPP65323.1 Golgin subfamily A member 5 [Fasciola gigantica]
STRG.68204.1	-13.3263	1.87521	2.82499e-09			STRG.40007.3	-18.7981	5.77133	1.79993e-05	963.8	6.5e-277	THD21008.1 Long-chain-fatty-acid--CoA ligase [Fasciola hepatica]
STRG.73104.1	-15.1348	1.44218	3.50862e-06
STRG.73104.2	-15.3928	4.93541	2.80009e-11			nej3h --> nej24h [195 DE transcripts; 65.6% upregulated]
						transcript_id	logFC	logCPM	PValue	bitscore	evalue	description
Juv21d --> Metacercaria [822 DE transcripts; 37.7% upregulated]						STRG.74840.3	18.2246	5.07999	0.00072304	496.9	3e-136	THD26126.1 hypothetical protein D915_003049 [Fasciola hepatica]
Transcript_ID	logFC	logCPM	PValue			STRG.32639.3	17.0889	6.19892	0.000172406	4446	0	THD25068.1 Filamin-A [Fasciola hepatica]
STRG.73104.2	17.3261	4.93541	3.28182e-13			STRG.23468.3	16.9203	4.06456	2.445e-10	2364	0	THD26568.1 Serine/threonine kinase [Fasciola hepatica]
STRG.50567.2	14.5403	1.42909	0.000168465			STRG.10606.2	16.0335	3.34546	5.53317e-05	1080.5	0	THD26709.1 Eukaryotic translation initiation factor 3 subunit L [Fasciola hepatica]
STRG.68204.1	13.6234	1.87521	1.00777e-09			STRG.52711.6	15.8892	3.8569	0.000119868	856.3	1.5e-244	THD24536.1 Phosphorylase kinase gamma subunit [Fasciola hepatica]
STRG.60007.1	13.3268	0.934724	0.000116437			STRG.70172.3	15.7226	3.56579	0.000805373	370.5	2.1e-98	THD19015.1 hypothetical protein D915_010086 [Fasciola hepatica]
STRG.3292.1	13.0076	1.25233	3.6723e-11			STRG.38245.1	15.6045	2.46338	8.26666e-05	864.4	3.2e-247	CAK47550.1 enolase [Fasciola hepatica]
STRG.72013.1	12.742	1.06736	1.26534e-11			STRG.47826.2	15.5387	3.54604	0.000214023	3004.5	0	THD21716.1 Poly ADP ribose polymerase [Fasciola hepatica]
STRG.19505.5	12.6435	0.992942	2.59592e-07			STRG.67868.2	15.5207	3.66871	8.39967e-06	1749.9	0	THD26730.1 cGMP dependent protein kinase [Fasciola hepatica]
STRG.24620.1	12.629	0.660782	1.30948e-05			STRG.71505.4	15.5131	3.46534	0.0001891	1709.5	0	THD26548.1 Cell division cycle 2 1 (PITSLRE proteins) [Fasciola hepatica]
STRG.64733.1	12.281	5.9613	4.38514e-12			STRG.1947.4	15.5007	2.35631	5.23642e-09	1265.4	0	THD26815.1 Leukocyte receptor cluster [Fasciola hepatica]
STRG.5091.1	11.9867	0.519052	1.78878e-09			STRG.22002.2	15.4891	2.34509	5.76156e-05	736.9	2.9e-208	THD20305.1 Signal peptide peptidase [Fasciola hepatica]
STRG.78625.1	11.9272	0.0235209	9.05913e-11			STRG.3228.2	15.3977	2.25294	4.70867e-06	1308.5	0	TPP61288.1 NAD-dependent protein deacetylase sirtuin-1 [Fasciola gigantica]
STRG.65240.1	11.4379	-0.0428855	1.6744e-07			STRG.25801.2	15.3451	2.58254	1.1027e-06	1885.5	0	THD28223.1 Guanylate cyclase [Fasciola hepatica]
STRG.14991.1	11.1046	0.36694	1.5491e-07			STRG.64695.2	15.2221	3.35851	0.000700682	1050.4	7.6e-303	THD19613.1 Dual specificity protein phosphatase 14 [Fasciola hepatica]
STRG.44413.1	11.0538	-0.528407	1.8631e-08			STRG.22040.2	15.0744	3.5457	3.93562e-06	1719.9	0	TPP56661.1 Transmembrane protein 63C [Fasciola gigantica]
STRG.64570.1	10.8948	-1.36598	1.23666e-07			STRG.17598.2	15.0058	2.77605	0.000470428	2864.7	0	THD28878.1 hypothetical protein D915_000279 [Fasciola hepatica]
STRG.27973.2	10.8526	-0.884118	1.8764e-05			STRG.34907.2	14.9814	5.66188	1.41057e-05	2186	0	KAA0186200.1 putative inorganic pyrophosphatase [Fasciolopsis buski]
STRG.45827.2	10.7087	-1.59748	7.34371e-08			STRG.8810.1	14.981	3.66474	0.000622354	524.6	8.7e-145	THD20847.1 Vacuolar protein sorting-associated protein VTA1 [Fasciola hepatica]
STRG.37288.1	10.6245	-0.625681	2.41509e-06			STRG.1442.2	14.8434	3.47714	0.000506157	1387.1	0	THD26463.1 Speckle-type POZ protein [Fasciola hepatica]
STRG.53940.1	10.566	-0.94803	6.60927e-10			STRG.61298.4	14.8058	2.81757	0.000103047	485	5.7e-133	THD25277.1 hypothetical protein D915_003895 [Fasciola hepatica]
STRG.66188.1	10.512	-0.620668	3.77214e-09			STRG.58760.2	14.7145	5.43367	5.45213e-08	1855.1	0	THD22494.1 WD repeat-containing protein 47 [Fasciola hepatica]
STRG.14802.5	10.4927	-0.618221	4.82254e-09			STRG.58439.3	14.7049	2.96842	1.74637e-05	867.8	1.5e-247	THD20966.1 Homeobox protein PKNOX2 [Fasciola hepatica]
STRG.53137.1	10.4129	-1.27637	5.89234e-09			STRG.67183.4	14.6576	3.35386	1.06283e-05	491.1	5.2e-135	THD23435.1 Microspherule protein 1 [Fasciola hepatica]
STRG.43270.1	10.3744	-0.598279	3.20428e-05			STRG.398.1	14.6534	4.32735	0.000240413	4033.8	0	THD27521.1 hypothetical protein D915_001738 [Fasciola hepatica]
STRG.10412.2	10.3337	-1.83677	2.72659e-07			STRG.2781.4	14.5132	1.37234	0.000123391	8984.8	0	THD27347.1 Dystrophin [Fasciola hepatica]
STRG.22059.1	10.325	-0.844892	3.332e-06			STRG.4472.2	14.4064	1.5921	0.000473508	3394.4	0	THD28405.1 Tensin-3 [Fasciola hepatica]
STRG.3236.1	10.2723	-1.23869	3.79944e-06			STRG.51292.2	14.3545	3.10563	8.57181e-07	1312.4	0	THD27639.1 Protein ENL [Fasciola hepatica]
STRG.34684.1	10.2278	-1.29893	0.000975932			STRG.30961.4	14.3178	3.55084	3.37888e-05	1030	5.1e-297	KAA0190825.1 STT3 subunit of the oligosaccharyltransferase complex B [Fasciolopsis buski]
STRG.68215.2	10.219	-1.5325	2.35739e-06			STRG.26757.9	14.1883	2.61681	0.000271985	1935.6	0	THD28494.1 Exocyst complex component 2 [Fasciola hepatica]
STRG.36890.1	10.1075	-1.73706	1.05373e-07			STRG.45927.2	14.1394	4.71306	2.10784e-07	1790	0	THD23949.1 RhoGAP [Fasciola hepatica]
STRG.76611.1	10.0729	-2.0405	0.000900919			STRG.33864.3	14.0687	2.09151	6.82382e-07	855.5	4.1e-244	THD26536.1 cAMP early repressor I (ICER I) [Fasciola hepatica]
STRG.14802.2	10.047	0.710436	1.28314e-08			STRG.80071.1	14.0573	0.916519	0.000279488	386	2.4e-103	KAA0186387.1 hypothetical protein FBUS_01854 [Fasciolopsis buski]
STRG.60007.4	9.99208	-0.433209	1.74843e-05			STRG.4472.3	14.0254	0.922815	0.000111623	2488	0	THD28405.1 Tensin-3 [Fasciola hepatica]
STRG.72013.2	9.83036	-0.785357	3.13026e-07			STRG.60751.1	13.9738	2.93892	0.000181936	548.1	2.9e-152	TPP62904.1 Molecular chaperone [Fasciola gigantica]
STRG.1961.4	9.82509	-2.09212	1.47899e-05			STRG.9506.3	13.7886	1.01145	1.53792e-06	1771.1	0	THD25373.1 hypothetical protein D915_003836 [Fasciola hepatica]
STRG.22124.3	9.79759	1.25584	9.04152e-09			STRG.76908.2	13.6699	0.790609	2.0504e-05	755	3.8e-214	KAA0185573.1 Translation initiation factor 4F helicase subunit [Fasciolopsis buski]
STRG.76611.3	9.79038	-1.98186	7.6123e-05			STRG.66511.2	13.418	2.17655	0.000188643	300.1	2e-76	KAA3680831.1 uncharacterized protein DEA37_0007530 [Paragonimus westermani]
STRG.34684.2	9.70627	-1.94254	9.39145e-09			STRG.21292.7	13.323	0.208738	0.000363045	750.4	9.2e-213	THD20967.1 Phosphatase [Fasciola hepatica]
STRG.64959.1	9.68368	-2.18317	7.46753e-09			STRG.76354.4	13.3214	1.73103	5.27612e-05	1151	0	THD27879.1 Phosphate and Tensin-like protein [Fasciola hepatica]
STRG.79331.3	9.67218	-2.69882	2.45134e-08			STRG.23373.3	13.3101	5.60007	2.0315e-07	2173.3	0	THD26896.1 SPRY domain containing protein [Fasciola hepatica]
STRG.3103.1	9.66177	-1.55789	0.000248581			STRG.440.2	13.3053	1.81902	0.00025205	929.9	1.5e-266	TPP65844.1 hypothetical protein FGIG_06945, partial [Fasciola gigantica]
STRG.78966.1	9.64293	-2.16277	8.05165e-07			STRG.35220.5	13.2425	2.3729	9.35857e-05	750.4	7.4e-213	THD19834.1 Uroporphyrinogen decarboxylase [Fasciola hepatica]
STRG.1451.4	9.63454	-2.5828	5.98416e-05			STRG.14129.6	13.1858	2.63595	0.000126614	864.4	6.3e-247	THD24606.1 Gastrula zinc finger protein xFG20 1 [Fasciola hepatica]
STRG.1490.1	9.63191	-1.15796	1.40015e-06			STRG.71700.7	13.0584	-0.0710239	0.000444529	2529.6	0	THD28035.1 hypothetical protein D915_001190 [Fasciola hepatica]
STRG.38016.3	9.62625	-2.53384	0.000792356			STRG.55282.2	12.9486	4.7757	0.000307309	3310.8	0	TPP56399.1 Myotubularin protein 13 [Fasciola gigantica]
STRG.70957.7	9.52551	-2.41937	4.60593e-06			STRG.18074.1	12.9111	-0.216767	8.25543e-06	1115.1	0	THD26167.1 Lysosomal acid phosphatase [Fasciola hepatica]
STRG.32460.2	9.44171	4.1154	3.28537e-10			STRG.3549.3	12.8876	3.86982	8.06142e-09	1722.6	0	TPP67171.1 2-oxoglutarate dehydrogenase mitochondrial [Fasciola gigantica]
STRG.66281.1	9.43785	-2.13032	1.7473e-05			STRG.28520.4	12.8762	1.472	5.38502e-08	1014.6	5e-292	THD28153.1 hypothetical protein D915_000961 [Fasciola hepatica]
STRG.15586.3	9.42871	-2.39184	1.93166e-06			STRG.27917.3	12.8528	2.14531	4.67534e-05	483.4	2.3e-132	TPP61041.1 WD repeat and SOCS box-containing protein 1 [Fasciola gigantica]
STRG.36686.1	9.42641	0.205306	2.34161e-10			STRG.48893.4	12.8453	-0.277828	0.000904883	698.4	4.1e-197	THD18681.1 hypothetical protein D915_010721 [Fasciola hepatica]
STRG.69524.1	9.42029	-2.1333	2.07887e-08			STRG.69109.5	12.8048	2.71451	0.000144459	1527.3	0	THD22396.1 hypothetical protein D915_006873 [Fasciola hepatica]
STRG.37374.1	9.35522	-2.1321	9.88405e-05			STRG.4595.3	12.8001	3.64246	5.15266e-05	3528.4	0	THD23816.1 hypothetical protein D915_005365 [Fasciola hepatica]
STRG.7391.1	9.34493	-2.47249	0.000173328			STRG.15090.5	12.7925	-0.338875	0.0007166	923.7	7.2e-265	THD20977.1 Suppressor of SWI4 1 [Fasciola hepatica]
STRG.57232.2	9.3389	-1.97985	0.000100387			STRG.53126.4	12.7424	2.01652	0.000125909	833.9	8.1e-238	THD19031.1 putative guanine nucleotide-binding protein 3 [Fasciola hepatica]
STRG.11973.2	9.23502	-3.22748	1.30643e-05			STRG.15965.10	12.5729	1.72286	1.54875e-06	573.2	1.8e-159	THD19511.1 DNA replication factor c subunit [Fasciola hepatica]
STRG.66259.1	9.21023	-2.09151	1.00754e-07			STRG.40789.2	12.529	1.55619	0.000137112	1947.2	0	THD27076.1 Potassium voltage-gated channel subfamily D member 1 [Fasciola hepatica]
STRG.78730.3	9.20435	-2.26	1.10019e-07			STRG.29682.5	12.5001	2.20332	6.42192e-05	1308.1	0	THD20986.1 hypothetical protein D915_007837 [Fasciola hepatica]
STRG.39707.1	9.13644	-2.85482	0.000445304			STRG.3439.3	12.4278	3.21578	0.000950233	1166.8	0	THD20712.1 S2P endopeptidase [Fasciola hepatica]
STRG.69253.9	9.12246	-2.59214	0.000166293			STRG.74095.1	12.3858	4.82668	0.000522751	1239.9	0	TNN08667.1 Dynamin-like protein [Schistosoma japonicum]
STRG.721.7	9.11635	-2.58504	7.40891e-05			STRG.41712.12	12.2991	1.77118	6.69577e-05	1209.1	0	TPP60603.1 Integrin beta [Fasciola gigantica]
STRG.42620.1	9.09312	-2.79695	1.01053e-08			STRG.17453.1	12.2938	1.06954	7.15062e-05	3178.7	0	THD20358.1 hypothetical protein D915_008969 [Fasciola hepatica]
STRG.19701.1	9.08994	-2.73941	1.32735e-08			STRG.35322.5	12.2559	0.205451	0.000112913	7469.4	0	THD22062.1 hypothetical protein D915_007010 [Fasciola hepatica]
STRG.4559.1	9.00924	-2.68021	1.56611e-07			STRG.14232.5	12.1976	1.63051	0.00018624	955.7	3.1e-274	KAA0183636.1 Phosphoinositide phospholipase C [Fasciolopsis buski]
STRG.79316.1	8.99272	-2.74983	4.18565e-07			STRG.11121.12	12.1813	1.64253	0.000910538	695.7	4.7e-196	THD21660.1 hypothetical protein D915_007436 [Fasciola hepatica]
STRG.44000.2	8.98768	-2.67514	0.00014573			STRG.30902.4	12.1025	-1.01016	0.000765414	530	6.8e-146	RJW59631.1 Disintegrin and metalloproteinase domain-containing protein 19, partial [Clonorchis sinensis]
STRG.12444.1	8.97372	-3.00843	0.00056015			STRG.38865.9	11.9895	-0.898768	0.000122988	1051.2	6.2e-303	THD26151.1 hypothetical protein D915_003041 [Fasciola hepatica]
STRG.68679.1	8.94927	-3.89629	0.000529582			STRG.613.5	11.9478	-1.11072	0.000512322	1091.3	0	THD20979.1 Forkhead box protein J3 [Fasciola hepatica]
STRG.15301.1	8.89569	-3.17066	1.4412e-06			STRG.55387.4	11.9374	0.190812	4.49041e-06	447.6	1.7e-121	THD20390.1 Williams-beuren syndrome critical region protein [Fasciola hepatica]
STRG.3295.2	8.88033	-1.15605	5.47723e-07			STRG.10339.5	11.8801	-1.22693	0.000863669	2198.3	0	THD27747.1 Pleckstrin domain-containing family G member 1 [Fasciola hepatica]
STRG.37374.2	8.86347	-3.01216	6.95579e-05			STRG.27895.2	11.7946	2.3617	6.20128e-05	1575.1	0	THD20749.1 Zinc finger CCCH domain-containing protein 10 [Fasciola hepatica]
STRG.64123.1	8.86322	-2.96729	1.67939e-07			STRG.59128.3	11.7194	2.04028	0.000745713	1442.6	0	THD21861.1 hypothetical protein D915_007396 [Fasciola hepatica]
STRG.35355.1	8.82118	-2.79537	0.000258566			STRG.15153.9	11.5598	0.460347	0.000143391	407.5	9.2e-109	RJW63658.1 LINE-1 retrotransposable element ORF2 protein [Clonorchis sinensis]
STRG.8500.1	8.73482	-4.06806	0.000669279			STRG.3165.3	11.5038	0.550712	0.00081808	1507.7	0	THD25606.1 hypothetical protein D915_003484 [Fasciola hepatica]
STRG.2171.1	8.72317	-3.2398	2.87359e-07			STRG.49006.5	11.4883	0.99568	7.77109e-07	768.5	6e-218	THD27522.1 GTP-binding protein GEM [Fasciola hepatica]
STRG.37289.1	8.69698	-2.57819	3.79888e-05			STRG.28040.9	11.3827	4.43617	0.000138472	7792.2	0	THD25548.1 Striated muscle preferentially expressed protein kinase [Fasciola hepatica]
STRG.21544.1	8.66942	-3.75854	5.22358e-06			STRG.51876.2	11.315	0.364709	0.00024704	531.9	4.8e-147	THD25693.1 hypothetical protein D915_003567 [Fasciola hepatica]
STRG.7121.1	8.65593	-3.15021	5.42346e-07			STRG.25208.2	11.2431	-0.346531	0.000197948	268.1	9.8e-68	VDP95226.1 unnamed protein product [Echinostoma caproni]
STRG.17151.4	8.63046	-3.4699	5.74381e-05			STRG.9009.1	11.1827	0.786496	0.000291863	1375.1	0	THD24877.1 Protein kinase [Fasciola hepatica]
STRG.56962.1	8.61996	-0.810502	0.000326086			STRG.989.4	11.1269	0.0805962	0.000113213	1340.1	0	TPP67695.1 F-box/LRR-repeat protein 4 [Fasciola gigantica]
STRG.41948.1	8.61274	-3.13098	5.2354e-07			STRG.25221.7	10.9261	-0.066081	0.000597882	291.2	6.1e-75	THD18495.1 Transmembrane protein 120B [Fasciola hepatica]
STRG.37805.1	8.60666	-3.01008	6.40065e-07			STRG.17761.1	10.9228	2.98627	6.72481e-05	2189.8	0	THD22872.1 Valyl tRNA synthetase [Fasciola hepatica]
STRG.53758.1	8.58071	-2.55623	1.79772e-07			STRG.56389.7	10.8596	-0.489464	9.39862e-05	1024.6	3.8e-295	TPP59998.1 hypothetical protein FGIG_11098 [Fasciola gigantica]
STRG.59841.1	8.57598	-3.25156	0.000862813			STRG.1460.15	10.7619	1.6109	0.000106592	788.5	2.8e-224	THD18314.1 Estrone sulfotransferase [Fasciola hepatica]
STRG.68766.1	8.54748	-3.07435	1.24835e-06			STRG.77227.2	10.7506	2.89676	0.000644254	2229.9	0	THD24698.1 Vam6/Vps39 protein [Fasciola hepatica]
STRG.1960.1	8.53986	-3.31494	3.83262e-05			STRG.11534.2	10.7247	-1.22296	0.000151833	1031.6	2.1e-297	THD21009.1 hypothetical protein D915_008364 [Fasciola hepatica]
STRG.74909.2	8.48631	-3.7731	0.000127776			STRG.66743.1	10.7034	5.5386	0.000219571	3157.1	0	THD25920.1 Nuclear receptor 2DBD gamma [Fasciola hepatica]
STRG.70828.1	8.46577	-2.98076	1.07299e-05			STRG.47064.3	10.6633	-0.55295	8.18093e-06	2359.7	0	THD29118.1 putative protocadherin alpha [Fasciola hepatica]
STRG.24796.1	8.45151	-2.89646	6.29181e-08			STRG.3626.2	10.4552	-2.60813	6.91077e-05	1240.3	0	THD28502.1 putative acetylcholine receptor [Fasciola hepatica]
STRG.459.1	8.42681	-3.0649	2.76199e-05			STRG.41441.3	10.3218	-2.69898	0.000352197	2363.6	0	TPP67234.1 Transcription initiation factor TFIID subunit 1 [Fasciola gigantica]
STRG.19502.1	8.42299	-1.80117	8.7076e-07			STRG.76165.4	10.251	0.862472	9.47221e-07	1053.1	1.1e-303	THD24996.1 tRNA-dihydrouridine(47) synthase [NAD(P)(+)] [Fasciola hepatica]
STRG.22132.2	8.35202	0.458464	8.11581e-06			STRG.14046.2	10.0232	-1.54882	8.24505e-05	60.1	2.2e-05	TPP56969.1 hypothetical protein FGIG_09571 [Fasciola gigantica]
STRG.40209.2	8.32751	-3.77348	1.55953e-05			STRG.51284.3	10.0092	-1.05023	5.71429e-05	398.3	6.5e-107	THD27641.1 hypothetical protein D915_001603 [Fasciola hepatica]
STRG.78942.1	8.31422	-3.17219	0.000165567			STRG.3659.10	9.74288	-1.84978	0.000842643	792.3	2.1e-225	THD27836.1 General transcription factor II-I repeat domain-containing protein 2 [Fasciola hepatica]
STRG.20551.3	8.30189	-3.61241	1.03363e-06			STRG.20907.8	9.72815	-2.03325	0.000350141	1540.8	0	THD20542.1 DNA repair protein RAD50 [Fasciola hepatica]
STRG.46464.2	8.2975	-4.25485	0.000172169			STRG.48013.3	9.61942	0.7132	0.000619674	1472.6	0	THD26825.1 Tubulin polyglutamylase TTLL11 [Fasciola hepatica]
STRG.62205.1	8.28793	-2.52154	6.18982e-06			STRG.41680.4	9.54139	0.171411	2.71706e-05	792	2e-225	THD23982.1 hypothetical protein D915_005242 [Fasciola hepatica]
STRG.39316.2	8.28615	-3.75709	0.000503187			STRG.14076.3	9.51976	2.29492	0.000185166	2616.3	0	THD21361.1 NEK5 [Fasciola hepatica]
STRG.9448.1	8.26967	-3.45938	0.000235269			STRG.36639.3	9.50734	1.9377	1.69762e-06	973.8	6.3e-280	THD22731.1 Tyrosine-protein kinase FRK [Fasciola hepatica]
STRG.39373.1	8.23672	-3.49725	7.70237e-05			STRG.8539.4	9.50104	-2.03446	1.72228e-05	592.8	1.2e-165	THD28848.1 hypothetical protein D915_000317 [Fasciola hepatica]
STRG.37596.1	8.23227	-3.41389	4.19044e-05			STRG.1555.5	9.49213	-0.428536	0.00039838	809.3	1.5e-230	THD28751.1 3-hydroxyisobutyryl-CoA hydrolase mitochondrial [Fasciola hepatica]
STRG.51065.1	8.22791	-3.51498	1.20168e-07			STRG.25421.4	9.44316	-0.868446	0.000536737	1342.4	0	THD26449.1 Tyrosine-protein kinase receptor [Fasciola hepatica]
STRG.19508.1	8.18823	-2.50304	0.00064443			STRG.38523.3	9.40351	-1.82427	8.63018e-05	443	2.1e-120	THD28537.1 28S ribosomal protein S7 mitochondrial [Fasciola hepatica]
STRG.46452.1	8.16842	-3.11187	1.94368e-05			STRG.63560.3	9.3368	3.34375	0.000460582	977.2	6.2e-281	THD26130.1 StAR lipid transfer protein 7 mitochondrial [Fasciola hepatica]
STRG.9532.1	8.16064	-3.16862	0.000770981			STRG.54087.4	8.80907	2.27941	0.000119104	898.3	4.8e-257	TPP64261.1 Ensconsin (Microtubule associated protein 7) [Fasciola gigantica]
STRG.68216.1	8.12561	-3.0417	3.17088e-06			STRG.29856.4	8.80499	2.17987	0.000493163	2270.4	0	THD26783.1 hypothetical protein D915_002345 [Fasciola hepatica]
STRG.45827.3	8.12398	-4.04551	3.86426e-06			STRG.8839.5	8.71722	1.25898	0.000114825	1305	0	THD28822.1 SH3 domain-binding protein 1 [Fasciola hepatica]
STRG.70012.4	8.12295	-1.36137	0.000646129			STRG.34851.3	8.54343	3.46473	0.000751088	1246.5	0	THD21599.1 GTP binding protein era [Fasciola hepatica]
STRG.12802.1	8.08952	-3.16245	5.62951e-05			STRG.39429.2	8.44327	4.921	1.8373e-07	3198.3	0	THD27717.1 putative uncharacterized protein PK [Fasciola hepatica]
STRG.54528.1	8.08796	-3.23046	5.41125e-07			STRG.35633.4	8.30359	2.5385	4.61167e-05	1493.8	0	THD25612.1 Cullin 5 [Fasciola hepatica]
STRG.721.2	8.07539	-3.44239	0.000118766			STRG.24351.4	8.19962	3.38506	0.000132134	438.7	1.1e-118	THD24223.1 hypothetical protein D915_005085 [Fasciola hepatica]
STRG.56367.1	8.06929	-3.70345	5.05597e-05			STRG.15660.2	8.12802	-3.17628	9.00648e-05	629	1.8e-176	THD28208.1 Lipoma HMGIC fusion partner [Fasciola hepatica]
STRG.29341.1	8.04568	-4.30199	3.1151e-06			STRG.57416.2	7.99076	1.72057	0.000782722	1469.1	0	THD23143.1 CAP-Gly domain-containing linker protein 1 [Fasciola hepatica]
STRG.47582.1	8.03683	-2.65092	4.3698e-06			STRG.67985.4	7.89789	2.94775	0.000267074	605.1	1.8e-168	THD22085.1 Ataxin-2-binding protein 1 [Fasciola hepatica]
STRG.21368.3	8.03657	-4.05904	0.000190908			STRG.72927.4	7.84272	4.81275	0.000106151	475.3	4.4e-130	THD20540.1 Ribosomal protein L6 component of cytosolic 80S ribosome and 60S large subunit [Fasciola hepatica]
STRG.5192.2	8.03104	-3.51015	2.22701e-06			STRG.45058.3	7.83174	0.720812	0.000655222	1355.1	0	THD22990.1 Protein Hook 3 [Fasciola hepatica]
STRG.2693.9	8.02945	-3.02127	0.00035027			STRG.31669.2	7.77737	2.73034	0.000358251	434.5	1.3e-117	THD19578.1 hypothetical protein D915_009499 [Fasciola hepatica]
STRG.68215.1	8.00471	-2.11909	0.000219143			STRG.8618.3	7.71096	1.182	0.000369017	570.5	3.7e-158	KAA0195244.1 hypothetical protein FBUS_09275 [Fasciolopsis buski]
STRG.2332.1	7.98463	-3.90826	7.69157e-05			STRG.53410.1	7.54005	6.16686	0.000102351	1926.4	0	THD27603.1 hypothetical protein D915_001579 [Fasciola hepatica]
STRG.19504.1	7.96087	-3.64957	0.000150745			STRG.29559.7	7.51893	2.58023	0.000854924	621.3	7.7e-174	THD20663.1 Armadillo type fold, partial [Fasciola hepatica]
STRG.7249.1	7.958	-3.28046	9.73137e-07			STRG.56573.7	7.33393	-3.63177	0.000448306	431.4	8.1e-117	THD25584.1 Rab GTPase [Fasciola hepatica]
STRG.41914.6	7.94029	-3.69784	1.8073e-06			STRG.74920.1	7.28757	-0.29458	0.000793763	696	1.1e-195	THD23239.1 hypothetical protein D915_006088 [Fasciola hepatica]
STRG.45827.5	7.92301	-3.71626	0.00017633			STRG.4389.2	7.27289	-3.47507	0.000620953	471.9	5.4e-129	THD28946.1 CUGBP Elav family member 4 [Fasciola hepatica]
STRG.69476.2	7.91954	-4.24116	0.000104302			STRG.53082.2	7.26068	2.06587	0.000946603	972.2	2.7e-279	TPP60198.1 Cyclin dependent kinase 17, partial [Fasciola gigantica]
STRG.55758.1	7.88124	-3.62821	0.000158095			STRG.48416.3	7.21136	2.4072	2.11019e-06	1155.2	0	TPP66131.1 DNA topoisomerase I [Fasciola gigantica]
STRG.56846.5	7.88081	-3.26342	0.000357085			STRG.21240.3	6.64055	0.798502	0.000795749	1791.2	0	THD26197.1 hypothetical protein D915_003115 [Fasciola hepatica]
STRG.31826.4	7.86927	-3.76674	0.000128458			STRG.23301.2	6.41165	2.77036	0.00064412	1453	0	THD27065.1 Regulator of chromosome condensation [Fasciola hepatica]
STRG.11871.1	7.86889	-3.1666	5.79628e-05			STRG.25298.7	5.70884	0.696097	0.000961244	1610.1	0	THD28468.1 hypothetical protein D915_000696 [Fasciola hepatica]
STRG.2248.1	7.8673	-3.11878	0.000177622			STRG.66647.5	-4.65804	2.08649	0.000780372	415.6	1.1e-111	THD23720.1 U3 small nucleolar RNA-associated protein 15 [Fasciola hepatica]
STRG.44256.1	7.84351	-4.26037	0.000135066			STRG.2153.1	-5.78525	2.64525	0.000843547	448	4.2e-121	THD23304.1 NFAT5 [Fasciola hepatica]
STRG.721.6	7.83527	-3.37903	0.000166051			STRG.39429.4	-6.46599	2.88453	7.30197e-05	1538.5	0	THD27717.1 putative uncharacterized protein PK [Fasciola hepatica]
STRG.44760.1	7.83445	-3.52318	2.47982e-06			STRG.37593.3	-6.91986	2.95976	0.000648179	1705.6	0	THD25370.1 Macoilin-2 [Fasciola hepatica]
STRG.28174.2	7.83269	-3.60861	0.000710781			STRG.506.5	-7.61235	-1.59095	0.00093184	665.6	9.5e-187	KAA3680831.1 uncharacterized protein DEA37_0007530 [Paragonimus westermani]
STRG.59721.3	7.83205	-4.29666	8.89697e-06			STRG.14193.3	-8.0714	1.03207	0.000463851	830.9	7.8e-237	THD19770.1 Homeobox protein cut [Fasciola hepatica]
STRG.40406.1	7.78369	-2.71322	3.24159e-07			STRG.64395.5	-8.2282	6.81779	0.000397155	314.7	3.5e-82	TPP67402.1 Epididymal secretory protein E1 [Fasciola gigantica]
STRG.56215.2	7.75109	-3.81401	3.12317e-05			STRG.68337.2	-8.27967	4.13505	0.000669255	3943.3	0	THD25833.1 Receptor protein-tyrosine kinase [Fasciola hepatica]
STRG.14500.1	7.74682	-3.70024	1.71383e-06			STRG.45401.8	-8.28352	2.43719	0.000268379	989.9	3.4e-284	THD27397.1 Ubiquitin carboxyl-terminal hydrolase [Fasciola hepatica]
STRG.80068.1	7.73522	-3.24157	2.09454e-05			STRG.48829.3	-8.52044	0.758624	0.000523727	817.8	4.1e-233	THD19876.1 DNA replication licensing factor mcm-5 [Fasciola hepatica]
STRG.53175.1	7.69334	-3.5614	0.000336891			STRG.43992.1	-9.15958	3.33931	0.000777631	1709.9	0	THD22919.1 hypothetical protein D915_006111 [Fasciola hepatica]
STRG.72459.1	7.69306	-4.23485	4.50721e-05			STRG.14783.1	-9.17996	2.949	0.000171541	832	3.7e-237	THD20556.1 Ras gtp binding protein d [Fasciola hepatica]
STRG.44250.2	7.68572	-4.00649	0.000216206			STRG.52886.1	-9.33646	4.16763	0.000534796	564.3	1.1e-156	THD25811.1 Secreted Protein Acidic and Cysteine Rich [Fasciola hepatica]
STRG.26583.1	7.65557	-3.26201	1.727e-05			STRG.67868.5	-9.70049	5.35668	7.46971e-05	1319.3	0	TPP67702.1 cGMP-dependent protein kinase isozyme 1 [Fasciola gigantica]
STRG.17146.2	7.65361	-3.1908	0.000490753			STRG.29856.5	-9.98758	3.78467	9.5704e-05	2251.1	0	THD26783.1 hypothetical protein D915_002345 [Fasciola hepatica]
STRG.42939.1	7.64219	-1.3674	6.20908e-08			STRG.11355.1	-10.0446	0.900043	0.00060105	447.2	7.8e-122	THD19101.1 Poly(U)-specific endoribonuclease-C [Fasciola hepatica]
STRG.16102.1	7.63643	-3.44283	4.04074e-07			STRG.17844.1	-10.1688	-0.610283	0.000468372	1481.8	0	THD29144.1 Degenerin unc-8 [Fasciola hepatica]
STRG.13933.1	7.61554	-3.9443	0.000376077			STRG.51611.4	-10.3139	0.186475	0.000806026	1342.8	0	THD26946.1 hypothetical protein D915_002207 [Fasciola hepatica]
STRG.35385.1	7.58891	-3.89509	3.35247e-05			STRG.19671.9	-10.3705	0.342808	3.04262e-05	667.2	1.3e-187	TPP63630.1 Golgi-associated plant pathogenesis protein 1 [Fasciola gigantica]
STRG.16575.1	7.58297	-3.61942	4.13686e-06			STRG.30162.1	-10.6152	0.687632	0.000975909	1082.4	0	THD18330.1 hypothetical protein D915_009177 [Fasciola hepatica]
STRG.48862.1	7.5812	-3.93239	7.9725e-05			STRG.1542.1	-10.6375	3.03842	2.1647e-05	755.4	1.7e-214	THD26561.1 DNA repair protein RAD51 like protein 3 [Fasciola hepatica]
STRG.11343.1	7.55911	-3.74986	9.00259e-05			STRG.58152.4	-10.6627	0.211633	0.000192464	474.9	2.9e-130	THD21223.1 Methyltransferase protein 15 [Fasciola hepatica]
STRG.45631.2	7.5553	-3.91482	4.23993e-05			STRG.52987.2	-10.6827	0.518946	9.04945e-05	751.9	5.4e-213	TGZ65276.1 hypothetical protein CRM22_005961 [Opisthorchis felineus]
STRG.14825.3	7.55181	-2.29434	1.79511e-06			STRG.38300.3	-10.7122	-0.416034	0.000136418	639.4	6.6e-179	THD22787.1 Signal-induced proliferation-associated 1 protein 2 [Fasciola hepatica]
STRG.45835.1	7.50488	-3.94749	0.000115629			STRG.20117.6	-10.9075	1.20402	0.000103172	213.8	4.6e-51	THD28798.1 hypothetical protein D915_000361 [Fasciola hepatica]
STRG.69253.10	7.50126	-4.28797	0.000164218			STRG.60517.2	-11.0016	2.87219	0.000502814	1766.5	0	THD27785.1 Subfamily S9B unassigned peptidase (S09 family) [Fasciola hepatica]
STRG.46159.1	7.49125	-3.68503	4.28006e-05			STRG.42378.1	-11.1397	-1.37928	0.000413873	1251.5	0	THD21688.1 SCY1 protein 2 [Fasciola hepatica]
STRG.75037.1	7.42203	-3.11925	0.000780276			STRG.5652.2	-11.1625	1.39707	0.000918659	430.3	1.2e-115	TPP59539.1 Adipose triglyceride lipase [Fasciola gigantica]
STRG.68429.1	7.41962	-3.27747	1.96308e-05			STRG.29985.2	-11.2289	4.98268	0.000498717	469.5	1.5e-128	TPP60789.1 hypothetical protein FGIG_11812 [Fasciola gigantica]
STRG.75894.1	7.41762	-3.52469	0.000132646			STRG.3165.1	-11.5702	3.44084	0.000104881	1507.7	0	THD25606.1 hypothetical protein D915_003484 [Fasciola hepatica]
STRG.63669.1	7.4138	-2.57107	3.84491e-06			STRG.52637.2	-11.5811	2.69251	0.000543749	482.6	2.7e-132	THD24037.1 Inositol monophosphatase [Fasciola hepatica]
STRG.11006.1	7.3874	-4.05217	4.14119e-05			STRG.14043.3	-12.2213	1.78509	7.95424e-05	842.4	3.1e-240	THD21318.1 Patched domain-containing protein 3 [Fasciola hepatica]
STRG.40044.1	7.37318	-4.02432	6.22553e-05			STRG.5590.6	-12.3315	3.16329	0.000377772	803.5	9.8e-229	THD27333.1 Gynecophoral canal protein [Fasciola hepatica]
STRG.29183.1	7.33361	-3.98647	0.000221233			STRG.42120.3	-12.4548	3.51854	0.000332379	1400.6	0	TPP61330.1 Mitogen-activated protein kinase kinase kinase 15 [Fasciola gigantica]
STRG.69538.2	7.31897	-3.72876	1.97781e-05			STRG.1555.1	-12.9874	2.20876	4.25595e-05	809.3	1.5e-230	THD28751.1 3-hydroxyisobutyryl-CoA hydrolase mitochondrial [Fasciola hepatica]
STRG.36266.1	7.31247	-3.0375	0.000974006			STRG.23823.7	-13.0662	2.74952	0.00041645	478.4	1.3e-130	TPP56289.1 hypothetical protein FGIG_04372 [Fasciola gigantica]
STRG.38014.1	7.30292	-4.22061	0.000122262			STRG.73610.1	-13.1607	3.10284	6.48072e-05	1071.2	0	TPP58135.1 hypothetical protein FGIG_10326 [Fasciola gigantica]
STRG.25320.3	7.2979	-3.45485	7.84937e-05			STRG.10464.4	-13.2906	1.49649	3.33346e-05	809.7	2.1e-230	TPP56092.1 40S ribosomal protein RPS27 [Fasciola gigantica]
STRG.52449.1	7.28887	-4.15095	0.000221606			STRG.68309.4	-13.2926	2.46131	0.000394688	378.6	3.9e-101	TPP60353.1 Ubiquitin-conjugating enzyme E2 F [Fasciola gigantica]
STRG.1479.1	7.27981	-3.80126	0.000203547			STRG.27123.4	-13.3143	1.46445	0.000310393	1127.5	0	THD23296.1 hypothetical protein D915_005623 [Fasciola hepatica]
STRG.23528.1	7.27601	1.77071	1.97423e-07			STRG.56155.1	-13.325	6.10867	0.000987547	4410.5	0	THD25526.1 Serine:threonine protein kinase WNK1 [Fasciola hepatica]
STRG.10221.1	7.26565	2.55492	4.8703e-07			STRG.68645.2	-13.3313	3.80043	3.76064e-05	3469.1	0	THD25296.1 hypothetical protein D915_003728 [Fasciola hepatica]
STRG.19094.1	7.24851	-3.84758	2.24629e-05			STRG.75387.9	-13.3425	0.832706	0.000869356	1040	7.6e-300	THD24277.1 Friend leukemia integration 1 transcription factor [Fasciola hepatica]
STRG.13539.5	7.24518	-0.252962	1.61069e-05			STRG.67414.2	-13.4325	2.91661	0.000192407	2078.5	0	THD27098.1 Testis-expressed sequence 2 protein [Fasciola hepatica]
STRG.26029.1	7.22731	-4.16546	0.000821834			STRG.73231.1	-13.4603	5.27808	0.000419568	4064.2	0	THD26430.1 Acetyl-CoA carboxylase 2 [Fasciola hepatica]
STRG.47193.2	7.22653	-3.89921	0.000938595			STRG.7709.2	-13.5501	2.65196	0.000581002	454.1	9.1e-124	THD21416.1 Lysoplasmalogenase protein TMEM86A [Fasciola hepatica]
STRG.57967.1	7.22499	-3.95478	1.34777e-05			STRG.63490.4	-13.6158	1.8512	0.000496262	1818.5	0	THD19968.1 Ankyrin 23:unc44 [Fasciola hepatica]
STRG.56488.1	7.20927	-4.29722	0.000607183			STRG.63997.4	-13.7488	2.61656	0.00047374	739.6	1.5e-209	THD20116.1 Cysteine desulfurase NFS1 [Fasciola hepatica]
STRG.20441.2	7.20421	-1.97157	7.33897e-05			STRG.71576.5	-13.7647	2.53371	0.000816504	1317	0	THD23974.1 28S ribosomal protein S30 mitochondrial [Fasciola hepatica]
STRG.20821.1	7.177	-2.79451	4.37868e-06			STRG.8839.3	-13.771	4.18432	4.94614e-05	1305	0	THD28822.1 SH3 domain-binding protein 1 [Fasciola hepatica]
STRG.24799.1	7.15464	-3.50015	1.29515e-05			STRG.34957.2	-13.8705	4.2061	0.000488418	1090.5	0	TPP55817.1 TBC1 domain family member 15 [Fasciola gigantica]
STRG.68630.1	7.1362	-3.35591	0.000289031			STRG.68183.1	-14.3726	5.35857	0.000292572	2243.4	0	THD24068.1 hypothetical protein D915_005027 [Fasciola hepatica]
STRG.1488.1	7.12559	-3.85487	0.000198743			STRG.11160.1	-14.4831	3.54841	0.00094651	739.6	1.1e-208	KAA3673935.1 uncharacterized protein DEA37_0013997 [Paragonimus westermani]
STRG.72945.1	7.11209	-4.28365	8.32393e-05			STRG.18125.5	-14.489	5.34655	3.84253e-10	190.3	2.1e-44	AAA29142.1 gut antigen protein, partial [Fasciola hepatica]
STRG.67215.1	7.10389	-0.617447	1.14871e-06			STRG.7528.1	-14.5135	3.10585	0.000496385	1174.8	0	THD28477.1 hypothetical protein D915_000673 [Fasciola hepatica]
STRG.73958.1	7.08603	2.58379	0.000139166			STRG.72091.2	-14.5657	3.2083	0.000790579	857.8	5e-245	THD20658.1 Solute carrier family 2 facilitated glucose transporter member 3 [Fasciola hepatica]
STRG.7504.3	7.08379	-4.03606	4.26763e-05			STRG.61045.4	-14.6002	3.21519	0.000113581	1589.7	0	THD27704.1 putative malate dehydrogenase 1B [Fasciola hepatica]
STRG.77500.1	7.07448	-4.09353	4.85502e-05			STRG.74733.3	-14.682	10.6503	2.85788e-05	687.6	4.6e-194	ABQ95351.1 secreted cathepsin L2 [Fasciola hepatica]
STRG.846.1	7.06912	-4.2088	0.000233439			STRG.4574.1	-14.7733	5.67794	0.000540869	3149	0	THD24386.1 hypothetical protein D915_004627 [Fasciola hepatica]
STRG.71724.1	7.06729	3.43437	5.98257e-09			STRG.60692.5	-14.8821	4.04296	0.000932052	3591.2	0	THD24621.1 Ankyrin-2 [Fasciola hepatica]
STRG.75099.1	7.06548	-2.39092	7.95274e-08			STRG.24562.4	-15.2311	2.67124	0.000921454	875.9	1.4e-250	THD19229.1 Hexosyltransferase [Fasciola hepatica]
STRG.28021.1	7.04644	-2.10976	1.58251e-07			STRG.51584.3	-15.4993	3.01492	0.000873828	3393.2	0	THD27322.1 Pcd6 interacting protein [Fasciola hepatica]
STRG.49835.1	7.04133	-4.05738	0.000393773			STRG.29113.3	-15.7478	5.25015	1.7341e-06	915.2	6.8e-262	THD20230.1 RalBP1-associated Eps domain-containing protein 1 [Fasciola hepatica]
STRG.19247.1	7.02917	-3.91354	2.29612e-05			STRG.53410.3	-16.6245	4.4319	2.64257e-06	1908.3	0	THD27603.1 hypothetical protein D915_001579 [Fasciola hepatica]
STRG.26312.2	6.96889	-4.27139	1.48949e-05			STRG.63484.4	-16.9549	6.1589	2.4355e-05	527.3	7.6e-146	THD28653.1 hypothetical protein D915_000531 [Fasciola hepatica]
STRG.5689.1	6.91526	0.933806	8.26149e-09			STRG.37037.2	-17.2753	4.71734	7.16564e-05	1942.5	0	THD25663.1 hypothetical protein D915_003407 [Fasciola hepatica]
STRG.721.1	6.89904	0.30046	4.07468e-05			STRG.48593.2	-17.4463	7.2684	1.48961e-06	1946.4	0	THD24978.1 Protein Srpk2 [Fasciola hepatica]
STRG.34223.2	6.87691	-0.15438	1.69543e-06
STRG.64449.3	6.84556	-2.03509	0.000543043			nej24h --> Juv21d [1291 DE transcripts; 34.8% upregulated]
STRG.73300.1	6.82026	-1.30094	3.02567e-06			transcript_id	logFC	logCPM	PValue	bitscore	evalue	description
STRG.47575.2	6.81994	-0.460103	2.72239e-06			STRG.74733.3	23.2888	10.6503	1.05574e-08	687.6	4.6e-194	ABQ95351.1 secreted cathepsin L2 [Fasciola hepatica]
STRG.77274.1	6.8187	-2.60144	6.11092e-05			STRG.72746.1	21.0827	8.61437	5.31157e-06	643.7	2.5e-180	THD23519.1 Collagen alpha chain [Fasciola hepatica]
STRG.20251.1	6.81665	-1.43361	1.3025e-07			STRG.5590.1	18.4376	5.91519	7.15634e-06	1258	0	THD27333.1 Gynecophoral canal protein [Fasciola hepatica]
STRG.36682.1	6.77813	-1.91501	2.50992e-05			STRG.48593.2	18.4233	7.2684	6.01515e-07	1946.4	0	THD24978.1 Protein Srpk2 [Fasciola hepatica]
STRG.60872.1	6.77215	-4.15777	0.000695358			STRG.61277.1	18.35	7.24442	2.13673e-06	1100.5	0	VDP88572.1 unnamed protein product [Echinostoma caproni]
STRG.25665.1	6.74535	-3.5039	1.34653e-07			STRG.2590.1	18.2004	5.75877	0.00010186	6438.6	0	THD27725.1 hypothetical protein D915_001414 [Fasciola hepatica]
STRG.25061.1	6.71625	-4.40501	0.000410688			STRG.7168.1	18.0345	6.70284	4.51551e-10	9193.2	0	TPP60929.1 Dynein heavy chain 1 cytosolic [Fasciola gigantica]
STRG.44744.2	6.67651	-4.08321	0.000842654			STRG.63484.4	17.9791	6.1589	1.14303e-05	527.3	7.6e-146	THD28653.1 hypothetical protein D915_000531 [Fasciola hepatica]
STRG.68599.1	6.67066	-4.31711	0.000174881			STRG.61936.1	17.8866	6.10497	2.43304e-07	6032.6	0	THD26974.1 Ryanodine receptor 44F [Fasciola hepatica]
STRG.14825.1	6.65005	-3.56995	2.31708e-05			STRG.60425.2	17.8258	6.07822	0.00020813	2365.9	0	THD21648.1 Multidrug resistance protein 2 [Fasciola hepatica]
STRG.22004.1	6.61686	-3.52377	1.54209e-06			STRG.47876.1	17.3301	5.21321	4.42053e-05	166.4	5.4e-37	TPP63215.1 hypothetical protein FGIG_08441 [Fasciola gigantica]
STRG.11815.1	6.61577	-2.44362	0.000533619			STRG.64152.2	17.2527	4.77772	3.4715e-10	5400.9	0	THD27865.1 Low-density lipoprotein receptor (Ldl) [Fasciola hepatica]
STRG.10380.1	6.52376	-2.25526	2.31059e-06			STRG.56155.1	17.1673	6.10867	7.73853e-05	4410.5	0	THD25526.1 Serine:threonine protein kinase WNK1 [Fasciola hepatica]
STRG.32460.1	6.50319	3.14378	2.31239e-06			STRG.73231.1	17.0794	5.27808	2.84346e-05	4064.2	0	THD26430.1 Acetyl-CoA carboxylase 2 [Fasciola hepatica]
STRG.49564.1	6.48366	-0.840614	5.6508e-07			STRG.4574.1	17.0687	5.67794	0.000129816	3149	0	THD24386.1 hypothetical protein D915_004627 [Fasciola hepatica]
STRG.58201.1	6.47165	-4.37703	0.000219753			STRG.37467.1	17.0078	5.71614	8.05989e-09	3512.6	0	TPP66067.1 Terminal uridylyltransferase 7 [Fasciola gigantica]
STRG.61907.9	6.45314	-3.801	9.97145e-05			STRG.52742.4	16.8022	5.00082	0.00096385	532.3	3.9e-147	THD24825.1 hypothetical protein D915_004323 [Fasciola hepatica]
STRG.69764.1	6.37847	1.17286	1.36784e-05			STRG.3676.3	16.7971	5.04394	6.04866e-06	1801.2	0	TPP55901.1 Symplekin [Fasciola gigantica]
STRG.45943.1	6.37843	-0.852793	1.0579e-05			STRG.14905.3	16.7871	4.08911	0.000324861	7434.7	0	THD25917.1 Laminin subunit alpha-1 [Fasciola hepatica]
STRG.1710.3	6.37813	-3.18267	8.72696e-06			STRG.47606.1	16.6209	4.57797	1.15078e-05	1781.5	0	THD28983.1 Multiple epidermal growth factor domains protein 6 [Fasciola hepatica]
STRG.27973.3	6.36275	2.19452	3.80786e-07			STRG.22144.1	16.5818	4.91873	5.45803e-05	14380.6	0	THD26982.1 E3 ubiquitin-protein ligase UBR4 [Fasciola hepatica]
STRG.69982.1	6.35874	-3.87804	0.000272129			STRG.7076.1	16.5418	4.24243	1.27278e-05	2538.1	0	THD27600.1 PDZ domain-containing protein 4 [Fasciola hepatica]
STRG.14208.2	6.24731	0.933144	9.77543e-06			STRG.9535.4	16.5137	4.05205	5.5126e-05	824.7	1.1e-234	TPP60120.1 Serine/threonine-protein phosphatase [Fasciola gigantica]
STRG.26151.1	6.21577	-2.29407	9.22262e-07			STRG.12294.1	16.492	5.74543	6.24937e-05	5725.2	0	TPP60847.1 Piezo-type mechanosensitive ion channel component [Fasciola gigantica]
STRG.65612.1	6.21253	-4.24733	0.000115108			STRG.51507.5	16.3935	4.22707	8.6309e-05	1109.7	0	TPP67487.1 Sec1 family domain-containing protein 1 isoform a [Fasciola gigantica]
STRG.27694.1	6.19963	-3.11975	4.65802e-06			STRG.23940.3	16.3933	4.40286	5.35631e-09	2667.9	0	THD28331.1 Cell adhesion molecule [Fasciola hepatica]
STRG.22124.2	6.18914	1.98209	6.3305e-06			STRG.18331.4	16.3676	5.23122	0.000498989	3734.5	0	THD28329.1 hypothetical protein D915_000366 [Fasciola hepatica]
STRG.77747.1	6.13966	-4.08996	7.95614e-05			STRG.29500.6	16.3247	5.14667	7.33212e-05	773.5	7.6e-220	THD21074.1 Severin [Fasciola hepatica]
STRG.883.1	5.94308	-2.50457	0.000146377			STRG.68183.1	16.3161	5.35857	7.45056e-05	2243.4	0	THD24068.1 hypothetical protein D915_005027 [Fasciola hepatica]
STRG.78627.1	5.90262	-1.41715	4.79823e-05			STRG.29985.2	16.2816	4.98268	3.85636e-06	469.5	1.5e-128	TPP60789.1 hypothetical protein FGIG_11812 [Fasciola gigantica]
STRG.69477.1	5.89253	-2.77603	0.000956943			STRG.2781.1	16.2458	4.84721	0.000120592	8987.1	0	THD27347.1 Dystrophin [Fasciola hepatica]
STRG.64689.2	5.86451	-1.4196	0.000107759			STRG.74733.4	16.242	7.50361	1.0515e-11	497.3	5.4e-137	ABQ95351.1 secreted cathepsin L2 [Fasciola hepatica]
STRG.69819.1	5.85984	3.64381	4.01771e-07			STRG.39429.1	16.2347	4.51604	0.000219428	3365.9	0	THD27717.1 putative uncharacterized protein PK [Fasciola hepatica]
STRG.33.5	5.84165	0.655509	0.000193189			STRG.37312.1	16.2067	3.98023	0.000998145	845.1	4.8e-241	TPP66385.1 26S proteasome non-ATPase regulatory subunit [Fasciola gigantica]
STRG.49963.5	5.76291	1.64228	1.62155e-06			STRG.35010.4	16.1905	3.75355	7.61276e-05	2580.1	0	THD27834.1 Band 4.1 protein 2 [Fasciola hepatica]
STRG.76094.1	5.75387	-1.88321	5.57068e-05			STRG.60692.2	16.1691	4.57746	0.000296335	3598.9	0	THD24621.1 Ankyrin-2 [Fasciola hepatica]
STRG.19245.1	5.73278	-2.53642	4.34186e-06			STRG.62330.1	16.0934	3.79164	0.000119207	1206.8	0	THD28854.1 RNA binding motif single stranded interacting [Fasciola hepatica]
STRG.33395.1	5.71061	-0.110447	3.98405e-05			STRG.38651.6	16.0713	7.98625	9.41175e-08	674.9	2.5e-190	CCA61803.1 cathepsin protein CatL1-MM3p, partial [Fasciola hepatica]
STRG.32668.1	5.66963	-3.14726	0.000444334			STRG.30328.1	16.068	4.07596	8.49471e-05	794.7	4.3e-226	THD28496.1 Alpha-taxilin [Fasciola hepatica]
STRG.36665.1	5.61366	-1.68077	1.55102e-05			STRG.8177.2	16.0571	3.8423	0.000114504	562.4	2.9e-156	THD26929.1 Nuclear migration protein nudC [Fasciola hepatica]
STRG.64755.1	5.60936	-3.19281	0.000160443			STRG.14905.6	16.0345	3.51469	0.000509944	6533.4	0	THD25917.1 Laminin subunit alpha-1 [Fasciola hepatica]
STRG.22118.1	5.57844	-2.28416	0.000305239			STRG.7230.3	15.9948	4.24609	2.80799e-05	2472.6	0	THD21068.1 Condensin complex subunit 1 [Fasciola hepatica]
STRG.61519.1	5.51096	1.56753	1.37047e-05			STRG.21741.1	15.9944	3.6744	9.13266e-09	715.7	1.5e-202	THD23375.1 Cathepsin L cysteine proteinase [Fasciola hepatica]
STRG.14626.1	5.50702	-0.516929	1.16255e-05			STRG.75190.1	15.916	3.60853	0.000102416	1103.6	0	THD23323.1 Delta protein [Fasciola hepatica]
STRG.39969.1	5.44785	-2.50385	0.000916608			STRG.57272.2	15.9127	4.99763	7.47736e-05	2473.4	0	THD24744.1 hypothetical protein D915_004413 [Fasciola hepatica]
STRG.68951.3	5.43304	-2.71086	0.000107001			STRG.15823.2	15.9116	4.27802	0.000136209	3150.1	0	THD25957.1 Multidrug resistance-associated protein 4 [Fasciola hepatica]
STRG.54758.1	5.42629	-3.76221	3.14305e-05			STRG.22819.1	15.885	3.54643	0.000156934	5065.7	0	THD26538.1 hypothetical protein D915_002575 [Fasciola hepatica]
STRG.37791.1	5.42391	-3.53059	2.83807e-06			STRG.69417.3	15.8717	4.02629	7.07336e-09	2540.8	0	TPP39694.1 Protein flightless-1 [Fasciola gigantica]
STRG.62687.1	5.39488	-2.19309	0.000539382			STRG.27653.1	15.7993	3.30242	6.40945e-05	328.6	3.9e-86	THD20965.1 hypothetical protein D915_008169 [Fasciola hepatica]
STRG.9497.1	5.39106	-3.24388	4.44347e-05			STRG.20498.2	15.7953	4.04226	4.735e-05	3036.9	0	THD28804.1 hypothetical protein D915_000334 [Fasciola hepatica]
STRG.78448.1	5.38993	-3.06069	1.73306e-05			STRG.55937.4	15.7913	3.38141	2.04081e-05	388.7	3.7e-104	P31671.3 RecName: Full=Glutathione S-transferase class-mu 26 kDa isozyme 7; Short=GST7; AltName: Full=Fh7
STRG.18418.1	5.27273	-1.0114	8.32225e-05			STRG.10825.2	15.5867	3.78895	9.42282e-05	1604.7	0	TPP62887.1 GYF domain containing protein [Fasciola gigantica]
STRG.34230.1	5.26331	-1.26775	0.000103548			STRG.33313.7	15.5361	4.0703	0.000132879	2481.1	0	THD26551.1 Nuclear receptor subfamily 5 group A member 2 [Fasciola hepatica]
STRG.8094.1	5.25644	-0.172362	0.000217349			STRG.20804.1	15.5096	3.39868	0.000126143	833.2	1.3e-237	THD18264.1 Ubiquitin-associated and SH3 domain-containing protein B [Fasciola hepatica]
STRG.33995.1	5.23508	-3.86464	9.45927e-06			STRG.18125.5	15.4995	5.34655	4.40438e-11	190.3	2.1e-44	AAA29142.1 gut antigen protein, partial [Fasciola hepatica]
STRG.75783.1	5.22747	-2.8902	2.40629e-06			STRG.59433.1	15.4871	3.50579	0.000122791	1003.4	4.2e-289	THD26395.1 Mannose-6-phosphate isomerase [Fasciola hepatica]
STRG.69253.11	5.207	-2.06236	0.000873748			STRG.29113.3	15.4704	5.25015	2.38437e-06	915.2	6.8e-262	THD20230.1 RalBP1-associated Eps domain-containing protein 1 [Fasciola hepatica]
STRG.4155.1	5.16545	-2.94087	0.000899932			STRG.60692.5	15.4107	4.04296	0.000713236	3591.2	0	THD24621.1 Ankyrin-2 [Fasciola hepatica]
STRG.36529.1	5.15429	-2.84054	9.53446e-05			STRG.5590.6	15.3819	3.16329	2.73958e-05	803.5	9.8e-229	THD27333.1 Gynecophoral canal protein [Fasciola hepatica]
STRG.14462.1	5.12102	-3.42433	0.000382188			STRG.16327.4	15.344	3.15452	3.03713e-08	468.4	7.5e-128	THD24370.1 hypothetical protein D915_004622 [Fasciola hepatica]
STRG.19244.1	5.11127	-3.49683	0.000194295			STRG.44844.1	15.3069	3.88161	1.31752e-06	2201.4	0	THD19877.1 hypothetical protein D915_009468 [Fasciola hepatica]
STRG.79550.1	5.07726	2.94026	1.01972e-06			STRG.10464.6	15.2992	3.0692	0.000118378	1185.6	0	TPP56092.1 40S ribosomal protein RPS27 [Fasciola gigantica]
STRG.14473.1	5.03884	-1.19622	0.000556641			STRG.3731.1	15.2894	4.08444	0.000147132	2934.4	0	TPP61438.1 hypothetical protein FGIG_02182 [Fasciola gigantica]
STRG.20093.1	5.03011	-1.45246	7.81319e-05			STRG.15377.1	15.2745	2.932	0.000266099	2728	0	THD27798.1 Tyrosine protein kinase pr2 [Fasciola hepatica]
STRG.22083.1	5.00992	-3.57743	0.000323122			STRG.29224.2	15.2397	2.71595	1.8911e-05	1860.1	0	TPP59687.1 Protein tyrosine phosphatase receptor type B [Fasciola gigantica]
STRG.5385.1	5.00001	-3.17004	0.00038086			STRG.43992.1	15.2373	3.33931	2.89561e-07	1709.9	0	THD22919.1 hypothetical protein D915_006111 [Fasciola hepatica]
STRG.7305.2	4.99098	-0.852762	3.80315e-05			STRG.44263.1	15.2329	2.65599	0.000479506	457.6	4.6e-125	THD25756.1 hypothetical protein D915_003436 [Fasciola hepatica]
STRG.73970.1	4.93073	-1.9441	2.71504e-05			STRG.72185.2	15.2317	3.64921	0.000785158	5415.9	0	THD28389.1 Protein dopey-1 like protein [Fasciola hepatica]
STRG.76613.1	4.91732	-2.86173	0.000329725			STRG.10464.3	15.2089	3.50453	0.00071533	809.7	3.1e-230	TPP56092.1 40S ribosomal protein RPS27 [Fasciola gigantica]
STRG.38372.1	4.86196	-3.10189	3.12414e-05			STRG.21395.2	15.1921	2.63287	0.000234796	104.8	1e-18	VDP94291.1 unnamed protein product [Echinostoma caproni]
STRG.76612.1	4.81845	1.39801	1.95374e-05			STRG.66355.1	15.1692	3.13764	0.000146454	358.6	4.8e-95	KAA0195069.1 transmembrane protein pft27 [Fasciolopsis buski]
STRG.32518.1	4.81833	-3.26096	0.000169689			STRG.11933.1	15.1402	2.90943	0.000153465	846.3	1.2e-241	THD23303.1 Asparaginyl-tRNA synthetase [Fasciola hepatica]
STRG.18084.3	4.79124	-0.985809	6.11404e-05			STRG.38760.1	15.1398	3.7379	0.000748891	893.6	6e-256	THD28726.1 hypothetical protein D915_000423 [Fasciola hepatica]
STRG.20683.2	4.74884	3.36244	0.000347915			STRG.42759.2	15.135	2.63965	0.000145647	3126.7	0	THD25433.1 RPGF2 [Fasciola hepatica]
STRG.44894.1	4.74012	1.74721	0.000405499			STRG.61400.4	15.1327	2.8567	0.000192062	1833.9	0	THD28200.1 Anoctamin [Fasciola hepatica]
STRG.29846.2	4.72004	-0.164823	0.000605648			STRG.1507.3	15.1318	3.9628	0.000762839	2230.7	0	TPP64050.1 putative phosphorylase b kinase regulatory subunit alpha [Fasciola gigantica]
STRG.52391.1	4.70992	-3.09099	0.000269555			STRG.8839.3	15.1161	4.18432	1.40776e-05	1305	0	THD28822.1 SH3 domain-binding protein 1 [Fasciola hepatica]
STRG.44765.1	4.69554	-1.6606	8.98515e-05			STRG.3165.1	15.0916	3.44084	1.91957e-06	1507.7	0	THD25606.1 hypothetical protein D915_003484 [Fasciola hepatica]
STRG.2675.1	4.67621	0.306446	1.65162e-05			STRG.31282.1	15.0774	2.72109	1.36707e-06	2008	0	THD28950.1 Cell adhesion molecule [Fasciola hepatica]
STRG.37374.4	4.66504	-1.92017	0.000320168			STRG.28937.1	15.0501	3.10045	3.41817e-06	2177.9	0	KAA0196867.1 hypothetical protein FBUS_07810 [Fasciolopsis buski]
STRG.22131.1	4.64593	-1.60893	0.00051051			STRG.6683.1	15.0254	3.24014	0.000153195	962.2	1.2e-276	THD26653.1 hypothetical protein D915_002689 [Fasciola hepatica]
STRG.73954.4	4.62961	-1.83612	0.000887094			STRG.17453.3	14.98	3.40605	0.0007841	3178.7	0	THD20358.1 hypothetical protein D915_008969 [Fasciola hepatica]
STRG.80680.2	4.52184	-2.7171	0.000844718			STRG.17253.1	14.9783	2.85975	9.47415e-06	1028.1	3.5e-296	THD28298.1 Dystrophia myotonica WD repeat-containing protein [Fasciola hepatica]
STRG.71291.1	4.52039	-0.715365	0.000627028			STRG.2127.1	14.9734	2.90102	0.000166411	439.9	1e-119	TPP60507.1 NEFA-interacting nuclear protein NIP30 [Fasciola gigantica]
STRG.37157.1	4.41975	-2.50888	0.000998169			STRG.9775.2	14.969	3.25806	0.000163058	1887.1	0	THD25832.1 Ras associated and pleckstrin y [Fasciola hepatica]
STRG.11759.1	4.35465	2.13484	3.7349e-05			STRG.63732.3	14.9357	2.71876	1.09786e-05	2140.2	0	THD26532.1 hypothetical protein D915_002467 [Fasciola hepatica]
STRG.48820.1	4.3503	-2.15465	0.000104862			STRG.35633.3	14.9336	2.72928	0.000191459	1493.8	0	THD25612.1 Cullin 5 [Fasciola hepatica]
STRG.21427.1	4.3408	-2.25753	0.000298548			STRG.25607.2	14.9301	4.07278	0.000187587	1972.2	0	TPP63609.1 Multidrug resistance protein 1, partial [Fasciola gigantica]
STRG.44215.1	4.33727	-2.18103	0.000467341			STRG.5349.1	14.9107	2.8151	0.000190985	2191.8	0	THD25319.1 RING finger protein [Fasciola hepatica]
STRG.15668.1	4.29007	-2.13452	0.000255313			STRG.23823.7	14.899	2.74952	0.000101635	478.4	1.3e-130	TPP56289.1 hypothetical protein FGIG_04372 [Fasciola gigantica]
STRG.11337.1	4.27673	-2.22134	0.000847005			STRG.37981.1	14.8286	3.34717	0.00098212	3055.8	0	THD24259.1 hypothetical protein D915_004971 [Fasciola hepatica]
STRG.57349.2	4.26303	-2.26195	0.000300127			STRG.1460.1	14.8239	2.68375	0.000255851	788.5	4.8e-224	THD18314.1 Estrone sulfotransferase [Fasciola hepatica]
STRG.71916.1	4.15549	-1.80344	9.86518e-05			STRG.45545.2	14.7908	2.36939	0.000284708	4215.2	0	THD24921.1 28S ribosomal protein S5 mitochondrial [Fasciola hepatica]
STRG.32809.1	4.1213	-2.06237	0.000360858			STRG.11160.1	14.7856	3.54841	0.00082056	739.6	1.1e-208	KAA3673935.1 uncharacterized protein DEA37_0013997 [Paragonimus westermani]
STRG.27668.1	4.06827	-3.81098	0.000373331			STRG.48200.2	14.7775	3.65397	0.000182884	7083.4	0	THD27837.1 hypothetical protein D915_001223 [Fasciola hepatica]
STRG.74769.1	4.06127	-3.87887	0.000791901			STRG.18725.1	14.7647	2.65794	0.000284415	2211.8	0	THD22438.1 Suppressor-of-rudimentary dihydropyrimidine dehydrogenase mutant [Fasciola hepatica]
STRG.12.1	4.06116	3.58204	0.000186249			STRG.48763.3	14.6889	2.72712	0.000837151	363.2	1.7e-96	THD26349.1 PIH1 domain-containing protein 1 [Fasciola hepatica]
STRG.69475.1	4.00467	-0.946317	0.000216767			STRG.30416.1	14.6419	2.51433	0.000202955	470.3	9.5e-129	THD28456.1 putative cytochrome oxid [Fasciola hepatica]
STRG.76626.1	3.98315	-3.65187	0.000802402			STRG.9164.1	14.6399	2.30333	1.60708e-07	324.3	4.1e-85	AMP43489.1 DM9-2 [Fasciola gigantica]
STRG.2424.1	3.94147	-1.72848	0.000430704			STRG.50612.3	14.5965	2.47394	0.000736099	800.4	1.8e-227	THD25379.1 Histone-lysine N-methyltransferase [Fasciola hepatica]
STRG.3249.3	3.91635	1.56556	0.00037701			STRG.18653.1	14.5719	1.8848	2.02453e-07	3848.5	0	THD26109.1 Transient receptor potential cation channel subfamily M member 3 [Fasciola hepatica]
STRG.79324.1	3.90881	-1.66722	0.000629643			STRG.68645.2	14.5613	3.80043	1.08183e-05	3469.1	0	THD25296.1 hypothetical protein D915_003728 [Fasciola hepatica]
STRG.76035.1	3.82105	-2.73423	0.000472185			STRG.648.1	14.5042	2.42826	1.55826e-07	760.8	7.6e-216	THD25033.1 hypothetical protein D915_004092 [Fasciola hepatica]
STRG.19532.1	3.73522	1.47351	0.00021557			STRG.42120.2	14.4702	3.79905	2.19545e-05	2996.1	0	THD24999.1 Mitogen-activated protein kinase kinase kinase 15 [Fasciola hepatica]
STRG.80615.1	3.66233	-3.90147	0.000305556			STRG.3163.1	14.4515	2.55526	0.000323514	389	5e-104	TPP63215.1 hypothetical protein FGIG_08441 [Fasciola gigantica]
STRG.71421.1	3.61312	-1.81458	0.000431166			STRG.33425.1	14.4476	2.90661	0.000129126	2730.7	0	VDP69478.1 unnamed protein product [Echinostoma caproni]
STRG.13535.1	3.57479	-1.73238	0.000940871			STRG.41138.7	14.4343	2.19151	0.000502634	1792.7	0	THD23044.1 hypothetical protein D915_005690 [Fasciola hepatica]
STRG.52957.1	3.5111	-0.811266	0.000589038			STRG.49352.1	14.4207	3.12242	1.80859e-06	3741.8	0	THD25749.1 Protein ect2 [Fasciola hepatica]
STRG.48115.1	3.49933	-3.40584	0.000669025			STRG.21283.1	14.4116	2.07552	0.000979763	1892.1	0	THD21047.1 Protein salvador 1 [Fasciola hepatica]
STRG.10436.1	3.49097	-3.32799	0.000971346			STRG.15769.1	14.3977	2.66556	1.32234e-07	3307.3	0	THD26742.1 Receptor-type tyrosine-protein phosphatase F [Fasciola hepatica]
STRG.39322.1	3.44164	-3.10445	0.000930225			STRG.10489.1	14.3096	3.57459	0.000965462	1273.5	0	THD26260.1 Palmitoyltransferase [Fasciola hepatica]
STRG.4084.1	3.16609	1.89076	0.000702789			STRG.76406.3	14.2876	2.19453	2.02676e-05	195.3	1.6e-45	TPP62016.1 hypothetical protein FGIG_01672 [Fasciola gigantica]
STRG.19068.2	2.99658	5.99604	0.000700951			STRG.61045.4	14.2677	3.21519	0.000152562	1589.7	0	THD27704.1 putative malate dehydrogenase 1B [Fasciola hepatica]
STRG.6268.1	2.99602	-1.97897	0.0009299			STRG.48932.2	14.2615	2.80827	8.31378e-05	3495.3	0	THD27935.1 Transient receptor potential cation channel subfamily M member 2 [Fasciola hepatica]
STRG.57817.1	-3.72222	-2.64647	0.000236523			STRG.17687.1	14.2597	2.02125	0.000963098	1595.9	0	THD28319.1 Otopetrin [Fasciola hepatica]
STRG.65034.1	-3.7322	2.16893	0.000741506			STRG.10930.2	14.2566	2.58219	2.29975e-07	2440.6	0	THD24841.1 hypothetical protein D915_004037 [Fasciola hepatica]
STRG.60526.1	-3.89029	-2.02758	0.000678515			STRG.9943.1	14.2509	2.36324	0.000300644	753.8	8.1e-214	THD24829.1 Adenylyl cyclase-associated protein [Fasciola hepatica]
STRG.81053.1	-3.89179	-2.95104	0.000880449			STRG.73610.1	14.1989	3.10284	2.37783e-05	1071.2	0	TPP58135.1 hypothetical protein FGIG_10326 [Fasciola gigantica]
STRG.18448.1	-3.91759	1.97837	0.000534255			STRG.75502.1	14.1517	2.18875	0.000521532	2780	0	THD27323.1 Nuclear hormone receptor HR96 [Fasciola hepatica]
STRG.58896.1	-4.13173	-0.458211	0.000613034			STRG.34957.2	14.1211	4.2061	0.000423648	1090.5	0	TPP55817.1 TBC1 domain family member 15 [Fasciola gigantica]
STRG.29411.1	-4.13637	-2.12765	0.000382782			STRG.67414.2	14.1073	2.91661	0.000112428	2078.5	0	THD27098.1 Testis-expressed sequence 2 protein [Fasciola hepatica]
STRG.37107.1	-4.1679	-0.60244	0.000551679			STRG.18445.2	14.0974	2.16704	0.0003231	1384.4	0	THD20815.1 Set1:ash2 histone methyltransferase complex [Fasciola hepatica]
STRG.23908.1	-4.20765	-1.75092	0.00039229			STRG.18613.1	14.0581	1.71297	4.71838e-05	164.5	3.2e-36	XP_009165367.1 hypothetical protein T265_02778 [Opisthorchis viverrini]
STRG.79404.1	-4.20923	-1.3852	0.00037666			STRG.6254.1	14.0515	1.51338	0.000140689	1784.2	0	THD24523.1 hypothetical protein D915_004670 [Fasciola hepatica]
STRG.1249.3	-4.25625	1.49623	0.000600479			STRG.74733.5	14.0073	11.815	3.21377e-08	672.5	2.2e-189	ABQ95351.1 secreted cathepsin L2 [Fasciola hepatica]
STRG.74768.1	-4.266	-1.62531	0.000970795			STRG.42120.3	13.9829	3.51854	9.01683e-05	1400.6	0	TPP61330.1 Mitogen-activated protein kinase kinase kinase 15 [Fasciola gigantica]
STRG.12552.1	-4.27062	-0.744256	0.000139313			STRG.10930.4	13.9615	2.0594	0.000275562	2439.5	0	THD24841.1 hypothetical protein D915_004037 [Fasciola hepatica]
STRG.8693.1	-4.34073	-1.03185	0.000542405			STRG.10930.6	13.9593	1.45264	1.21002e-05	1551.2	0	THD24841.1 hypothetical protein D915_004037 [Fasciola hepatica]
STRG.64092.1	-4.4941	-2.11191	0.000257251			STRG.52282.3	13.9519	1.73236	0.000437077	466.8	7.7e-128	THD25454.1 putative 28S ribosomal protein S16 mitochondrial [Fasciola hepatica]
STRG.69258.1	-4.50779	-2.85228	0.000546046			STRG.65629.4	13.9285	2.06643	5.66821e-06	1285	0	THD18513.1 Geranylgeranyl transferase type-2 subunit alpha [Fasciola hepatica]
STRG.73065.1	-4.51068	-3.25378	0.000200696			STRG.18613.2	13.905	1.51067	0.000404055	164.5	3.1e-36	XP_009165367.1 hypothetical protein T265_02778 [Opisthorchis viverrini]
STRG.2189.1	-4.54591	-2.70185	5.5997e-05			STRG.48559.1	13.8757	1.26439	0.00045933	746.5	5.8e-212	THD23280.1 Serine/threonine-protein phosphatase [Fasciola hepatica]
STRG.78214.1	-4.57164	-2.16645	0.000831327			STRG.16735.1	13.8614	6.06455	2.61578e-07	3223	0	THD26973.1 Laminin subunit gamma [Fasciola hepatica]
STRG.67682.1	-4.60829	-3.82961	0.000689087			STRG.24174.2	13.8432	2.41172	0.000353836	2738.8	0	THD24642.1 CRE-DAPK-1 protein [Fasciola hepatica]
STRG.12841.1	-4.64489	-1.78615	0.000998475			STRG.3344.2	13.843	2.63922	0.000317962	681.8	1.3e-191	KAA3681223.1 protein phosphatase 1 regulatory subunit 16A [Paragonimus westermani]
STRG.1737.2	-4.64822	-1.55494	0.000867212			STRG.18923.2	13.8139	1.99993	0.000727904	572.8	1.1e-158	RJW62086.1 LINE-1 retrotransposable element ORF2 protein [Clonorchis sinensis]
STRG.23765.11	-4.69255	0.549631	0.000477972			STRG.38108.1	13.809	1.56891	7.35177e-07	324.3	5.8e-85	THD24865.1 hypothetical protein D915_004303 [Fasciola hepatica]
STRG.47053.4	-4.80722	-2.20828	0.000462114			STRG.57547.2	13.8073	1.47517	0.00053026	529.3	8.2e-146	GAA49140.1 transposon Ty3-G gap-Pol polyprotein [Clonorchis sinensis]
STRG.46833.1	-4.83874	0.688078	0.000388039			STRG.1871.1	13.8028	1.39461	0.000380922	451.1	4.4e-123	THD26883.1 hypothetical protein D915_002173 [Fasciola hepatica]
STRG.28681.1	-4.89778	-2.71563	0.000688586			STRG.29882.1	13.7587	2.20562	2.73444e-07	5205.6	0	THD27632.1 DNA polymerase epsilon subunit 1 [Fasciola hepatica]
STRG.70901.1	-4.93802	-3.21839	0.000621815			STRG.34877.3	13.7494	2.49044	7.4043e-07	2561.6	0	THD19996.1 hypothetical protein D915_009341 [Fasciola hepatica]
STRG.21151.1	-4.93809	-3.86221	0.00068195			STRG.33562.2	13.6745	2.19015	0.000141501	2350.1	0	TPP60571.1 hypothetical protein FGIG_03362 [Fasciola gigantica]
STRG.14778.1	-5.05249	-2.97174	0.000278582			STRG.5357.3	13.6522	1.78415	0.000400107	3047.7	0	THD21709.1 hypothetical protein D915_007216 [Fasciola hepatica]
STRG.49021.1	-5.0705	-2.10049	0.000353264			STRG.8734.1	13.6244	1.11708	0.000566982	2307.3	0	THD19052.1 Kinesin protein [Fasciola hepatica]
STRG.64592.1	-5.07292	-3.49715	0.000731476			STRG.15377.4	13.5907	1.9308	9.76873e-07	2696.8	0	THD27798.1 Tyrosine protein kinase pr2 [Fasciola hepatica]
STRG.71309.1	-5.08699	-1.33515	0.000807894			STRG.44730.2	13.563	2.8925	0.00055848	5129.3	0	THD22571.1 WD repeat and FYVE domain-containing protein 3 [Fasciola hepatica]
STRG.64154.1	-5.11704	-3.2415	0.000723904			STRG.26509.1	13.5378	1.87867	8.68722e-05	2150.2	0	THD28105.1 Histone deacetylase 6/10 [Fasciola hepatica]
STRG.40018.1	-5.11998	-2.01562	4.22827e-05			STRG.1728.3	13.5106	1.00414	0.000163728	53.1	0.0086	KAA0186486.1 hypothetical protein FBUS_00078 [Fasciolopsis buski]
STRG.42286.1	-5.19073	-3.06442	0.000235307			STRG.47775.8	13.5075	1.57874	7.23265e-05	564.3	2.3e-156	THD25101.1 putative Phosphatidylcholine transfer protein [Fasciola hepatica]
STRG.41117.2	-5.22999	-0.741009	0.000152272			STRG.37433.5	13.4709	2.09179	5.35888e-06	3328.1	0	THD27749.1 Protein kinase c eta type [Fasciola hepatica]
STRG.256.1	-5.29843	-2.33467	0.000811022			STRG.64395.5	13.4038	6.81779	1.2041e-06	314.7	3.5e-82	TPP67402.1 Epididymal secretory protein E1 [Fasciola gigantica]
STRG.32387.1	-5.30829	-1.19795	0.000100509			STRG.59220.6	13.4008	0.944029	0.000513295	563.5	3.3e-156	TPP66930.1 hypothetical protein FGIG_06176 [Fasciola gigantica]
STRG.73778.1	-5.37935	-1.66156	0.000322928			STRG.4428.4	13.3993	1.56767	6.30093e-05	2951.8	0	THD24944.1 hypothetical protein D915_004453 [Fasciola hepatica]
STRG.16608.1	-5.38289	-1.6493	0.000412727			STRG.70154.2	13.3638	2.00843	0.000601452	692.6	3.3e-195	THD19431.1 Pelota [Fasciola hepatica]
STRG.29359.1	-5.39067	-2.23117	0.000186461			STRG.33416.1	13.3583	1.64192	0.000136291	2470.7	0	THD25595.1 Centrosomal protein of 135 kDa [Fasciola hepatica]
STRG.63468.1	-5.39894	-2.781	0.000761156			STRG.73882.3	13.3533	1.45357	0.000736764	745.7	1.7e-211	THD24146.1 hypothetical protein D915_005068 [Fasciola hepatica]
STRG.58230.1	-5.40741	1.90907	1.14268e-05			STRG.10326.2	13.321	0.905121	1.20766e-06	895.6	1.4e-256	THD27743.1 Lipopolysaccharide choline phosphotransferase protein [Fasciola hepatica]
STRG.79015.1	-5.41943	1.41199	8.38771e-05			STRG.49845.4	13.3131	2.03802	6.31703e-05	2598.5	0	THD22928.1 Liprin-alpha-2 [Fasciola hepatica]
STRG.77214.1	-5.44428	-1.63981	4.84133e-05			STRG.52052.2	13.2738	1.8732	0.000871268	1313.5	0	THD28363.1 hypothetical protein D915_000828 [Fasciola hepatica]
STRG.24068.3	-5.47485	-1.82286	8.37484e-05			STRG.20642.1	13.2511	0.793201	1.64321e-05	742.3	1.2e-210	THD23365.1 hypothetical protein D915_005998 [Fasciola hepatica]
STRG.74162.1	-5.47741	-0.153657	0.000890971			STRG.59220.1	13.2272	1.11757	0.000147306	1169.5	0	TPP66930.1 hypothetical protein FGIG_06176 [Fasciola gigantica]
STRG.70789.1	-5.54423	0.23586	0.000538978			STRG.10987.3	13.2151	1.55476	0.000121125	939.5	2.6e-269	TPP45932.1 High voltage activated calcium channel beta [Fasciola gigantica]
STRG.79666.1	-5.55343	-1.01507	0.000831922			STRG.18846.1	13.2142	2.80062	0.000546689	416.8	9.7e-113	THD28835.1 Cystinosis nephropathic [Fasciola hepatica]
STRG.49025.1	-5.55534	1.29617	4.88151e-06			STRG.23492.1	13.2065	1.20854	0.000163967	2899	0	TPP64321.1 hypothetical protein FGIG_01780 [Fasciola gigantica]
STRG.69900.1	-5.55908	-3.28366	0.000357841			STRG.38651.4	13.1781	7.2894	2.28301e-08	675.6	1.6e-190	AAR99518.1 cathepsin L protein [Fasciola hepatica]
STRG.47262.1	-5.56025	-2.71555	0.000938418			STRG.24384.5	13.1496	1.44597	8.1212e-05	1125.5	0	THD24240.1 hypothetical protein D915_005187 [Fasciola hepatica]
STRG.61956.4	-5.56439	0.731009	0.000666031			STRG.66192.1	13.1343	1.26369	0.000820889	2999.9	0	THD24474.1 Nephrin [Fasciola hepatica]
STRG.28073.1	-5.61765	-2.45799	0.000636124			STRG.7709.2	13.089	2.65196	0.000834753	454.1	9.1e-124	THD21416.1 Lysoplasmalogenase protein TMEM86A [Fasciola hepatica]
STRG.69760.2	-5.65152	-2.63388	0.000101981			STRG.20117.6	12.9964	1.20402	7.45173e-06	213.8	4.6e-51	THD28798.1 hypothetical protein D915_000361 [Fasciola hepatica]
STRG.74165.1	-5.65678	-3.03923	0.000687861			STRG.68309.4	12.9959	2.46131	0.000512157	378.6	3.9e-101	TPP60353.1 Ubiquitin-conjugating enzyme E2 F [Fasciola gigantica]
STRG.57264.1	-5.65828	-2.34438	0.000119864			STRG.16032.6	12.9913	1.60594	0.00067384	447.6	2.4e-121	THD25928.1 6-phosphogluconolactonase/Glucosamine-6-phosphat e isomerase/deaminase [Fasciola hepatica]
STRG.33582.1	-5.78763	-1.5012	5.92158e-05			STRG.1542.1	12.9434	3.03842	5.47655e-07	755.4	1.7e-214	THD26561.1 DNA repair protein RAD51 like protein 3 [Fasciola hepatica]
STRG.53541.1	-5.79396	0.184982	8.28926e-06			STRG.41712.3	12.9319	1.25453	0.000547794	431.8	3.3e-116	TPP60604.1 Glutamyl-tRNA(Gln) amidotransferase subunit C mitochondrial [Fasciola gigantica]
STRG.50217.1	-5.9034	-2.74014	0.000868559			STRG.63745.1	12.9114	0.99566	2.59796e-05	61.2	2.8e-05	WP_133372317.1 hypothetical protein [Bacillus aciditolerans]
STRG.9083.1	-5.90718	7.51336	7.25897e-07			STRG.16952.3	12.8736	0.770427	0.000731274	416	3.2e-112	THD20789.1 Synaptosomal-associated protein [Fasciola hepatica]
STRG.3544.1	-5.9321	-1.70404	0.000798638			STRG.63997.4	12.8674	2.61656	0.000922808	739.6	1.5e-209	THD20116.1 Cysteine desulfurase NFS1 [Fasciola hepatica]
STRG.257.1	-5.97461	-0.268171	0.000481186			STRG.11355.1	12.8256	0.900043	2.58357e-05	447.2	7.8e-122	THD19101.1 Poly(U)-specific endoribonuclease-C [Fasciola hepatica]
STRG.10209.1	-5.98451	-1.74397	0.000428286			STRG.48829.3	12.8081	0.758624	4.86783e-07	817.8	4.1e-233	THD19876.1 DNA replication licensing factor mcm-5 [Fasciola hepatica]
STRG.74549.1	-6.04042	-0.803395	7.78772e-05			STRG.17994.4	12.7978	0.874604	0.000132084	376.7	1.5e-100	TPP66157.1 magnesium-dependent phosphatase 1 isoform X1 [Fasciola gigantica]
STRG.52593.1	-6.04191	-1.0293	0.000279904			STRG.31102.1	12.772	0.266981	0.000732117	1212.6	0	THD25675.1 hypothetical protein D915_003512 [Fasciola hepatica]
STRG.78883.1	-6.13599	-0.250696	0.000165889			STRG.42707.1	12.7596	1.02058	5.55534e-06	502.7	1.5e-138	THD23716.1 hypothetical protein D915_005498 [Fasciola hepatica]
STRG.67090.1	-6.15176	-2.50653	0.000442631			STRG.32009.1	12.7343	1.03638	3.26612e-06	1385.2	0	TPP60896.1 Beta-galactosidase [Fasciola gigantica]
STRG.56459.1	-6.20496	-1.17387	0.000745962			STRG.57549.1	12.7326	3.19387	0.000196435	2043.5	0	THD21310.1 hypothetical protein D915_007896 [Fasciola hepatica]
STRG.49020.1	-6.21767	-2.30354	0.000273835			STRG.5652.2	12.7208	1.39707	0.000237083	430.3	1.2e-115	TPP59539.1 Adipose triglyceride lipase [Fasciola gigantica]
STRG.78466.1	-6.2209	-1.57517	0.000689222			STRG.73797.5	12.7207	0.904904	0.000635974	438	1.1e-118	TPP60387.1 hypothetical protein FGIG_09595 [Fasciola gigantica]
STRG.38379.1	-6.289	-1.68128	0.000229099			STRG.7526.2	12.6924	0.335614	0.000518505	968.8	1.2e-278	THD28476.1 Sperm-associated antigen 6 [Fasciola hepatica]
STRG.18492.1	-6.32185	-1.53078	5.44134e-05			STRG.4319.3	12.6566	0.32237	1.05665e-05	3286.5	0	THD28906.1 hypothetical protein D915_000263 [Fasciola hepatica]
STRG.80317.1	-6.37426	-1.8773	0.000381343			STRG.73882.2	12.6432	0.858222	0.000286171	838.2	2.2e-239	THD24146.1 hypothetical protein D915_005068 [Fasciola hepatica]
STRG.20723.1	-6.37618	-4.61173	0.000833653			STRG.58207.1	12.641	0.672581	3.75084e-05	632.1	5.8e-177	TPP59126.1 Gag-Pol polyprotein [Fasciola gigantica]
STRG.78092.1	-6.37833	-4.76078	0.00063683			STRG.27991.1	12.6012	0.493127	0.000856409	1738	0	THD23966.1 WD repeat-containing protein 78 [Fasciola hepatica]
STRG.2904.1	-6.37856	-2.61986	0.000520401			STRG.41903.1	12.6005	0.914558	0.00038123	1794.6	0	THD24650.1 hypothetical protein D915_004742 [Fasciola hepatica]
STRG.48632.1	-6.38028	0.837966	6.6577e-06			STRG.14043.3	12.584	1.78509	5.47781e-05	842.4	3.1e-240	THD21318.1 Patched domain-containing protein 3 [Fasciola hepatica]
STRG.18960.1	-6.46243	-2.35643	3.85365e-05			STRG.48157.4	12.5614	0.673572	0.000197007	548.1	1.4e-151	THD25650.1 Glucosamine-6-phosphate isomerase [Fasciola hepatica]
STRG.78322.1	-6.51094	-4.45163	0.000563291			STRG.30162.1	12.49	0.687632	0.000167358	1082.4	0	THD18330.1 hypothetical protein D915_009177 [Fasciola hepatica]
STRG.33686.1	-6.51825	-2.89296	0.000696286			STRG.25107.6	12.4166	1.83709	0.000174495	1006.9	2.7e-289	THD21211.1 Leishmanolysin peptidase [Fasciola hepatica]
STRG.52598.1	-6.52813	-2.6791	0.000106387			STRG.44567.3	12.4098	3.73112	0.00018506	1331.6	0	THD26433.1 hypothetical protein D915_002869 [Fasciola hepatica]
STRG.55671.1	-6.57676	-0.98661	0.000154129			STRG.53559.4	12.3727	2.08308	2.58598e-05	1482.2	0	TPP63286.1 hypothetical protein FGIG_02953 [Fasciola gigantica]
STRG.80318.1	-6.58181	-1.3521	7.42913e-05			STRG.637.2	12.2769	4.16916	0.000131368	758.8	8.2e-215	TPP58432.1 hypothetical protein FGIG_05109 [Fasciola gigantica]
STRG.55034.1	-6.6277	-4.31986	0.000136404			STRG.71548.1	12.2752	0.271141	1.34386e-05	577.8	3.2e-161	THD23652.1 Protein ATP1B4 [Fasciola hepatica]
STRG.69874.1	-6.63359	-2.3879	7.08335e-05			STRG.6774.2	12.2728	-0.233588	0.000110651	90.9	2.6e-14	TPP56969.1 hypothetical protein FGIG_09571 [Fasciola gigantica]
STRG.73607.2	-6.63836	-2.26124	0.000338974			STRG.10697.4	12.272	0.517396	0.00060181	459.5	3e-125	TPP56597.1 Chromatin complexes subunit BAP18 [Fasciola gigantica]
STRG.38990.1	-6.65962	-3.81549	0.000396896			STRG.72475.3	12.2696	-0.309314	1.34058e-05	696.4	2.6e-196	TPP67372.1 Septate junction protein [Fasciola gigantica]
STRG.34924.1	-6.6624	0.36241	0.000214944			STRG.40063.7	12.2145	-0.259835	5.1974e-05	860.1	2.5e-245	THD27356.1 Dynein heavy chain [Fasciola hepatica]
STRG.61643.1	-6.67021	-1.56017	0.000328729			STRG.17086.3	12.2118	-0.316834	0.00076955	633.3	2e-177	THD28698.1 hypothetical protein D915_000434 [Fasciola hepatica]
STRG.46835.1	-6.67758	-0.950531	0.000382347			STRG.9996.2	12.2024	-0.111577	4.77881e-05	654.1	5.4e-184	THD28021.1 Glycoprotein-N-acetylgalactosamine 3-beta-galactosyltransferase [Fasciola hepatica]
STRG.38183.1	-6.6879	-1.57425	0.000284519			STRG.3913.2	12.1888	-0.153772	3.89534e-05	2274.2	0	THD23516.1 Ankyrin repeat and MYND domain-containing protein 1 [Fasciola hepatica]
STRG.79740.1	-6.68878	-1.13082	0.000171661			STRG.49658.2	12.183	-0.47577	6.26455e-05	551.2	7.1e-153	THD19482.1 hypothetical protein D915_009844 [Fasciola hepatica]
STRG.72601.1	-6.70001	-4.73067	0.000393955			STRG.75965.7	12.1791	-0.234402	0.000379378	942.6	2.1e-270	THD24121.1 hypothetical protein D915_004840 [Fasciola hepatica]
STRG.9433.1	-6.7109	-2.67633	0.000582423			STRG.53919.3	12.1039	-0.218552	0.000775139	1211.4	0	THD23680.1 Early growth response protein [Fasciola hepatica]
STRG.58139.1	-6.73657	-4.46221	0.000482553			STRG.10930.7	12.074	-0.347097	0.000109441	2185.2	0	THD24841.1 hypothetical protein D915_004037 [Fasciola hepatica]
STRG.69891.1	-6.76494	2.50266	5.97434e-08			STRG.50584.2	12.0632	-0.426392	0.000720182	1222.6	0	THD27762.1 Serine/threonine-protein phosphatase [Fasciola hepatica]
STRG.22125.4	-6.76884	-1.02741	0.000137222			STRG.34640.3	12.0606	0.47065	0.00034928	433.3	4.1e-117	THD20042.1 Reticulocalbin-1 [Fasciola hepatica]
STRG.10407.1	-6.79195	-4.44437	0.000277503			STRG.19671.9	12.0596	0.342808	2.01048e-06	667.2	1.3e-187	TPP63630.1 Golgi-associated plant pathogenesis protein 1 [Fasciola gigantica]
STRG.66225.1	-6.81563	-4.69346	0.000831674			STRG.46644.1	12.0545	5.59123	1.83269e-09	479.6	1.5e-131	THD28196.1 hypothetical protein D915_001006 [Fasciola hepatica]
STRG.75581.1	-6.86949	-2.08821	2.84434e-05			STRG.45253.3	12.0319	0.0889776	6.13927e-05	1092.4	0	THD28646.1 Hairy/enhancer-of-split with YRPW motif protein 2 [Fasciola hepatica]
STRG.7558.1	-6.88218	-4.12944	0.000738625			STRG.67032.1	12.03	0.0412717	0.000163825	384.8	1.5e-102	VDP36673.1 unnamed protein product, partial [Echinostoma caproni]
STRG.76779.1	-6.94338	-4.68837	0.000277697			STRG.14715.4	12.0285	-0.4657	0.000413877	2130.5	0	THD26411.1 hypothetical protein D915_002779 [Fasciola hepatica]
STRG.31879.1	-6.9446	-4.62123	0.000843683			STRG.22236.2	11.9925	-0.0861974	9.40246e-05	1411.7	0	THD22874.1 hypothetical protein D915_006109 [Fasciola hepatica]
STRG.47296.1	-6.95468	-4.52082	0.000652197			STRG.1013.1	11.983	0.120264	0.000654486	487.6	8.6e-134	VDP95012.1 unnamed protein product [Echinostoma caproni]
STRG.51970.2	-7.00741	0.455673	3.42093e-06			STRG.53971.3	11.8571	-0.375852	0.000397441	820.5	7.6e-234	THD25567.1 Ras and EF-hand domain-containing protein [Fasciola hepatica]
STRG.74019.1	-7.0128	-4.63393	0.000224117			STRG.55017.1	11.8501	4.57612	0.000412698	916	1.2e-262	TPP64638.1 Betaine aldehyde dehydrogenase [Fasciola gigantica]
STRG.71439.1	-7.01726	-4.59969	0.000365092			STRG.52637.2	11.8361	2.69251	0.000442532	482.6	2.7e-132	THD24037.1 Inositol monophosphatase [Fasciola hepatica]
STRG.22308.1	-7.02848	-4.20981	0.000106738			STRG.16045.4	11.8319	0.856275	0.000304487	2318.5	0	THD25931.1 hypothetical protein D915_003280 [Fasciola hepatica]
STRG.31676.2	-7.04718	-1.87666	1.99653e-05			STRG.21055.6	11.8308	-0.278132	0.00040911	1246.1	0	THD24003.1 Transmembrane protein [Fasciola hepatica]
STRG.5412.1	-7.04742	-1.70307	0.000127432			STRG.40611.5	11.8233	-0.29287	0.000412201	1186	0	THD28585.1 Sn1-specific diacylglycerol lipase alpha [Fasciola hepatica]
STRG.34931.1	-7.04948	-0.807309	3.6689e-05			STRG.38750.1	11.8091	-0.133383	0.000116364	575.5	3.3e-160	RJW69155.1 LINE-1 retrotransposable element ORF2 protein [Clonorchis sinensis]
STRG.71877.1	-7.0508	-4.25482	0.000130742			STRG.43517.7	11.8017	-0.844047	0.000882768	253.1	2.6e-63	THD18485.1 hypothetical protein D915_010886 [Fasciola hepatica]
STRG.44519.1	-7.0593	-1.83706	0.000963677			STRG.15546.1	11.7947	7.49317	5.77209e-05	350.9	5.6e-93	THD25330.1 hypothetical protein D915_003911 [Fasciola hepatica]
STRG.20619.1	-7.0663	-4.5687	0.000328165			STRG.61358.1	11.7748	-0.624267	0.000347622	266.9	3.4e-67	XP_009171682.1 hypothetical protein T265_07798 [Opisthorchis viverrini]
STRG.54859.1	-7.06763	-4.70635	0.00046742			STRG.20642.2	11.7227	-0.887991	0.000127626	597	5.6e-167	THD23365.1 hypothetical protein D915_005998 [Fasciola hepatica]
STRG.50952.1	-7.08256	-4.65832	0.000178268			STRG.50479.6	11.7201	-0.220872	1.48553e-05	665.6	1.9e-187	THD22367.1 Inositol-1 4 5-trisphosphate 5-phosphatase [Fasciola hepatica]
STRG.8594.1	-7.08342	-4.66773	0.000221834			STRG.37319.1	11.7172	-0.051171	0.000210723	629.8	7.2e-176	THD28927.1 GAS2 protein 3 [Fasciola hepatica]
STRG.71870.1	-7.08913	-4.11254	0.000194865			STRG.10853.1	11.6857	5.12949	8.40452e-05	6722.9	0	THD24674.1 Vacuolar protein sorting-associated protein 13A [Fasciola hepatica]
STRG.34924.2	-7.10612	-0.720584	0.000969912			STRG.7194.2	11.6711	-0.700631	0.000309877	392.5	2e-105	THD27650.1 Gamma-glutamylcyclotransferase [Fasciola hepatica]
STRG.72609.2	-7.10966	-3.74376	0.000233774			STRG.8839.8	11.6431	0.28459	0.000882812	1298.1	0	THD28822.1 SH3 domain-binding protein 1 [Fasciola hepatica]
STRG.33273.1	-7.11315	-4.29879	0.00023809			STRG.15526.4	11.6282	-0.737793	9.80252e-05	496.9	3.3e-136	THD25488.1 Retinol dehydrogenase 12 [Fasciola hepatica]
STRG.21870.1	-7.12373	-3.90525	0.000866397			STRG.72046.1	11.6184	-0.207583	5.90954e-05	348.6	1.1e-91	XP_009165367.1 hypothetical protein T265_02778 [Opisthorchis viverrini]
STRG.80698.1	-7.1303	-4.68009	6.24414e-05			STRG.36933.3	11.5868	-0.380974	8.28226e-05	2173.3	0	THD22264.1 hypothetical protein D915_006735 [Fasciola hepatica]
STRG.79370.3	-7.13992	-4.54569	0.000280789			STRG.75976.1	11.5776	3.41166	0.000315997	646	2.9e-181	THD21328.1 hypothetical protein D915_008044 [Fasciola hepatica]
STRG.30699.2	-7.15334	-4.15038	0.000236557			STRG.26344.3	11.5446	-0.696874	0.000446862	540.8	6e-150	THD26457.1 Sulfotransferase [Fasciola hepatica]
STRG.29038.1	-7.15529	-4.42184	0.000112405			STRG.38658.1	11.5238	4.2352	2.94558e-07	4070.8	0	THD25694.1 CI protein [Fasciola hepatica]
STRG.12011.5	-7.1698	-4.58366	0.000595353			STRG.22144.2	11.4864	4.76169	1.4262e-05	4862	0	THD26982.1 E3 ubiquitin-protein ligase UBR4 [Fasciola hepatica]
STRG.51093.3	-7.17099	-4.37664	0.000155875			STRG.10464.4	11.4824	1.49649	0.000225723	809.7	2.1e-230	TPP56092.1 40S ribosomal protein RPS27 [Fasciola gigantica]
STRG.52601.1	-7.17238	-4.64007	0.00076172			STRG.21537.1	11.4799	-0.686994	9.21701e-05	190.7	2.6e-44	TPP60781.1 hypothetical protein FGIG_04994 [Fasciola gigantica]
STRG.56912.1	-7.18892	-4.16523	0.000216027			STRG.12973.1	11.472	-0.515169	0.000112088	397.1	3.2e-106	XP_006816326.1 PREDICTED: uncharacterized protein LOC102803299 [Saccoglossus kowalevskii]
STRG.6744.1	-7.20444	-4.61525	0.000170841			STRG.2557.1	11.4285	7.09767	2.22938e-10	294.3	6.3e-76	ABW96608.1 hemoglobin F2 [Fasciola hepatica]
STRG.53255.1	-7.21287	-4.32676	0.000498928			STRG.57086.7	11.4113	-1.24586	0.000408949	382.1	4.4e-101	THD23351.1 hypothetical protein D915_005922 [Fasciola hepatica]
STRG.58857.1	-7.24887	-3.61748	0.000478646			STRG.58152.4	11.4108	0.211633	7.89287e-05	474.9	2.9e-130	THD21223.1 Methyltransferase protein 15 [Fasciola hepatica]
STRG.9160.1	-7.25	-4.59236	0.000174231			STRG.17030.1	11.3928	-0.239697	0.000336321	252.7	1.4e-62	TPP63215.1 hypothetical protein FGIG_08441 [Fasciola gigantica]
STRG.11747.1	-7.28968	-4.18068	0.000229242			STRG.52987.2	11.3489	0.518946	3.7551e-05	751.9	5.4e-213	TGZ65276.1 hypothetical protein CRM22_005961 [Opisthorchis felineus]
STRG.51289.1	-7.31002	-4.16857	0.000281412			STRG.46126.9	11.3374	-0.303004	0.000529498	547.7	2.9e-151	THD18795.1 COP9 signalosome complex subunit 7b [Fasciola hepatica]
STRG.29504.1	-7.31101	-4.48715	0.000120187			STRG.1555.1	11.2879	2.20876	0.000260701	809.3	1.5e-230	THD28751.1 3-hydroxyisobutyryl-CoA hydrolase mitochondrial [Fasciola hepatica]
STRG.43450.1	-7.3187	-2.27978	0.000223255			STRG.30634.10	11.2556	-0.252753	0.00015414	1425.6	0	THD28426.1 hypothetical protein D915_000718 [Fasciola hepatica]
STRG.16839.1	-7.32153	-4.35404	0.000183347			STRG.68290.3	11.2438	-1.36512	0.000429463	732.3	2e-207	TPP60814.1 hypothetical protein FGIG_06588 [Fasciola gigantica]
STRG.24988.1	-7.32892	-3.98717	0.000407876			STRG.51787.3	11.2316	-1.14678	0.000930942	659.4	4.2e-185	TPP64167.1 hypothetical protein FGIG_03930, partial [Fasciola gigantica]
STRG.14132.1	-7.32997	-4.45587	0.000278386			STRG.4472.17	11.2285	0.311764	8.16113e-05	2080.1	0	THD28405.1 Tensin-3 [Fasciola hepatica]
STRG.17609.1	-7.33119	-1.39513	9.18444e-05			STRG.63535.4	11.2199	-0.0410404	0.000438827	660.6	8.8e-186	THD27932.1 hypothetical protein D915_001247 [Fasciola hepatica]
STRG.70775.1	-7.34096	-4.76119	0.000552486			STRG.7273.3	11.2095	-1.02734	0.00031428	1164.8	0	THD25734.1 Receptor transporting protein [Fasciola hepatica]
STRG.18356.1	-7.34134	-3.23678	0.000128957			STRG.10065.7	11.2091	0.712457	0.000266892	1223.8	0	TPP61269.1 hypothetical protein FGIG_02318 [Fasciola gigantica]
STRG.78532.1	-7.36111	-4.72872	0.000351314			STRG.25830.1	11.206	9.02586	2.33293e-05	871.3	2.1e-249	ABQ02437.1 legumain-1 [Fasciola gigantica]
STRG.38105.1	-7.38809	-4.25436	0.000432027			STRG.41892.1	11.2013	2.64066	0.000324459	306.6	2.1e-78	XP_011664712.2 uncharacterized protein K02A2.6-like [Strongylocentrotus purpuratus]
STRG.38950.1	-7.39035	-4.08437	0.000142914			STRG.25780.2	11.1763	-0.991138	0.000117525	605.9	1.3e-169	THD19163.1 EF-hand domain-containing protein 1, partial [Fasciola hepatica]
STRG.76544.2	-7.3954	0.574092	0.000430844			STRG.26932.1	11.1434	-1.15411	5.62745e-05	464.9	7.2e-127	KAA3680386.1 uncharacterized protein DEA37_0014864 [Paragonimus westermani]
STRG.70974.1	-7.40003	-3.84846	0.000792752			STRG.53925.1	11.1114	-1.04868	0.000142893	592.4	1.3e-164	KAA3678727.1 uncharacterized protein DEA37_0014606 [Paragonimus westermani]
STRG.43511.1	-7.40453	-4.09823	0.000752258			STRG.648.4	11.1042	-1.09739	0.00031192	760.8	8.1e-216	THD25033.1 hypothetical protein D915_004092 [Fasciola hepatica]
STRG.23657.1	-7.40623	-3.30474	0.000256429			STRG.76750.2	11.0773	-0.355273	0.000835603	194.5	3.7e-45	RJW59849.1 Serine/threonine-protein kinase rio1 [Clonorchis sinensis]
STRG.19755.1	-7.40736	-4.05665	0.000791242			STRG.30889.2	10.9695	5.61244	1.51446e-06	4813.4	0	THD22044.1 NUP210 protein [Fasciola hepatica]
STRG.65587.1	-7.41201	-4.3644	0.000662528			STRG.50989.3	10.9668	-0.529661	0.000808556	854.4	1.1e-243	THD20387.1 hypothetical protein D915_008982 [Fasciola hepatica]
STRG.44511.1	-7.41758	-2.14502	0.000916533			STRG.32642.1	10.93	-1.33481	0.000927779	690.3	1e-194	THD25067.1 hypothetical protein D915_004145 [Fasciola hepatica]
STRG.80719.1	-7.4236	-0.824071	0.000267072			STRG.80864.1	10.9293	-1.30141	0.000407137	731.1	8.4e-207	XP_027018129.1 LOW QUALITY PROTEIN: uncharacterized protein LOC113652978 [Tachysurus fulvidraco]
STRG.43341.1	-7.42845	-4.09175	0.000280173			STRG.54473.8	10.9062	-1.40466	7.33643e-05	319.7	1.5e-82	VDP88693.1 unnamed protein product [Echinostoma caproni]
STRG.54036.1	-7.43531	-4.44438	0.000789166			STRG.46414.10	10.8423	-1.79012	0.000170509	417.5	4.2e-112	THD24491.1 hypothetical protein D915_004855 [Fasciola hepatica]
STRG.47592.1	-7.43578	-4.57712	0.000657748			STRG.40913.1	10.824	-0.901681	0.00024756	471.1	2.4e-128	RJW68351.1 hypothetical protein CSKR_4242s [Clonorchis sinensis]
STRG.40826.1	-7.43763	-4.27265	0.000516308			STRG.46114.2	10.728	5.78123	6.35823e-05	565.8	1.4e-157	AAF44676.1 cathepsin L [Fasciola gigantica]
STRG.36794.1	-7.44334	-4.69345	0.00039367			STRG.642.1	10.7168	4.42588	0.000230257	355.1	1.4e-93	VDP93510.1 unnamed protein product [Echinostoma caproni]
STRG.21861.1	-7.45102	-3.89662	0.000645695			STRG.14491.2	10.7064	-1.42696	0.000257388	882.5	1.5e-252	THD23445.1 Tetratricopeptide repeat protein 29 [Fasciola hepatica]
STRG.8266.1	-7.4557	-3.34373	0.00022745			STRG.41023.1	10.6949	4.24286	3.24228e-08	721.5	3.2e-204	THD26340.1 Synaptotagmin-2 [Fasciola hepatica]
STRG.45683.1	-7.45761	-3.43686	0.000914411			STRG.45978.1	10.6679	-0.930152	0.000278983	414.1	9.1e-112	XP_018644522.1 hypothetical protein Smp_182910 [Schistosoma mansoni]
STRG.51141.1	-7.46921	-4.03455	0.000661374			STRG.10341.4	10.665	-1.55264	0.00075299	1664	0	THD27748.1 N terminal kinase protein like [Fasciola hepatica]
STRG.858.1	-7.46939	2.97852	3.19918e-07			STRG.70707.8	10.6313	-0.0469177	0.000303005	1150.2	0	THD21109.1 Tubulin monoglycylase TTLL3 [Fasciola hepatica]
STRG.51690.1	-7.48861	-4.45204	0.000223012			STRG.59519.1	10.3927	-2.10796	0.000139139	557.4	4.7e-155	THD22415.1 hypothetical protein D915_006043 [Fasciola hepatica]
STRG.72337.2	-7.50755	-3.54044	0.000513806			STRG.5296.2	10.3603	-2.10383	0.000914964	1130.2	0	THD25937.1 Prospero homeobox protein 1 [Fasciola hepatica]
STRG.56660.1	-7.51926	-4.47822	0.00068887			STRG.64132.1	10.3552	-0.913206	0.000184369	308.9	1e-79	RJW72731.1 hypothetical protein CSKR_14220s [Clonorchis sinensis]
STRG.11763.1	-7.54161	-4.55483	0.000544138			STRG.28228.5	10.3383	-1.85209	0.000145284	955.7	2.4e-274	TPP59764.1 hypothetical protein FGIG_04004 [Fasciola gigantica]
STRG.3880.1	-7.56233	-0.701375	5.53606e-05			STRG.5614.1	10.3312	-1.74232	0.00013937	506.9	1.1e-139	RJW62086.1 LINE-1 retrotransposable element ORF2 protein [Clonorchis sinensis]
STRG.77488.1	-7.57463	-3.85425	6.08065e-05			STRG.4089.1	10.3226	-1.43991	0.000498891	337.8	2e-88	KAA3678727.1 uncharacterized protein DEA37_0014606 [Paragonimus westermani]
STRG.25962.1	-7.58853	-3.92595	0.000210569			STRG.51611.4	10.2899	0.186475	0.000842497	1342.8	0	THD26946.1 hypothetical protein D915_002207 [Fasciola hepatica]
STRG.51113.1	-7.59735	-4.5579	0.000824381			STRG.20519.1	10.2763	-2.07842	0.000465174	471.1	1.4e-128	RJW71495.1 LINE-1 retrotransposable element ORF2 protein [Clonorchis sinensis]
STRG.28176.1	-7.60018	-4.40137	0.0005363			STRG.38300.3	10.2615	-0.416034	0.000242455	639.4	6.6e-179	THD22787.1 Signal-induced proliferation-associated 1 protein 2 [Fasciola hepatica]
STRG.24828.1	-7.60411	-3.48098	0.000483112			STRG.77562.5	10.2312	-1.73931	0.000365272	1387.1	0	THD23793.1 hypothetical protein D915_005392 [Fasciola hepatica]
STRG.39099.1	-7.60665	-4.19024	0.00021326			STRG.39548.1	10.219	-2.28105	0.000319588	528.9	2e-146	THD22133.1 hypothetical protein D915_007282 [Fasciola hepatica]
STRG.52598.3	-7.62353	2.70858	4.04335e-08			STRG.55135.1	10.2077	-1.42351	0.00011717	390.6	3.4e-104	RJW73494.1 RNA-directed DNA polymerase from mobile element jockey [Clonorchis sinensis]
STRG.55274.1	-7.62576	-4.25167	0.000682907			STRG.64780.6	10.2029	-2.12654	0.000365883	243.8	1.2e-60	TPP60721.1 hypothetical protein FGIG_05945 [Fasciola gigantica]
STRG.17126.2	-7.63547	-4.55747	0.000614836			STRG.59803.1	10.1998	3.47363	1.60479e-06	3890.9	0	THD24476.1 DNA polymerase [Fasciola hepatica]
STRG.59731.2	-7.64491	-4.14314	0.000524239			STRG.17844.1	10.1591	-0.610283	0.000481685	1481.8	0	THD29144.1 Degenerin unc-8 [Fasciola hepatica]
STRG.63922.1	-7.65451	-4.13574	1.91383e-05			STRG.43574.1	10.1401	-1.98776	8.31265e-05	724.2	4.8e-205	THD28630.1 hypothetical protein D915_000478 [Fasciola hepatica]
STRG.49356.1	-7.66884	-4.46143	0.00065444			STRG.54473.4	10.0701	-2.41538	0.000232325	319.7	1.4e-82	VDP88693.1 unnamed protein product [Echinostoma caproni]
STRG.28641.1	-7.67422	-3.81304	8.64504e-05			STRG.68869.1	10.0579	-1.5536	0.000415292	617.5	1.3e-172	TPP67806.1 Kinesin protein KIF2A [Fasciola gigantica]
STRG.68145.1	-7.683	-4.07594	0.000120462			STRG.21541.4	10.0424	-1.22463	0.000765541	636.3	3.7e-178	THD24927.1 Coiled-coil domain-containing protein [Fasciola hepatica]
STRG.29381.1	-7.70311	-4.22932	0.000268367			STRG.2153.1	10.0087	2.64525	7.84946e-07	448	4.2e-121	THD23304.1 NFAT5 [Fasciola hepatica]
STRG.8129.1	-7.73157	-3.41481	0.000128666			STRG.14905.7	9.92087	1.28249	0.000536158	4862	0	THD25917.1 Laminin subunit alpha-1 [Fasciola hepatica]
STRG.77553.1	-7.7355	-4.2976	0.000361312			STRG.12270.1	9.84096	-2.4451	0.000259134	555.8	7e-154	RJW70389.1 Retrovirus-related Pol polyprotein from transposon 17.6 [Clonorchis sinensis]
STRG.76857.1	-7.76752	-4.10182	4.5111e-05			STRG.26221.1	9.84012	-2.09304	0.000710995	253.1	1.2e-62	KAA3678154.1 uncharacterized protein DEA37_0006302 [Paragonimus westermani]
STRG.20406.1	-7.79428	-4.3886	0.00038643			STRG.15526.2	9.81875	1.47641	5.14276e-05	496.9	3.7e-136	THD25488.1 Retinol dehydrogenase 12 [Fasciola hepatica]
STRG.41687.1	-7.79587	-4.40869	0.000310908			STRG.60562.4	9.8097	-2.76096	0.000277035	432.6	2.9e-117	THD20307.1 Fibronectin type 3 and ankyrin repeat domains protein 1 [Fasciola hepatica]
STRG.31276.1	-7.79594	-4.04678	0.000119679			STRG.70888.4	9.80943	1.96622	0.000386867	465.7	3.4e-127	VDP85229.1 unnamed protein product [Echinostoma caproni]
STRG.21146.1	-7.80717	-3.88338	7.40456e-05			STRG.37686.1	9.80518	-2.11492	0.00023047	196.8	1.5e-46	AAM93546.1 polyprotein, partial [Schistosoma japonicum]
STRG.46893.5	-7.81325	-3.96811	0.000595829			STRG.51177.1	9.75852	-1.45748	0.000650786	268.1	5.3e-68	TPP59120.1 hypothetical protein FGIG_08925 [Fasciola gigantica]
STRG.33467.1	-7.82024	-3.58643	0.00066503			STRG.73324.3	9.70079	-1.97402	0.000337405	567	7e-158	THD25094.1 hypothetical protein D915_004169 [Fasciola hepatica]
STRG.16660.1	-7.8217	-2.46692	0.000552895			STRG.8131.1	9.6578	-1.99841	0.000498009	431	3.9e-116	RJW69155.1 LINE-1 retrotransposable element ORF2 protein [Clonorchis sinensis]
STRG.29668.1	-7.83582	-3.85339	0.00041776			STRG.7420.3	9.65539	-1.96973	0.000279289	417.5	2.8e-112	THD28504.1 hypothetical protein D915_000656 [Fasciola hepatica]
STRG.42812.1	-7.84489	-4.07613	0.00020627			STRG.79760.5	9.63571	-1.13551	0.000874766	284.6	1.5e-72	THD22338.1 Glycosyltransferase 14 family member [Fasciola hepatica]
STRG.16336.1	-7.86859	-4.04176	0.00057194			STRG.52886.1	9.59239	4.16763	0.000400145	564.3	1.1e-156	THD25811.1 Secreted Protein Acidic and Cysteine Rich [Fasciola hepatica]
STRG.16669.1	-7.86985	3.48866	0.000122508			STRG.35358.2	9.58659	-2.95064	0.000448899	546.2	2.3e-151	THD25088.1 hypothetical protein D915_004131 [Fasciola hepatica]
STRG.30442.1	-7.87188	-4.36327	0.000639594			STRG.56670.4	9.55644	-2.36235	0.000429504	375.9	2.2e-100	THD27449.1 hypothetical protein D915_001668 [Fasciola hepatica]
STRG.31677.1	-7.88382	-4.16802	3.49767e-05			STRG.44665.1	9.55415	-2.29722	0.000219726	139	4.6e-29	XP_009175448.1 hypothetical protein T265_10724 [Opisthorchis viverrini]
STRG.10030.1	-7.88508	-3.84693	4.32422e-05			STRG.19347.1	9.51864	-2.08161	0.000283729	300.1	4.4e-77	KAA3680063.1 uncharacterized protein DEA37_0012612 [Paragonimus westermani]
STRG.52255.1	-7.88527	-0.176467	0.000385616			STRG.39582.1	9.51165	-2.51863	0.000195129	243.4	5.2e-60	KAA3680063.1 uncharacterized protein DEA37_0012612 [Paragonimus westermani]
STRG.16941.1	-7.88561	-3.57175	0.000361815			STRG.72914.1	9.48751	-1.7296	0.000913782	588.2	2.8e-163	RJW59631.1 Disintegrin and metalloproteinase domain-containing protein 19, partial [Clonorchis sinensis]
STRG.55805.1	-7.8875	-4.00286	0.000394501			STRG.48293.1	9.48694	-2.18758	0.000430076	354.8	6.6e-94	XP_009173762.1 hypothetical protein T265_09435 [Opisthorchis viverrini]
STRG.42817.2	-7.89205	-3.95953	0.000396425			STRG.72521.1	9.48556	1.51735	0.000410557	699.9	9.9e-198	TPP67841.1 hypothetical protein FGIG_10934 [Fasciola gigantica]
STRG.80558.1	-7.90533	-3.85738	0.000347379			STRG.70344.1	9.4761	3.58522	5.59834e-05	487.3	6.2e-133	TNN06405.1 Gag-Pol polyprotein [Schistosoma japonicum]
STRG.17912.1	-7.90811	-3.93566	7.92095e-05			STRG.70274.4	9.45202	-2.5704	0.000910047	1113.6	0	THD25982.1 Forkhead box protein O [Fasciola hepatica]
STRG.59438.1	-7.92749	-3.75031	3.6106e-05			STRG.15455.1	9.39963	1.62438	4.59685e-05	714.5	3.3e-202	THD27759.1 Hemicentin-1 [Fasciola hepatica]
STRG.19239.1	-7.96912	-4.24615	0.000228696			STRG.7823.1	9.36296	-2.32173	0.000882096	355.5	4.8e-94	DAA04500.1 TPA_exp: pol polyprotein [Schistosoma mansoni]
STRG.74506.1	-7.96993	-3.57881	5.0543e-05			STRG.27831.3	9.35353	-2.79108	9.07577e-05	555.1	5.9e-154	THD27186.1 hypothetical protein D915_002054 [Fasciola hepatica]
STRG.46721.1	-8.0001	-3.86969	3.90156e-05			STRG.42888.5	9.32646	4.091	0.000106264	3194.4	0	THD28228.1 Myoferlin [Fasciola hepatica]
STRG.73501.4	-8.00558	-3.91716	0.000161681			STRG.62610.1	9.31525	-2.38676	0.000167647	333.6	1.7e-87	RJW67309.1 V-type proton ATPase subunit E [Clonorchis sinensis]
STRG.38919.6	-8.00817	-3.70775	0.000106665			STRG.42279.5	9.29702	-3.00047	0.000909241	761.1	5.6e-216	THD24805.1 hypothetical protein D915_004582 [Fasciola hepatica]
STRG.46511.3	-8.00924	-3.99348	0.000639303			STRG.61032.1	9.29217	-2.28852	0.000987049	733	4.4e-207	DAA04500.1 TPA_exp: pol polyprotein [Schistosoma mansoni]
STRG.23120.1	-8.02771	-3.53559	0.000620467			STRG.10449.1	9.26988	-2.28689	9.47898e-05	817	1e-232	DAA04500.1 TPA_exp: pol polyprotein [Schistosoma mansoni]
STRG.16404.1	-8.0518	-3.84764	0.000616033			STRG.2267.6	9.26426	1.16531	0.000682396	1547.7	0	THD24593.1 General transcription factor 3C polypeptide 3 [Fasciola hepatica]
STRG.38378.4	-8.05587	-4.04172	0.000602417			STRG.54799.1	9.17277	-2.38798	3.6295e-05	559.3	7.3e-155	RJW63561.1 LINE-1 retrotransposable element ORF2 protein [Clonorchis sinensis]
STRG.72634.1	-8.05926	-3.01911	0.000111657			STRG.22632.1	9.15484	-2.42075	0.00055651	321.6	1.9e-83	CAX83711.1 endonuclease-reverse transcriptase [Schistosoma japonicum]
STRG.28911.2	-8.05987	-4.06835	3.91684e-05			STRG.6760.4	9.12603	4.83787	2.83631e-07	1676.4	0	TGZ59728.1 hypothetical protein CRM22_008913 [Opisthorchis felineus]
STRG.33186.1	-8.08123	-3.56356	0.000781964			STRG.35221.4	9.11077	-2.59306	0.000393506	337.4	9.6e-89	RJW61397.1 Cleavage and polyadenylation specificity factor subunit 3 [Clonorchis sinensis]
STRG.5487.1	-8.08562	-2.96719	4.00217e-05			STRG.65352.1	9.0714	1.38998	0.000776017	2222.6	0	THD27895.1 hypothetical protein D915_001202 [Fasciola hepatica]
STRG.74011.1	-8.09925	-4.00861	1.85223e-05			STRG.1209.1	9.06392	-2.66232	0.000844762	154.5	8.5e-34	VZI07739.1 unnamed protein product [Sparganum proliferum]
STRG.48132.1	-8.10549	-3.3908	0.000986025			STRG.45304.1	9.00683	-2.99837	0.000390096	542	5.5e-150	KAA3680063.1 uncharacterized protein DEA37_0012612 [Paragonimus westermani]
STRG.4288.1	-8.11295	-3.88193	0.000104153			STRG.54279.2	8.98843	-0.404022	0.000835732	754.2	1.7e-213	THD22182.1 hypothetical protein D915_007068 [Fasciola hepatica]
STRG.17465.1	-8.12395	-3.37804	0.000607678			STRG.45468.1	8.94916	0.308895	6.03847e-05	568.9	9.3e-158	PIK48264.1 hypothetical protein BSL78_14867, partial [Apostichopus japonicus]
STRG.78728.1	-8.12576	-0.910611	6.51861e-05			STRG.59558.1	8.94731	4.31334	1.65963e-07	798.9	4.2e-227	THD22365.1 SURF1 protein [Fasciola hepatica]
STRG.73038.1	-8.12785	-1.42342	0.000427237			STRG.1997.1	8.93308	3.77914	6.6296e-06	994.6	1.9e-286	THD23050.1 Oxalate:formate antiporter [Fasciola hepatica]
STRG.12309.1	-8.13303	-4.1094	0.000548162			STRG.50050.1	8.92618	-2.66456	0.000920636	442.2	4.7e-120	GAA48921.1 nek6 si:ch211-167p9.4 NIMA (never in mitosis gene a)-related kinase 6, partial [Clonorchis sinensis]
STRG.3981.1	-8.13478	-2.11306	0.000868913			STRG.32145.7	8.8824	-2.5593	0.000560856	782.3	8.2e-222	THD26077.1 hypothetical protein D915_003163 [Fasciola hepatica]
STRG.18530.1	-8.13619	-3.13644	0.000233665			STRG.34141.5	8.87217	-2.69765	0.000242618	1765.4	0	THD21182.1 putative ATP-dependent RNA helicase YTHDC2 [Fasciola hepatica]
STRG.11254.1	-8.14688	-4.11438	0.000352976			STRG.6760.1	8.8691	5.79423	1.08454e-05	3446.4	0	THD27367.1 Tenascin [Fasciola hepatica]
STRG.10406.1	-8.15116	-1.82065	0.000144862			STRG.71555.1	8.83129	-2.85148	0.000192777	284.6	2.8e-72	VEN49063.1 unnamed protein product [Callosobruchus maculatus]
STRG.18729.1	-8.1532	-3.72383	9.94205e-06			STRG.14076.5	8.78138	-3.22305	0.000789388	588.6	5.2e-164	THD21361.1 NEK5 [Fasciola hepatica]
STRG.80916.1	-8.15445	-3.8706	9.3102e-05			STRG.21030.1	8.72362	-3.00655	0.000752647	595.5	2.2e-166	RJW70580.1 LINE-1 retrotransposable element ORF2 protein [Clonorchis sinensis]
STRG.8638.2	-8.15647	-3.85067	0.000197036			STRG.61669.2	8.71045	-3.44591	0.000672648	725.3	2.1e-205	THD21968.1 hypothetical protein D915_007362, partial [Fasciola hepatica]
STRG.20087.1	-8.15813	-3.58531	0.000277326			STRG.14783.1	8.68025	2.949	0.000291632	832	3.7e-237	THD20556.1 Ras gtp binding protein d [Fasciola hepatica]
STRG.49050.1	-8.16336	-3.74916	8.09728e-05			STRG.76124.3	8.66642	3.51615	0.000660528	1439.1	0	THD21528.1 Kelch protein 2 [Fasciola hepatica]
STRG.58162.1	-8.16406	-3.96242	0.000636868			STRG.19396.3	8.59878	4.02175	0.000629369	1813.1	0	THD26994.1 Phd finger protein 10 [Fasciola hepatica]
STRG.77810.1	-8.18073	-3.55698	0.000835267			STRG.3815.3	8.57459	0.102612	0.000382313	1183.3	0	THD22994.1 Death domain-associated protein 6 [Fasciola hepatica]
STRG.70885.1	-8.18244	-3.93307	0.000294193			STRG.41343.1	8.52094	-2.74976	0.000606485	90.1	2.9e-14	TPP56230.1 hypothetical protein FGIG_09841 [Fasciola gigantica]
STRG.54348.1	-8.19095	-3.81631	9.61129e-05			STRG.34480.4	8.44807	0.46359	0.000289944	471.9	9.4e-129	RJW63561.1 LINE-1 retrotransposable element ORF2 protein [Clonorchis sinensis]
STRG.34201.7	-8.20275	-3.0592	0.000103265			STRG.8829.2	8.41095	4.63661	5.59433e-06	2337.8	0	THD28820.1 Protein F37C4.5 [Fasciola hepatica]
STRG.58904.1	-8.20342	-3.62685	6.12571e-06			STRG.49402.1	8.40645	6.51646	4.35381e-07	282	2.8e-72	THD20652.1 Cytidine deaminase [Fasciola hepatica]
STRG.16624.1	-8.23031	-3.94289	0.000170959			STRG.15171.1	8.34939	1.39428	0.000896084	134.8	7.8e-28	VDP94828.1 unnamed protein product [Echinostoma caproni]
STRG.75407.1	-8.23084	-3.84339	2.56228e-05			STRG.52795.1	8.28851	4.39413	6.34993e-05	498.8	3.1e-137	TPP55871.1 hypothetical protein FGIG_11594 [Fasciola gigantica]
STRG.2322.2	-8.23154	-3.5779	4.02115e-05			STRG.7070.4	8.18755	2.21057	0.000324585	660.2	3.2e-185	THD27599.1 Deoxyribose-phosphate aldolase [Fasciola hepatica]
STRG.72337.1	-8.24172	-3.7555	5.17236e-05			STRG.42364.1	8.15328	2.77773	7.08875e-06	3444.1	0	THD26793.1 Mitogen-activated protein kinase kinase kinase 1 [Fasciola hepatica]
STRG.8700.1	-8.2724	-3.77346	0.000106287			STRG.42824.1	8.15099	-0.534584	3.46286e-05	396	2e-105	RJW73366.1 PAX3- and PAX7-binding protein 1 [Clonorchis sinensis]
STRG.5458.1	-8.27561	-0.662939	0.000229717			STRG.52808.1	8.12886	-3.79353	0.000983203	478	6.3e-131	THD28993.1 hypothetical protein D915_000150 [Fasciola hepatica]
STRG.62656.1	-8.29381	-3.59575	0.000128442			STRG.44060.1	8.07721	-3.26857	0.000868925	470.7	1.5e-128	KAA3673870.1 uncharacterized protein DEA37_0012599 [Paragonimus westermani]
STRG.29483.1	-8.32154	-3.8353	0.000148677			STRG.39246.6	8.03863	3.01883	0.000801339	1680.6	0	THD27905.1 hypothetical protein D915_001244 [Fasciola hepatica]
STRG.50105.1	-8.33142	2.51174	0.000100157			STRG.7194.1	7.99122	2.60267	5.38797e-06	507.3	5.9e-140	THD27650.1 Gamma-glutamylcyclotransferase [Fasciola hepatica]
STRG.48808.1	-8.34385	-3.62936	6.51173e-05			STRG.4911.1	7.9804	4.06779	0.000588499	563.5	2.5e-156	KAA3678006.1 uncharacterized protein DEA37_0008956 [Paragonimus westermani]
STRG.50227.1	-8.34846	-3.04991	0.000100937			STRG.75161.1	7.94469	1.71563	0.000542948	491.1	4.5e-135	THD26003.1 Zinc finger protein [Fasciola hepatica]
STRG.71863.1	-8.34898	-3.26702	9.62952e-05			STRG.24068.1	7.86347	2.19368	8.03789e-05	166.4	9.6e-37	XP_009165367.1 hypothetical protein T265_02778 [Opisthorchis viverrini]
STRG.77838.1	-8.37153	-3.31222	5.96746e-05			STRG.67093.1	7.72203	8.1978	9.55939e-06	62.8	2.9e-06	THD21727.1 Fst [Fasciola hepatica]
STRG.79196.1	-8.37573	-3.81094	1.30465e-05			STRG.38114.1	7.70832	4.29652	0.000925546	256.5	4.1e-64	KAA3671059.1 uncharacterized protein DEA37_0004185 [Paragonimus westermani]
STRG.3584.1	-8.39912	4.10438	0.000133901			STRG.72219.5	7.69406	1.46982	0.000446215	753.1	1.8e-213	TPP61379.1 Cell division cycle and apoptosis regulator protein 1 [Fasciola gigantica]
STRG.76679.1	-8.41647	-3.86151	0.000184875			STRG.35297.1	7.58808	-1.24685	0.000335367	769.2	4.4e-218	KAA3673935.1 uncharacterized protein DEA37_0013997 [Paragonimus westermani]
STRG.41416.1	-8.41917	-3.51862	0.000438204			STRG.27038.3	7.55252	4.00902	0.000128891	1013.4	4.8e-292	THD23177.1 Dipeptidyl peptidase 2 [Fasciola hepatica]
STRG.77459.7	-8.42169	-3.47858	0.000485148			STRG.21612.1	7.53361	0.144962	0.000168844
STRG.79444.1	-8.42474	-3.58537	0.000250329			STRG.20919.1	7.4954	5.3503	4.05453e-06	3413.2	0	THD26609.1 Kinesin protein [Fasciola hepatica]
STRG.34790.1	-8.42483	-3.62311	0.000399383			STRG.60425.1	7.4597	7.10905	0.00044282	2279.6	0	THD21648.1 Multidrug resistance protein 2 [Fasciola hepatica]
STRG.73779.1	-8.43633	-3.66434	1.82166e-05			STRG.57924.1	7.39679	4.74151	0.000916254	3813.5	0	THD25789.1 Limkain-b1 [Fasciola hepatica]
STRG.24335.1	-8.45137	-2.8675	0.000182144			STRG.40272.1	7.29762	-1.14494	0.000763491	1642.5	0	THD26068.1 Transcription factor glial cells missing [Fasciola hepatica]
STRG.36061.1	-8.45425	-3.667	7.54645e-05			STRG.51464.3	7.28299	-1.14559	0.000307954	1437.6	0	THD19812.1 Ral GTPase-activating protein subunit beta [Fasciola hepatica]
STRG.80720.1	-8.45666	-2.91648	0.000241374			STRG.67099.2	7.27914	4.44327	0.000326857
STRG.70120.1	-8.47192	-2.59448	5.90727e-05			STRG.40120.1	7.24079	2.05279	5.28186e-05	1080.1	0	THD26444.1 Heat shock protein 70 kDa [Fasciola hepatica]
STRG.59552.1	-8.48571	-3.11417	4.32808e-05			STRG.2926.1	7.21858	0.965249	0.000265029	706.1	2.3e-199	THD19534.1 KRAB-A domain-containing protein [Fasciola hepatica]
STRG.15138.1	-8.49033	-3.89254	0.00051913			STRG.43467.1	7.20566	-1.82353	0.000297363	483	5.4e-132	RJW67308.1 LINE-1 retrotransposable element ORF2 protein [Clonorchis sinensis]
STRG.67628.1	-8.49324	-3.26111	0.000139629			STRG.19808.2	7.1485	3.93605	0.000188119	932.6	1.4e-267	TPP63367.1 hypothetical protein FGIG_07916 [Fasciola gigantica]
STRG.38074.1	-8.505	-3.66967	0.000115686			STRG.27686.1	7.01953	-1.02158	0.000606739	300.4	3.2e-77	RJW59571.1 putative serine/threonine-protein phosphatase PP2A regulatory subunit, partial [Clonorchis sinensis]
STRG.18358.1	-8.50624	-3.39429	0.000418053			STRG.60698.1	6.9777	1.24215	0.000350031	195.3	1.3e-45	THD25798.1 hypothetical protein D915_003548 [Fasciola hepatica]
STRG.75316.1	-8.51717	-3.65258	2.31106e-05			STRG.60750.6	6.84105	3.85534	4.27119e-05	715.3	6.7e-202	TPP62902.1 hypothetical protein FGIG_10185 [Fasciola gigantica]
STRG.45394.1	-8.52051	-3.04104	0.000223613			STRG.76306.1	6.82005	0.659624	7.85915e-05	464.2	1.5e-126	KAA3673935.1 uncharacterized protein DEA37_0013997 [Paragonimus westermani]
STRG.35892.1	-8.53697	-3.19706	0.00089878			STRG.1418.5	6.81557	2.78717	0.000889452	1820.4	0	THD23627.1 Exocyst complex component 4 [Fasciola hepatica]
STRG.54486.1	-8.55097	-3.26541	0.000448998			STRG.44934.1	6.77925	4.28633	4.58951e-05	3659.8	0	THD25600.1 Cyclin-dependent kinase 14 [Fasciola hepatica]
STRG.12861.1	-8.56433	-3.39432	0.000291793			STRG.59094.1	6.72307	1.76025	0.000226645	375.6	1.4e-100	TPP64269.1 Dynein light chain 1 cytoplasmic [Fasciola gigantica]
STRG.75742.1	-8.56478	-3.29704	9.5574e-05			STRG.72956.1	6.71138	-1.51485	0.000453112	85.9	9.5e-13	VDO52706.1 unnamed protein product [Schistosoma margrebowiei]
STRG.72899.1	-8.5692	-3.48733	1.69857e-05			STRG.69334.1	6.68809	-2.65729	0.000358542	473	3.6e-129	KAA3678727.1 uncharacterized protein DEA37_0014606 [Paragonimus westermani]
STRG.73484.1	-8.57216	-3.82656	3.48044e-05			STRG.12186.3	6.66336	-2.69956	0.000745995	534.3	7.5e-148	THD24938.1 Retinol dehydrogenase 12 [Fasciola hepatica]
STRG.1716.2	-8.57402	-3.404	0.000228094			STRG.7395.1	6.66015	3.59404	6.26573e-06	1501.1	0	THD24357.1 Monocarboxylate transporter 7 [Fasciola hepatica]
STRG.66402.1	-8.57628	-3.15984	0.000122195			STRG.67362.1	6.54863	0.491337	0.000257364	235.7	2.9e-58	THD22308.1 hypothetical protein D915_006963 [Fasciola hepatica]
STRG.64400.1	-8.58249	-3.57203	4.0714e-05			STRG.66484.1	6.42819	-1.65736	0.000727777	161.4	2.5e-35	VDP90107.1 unnamed protein product [Echinostoma caproni]
STRG.55679.1	-8.5933	-3.72833	0.000496738			STRG.43846.1	6.3605	-0.720843	0.000244678	550.4	1.8e-152	XP_018644522.1 hypothetical protein Smp_182910 [Schistosoma mansoni]
STRG.11367.1	-8.59672	-2.96692	0.000130398			STRG.9931.1	6.25019	-2.66273	0.000689756	300.4	1.5e-77	RJW70389.1 Retrovirus-related Pol polyprotein from transposon 17.6 [Clonorchis sinensis]
STRG.41356.1	-8.60411	-3.56594	0.000425973			STRG.81170.1	6.21588	-2.49062	0.000221217	334.7	7.5e-88	RJW64613.1 Anoctamin-5, partial [Clonorchis sinensis]
STRG.54788.5	-8.60669	-3.58004	0.000334067			STRG.70618.1	6.15387	7.75877	4.03247e-05	717.6	3.2e-203	THD21696.1 Cathepsin B [Fasciola hepatica]
STRG.60173.1	-8.62046	3.00185	3.61995e-06			STRG.53776.6	6.14157	1.6801	0.000415966	873.2	3e-249	THD25523.1 NEDD4-binding protein 2 2 [Fasciola hepatica]
STRG.40296.1	-8.62066	-3.81308	0.000165287			STRG.22354.4	6.11892	0.786871	0.000860622	1295.8	0	THD27231.1 Sodium-coupled neutral amino acid transporter 9 [Fasciola hepatica]
STRG.32944.1	-8.62983	-3.30167	0.000225239			STRG.26086.2	6.03739	3.71649	0.00099265	572	1.9e-158	THD20098.1 putative Repeat organellar protein [Fasciola hepatica]
STRG.52714.3	-8.63164	-1.73601	0.000720718			STRG.69091.1	5.94738	-2.8885	0.000533528	455.7	5e-124	RJW70580.1 LINE-1 retrotransposable element ORF2 protein [Clonorchis sinensis]
STRG.15135.2	-8.64041	-3.04681	0.00054957			STRG.74175.1	5.91439	-1.4942	0.000610952	552.7	3.8e-153	RJW63561.1 LINE-1 retrotransposable element ORF2 protein [Clonorchis sinensis]
STRG.35218.1	-8.65587	-3.66535	9.72734e-05			STRG.28542.2	5.86521	2.92577	0.000721379	3472.9	0	TPP58318.1 Hemicentin 1 [Fasciola gigantica]
STRG.69857.4	-8.68	-3.33206	2.98562e-05			STRG.22236.1	5.85555	1.92194	9.71108e-05	1617.1	0	THD22874.1 hypothetical protein D915_006109 [Fasciola hepatica]
STRG.56204.4	-8.69468	-3.60876	0.000160447			STRG.26819.2	5.83171	6.36688	0.000417544	229.2	1.8e-56	TPP65311.1 Tetraspanin-CD63 receptor [Fasciola gigantica]
STRG.16778.1	-8.70288	-3.70549	0.000207326			STRG.55667.1	5.8302	7.16921	7.16914e-05	497.7	3.2e-137	THD21170.1 putative cathepsin b endopeptidase ixodes scapularis cathepsin b endopeptidase [Fasciola hepatica]
STRG.14484.1	-8.71554	-3.19477	0.000182001			STRG.23694.1	5.78879	9.13549	6.21304e-05	469.5	5.4e-128	THD20868.1 Collagen type i ii iii v xi alpha [Fasciola hepatica]
STRG.40566.1	-8.71877	-2.82598	9.75558e-05			STRG.15493.1	5.77741	5.8904	5.58924e-05	5793	0	THD27759.1 Hemicentin-1 [Fasciola hepatica]
STRG.20438.2	-8.71975	-3.72955	0.000203707			STRG.5738.1	5.76939	1.88148	0.000205213	636.3	1.2e-177	RJW63561.1 LINE-1 retrotransposable element ORF2 protein [Clonorchis sinensis]
STRG.14733.1	-8.72977	-3.58648	0.000374668			STRG.60562.2	5.75203	2.50972	0.000459283	432.6	1.3e-116	THD20307.1 Fibronectin type 3 and ankyrin repeat domains protein 1 [Fasciola hepatica]
STRG.63120.3	-8.74262	-3.60132	9.39775e-05			STRG.36088.6	5.70105	3.42702	0.000645523	438.7	4.1e-119	THD25252.1 hypothetical protein D915_003889 [Fasciola hepatica]
STRG.63942.5	-8.75219	-2.80057	0.000772497			STRG.24315.1	5.68502	-3.21615	0.000498262	261.5	1.5e-65	KAA3678727.1 uncharacterized protein DEA37_0014606 [Paragonimus westermani]
STRG.10753.1	-8.75301	-3.01168	0.000496298			STRG.40293.1	5.63261	-2.27324	0.000806343	527.7	1.4e-145	RJW71495.1 LINE-1 retrotransposable element ORF2 protein [Clonorchis sinensis]
STRG.70787.1	-8.75901	-2.78066	5.72324e-05			STRG.79229.1	5.62223	-0.118126	0.000606879	1378.2	0	THD19746.1 Protein disulfide-isomerase [Fasciola hepatica]
STRG.17143.2	-8.77157	-2.8972	0.00012684			STRG.26255.1	5.4948	-2.40712	0.000870537	627.5	1.5e-175	RJW61397.1 Cleavage and polyadenylation specificity factor subunit 3 [Clonorchis sinensis]
STRG.38171.1	-8.7797	-2.72116	0.000281269			STRG.5993.1	5.47485	6.5059	0.00015823	1222.6	0	THD28432.1 Sulfhydryl oxidase [Fasciola hepatica]
STRG.77811.1	-8.77986	-3.11133	0.000640472			STRG.70888.5	5.4362	4.12852	0.000692906	482.6	1.6e-131	KAA3680831.1 uncharacterized protein DEA37_0007530 [Paragonimus westermani]
STRG.79264.1	-8.78298	-3.10958	6.77764e-06			STRG.17191.6	5.41446	0.773367	0.000945891	983	3.5e-282	RJW63561.1 LINE-1 retrotransposable element ORF2 protein [Clonorchis sinensis]
STRG.49026.1	-8.78524	-3.30091	4.89713e-06			STRG.20193.1	5.40217	1.56414	0.000253833	446	4.4e-121	RJW60473.1 LINE-1 retrotransposable element ORF2 protein [Clonorchis sinensis]
STRG.75411.1	-8.80902	-3.39206	7.7685e-05			STRG.25407.1	5.34861	1.50143	0.000353717	314.3	5.3e-81	KAA3676599.1 uncharacterized protein DEA37_0004579 [Paragonimus westermani]
STRG.12771.1	-8.81418	-3.55842	2.6368e-05			STRG.11121.9	5.26613	1.60328	0.000678367	528.1	3.9e-145	THD21660.1 hypothetical protein D915_007436 [Fasciola hepatica]
STRG.73445.1	-8.82828	-3.03751	0.000977203			STRG.10128.4	5.26099	1.2672	0.000975671	405.6	5.2e-109	THD19707.1 hypothetical protein D915_009426 [Fasciola hepatica]
STRG.58168.1	-8.83396	-3.39482	1.23416e-05			STRG.72749.1	5.25307	9.37255	0.000180231	462.2	8.7e-126	THD23518.1 Fibrillar collagen chain FAp1 alpha [Fasciola hepatica]
STRG.15430.1	-8.84151	-3.4589	1.04329e-05			STRG.44778.2	5.24781	2.60535	0.000603622	3342.7	0	TPP57267.1 hypothetical protein FGIG_02199 [Fasciola gigantica]
STRG.12713.1	-8.84429	-3.46175	0.000184747			STRG.63435.1	5.24511	0.945986	0.000698602	539.3	3.3e-149	TPP61854.1 putative retrovirus pol polyprotein from transposon [Fasciola gigantica]
STRG.11752.1	-8.84786	-3.30289	1.26315e-05			STRG.35272.2	5.23493	2.74334	0.000690888	1114.4	0	KAA0196667.1 Axonemal outer arm dynein intermediate chain 1 [Fasciolopsis buski]
STRG.45450.1	-8.85553	-3.59558	4.32797e-05			STRG.29610.1	5.16921	5.59745	0.000302043	610.1	7e-171	THD26059.1 NAD+ nucleosidase [Fasciola hepatica]
STRG.70785.1	-8.85936	-3.13547	0.000247637			STRG.3495.1	5.15346	6.36638	0.000731497	508.1	5e-140	TPP39614.1 Ubiquinol cytochrome c reductase Rieske [Fasciola gigantica]
STRG.28938.1	-8.86405	-2.89081	8.73785e-05			STRG.42424.1	5.14747	9.68834	0.000186382	444.1	2.6e-120	THD25841.1 Collagen type I/II/III/V/XI alpha [Fasciola hepatica]
STRG.71515.1	-8.86564	-3.54039	8.87431e-05			STRG.56306.1	5.11744	3.52355	0.000246825	2424.8	0	THD19867.1 Abnormal spindle protein [Fasciola hepatica]
STRG.62429.1	-8.8758	-2.9844	0.000363575			STRG.9168.2	5.11401	3.10894	0.000449696	2095.9	0	THD24983.1 hypothetical protein D915_004251 [Fasciola hepatica]
STRG.26521.1	-8.87644	-3.31406	1.87862e-05			STRG.53227.1	4.92084	1.93402	0.000965008	277.3	2.4e-70	TPP63215.1 hypothetical protein FGIG_08441 [Fasciola gigantica]
STRG.15547.2	-8.87794	-2.95829	1.76515e-05			STRG.37128.1	4.89158	2.65374	0.000386932	1051.6	1.4e-303	THD24866.1 Glycoside hydrolase subgroup catalytic core [Fasciola hepatica]
STRG.16677.1	-8.8846	-3.33961	4.94946e-05			STRG.5296.1	4.86543	2.80278	0.000433731	919.8	1.5e-263	THD25937.1 Prospero homeobox protein 1 [Fasciola hepatica]
STRG.72381.1	-8.88648	-3.01901	0.00038444			STRG.781.1	4.824	4.3502	0.000371693	3243.4	0	THD27974.1 DNA polymerase [Fasciola hepatica]
STRG.77839.1	-8.89028	-2.96428	8.03667e-05			STRG.39989.1	4.77616	5.71308	0.000663995	657.1	7.7e-185	THD28623.1 hypothetical protein D915_000501 [Fasciola hepatica]
STRG.73759.9	-8.90627	-3.3998	0.000191212			STRG.7737.1	4.74321	5.56436	0.000417798	402.1	3.1e-108	TPP66272.1 Fructose-1-6-bisphosphatase, partial [Fasciola gigantica]
STRG.74017.4	-8.90841	-0.596688	9.60138e-05			STRG.5617.1	4.69509	9.24109	0.000946656	382.1	2e-102	TPP64765.1 hypothetical protein FGIG_04279 [Fasciola gigantica]
STRG.29613.3	-8.91223	-2.73367	0.00053908			STRG.66396.1	4.56544	6.17581	0.000428698	1214.1	0	THD25081.1 Phospholipase B domain containing 2 [Fasciola hepatica]
STRG.79507.1	-8.93065	-2.99774	0.000782973			STRG.3745.1	4.46779	8.38798	0.00098496	834.7	8.2e-238	THD21824.1 Collagen type IV alpha 2 chain [Fasciola hepatica]
STRG.28301.3	-8.96776	-3.33933	0.000224018			STRG.11769.1	4.37687	5.40166	0.000829088	567.4	1.2e-157	ADO32834.1 AQP-2 [Fasciola gigantica]
STRG.53567.1	-8.97395	-2.75999	0.00069446			STRG.35337.4	4.27162	4.94917	0.000872119	644.4	1.1e-180	THD26694.1 hypothetical protein D915_002583 [Fasciola hepatica]
STRG.69823.2	-8.9879	-2.13593	2.48658e-06			STRG.62313.1	-3.00437	6.86638	0.000936645	614.4	4.4e-172	THD28858.1 hypothetical protein D915_000292 [Fasciola hepatica]
STRG.77957.3	-8.98967	-2.50607	0.000362384			STRG.72691.1	-3.0423	8.89621	0.000802567	358.6	4.7e-95	THD22526.1 Programmed cell death protein 6 [Fasciola hepatica]
STRG.15006.1	-8.99709	-2.93848	1.78886e-06			STRG.41471.1	-3.04396	7.33113	0.000789192	853.2	1e-243	THD25321.1 Hexosyltransferase [Fasciola hepatica]
STRG.41743.1	-8.99815	-2.16052	2.20131e-05			STRG.44083.1	-3.17719	6.08283	0.000532711	427.9	8.2e-116	THD25326.1 hypothetical protein D915_003893 [Fasciola hepatica]
STRG.56390.2	-8.99921	-2.97161	2.01664e-05			STRG.58454.1	-3.17809	4.89975	0.000820094	356.3	1.1e-94	THD24160.1 hypothetical protein D915_005111 [Fasciola hepatica]
STRG.53250.1	-9.02163	-2.75344	0.000258777			STRG.28559.2	-3.1897	7.64972	0.000503213	490	1.9e-134	KAA0186788.1 Lysosomal acid phosphatase [Fasciolopsis buski]
STRG.3042.1	-9.02908	-3.05766	0.000170043			STRG.4503.1	-3.20046	6.03986	0.000825135	670.6	9.2e-189	THD28112.1 hypothetical protein D915_001094 [Fasciola hepatica]
STRG.42725.5	-9.04456	-3.05864	3.50917e-06			STRG.13730.1	-3.20062	8.98381	0.000644587	438	9.8e-119	AAR08900.1 cathepsin L [Fasciola gigantica]
STRG.38072.1	-9.0493	-0.117647	7.3345e-06			STRG.13787.1	-3.23143	4.23382	0.000902507	1514.6	0	THD25282.1 Dopamine receptor 2 [Fasciola hepatica]
STRG.11776.1	-9.06908	-2.88592	3.84742e-05			STRG.19922.1	-3.27131	2.46378	0.000771803	797	8.7e-227	THD25048.1 Neuropeptide Y receptor invertebrate [Fasciola hepatica]
STRG.15065.1	-9.07932	-2.61396	5.30835e-05			STRG.70985.1	-3.28787	2.28264	0.000634306	817.4	1.3e-232	THD27965.1 Allatostatin-A receptor [Fasciola hepatica]
STRG.10583.1	-9.08254	-3.05304	2.85758e-05			STRG.28730.5	-3.288	3.25861	0.000879658	357.8	1.3e-94	THD20142.1 hypothetical protein D915_009035 [Fasciola hepatica]
STRG.34484.1	-9.08661	-2.61325	6.44309e-06			STRG.1973.1	-3.29233	4.87111	0.000470522	1375.9	0	THD26874.1 hypothetical protein D915_002313 [Fasciola hepatica]
STRG.650.1	-9.09177	-3.05106	0.000337238			STRG.70003.1	-3.29296	9.04313	0.00099948	91.3	6.5e-15	TPP64944.1 hypothetical protein FGIG_11154 [Fasciola gigantica]
STRG.26644.1	-9.10544	-2.86645	3.01684e-05			STRG.22840.1	-3.29967	6.89654	0.000303764	420.2	1.7e-113	THD26116.1 Random slug protein 5 [Fasciola hepatica]
STRG.30080.1	-9.1337	4.30191	4.65682e-06			STRG.58101.2	-3.30906	7.02206	0.000749552	448.4	3.8e-122	THD19237.1 hypothetical protein D915_010056 [Fasciola hepatica]
STRG.77070.1	-9.13613	-2.99373	4.01102e-06			STRG.2850.1	-3.32872	3.49732	0.000708085	1237.2	0	THD23317.1 Neuronal acetylcholine receptor subunit alpha-7 [Fasciola hepatica]
STRG.70777.1	-9.14174	-3.31513	9.13662e-06			STRG.42327.1	-3.33005	7.34326	0.000358246	694.1	4.6e-196	THD25983.1 Sphingolipid delta-4 desaturase [Fasciola hepatica]
STRG.77655.1	-9.15811	-2.87538	0.000357898			STRG.44766.3	-3.33104	4.94165	0.000444797	679.1	3.8e-191	THD24272.1 hypothetical protein D915_004554 [Fasciola hepatica]
STRG.16218.1	-9.1582	-3.005	1.31216e-05			STRG.13509.1	-3.33227	5.82918	0.000346114	682.9	1.1e-192	THD20969.1 Neuroendocrine protein 7b2 [Fasciola hepatica]
STRG.37185.1	-9.16577	-2.79328	3.47038e-05			STRG.4369.1	-3.34743	4.8106	0.000504976	941	2.9e-270	THD28944.1 Rhodopsin orphan GPCR [Fasciola hepatica]
STRG.40605.1	-9.16752	-3.11386	1.14692e-05			STRG.51383.1	-3.35182	4.15296	0.000755128	852.8	8.3e-244	THD27010.1 hypothetical protein D915_002217 [Fasciola hepatica]
STRG.12317.1	-9.18817	-2.89352	3.47189e-06			STRG.49243.1	-3.36468	3.48707	0.000638884	1195.3	0	THD26485.1 High-affinity choline transporter 1 [Fasciola hepatica]
STRG.26653.2	-9.20819	-2.80879	0.000292985			STRG.61138.1	-3.37613	2.67091	0.000727632	2086.6	0	THD24562.1 putative transcript [Fasciola hepatica]
STRG.21048.1	-9.22039	-3.23168	5.04502e-05			STRG.69582.3	-3.37822	9.0521	0.00028948	661	4.7e-186	THD22390.1 hypothetical protein D915_006822 [Fasciola hepatica]
STRG.8075.2	-9.22138	-2.83022	4.58829e-06			STRG.32344.2	-3.37917	1.8498	0.000773974	389	3.8e-104	THD28094.1 Vesicular glutamate transporter [Fasciola hepatica]
STRG.33496.1	-9.23421	-3.2008	0.000584499			STRG.35790.1	-3.3798	6.75881	0.000197718	191.4	1.5e-44	THD28729.1 Complexin [Fasciola hepatica]
STRG.41953.1	-9.23653	-2.73186	4.52071e-05			STRG.46435.2	-3.39017	4.84605	0.000813434	3266.9	0	THD25156.1 Guanylate cyclase [Fasciola hepatica]
STRG.65387.1	-9.23662	-2.70417	7.10385e-06			STRG.11177.2	-3.40506	5.96045	0.000371188	1663.3	0	THD25278.1 Ephexin-1 [Fasciola hepatica]
STRG.55392.1	-9.24225	-2.77428	0.000240753			STRG.38798.1	-3.42251	-1.33776	0.000548872	1391.3	0	THD24746.1 Homeobox protein HMX3 [Fasciola hepatica]
STRG.16654.1	-9.2513	-2.89634	0.000223838			STRG.20940.1	-3.43116	3.42894	0.000858933	484.2	5.8e-133	THD27986.1 hypothetical protein D915_001181 [Fasciola hepatica]
STRG.56791.1	-9.25262	-2.34193	0.000161091			STRG.68621.3	-3.43343	4.36985	0.000849303	329.7	3.4e-86	TPP63505.1 AN1-type zinc finger protein 6 (Zinc finger A20 domain-containing protein 3) [Fasciola gigantica]
STRG.64902.1	-9.26544	-3.19682	0.000403499			STRG.8833.1	-3.44712	3.3721	0.000416638	3056.2	0	THD28821.1 Junctophilin-2 [Fasciola hepatica]
STRG.39956.1	-9.29235	-3.19267	1.24119e-05			STRG.68412.1	-3.45719	5.47451	0.000744832	577	7.5e-161	KAA0199873.1 Branching Xylosyltransferase [Fasciolopsis buski]
STRG.26427.5	-9.30764	-2.11812	0.000554272			STRG.21902.4	-3.4728	4.9704	0.000433296	213	5.9e-51	THD27558.1 N-alpha-acetyltransferase 60 [Fasciola hepatica]
STRG.19833.1	-9.31314	-2.36115	1.41455e-05			STRG.27834.1	-3.49995	1.88181	0.000521201	721.5	4.2e-204	TPP57534.1 hypothetical protein FGIG_05046 [Fasciola gigantica]
STRG.55674.1	-9.33742	-2.85919	7.19558e-05			STRG.2280.2	-3.50542	3.86917	0.000575403	591.7	4.5e-165	THD27574.1 Beta--n-acetylgalactosaminyltransferase bre-4 [Fasciola hepatica]
STRG.29700.1	-9.33793	-3.03828	0.000207979			STRG.30135.1	-3.52397	2.67934	0.000860317	622.5	1.4e-174	THD26238.1 Estradiol 17-beta-dehydrogenase 12-A [Fasciola hepatica]
STRG.58123.2	-9.35071	-2.43802	3.19464e-05			STRG.43044.1	-3.54001	1.94817	0.000548675	1064.3	2.9e-307	THD21816.1 Synaptic vesicle 2 protein [Fasciola hepatica]
STRG.75408.1	-9.36177	-3.0317	6.04034e-05			STRG.54481.1	-3.54034	6.23939	0.00019	1331.6	0	THD28716.1 hypothetical protein D915_000447 [Fasciola hepatica]
STRG.55543.1	-9.3743	-2.90535	4.04217e-06			STRG.30889.1	-3.54122	5.70077	0.0001482	3501.8	0	THD22044.1 NUP210 protein [Fasciola hepatica]
STRG.78466.2	-9.38312	-3.08343	0.00035199			STRG.13539.6	-3.56622	5.55947	0.000854314	634	2.3e-177	TPP66724.1 Hexosyltransferase [Fasciola gigantica]
STRG.12383.2	-9.39004	1.07785	8.92123e-07			STRG.70993.3	-3.58291	2.88868	0.000284863	1546.2	0	TPP60535.1 Tyrosine-protein kinase [Fasciola gigantica]
STRG.53540.1	-9.39686	2.61161	1.12788e-06			STRG.52150.2	-3.58428	2.72464	0.000979915	434.5	9.3e-118	VDP70490.1 unnamed protein product [Echinostoma caproni]
STRG.38378.1	-9.40855	-3.12446	1.82587e-05			STRG.79031.6	-3.58903	-1.20955	0.000661155	216.9	2.4e-52	TPP65524.1 hypothetical protein FGIG_07408 [Fasciola gigantica]
STRG.68520.1	-9.40967	-2.02942	1.73099e-05			STRG.932.2	-3.58926	9.15856	0.000114889	741.5	3.4e-210	THD22903.1 Alpha crystallin-containing small heat shock protein variant NtermFhHSP35a [Fasciola hepatica]
STRG.14567.1	-9.44916	-2.76398	0.000760703			STRG.2077.1	-3.60442	-0.0669978	0.00071308	1100.5	0	THD26586.1 hypothetical protein D915_002566 [Fasciola hepatica]
STRG.73024.3	-9.46301	-3.05665	0.0001979			STRG.43660.5	-3.60915	7.32524	0.00049113	649.4	1.1e-182	THD19552.1 Cysteine protease [Fasciola hepatica]
STRG.60177.1	-9.47151	-0.422969	0.00055948			STRG.3204.1	-3.61507	6.80314	0.000252838	792	2.1e-225	THD27485.1 hypothetical protein D915_001697 [Fasciola hepatica]
STRG.29931.1	-9.49517	-2.69827	1.82591e-05			STRG.225.1	-3.62164	6.84189	0.000221395	2073.1	0	THD24095.1 hypothetical protein D915_005210 [Fasciola hepatica]
STRG.15148.1	-9.50117	-2.92837	0.000954448			STRG.46411.1	-3.63815	8.14141	0.000132442	550.4	6e-153	THD24492.1 hypothetical protein D915_004856 [Fasciola hepatica]
STRG.8821.3	-9.52918	-2.41486	0.000353257			STRG.28064.2	-3.64009	2.4536	0.000449056	1055.4	3.2e-304	THD26438.1 Schwann cell myelin protein [Fasciola hepatica]
STRG.35307.1	-9.54956	-2.96568	7.77829e-05			STRG.15653.1	-3.6551	2.68671	0.000172531	1463.7	0	THD28209.1 Glutamate-gated chloride channel [Fasciola hepatica]
STRG.5828.1	-9.55641	-1.96343	0.000283297			STRG.15049.2	-3.6758	1.90906	0.000528409	338.6	8.1e-89	THD28766.1 Marvel-containing potential lipid raft-associated protein [Fasciola hepatica]
STRG.69857.1	-9.57007	-2.72003	0.000588958			STRG.56768.2	-3.68381	3.7021	0.000721309	168.7	6.1e-38	TPP63215.1 hypothetical protein FGIG_08441 [Fasciola gigantica]
STRG.78741.2	-9.60271	-2.01056	0.00065509			STRG.45863.1	-3.6877	5.84866	7.09332e-05	886.7	1.3e-253	THD25576.1 hypothetical protein D915_003556 [Fasciola hepatica]
STRG.47459.2	-9.63109	-2.30521	6.13642e-05			STRG.25087.1	-3.69993	12.9213	6.29987e-05	714.9	4.8e-202	AAO73004.1 cathepsin B [Fasciola gigantica]
STRG.30664.1	-9.64226	-0.689691	0.000894901			STRG.46324.1	-3.71424	4.08821	0.000560642	1586.2	0	THD27328.1 hypothetical protein D915_001634 [Fasciola hepatica]
STRG.6087.2	-9.65645	-2.77431	0.000342576			STRG.61577.8	-3.73371	0.470044	0.000946021	985.7	1.6e-283	THD23706.1 Arf-GAP with SH3 domain ANK repeat and PH domain-containing protein 1 [Fasciola hepatica]
STRG.66442.1	-9.66231	-2.6138	0.000772621			STRG.37672.1	-3.73446	-0.0440302	0.000478089	663.7	5.9e-187	THD25896.1 hypothetical protein D915_003430 [Fasciola hepatica]
STRG.53456.1	-9.67009	-2.00081	0.000883733			STRG.10217.1	-3.74673	11.466	0.000173382	287.7	1.6e-73	THD20060.1 hypothetical protein D915_009168 [Fasciola hepatica]
STRG.35803.1	-9.67982	-2.53065	6.15904e-06			STRG.20710.1	-3.74823	10.5982	0.000110567	1490.7	0	THD28031.1 hypothetical protein D915_001145 [Fasciola hepatica]
STRG.54095.1	-9.68285	-1.6968	5.74148e-05			STRG.7755.1	-3.74854	-2.82467	0.000797864	627.5	5.8e-176	THD19884.1 Amine GPCR [Fasciola hepatica]
STRG.66228.6	-9.71344	-2.60548	0.000279127			STRG.31852.2	-3.75403	3.93214	0.000953008	2232.6	0	THD25719.1 hypothetical protein D915_003252 [Fasciola hepatica]
STRG.73490.3	-9.71372	-2.52781	5.07782e-05			STRG.9589.2	-3.77921	2.61456	0.000471017	1164.4	0	THD25555.1 putative neuropeptide F receptor [Fasciola hepatica]
STRG.5212.1	-9.72727	-2.41592	0.000231375			STRG.30529.1	-3.78724	8.9702	7.53922e-05	356.3	1.5e-94	THD19590.1 Cytosolic Cu-Zn superoxide dismutase [Fasciola hepatica]
STRG.36844.1	-9.73921	-2.68595	1.79764e-05			STRG.55147.4	-3.79258	3.79359	0.000256231	840.5	8.3e-240	THD19016.1 D(2) dopamine receptor [Fasciola hepatica]
STRG.73024.1	-9.77607	-2.7891	0.000194664			STRG.27644.2	-3.80397	2.46452	0.000379146	299.7	2.9e-77	THD23135.1 hypothetical protein D915_006093 [Fasciola hepatica]
STRG.67089.1	-9.78646	2.45161	3.05757e-10			STRG.56155.3	-3.80812	5.16501	0.000254129	3891.3	0	THD25526.1 Serine:threonine protein kinase WNK1 [Fasciola hepatica]
STRG.48607.1	-9.83416	-1.31499	2.14234e-05			STRG.60488.1	-3.82315	2.2144	0.000335648	1214.5	0	THD27203.1 Solute carrier family 35 member F4 [Fasciola hepatica]
STRG.56390.1	-9.83777	-2.54963	4.18819e-07			STRG.57951.6	-3.83227	3.99364	0.00031283	2389.4	0	THD27438.1 hypothetical protein D915_001713 [Fasciola hepatica]
STRG.23214.2	-9.8429	-2.42225	6.0974e-06			STRG.74523.2	-3.83682	-0.245517	0.000679917	717.2	6.4e-203	THD25313.1 Thyrotropin releasing hormone receptor [Fasciola hepatica]
STRG.54386.1	-9.84466	-2.33915	2.17588e-06			STRG.36878.5	-3.84918	0.721471	0.000741462	690.3	1.7e-194	TPP60852.1 Origin recognition complex subunit [Fasciola gigantica]
STRG.66449.1	-9.85755	-2.64409	0.000280627			STRG.21558.1	-3.85474	-0.110265	0.000262842	1378.2	0	THD27920.1 hypothetical protein D915_001228 [Fasciola hepatica]
STRG.69330.4	-9.88292	-2.45132	4.48375e-07			STRG.14524.1	-3.8598	12.8826	4.88279e-05	1002.7	8.8e-289	THD28581.1 Phosphotransferase [Fasciola hepatica]
STRG.31905.2	-9.91128	-2.62774	2.4732e-06			STRG.23741.1	-3.87107	4.79664	6.92194e-05	1687.9	0	THD25914.1 ETS domain-containing protein Elk-1 [Fasciola hepatica]
STRG.9505.1	-9.95079	-1.75358	4.82414e-06			STRG.46868.1	-3.87362	1.7547	0.000134626	592.4	2e-165	THD27832.1 Potassium voltage-gated channel protein Shaw [Fasciola hepatica]
STRG.50110.1	-9.95259	-2.36541	5.75239e-05			STRG.26596.3	-3.87739	2.68332	0.000303938	311.2	1.1e-80	KAA0194724.1 Receptor targeting protein Lin-7 [Fasciolopsis buski]
STRG.11787.1	-9.95365	-2.36432	7.35182e-06			STRG.3018.1	-3.88844	1.29442	0.000622255	1602.4	0	THD25858.1 Neuronal acetylcholine receptor subunit alpha-6 [Fasciola hepatica]
STRG.75136.3	-9.96487	-2.6187	3.63744e-06			STRG.51437.1	-3.89805	0.573767	0.000205047	984.6	2.2e-283	THD24284.1 hypothetical protein D915_005093 [Fasciola hepatica]
STRG.31772.1	-9.98154	-2.11313	0.000163875			STRG.9979.3	-3.90391	1.44948	0.000941516	461.5	1.1e-125	THD28025.1 hypothetical protein D915_001091 [Fasciola hepatica]
STRG.24262.1	-9.98548	-1.88119	0.000168682			STRG.56487.1	-3.90875	3.10008	7.60723e-05	924.9	2.1e-265	THD24797.1 Neuropeptide FF receptor 1 [Fasciola hepatica]
STRG.21867.1	-9.99168	-2.49949	4.81568e-06			STRG.23183.1	-3.91216	2.32692	8.8929e-05	785.8	1.6e-223	THD29044.1 G protein coupled receptor [Fasciola hepatica]
STRG.38259.1	-9.9939	-1.85743	4.93898e-06			STRG.54944.7	-3.91947	-0.217413	0.00037733	763.8	7.7e-217	THD24201.1 RNA binding protein 19 [Fasciola hepatica]
STRG.64706.1	-10.0195	-0.339602	4.46071e-05			STRG.79689.3	-3.921	-2.44844	0.000807098	444.9	2.7e-121	THD21847.1 Histone-lysine N-methyltransferase [Fasciola hepatica]
STRG.32197.1	-10.0373	-1.7088	0.000221031			STRG.67335.2	-3.9266	2.20321	0.000325164	597.8	3.7e-167	TPP60965.1 Claudin protein septate junction protein [Fasciola gigantica]
STRG.27087.1	-10.0599	-1.87044	6.99799e-07			STRG.50423.1	-3.93729	8.90397	6.26927e-05	1488	0	THD24468.1 hypothetical protein D915_004785 [Fasciola hepatica]
STRG.76547.1	-10.068	1.57061	2.4545e-07			STRG.7514.4	-3.95231	2.48892	0.000295851	907.5	7.9e-260	THD28474.1 Catenin alpha-3 [Fasciola hepatica]
STRG.46534.1	-10.0807	-0.208109	1.10563e-05			STRG.54428.2	-3.95803	7.2304	8.10555e-05	612.1	2.8e-171	THD27702.1 Transgelin [Fasciola hepatica]
STRG.34941.1	-10.082	-2.34028	1.04044e-05			STRG.12171.1	-3.95893	3.65083	4.50564e-05	493.8	7.8e-136	TPP59227.1 Retinol dehydrogenase 11 [Fasciola gigantica]
STRG.58871.2	-10.1204	-1.99431	0.000110229			STRG.47701.2	-3.96699	2.79599	0.000382926	768.5	2.7e-218	THD27625.1 putative kunitz-type protease inhibitor [Fasciola hepatica]
STRG.53899.1	-10.1211	-1.95318	3.24206e-07			STRG.22793.1	-3.96988	1.48787	0.000120798	724.5	4e-205	THD23813.1 Cathepsin L [Fasciola hepatica]
STRG.8821.1	-10.1327	-1.4349	2.02666e-07			STRG.28712.2	-3.97451	3.41728	0.000358576	517.3	7.1e-143	THD25738.1 COP9 signalosome complex subunit 4 [Fasciola hepatica]
STRG.78616.1	-10.1453	-2.27834	3.97072e-05			STRG.1605.3	-3.98216	3.25495	0.000325446	557.8	3.4e-154	TPP67396.1 hypothetical protein FGIG_02022 [Fasciola gigantica]
STRG.46899.3	-10.1497	3.7745	3.45394e-05			STRG.19289.2	-3.99575	3.62892	0.000214074	811.2	3.9e-231	THD27103.1 Solute carrier family 25 member, partial [Fasciola hepatica]
STRG.46087.1	-10.1505	-1.19309	4.56407e-06			STRG.47991.2	-4.03625	5.31458	0.000137134	339.7	1.6e-89	THD26831.1 Golgi-associated plant pathogenesis protein 1 [Fasciola hepatica]
STRG.18863.10	-10.1882	-1.8531	5.66094e-07			STRG.53555.5	-4.04612	1.34619	0.000592645	372.1	1.2e-98	THD28264.1 putative Ankyrin repeat-containing [Fasciola hepatica]
STRG.58353.1	-10.2275	4.37683	8.68639e-10			STRG.64718.1	-4.05028	13.5543	1.25171e-05	854.4	2.7e-244	CAC85636.1 legumain like precursor [Fasciola hepatica]
STRG.63745.2	-10.2418	-1.75267	1.03295e-05			STRG.46140.1	-4.05149	0.953847	0.000399407	708.4	3.7e-200	THD23031.1 Carbonic anhydrase XIII [Fasciola hepatica]
STRG.30362.3	-10.263	-1.54797	0.000411123			STRG.64738.5	-4.05331	9.74479	6.12358e-05	716.5	1.1e-202	TPP59110.1 Legumain [Fasciola gigantica]
STRG.19014.3	-10.2861	-2.20626	1.99804e-05			STRG.54861.3	-4.09855	5.19728	4.32438e-05	1112.4	0	TPP63136.1 hypothetical protein FGIG_06819 [Fasciola gigantica]
STRG.64094.1	-10.2886	-1.58582	8.81684e-07			STRG.24242.1	-4.11613	1.32638	0.000202226	714.9	3.6e-202	THD21577.1 Glycoprotein-N-acetylgalactosamine 3-beta-galactosyltransferase 1 [Fasciola hepatica]
STRG.66229.1	-10.3139	-2.12086	2.36605e-05			STRG.28347.1	-4.13898	2.19731	0.000694992	906	1.5e-259	THD27140.1 Presenilin [Fasciola hepatica]
STRG.77847.1	-10.3281	-2.0284	6.26351e-05			STRG.22608.3	-4.14694	3.22897	0.000920186	1951.8	0	THD25904.1 Hepatocyte nuclear factor 4-alpha [Fasciola hepatica]
STRG.10931.1	-10.335	-2.04237	1.59181e-06			STRG.65886.1	-4.16605	4.84258	1.77698e-05	1713	0	THD26081.1 hypothetical protein D915_003237 [Fasciola hepatica]
STRG.77081.1	-10.4295	-1.79219	0.000416551			STRG.28730.2	-4.1685	5.11203	3.09438e-05	357.8	8.6e-95	THD20142.1 hypothetical protein D915_009035 [Fasciola hepatica]
STRG.8705.2	-10.4306	-2.09767	0.000109743			STRG.50833.1	-4.16929	-2.63082	0.000119498	446.8	1.1e-121	THD20268.1 hypothetical protein D915_008983 [Fasciola hepatica]
STRG.78886.1	-10.4326	-1.25852	0.000437625			STRG.2738.1	-4.17267	4.35182	3.59064e-05	1204.9	0	THD29132.1 G-protein coupled receptor [Fasciola hepatica]
STRG.77845.1	-10.4513	-1.94762	1.74415e-05			STRG.26945.2	-4.19248	2.74386	0.000573401	386.3	5.9e-103	THD18995.1 Tyrosine-protein kinase [Fasciola hepatica]
STRG.30270.3	-10.5403	-1.89673	2.41355e-05			STRG.8857.2	-4.20094	-1.47442	0.00029099	501.9	4.3e-138	THD20889.1 Tektin-4 [Fasciola hepatica]
STRG.23482.1	-10.5769	-1.84715	1.23525e-06			STRG.29803.1	-4.20733	5.39298	0.000355681	1406	0	THD25064.1 Choline O-acetyltransferase [Fasciola hepatica]
STRG.63195.1	-10.5809	-1.4286	0.000771855			STRG.48416.3	-4.21288	2.4072	0.000377466	1155.2	0	TPP66131.1 DNA topoisomerase I [Fasciola gigantica]
STRG.35413.1	-10.6903	-1.53238	8.621e-05			STRG.21250.1	-4.2213	3.50819	0.000121309	1011.9	2.9e-291	KAA0195279.1 Vesicular glutamate transporter 1 [Fasciolopsis buski]
STRG.15446.1	-10.7178	-1.50786	3.56974e-06			STRG.232.2	-4.23379	3.44201	0.0005534	712.2	2.4e-201	THD24094.1 hypothetical protein D915_005209 [Fasciola hepatica]
STRG.26923.2	-10.7323	-1.84332	1.16232e-06			STRG.71672.1	-4.26264	0.250746	0.000158822	1459.1	0	THD24808.1 hypothetical protein D915_004281 [Fasciola hepatica]
STRG.38380.1	-10.7423	2.16998	3.87021e-05			STRG.9621.2	-4.27639	7.40052	1.30006e-05	525.8	2.5e-145	THD21645.1 Gastric triacylglycerol lipase [Fasciola hepatica]
STRG.10031.11	-10.7469	-1.18551	0.000401154			STRG.18371.1	-4.28278	3.47625	2.53452e-05	1113.2	0	THD28958.1 Neuropeptide Y receptor [Fasciola hepatica]
STRG.3116.1	-10.7802	0.263891	7.19328e-06			STRG.5153.2	-4.28609	0.956115	0.000995385	345.9	2.5e-91	TPP57253.1 Zinc finger and BTB domain-containing protein [Fasciola gigantica]
STRG.7043.1	-10.7977	-1.5636	0.000149208			STRG.9552.1	-4.2885	5.95689	3.46486e-05	647.1	8.7e-182	THD23486.1 Beta-1 4-N-acetylgalactosaminyltransferase bre-4 [Fasciola hepatica]
STRG.78089.1	-10.8588	-1.16027	2.80658e-06			STRG.65041.3	-4.30203	4.86339	0.000404423	1417.9	0	THD28908.1 Proviral integration site 1 [Fasciola hepatica]
STRG.53573.1	-10.8606	5.1842	1.45018e-12			STRG.31270.10	-4.31161	0.170659	0.000380037	372.1	4.7e-99	THD22205.1 hypothetical protein D915_007044 [Fasciola hepatica]
STRG.17072.2	-10.8621	-1.54775	3.9291e-05			STRG.63484.2	-4.31694	8.45881	4.66837e-05	526.9	5.8e-145	THD28653.1 hypothetical protein D915_000531 [Fasciola hepatica]
STRG.69885.3	-10.8669	-1.70519	0.000879727			STRG.37631.3	-4.32889	3.71406	6.4864e-05	847.4	5.1e-242	VDP69464.1 unnamed protein product [Echinostoma caproni]
STRG.69330.3	-10.8695	-1.54243	2.60591e-07			STRG.17232.2	-4.33048	1.55787	0.000101993	876.7	1e-250	THD28293.1 hypothetical protein D915_000839 [Fasciola hepatica]
STRG.50906.1	-10.878	-1.59007	6.85728e-07			STRG.4232.5	-4.34256	2.31219	0.000403916	540.4	8e-150	THD24903.1 hypothetical protein D915_004321 [Fasciola hepatica]
STRG.35300.1	-10.9347	-1.60276	7.23402e-06			STRG.11865.4	-4.35134	9.18548	0.000145576	867.8	3.1e-248	AFD33411.1 glucose transporter-2 protein [Fasciola gigantica]
STRG.17154.1	-10.9918	-1.13542	1.84772e-05			STRG.35088.2	-4.35144	4.89951	0.000301449	685.6	1.9e-193	THD26736.1 Protein phosphatase 1K mitochondrial [Fasciola hepatica]
STRG.77849.1	-11.0221	-1.53811	1.64959e-06			STRG.24294.1	-4.37988	2.28728	9.58659e-06	1580.5	0	THD28213.1 Protein notum [Fasciola hepatica]
STRG.49063.4	-11.0605	-1.50685	0.00015898			STRG.43546.2	-4.39244	2.41909	0.000102128	444.1	8.6e-121	KAA0186126.1 Mob as tumor suppressor [Fasciolopsis buski]
STRG.48867.1	-11.0761	-1.45401	0.000375708			STRG.29636.2	-4.39898	0.379321	0.000290763	643.3	2e-180	THD26555.1 hypothetical protein D915_002765 [Fasciola hepatica]
STRG.49929.1	-11.1661	0.536413	0.000384225			STRG.64718.4	-4.39942	8.45569	4.13846e-05	723.8	5.7e-205	CAC85636.1 legumain like precursor [Fasciola hepatica]
STRG.52222.1	-11.2152	-1.39745	9.49109e-07			STRG.57951.1	-4.40435	6.03937	2.40486e-05	2512.6	0	THD27438.1 hypothetical protein D915_001713 [Fasciola hepatica]
STRG.28059.1	-11.2181	-0.613387	0.000451678			STRG.662.1	-4.41522	8.55427	4.69705e-06	306.6	1.1e-79	CAL91033.1 calmodulin-like protein 2 (CaM2) [Fasciola hepatica]
STRG.23450.1	-11.264	-1.20818	1.14024e-07			STRG.1137.1	-4.44129	0.848319	4.64598e-05	1954.9	0	THD28758.1 Homeobox protein araucan [Fasciola hepatica]
STRG.78615.2	-11.2809	-0.139	0.000867242			STRG.37579.3	-4.459	6.21111	0.000236736	4316.9	0	THD21590.1 Zinc finger SWIM domain-containing protein [Fasciola hepatica]
STRG.46899.1	-11.3066	3.75472	4.64294e-08			STRG.31169.5	-4.49587	5.00735	0.000159227	558.9	1.7e-154	THD24526.1 Selenide water dikinase [Fasciola hepatica]
STRG.49054.1	-11.3908	-0.936562	9.90662e-07			STRG.62394.4	-4.50134	3.12128	2.58332e-05	819.7	1.3e-233	THD21759.1 putative secretory vesicle-associated protein ica69 [Fasciola hepatica]
STRG.69856.1	-11.3933	-1.06859	6.22333e-08			STRG.27754.2	-4.58735	4.68352	2.99593e-05	466.5	2.2e-127	THD23831.1 RAB27B member RAS oncogene family [Fasciola hepatica]
STRG.69330.1	-11.4188	-1.02332	1.0704e-07			STRG.32406.3	-4.59046	1.95185	3.83792e-05	447.6	1.6e-121	TPP60048.1 hypothetical protein FGIG_04159 [Fasciola gigantica]
STRG.77846.1	-11.4284	-0.973834	2.88607e-06			STRG.18853.2	-4.61194	2.4607	7.74687e-06	1012.3	1.2e-291	THD28836.1 hypothetical protein D915_000306 [Fasciola hepatica]
STRG.79250.3	-11.4295	-0.696474	1.04848e-05			STRG.22385.1	-4.62136	5.60993	2.81224e-06	1651.3	0	THD27588.1 hypothetical protein D915_001645 [Fasciola hepatica]
STRG.27305.3	-11.434	-1.16848	2.48075e-07			STRG.37255.2	-4.65706	2.56332	7.33461e-05	2274.6	0	THD23018.1 LIM/homeobox protein Lhx1 [Fasciola hepatica]
STRG.49330.5	-11.4436	-1.21773	1.18302e-05			STRG.43661.1	-4.66026	7.17452	9.90884e-07	443	9.9e-119	VDP89939.1 unnamed protein product, partial [Echinostoma caproni]
STRG.66187.1	-11.4916	-1.06456	0.000298184			STRG.27017.1	-4.68559	7.19159	6.79781e-07	426.4	2.6e-115	TPP62863.1 hypothetical protein FGIG_03097 [Fasciola gigantica]
STRG.66229.4	-11.5072	-0.860753	4.03544e-06			STRG.16101.2	-4.69793	0.123955	0.000741066	535.4	2e-148	THD22200.1 hypothetical protein D915_007007 [Fasciola hepatica]
STRG.14379.3	-11.6383	-0.498015	5.8699e-05			STRG.2729.2	-4.69844	0.32347	0.000116224	1177.2	0	THD29130.1 Photoreceptor-specific nuclear receptor [Fasciola hepatica]
STRG.52551.1	-11.7227	-0.919009	1.4227e-05			STRG.22452.1	-4.70614	2.88735	2.63072e-05	1180.6	0	THD23743.1 hypothetical protein D915_005559 [Fasciola hepatica]
STRG.50026.1	-11.772	-0.845387	0.000840956			STRG.16924.1	-4.7459	4.44638	1.22461e-06	282.3	1.1e-71	THD23064.1 Homeobox protein Meis2 [Fasciola hepatica]
STRG.74162.2	-11.8054	-0.420781	4.2207e-05			STRG.71955.4	-4.75058	3.37259	0.000495288	3891.7	0	THD25463.1 Receptor-type tyrosine-protein phosphatase zeta [Fasciola hepatica]
STRG.79250.2	-11.8309	-0.0671867	7.45789e-07			STRG.14232.3	-4.76017	5.01942	4.59906e-05	1132.5	0	TPP61232.1 Phosphoinositide phospholipase C [Fasciola gigantica]
STRG.27503.1	-11.9273	-0.654841	1.12798e-06			STRG.75109.5	-4.77064	2.21486	4.3605e-06	406.8	1.1e-109	THD23468.1 hypothetical protein D915_005901 [Fasciola hepatica]
STRG.27503.2	-11.9378	-0.720914	2.33082e-06			STRG.48383.1	-4.80316	1.26464	1.02673e-05	1311.6	0	THD24871.1 hypothetical protein D915_004384 [Fasciola hepatica]
STRG.62158.1	-11.9492	0.0534462	0.000919621			STRG.64700.5	-4.81096	6.13159	2.85163e-06	355.1	4.6e-94	THD18823.1 Legumain [Fasciola hepatica]
STRG.77852.11	-11.9809	0.953383	9.12648e-07			STRG.35840.2	-4.82464	1.17215	5.90284e-05	599	5.7e-167	THD26701.1 putative Eukaryotictranslation initiation factor [Fasciola hepatica]
STRG.77836.1	-11.9955	-0.461843	3.41793e-07			STRG.49121.5	-4.82744	3.83696	6.7903e-05	1437.2	0	THD21851.1 hypothetical protein D915_007463 [Fasciola hepatica]
STRG.20749.1	-12.1301	1.03368	8.88841e-05			STRG.6810.4	-4.85381	2.87175	0.000506689	1263.4	0	THD25862.1 Semaphorin-5A [Fasciola hepatica]
STRG.77843.3	-12.1656	4.67261	6.48486e-09			STRG.50840.1	-4.85447	-1.78756	3.70977e-05	568.2	4e-158	THD23155.1 hypothetical protein D915_006148 [Fasciola hepatica]
STRG.22125.3	-12.1964	-0.283738	1.27762e-07			STRG.23715.2	-4.86182	2.65081	0.000568797	704.5	4.9e-199	THD26048.1 Pre-mRNA 3'-end-processing factor FIP1 [Fasciola hepatica]
STRG.77852.5	-12.3688	1.15394	6.59723e-06			STRG.50019.2	-4.86641	-0.641995	0.000150548	482.6	3.9e-132	THD27304.1 Engrailed [Fasciola hepatica]
STRG.69861.1	-12.3976	0.410392	1.42935e-05			STRG.65445.1	-4.87245	-0.408355	7.14215e-06	1501.9	0	THD22604.1 Homeobox protein slou [Fasciola hepatica]
STRG.45092.1	-12.6714	0.751241	0.000183275			STRG.69813.1	-4.90563	8.56971	1.23973e-05	407.1	5.7e-110	THD19906.1 hypothetical protein D915_009191 [Fasciola hepatica]
STRG.47876.4	-12.6899	0.179517	4.91047e-08			STRG.68733.5	-4.90661	1.45917	9.97234e-05	620.5	9.1e-174	THD21402.1 Queuine tRNA-ribosyltransferase [Fasciola hepatica]
STRG.22125.6	-12.727	0.124651	1.61385e-05			STRG.64738.2	-4.91182	7.79046	2.4027e-06	551.6	2.9e-153	TPP59110.1 Legumain [Fasciola gigantica]
STRG.759.1	-12.7526	1.03676	0.000524866			STRG.28730.3	-4.9194	3.14611	0.00062179	344.4	1.5e-90	THD20142.1 hypothetical protein D915_009035 [Fasciola hepatica]
STRG.38395.1	-12.7789	0.11563	9.41711e-09			STRG.139.2	-4.95535	1.53572	0.000234214	1286.2	0	THD21236.1 hypothetical protein D915_007894 [Fasciola hepatica]
STRG.45438.1	-12.828	0.913137	0.00053888			STRG.71189.7	-4.97455	2.03294	8.83999e-05	537.7	8.8e-149	THD26599.1 hypothetical protein D915_002499 [Fasciola hepatica]
STRG.27305.1	-12.962	0.387708	7.09708e-06			STRG.72128.1	-4.97944	-1.6355	6.93646e-05	958.7	1.9e-275	THD25286.1 Protein escargot [Fasciola hepatica]
STRG.45451.1	-13.1962	0.586711	5.88659e-09			STRG.21546.2	-4.99109	4.59849	0.000751518	1322	0	TPP66691.1 Microprocessor complex subunit DGCR8, partial [Fasciola gigantica]
STRG.54425.1	-13.2515	0.568177	1.08896e-05			STRG.63875.2	-4.99336	2.20603	4.00957e-05	1112.4	0	THD19192.1 Acetyl-coenzyme A transporter 1 [Fasciola hepatica]
STRG.34357.1	-13.283	1.20339	2.32499e-05			STRG.7506.7	-4.99754	0.0706415	0.000158439	1155.6	0	THD28473.1 putative Transient receptor potential cation channel subfamily m member [Fasciola hepatica]
STRG.79250.1	-13.5357	1.7712	1.49739e-09			STRG.17683.1	-5.00752	-0.0160646	5.36782e-06	1099.3	0	THD28317.1 ANTP class homeobox transcription factor ANTP72 [Fasciola hepatica]
STRG.3583.1	-13.9513	7.50988	2.63266e-06			STRG.31917.2	-5.01002	-0.0186313	0.000833608	2644.4	0	THD23748.1 Cytoplasmic FMR1-interacting protein 2 [Fasciola hepatica]
STRG.65787.1	-14.248	2.33226	6.88719e-05			STRG.36140.1	-5.03281	1.72778	0.000298153	238	8.8e-59	THD21793.1 hypothetical protein D915_007526, partial [Fasciola hepatica]
STRG.5863.1	-14.3094	1.61304	0.000864111			STRG.44766.4	-5.03487	3.59221	1.51361e-06	681.4	7.7e-192	THD24272.1 hypothetical protein D915_004554 [Fasciola hepatica]
STRG.51402.1	-14.3184	2.29382	1.94676e-06			STRG.27091.1	-5.04457	1.16214	3.05938e-06	423.7	5.2e-115	THD23217.1 Sodium/hydrogen exchanger [Fasciola hepatica]
STRG.74017.1	-14.8729	2.25717	0.000294501			STRG.43654.1	-5.04768	1.26917	4.65355e-06	393.7	6.7e-106	THD20223.1 hypothetical protein D915_008849 [Fasciola hepatica]
STRG.46899.2	-17.0271	4.52488	3.01655e-11			STRG.77276.1	-5.05732	4.36237	4.05215e-05	443.4	1.6e-120	TPP64328.1 Deoxyribonuclease-2-alpha [Fasciola gigantica]
						STRG.25087.3	-5.0587	14.5804	1.12085e-07	1273.8	0	TPP67416.1 Cathepsin B1 [Fasciola gigantica]
						STRG.62317.1	-5.07475	-0.561737	2.86034e-05	1657.5	0	THD28856.1 hypothetical protein D915_000290 [Fasciola hepatica]
						STRG.32058.1	-5.08185	2.80243	1.10197e-06	1353.6	0	THD23782.1 Zinc finger protein [Fasciola hepatica]
						STRG.39633.1	-5.08235	8.05445	1.47489e-06	1340.9	0	THD23567.1 hypothetical protein D915_005561 [Fasciola hepatica]
						STRG.68337.3	-5.10299	5.5984	8.55258e-06	3894	0	THD25833.1 Receptor protein-tyrosine kinase [Fasciola hepatica]
						STRG.11493.2	-5.12917	-0.849185	0.000485182	513.8	3.7e-141	XP_009169089.1 hypothetical protein T265_05745 [Opisthorchis viverrini]
						STRG.63551.1	-5.13905	-0.742658	0.000141778	956.4	6.3e-275	THD26129.1 Transcription factor LBX1 [Fasciola hepatica]
						STRG.61114.5	-5.15782	5.90498	0.000850239	1671	0	THD28962.1 Zinc finger protein 45 [Fasciola hepatica]
						STRG.23468.3	-5.15788	4.06456	0.000416396	2364	0	THD26568.1 Serine/threonine kinase [Fasciola hepatica]
						STRG.19503.1	-5.19081	0.158542	9.27572e-06	209.1	2.1e-50	THD18766.1 hypothetical protein D915_010562 [Fasciola hepatica]
						STRG.44934.2	-5.2152	4.13595	3.4557e-05	3453.3	0	THD25600.1 Cyclin-dependent kinase 14 [Fasciola hepatica]
						STRG.72940.3	-5.23245	6.29037	0.00056998	3637.4	0	THD23047.1 PI-3-kinase kinase SMG-1 [Fasciola hepatica]
						STRG.10464.5	-5.24019	3.1602	0.000142614	389.8	9.2e-104	THD19463.1 40S ribosomal protein RPS27 [Fasciola hepatica]
						STRG.6288.7	-5.27733	2.09504	4.78672e-05	1154	0	THD19058.1 Arf-GAP with coiled-coil ANK repeat and PH domain-containing protein 2 [Fasciola hepatica]
						STRG.39301.2	-5.27912	6.19822	0.000684182	846.7	1.2e-241	TPP64392.1 hypothetical protein FGIG_06416 [Fasciola gigantica]
						STRG.581.3	-5.28747	-2.34278	0.000541066	423.7	1.5e-114	THD22721.1 LisH domain and HEAT repeat-containing protein [Fasciola hepatica]
						STRG.25738.1	-5.29537	1.88784	5.62415e-07	1741.9	0	THD22849.1 Homeobox protein aristaless [Fasciola hepatica]
						STRG.14880.2	-5.29685	0.220176	2.07845e-05	414.5	7.5e-112	THD25134.1 Tyrosine-protein kinase [Fasciola hepatica]
						STRG.3225.7	-5.31222	3.99084	1.3366e-05	263.1	1.2e-65	KAA0193227.1 hypothetical protein FBUS_10823 [Fasciolopsis buski]
						STRG.41538.3	-5.31311	0.7684	3.31879e-05	836.3	1.8e-238	THD23253.1 DDB1-and CUL4-associated factor 11 [Fasciola hepatica]
						STRG.50018.1	-5.32007	0.14927	0.000615292	1602.8	0	THD27305.1 Serine/threonine-protein kinase ULK3 [Fasciola hepatica]
						STRG.58101.1	-5.3233	5.7061	4.58074e-06	318.2	7e-83	THD19237.1 hypothetical protein D915_010056 [Fasciola hepatica]
						STRG.27828.3	-5.32531	-0.320606	0.000686405	336.3	9.3e-89	THD27188.1 hypothetical protein D915_002056 [Fasciola hepatica]
						STRG.78454.4	-5.34201	1.96137	0.000130613	865.5	2.6e-247	THD18321.1 hypothetical protein D915_009625 [Fasciola hepatica]
						STRG.65858.4	-5.34883	0.244016	5.76256e-05	1111.7	0	THD25687.1 Innexin [Fasciola hepatica]
						STRG.34077.1	-5.35802	-1.15168	9.64246e-06	382.1	4.7e-102	KAA0193139.1 hypothetical protein FBUS_08841 [Fasciolopsis buski]
						STRG.69582.1	-5.36167	6.20353	6.81295e-06	515.4	2.9e-142	THD22390.1 hypothetical protein D915_006822 [Fasciola hepatica]
						STRG.53369.2	-5.41933	7.62035	1.71784e-07	1000	6.2e-288	THD27307.1 hypothetical protein D915_002000 [Fasciola hepatica]
						STRG.56021.1	-5.43672	-2.54333	1.8088e-05	201.1	6.2e-48	TPP60582.1 hypothetical protein FGIG_08243 [Fasciola gigantica]
						STRG.28817.1	-5.44399	-1.53323	0.000461025	1983.8	0	THD27040.1 hypothetical protein D915_002234 [Fasciola hepatica]
						STRG.22369.5	-5.44804	3.33843	1.83938e-05	1049.3	4.1e-302	TPP57526.1 hypothetical protein FGIG_07411 [Fasciola gigantica]
						STRG.20885.2	-5.44967	2.79873	2.31621e-05	1709.5	0	THD21901.1 Anaphase promoting complex subunit 4 [Fasciola hepatica]
						STRG.43660.4	-5.49373	8.81459	3.33038e-07	681.4	4.5e-192	ACM67633.1 cathepsin 1L [Fasciola hepatica]
						STRG.10217.5	-5.49573	9.35366	1.83139e-07	258.8	8.2e-65	THD20060.1 hypothetical protein D915_009168 [Fasciola hepatica]
						STRG.32565.2	-5.52411	1.72379	8.68429e-06	865.1	3.3e-247	THD25267.1 hypothetical protein D915_004096 [Fasciola hepatica]
						STRG.62713.3	-5.53425	2.45766	0.000905731	732.6	1.9e-207	THD21030.1 Protein ABHD17C [Fasciola hepatica]
						STRG.34957.9	-5.54177	1.67341	0.000208651	647.1	7.5e-182	TPP55817.1 TBC1 domain family member 15 [Fasciola gigantica]
						STRG.12244.2	-5.54809	0.40746	4.62962e-05	371.3	6.3e-99	KAA0195658.1 UDP-N-acetylglucosamine transporter [Fasciolopsis buski]
						STRG.52805.1	-5.55173	8.72751	2.59359e-07	332.4	3.9e-87	TPP55871.1 hypothetical protein FGIG_11594 [Fasciola gigantica]
						STRG.52467.1	-5.55818	0.339715	5.77925e-06	661.8	2.5e-186	THD22793.1 Retinol dehydrogenase 12 [Fasciola hepatica]
						STRG.7076.4	-5.56116	3.0003	0.000686402	1691	0	THD27600.1 PDZ domain-containing protein 4 [Fasciola hepatica]
						STRG.73824.2	-5.56619	3.70579	1.11314e-06	1024.2	3.9e-295	TPP58047.1 hypothetical protein FGIG_06274 [Fasciola gigantica]
						STRG.69821.9	-5.56816	7.55383	2.69395e-06	597	1.3e-166	THD19906.1 hypothetical protein D915_009191 [Fasciola hepatica]
						STRG.31127.2	-5.57594	0.316465	8.93371e-05	2041.5	0	THD22808.1 hypothetical protein D915_006422 [Fasciola hepatica]
						STRG.76397.1	-5.5863	0.67412	1.36783e-05	1087.4	0	THD20306.1 BTB/POZ domain-containing protein kctd15 [Fasciola hepatica]
						STRG.9506.5	-5.6007	4.68429	0.0006832	1771.1	0	THD25373.1 hypothetical protein D915_003836 [Fasciola hepatica]
						STRG.67297.4	-5.60266	0.182255	1.66545e-05	320.1	2e-83	THD24940.1 hypothetical protein D915_004329 [Fasciola hepatica]
						STRG.35840.3	-5.61065	-1.5665	0.000905805	599.4	4.2e-167	THD26701.1 putative Eukaryotictranslation initiation factor [Fasciola hepatica]
						STRG.3144.1	-5.62079	6.07458	1.16113e-06	894.8	2.6e-256	TPP67701.1 hypothetical protein FGIG_08655 [Fasciola gigantica]
						STRG.53761.5	-5.62272	-1.78185	0.000471596	788.1	3.8e-224	THD23006.1 Sorting nexin 9 variant [Fasciola hepatica]
						STRG.40869.3	-5.65852	1.03006	3.68093e-06	587.4	1.3e-163	TPP66024.1 hypothetical protein FGIG_07781 [Fasciola gigantica]
						STRG.40495.3	-5.6634	3.84179	2.38774e-07	289.3	2.2e-74	THD27197.1 hypothetical protein D915_002117 [Fasciola hepatica]
						STRG.11915.2	-5.67361	2.79381	5.89215e-05	1146.3	0	THD23590.1 Tetratricopeptide repeat protein 7B [Fasciola hepatica]
						STRG.9506.3	-5.6769	1.01145	0.000937113	1771.1	0	THD25373.1 hypothetical protein D915_003836 [Fasciola hepatica]
						STRG.2466.2	-5.68569	7.06246	8.00371e-06	2462.6	0	TPP63095.1 Tyrosine-protein kinase receptor [Fasciola gigantica]
						STRG.62911.6	-5.68626	3.629	0.000589409	902.1	3.9e-258	THD23521.1 hypothetical protein D915_005871 [Fasciola hepatica]
						STRG.50019.1	-5.71904	0.692236	0.000501571	689.5	1.3e-194	THD27304.1 Engrailed [Fasciola hepatica]
						STRG.19171.3	-5.72048	0.265998	6.1241e-05	1326.6	0	THD25843.1 hypothetical protein D915_003332 [Fasciola hepatica]
						STRG.51836.2	-5.72356	-0.624155	0.000949544	491.5	4.3e-135	THD24047.1 hypothetical protein D915_005263 [Fasciola hepatica]
						STRG.24351.4	-5.72861	3.38506	0.000683882	438.7	1.1e-118	THD24223.1 hypothetical protein D915_005085 [Fasciola hepatica]
						STRG.2572.1	-5.75651	1.09311	0.000320343	918.3	1.9e-263	THD24613.1 Orexin receptor type [Fasciola hepatica]
						STRG.50852.5	-5.75779	1.85633	1.72232e-06	992.3	2.9e-285	THD27109.1 putative ras GTP exchange factor son of sevenless [Fasciola hepatica]
						STRG.12654.2	-5.78095	1.19125	5.16015e-06	1762.7	0	THD24960.1 Spectrin beta [Fasciola hepatica]
						STRG.10905.2	-5.78315	3.46646	0.000165142	683.7	7e-193	THD27840.1 Guanosine nucleotide diphosphate dissociation inhibitor [Fasciola hepatica]
						STRG.69821.6	-5.7853	8.71357	3.16015e-07	597	1.8e-166	THD19906.1 hypothetical protein D915_009191 [Fasciola hepatica]
						STRG.16101.1	-5.79394	-0.324808	0.000174268	539.3	1.5e-149	THD22200.1 hypothetical protein D915_007007 [Fasciola hepatica]
						STRG.1803.3	-5.79793	6.13164	1.28137e-07	917.1	8.4e-263	TPP57340.1 Beta-hexosaminidase subunit beta [Fasciola gigantica]
						STRG.10217.3	-5.84699	8.97198	3.14704e-07	288.9	6.5e-74	THD20060.1 hypothetical protein D915_009168 [Fasciola hepatica]
						STRG.16101.4	-5.85425	-1.4378	0.000174225	539.3	2.3e-149	THD22200.1 hypothetical protein D915_007007 [Fasciola hepatica]
						STRG.45124.1	-5.8714	-3.2961	5.48157e-06	252.7	3e-63	THD28000.1 putative ank repeat-containing [Fasciola hepatica]
						STRG.74537.2	-5.87561	1.49696	0.000251779	761.9	4e-216	THD25312.1 CDK5 and ABL1 enzyme substrate 1 [Fasciola hepatica]
						STRG.52742.2	-5.93782	6.88802	0.000414988	666	2.4e-187	THD24825.1 hypothetical protein D915_004323 [Fasciola hepatica]
						STRG.69584.1	-5.95385	-1.2692	1.58217e-05	503.4	1.3e-138	THD25885.1 Calcium-activated potassium channel subunit beta-2 [Fasciola hepatica]
						STRG.7044.3	-5.95429	5.05139	0.000412099	2649.4	0	THD25201.1 Ring finger protein unkempt [Fasciola hepatica]
						STRG.139.1	-5.95704	1.11257	8.04287e-05	1088.2	0	THD21236.1 hypothetical protein D915_007894 [Fasciola hepatica]
						STRG.34301.4	-6.00539	0.723513	0.000162241	970.3	6e-279	THD25860.1 Protein fem-1 [Fasciola hepatica]
						STRG.41124.1	-6.0137	0.235379	2.41952e-06	122.9	5.6e-24	KAA3673841.1 uncharacterized protein DEA37_0012248 [Paragonimus westermani]
						STRG.58396.2	-6.04018	1.79247	0.000731374	742.7	3e-210	THD23926.1 Transcription elongation factor B polypeptide 3 [Fasciola hepatica]
						STRG.40281.1	-6.05021	2.16549	7.82121e-08	1290.8	0	THD26065.1 P2X purinoceptor 4 [Fasciola hepatica]
						STRG.21797.4	-6.05683	4.90472	0.000361638	82.4	1e-11	THD19406.1 hypothetical protein D915_009914 [Fasciola hepatica]
						STRG.29904.1	-6.06224	3.24921	0.000432212	2421	0	THD21278.1 Radixin [Fasciola hepatica]
						STRG.63643.1	-6.07182	9.96099	1.24499e-08	691.4	3.3e-195	THD19483.1 Short-chain dehydrogenase/reductase family 16C member 6 [Fasciola hepatica]
						STRG.5942.1	-6.08327	0.878441	0.000525201	253.1	2.3e-63	THD25183.1 hypothetical protein D915_004116 [Fasciola hepatica]
						STRG.69033.3	-6.08726	3.91067	1.63685e-07	500	9.8e-138	TPP62481.1 Vesicle associated membrane protein vamp, partial [Fasciola gigantica]
						STRG.24866.1	-6.10142	-0.225	0.000107925	464.5	5.2e-127	THD21019.1 Voltage-gated hydrogen channel 1 [Fasciola hepatica]
						STRG.56913.4	-6.15026	4.06742	2.98514e-05	1009.6	2.4e-290	THD21375.1 KN motif and ankyrin repeat domain-containing protein 2 [Fasciola hepatica]
						STRG.29559.6	-6.15327	0.222182	0.000332041	1345.5	0	TPP59465.1 Armadillo type fold [Fasciola gigantica]
						STRG.57977.3	-6.1897	2.59572	3.2741e-05	574.3	9.9e-160	TPP60004.1 Protein phosphatase type 2C alpha 2 [Fasciola gigantica]
						STRG.64718.5	-6.23395	2.39741	6.33634e-06	551.2	3.6e-153	CAC85636.1 legumain like precursor [Fasciola hepatica]
						STRG.26284.2	-6.23465	4.41573	3.62099e-05	3763.4	0	THD25124.1 hypothetical protein D915_004053 [Fasciola hepatica]
						STRG.55255.2	-6.24178	3.87968	6.22608e-06	120.9	1.3e-23	THD25098.1 hypothetical protein D915_003999 [Fasciola hepatica]
						STRG.53313.7	-6.26817	1.05117	0.000106494	756.1	6.6e-214	TPP62095.1 hypothetical protein FGIG_06692 [Fasciola gigantica]
						STRG.65007.3	-6.27839	-0.283318	0.00013369	1996.9	0	THD24590.1 Eyeless [Fasciola hepatica]
						STRG.55280.1	-6.29998	3.76821	0.000147836	604.4	4.5e-169	THD26342.1 hypothetical protein D915_002638 [Fasciola hepatica]
						STRG.62892.6	-6.31845	-0.118919	2.474e-05	1654.4	0	THD23098.1 putative myosin xvIII [Fasciola hepatica]
						STRG.48553.2	-6.33202	1.58313	0.000212682	335.1	2.7e-88	THD23282.1 hypothetical protein D915_005941 [Fasciola hepatica]
						STRG.51924.1	-6.37019	-2.46618	1.68616e-06	525	2.9e-145	THD27524.1 POU domain protein [Fasciola hepatica]
						STRG.27560.2	-6.37604	-1.07573	0.000465799	548.5	4.1e-152	THD27129.1 Protein rolling stone [Fasciola hepatica]
						STRG.58369.1	-6.39154	7.63283	3.35972e-08	590.1	7.8e-165	THD28146.1 hypothetical protein D915_001029 [Fasciola hepatica]
						STRG.43365.4	-6.40063	0.606528	3.63004e-05	1293.9	0	THD28083.1 Collier protein [Fasciola hepatica]
						STRG.59258.2	-6.44889	3.85011	2.23953e-05	1321.6	0	TPP58096.1 Inner nuclear membrane protein Man1 (LEM domain-containing protein 3) [Fasciola gigantica]
						STRG.67332.2	-6.45719	2.0439	0.000522619	442.2	2.6e-120	THD21777.1 hypothetical protein D915_007293 [Fasciola hepatica]
						STRG.5434.4	-6.47699	1.13972	0.000114376	1065.1	2.8e-307	TPP55883.1 Transcription initiation factor TFIID subunit 3 [Fasciola gigantica]
						STRG.56573.7	-6.48449	-3.63177	1.12937e-05	431.4	8.1e-117	THD25584.1 Rab GTPase [Fasciola hepatica]
						STRG.37091.5	-6.4916	0.077179	0.000117133	1283.5	0	THD22501.1 WD repeat-containing protein WRAP73 [Fasciola hepatica]
						STRG.72927.4	-6.5622	4.81275	8.699e-05	475.3	4.4e-130	THD20540.1 Ribosomal protein L6 component of cytosolic 80S ribosome and 60S large subunit [Fasciola hepatica]
						STRG.53082.2	-6.57325	2.06587	0.000326135	972.2	2.7e-279	TPP60198.1 Cyclin dependent kinase 17, partial [Fasciola gigantica]
						STRG.12443.2	-6.57887	0.439662	0.000206732	520.8	6.1e-144	THD28732.1 DIRAS family GTP-binding Ras 2 [Fasciola hepatica]
						STRG.56930.3	-6.58916	-0.659038	1.32688e-06	573.2	2.5e-159	THD27907.1 hypothetical protein D915_001304 [Fasciola hepatica]
						STRG.10771.3	-6.6011	1.53553	1.41198e-06	586.6	1.8e-163	THD26726.1 Erythrocyte band 7 integral membrane protein [Fasciola hepatica]
						STRG.26714.3	-6.60555	3.5297	0.000266622	729.9	1.8e-206	THD19566.1 hypothetical protein D915_009680 [Fasciola hepatica]
						STRG.69644.1	-6.60579	-0.262363	1.0362e-05	736.1	3.7e-208	THD24209.1 Enterokinase catalytic light chain [Fasciola hepatica]
						STRG.63212.2	-6.62621	4.09638	0.000478039	2397.1	0	TPP58904.1 hypothetical protein FGIG_03674 [Fasciola gigantica]
						STRG.61574.6	-6.6337	1.77383	3.23637e-06	942.2	1.5e-270	THD23705.1 hypothetical protein D915_005578 [Fasciola hepatica]
						STRG.49756.1	-6.63577	2.3523	6.07698e-07	662.9	1e-186	THD26673.1 hypothetical protein D915_002580 [Fasciola hepatica]
						STRG.37.2	-6.64022	1.27657	0.000178224	498	1.3e-136	THD22311.1 Carbonic anhydrase [Fasciola hepatica]
						STRG.8887.2	-6.64089	3.90779	3.80145e-06	8823.4	0	THD28895.1 hypothetical protein D915_000206 [Fasciola hepatica]
						STRG.13738.1	-6.66094	-0.683672	9.46651e-07	1493.8	0	THD23171.1 Homeobox protein Nkx-2.6 [Fasciola hepatica]
						STRG.38093.2	-6.69104	-0.484291	0.00013814	494.2	1.1e-135	THD21255.1 NAD dependent epimerase/dehydratase [Fasciola hepatica]
						STRG.41441.3	-6.72371	-2.69898	0.000528679	2363.6	0	TPP67234.1 Transcription initiation factor TFIID subunit 1 [Fasciola gigantica]
						STRG.7698.3	-6.73599	2.31546	0.000794058	662.5	3.8e-186	THD24442.1 UDP-N-acetylglucosamine transporter [Fasciola hepatica]
						STRG.4889.4	-6.74994	0.235073	0.000119794	730.3	9.4e-207	THD21057.1 hypothetical protein D915_007828 [Fasciola hepatica]
						STRG.22957.2	-6.75095	-2.578	0.000831031	161.4	4.6e-36	THD25540.1 hypothetical protein D915_003790 [Fasciola hepatica]
						STRG.55885.2	-6.76643	3.18367	2.01652e-05	406.8	1.3e-109	TPP56132.1 hypothetical protein FGIG_10627 [Fasciola gigantica]
						STRG.25093.1	-6.77096	11.7617	1.65661e-09	734.6	7.1e-208	AAO73003.1 cathepsin B [Fasciola gigantica]
						STRG.22369.2	-6.79295	1.14923	0.000721984	733.8	3.5e-207	THD25838.1 hypothetical protein D915_003323 [Fasciola hepatica]
						STRG.63905.1	-6.82397	2.46734	3.93761e-05	1004.6	7.2e-289	THD22162.1 Rab protein geranylgeranyltransferase component [Fasciola hepatica]
						STRG.41609.3	-6.87776	1.15165	7.56598e-05	532.3	2.6e-147	THD20420.1 Endoplasmic reticulum-Golgi intermediate compartment protein 2 [Fasciola hepatica]
						STRG.38501.7	-6.89227	3.07913	3.87733e-05	1225.3	0	THD28532.1 ATP-binding cassette subfamily A (ABC1) member 3 [Fasciola hepatica]
						STRG.42964.1	-6.9055	0.385201	4.27898e-06	696.8	1.3e-196	TPP60914.1 hypothetical protein FGIG_02303 [Fasciola gigantica]
						STRG.49960.5	-6.97225	0.605009	2.06314e-05	1458.7	0	THD19595.1 hypothetical protein D915_009688 [Fasciola hepatica]
						STRG.69471.1	-6.98929	-0.941062	0.000415509	364.4	7.6e-97	THD27672.1 Venom allergen (VAL) 27 protein [Fasciola hepatica]
						STRG.24343.2	-6.98942	2.52055	0.000286286	2718	0	THD23201.1 Serine/threonine-protein phosphatase 6 regulatory ankyrin repeat subunit A [Fasciola hepatica]
						STRG.28520.3	-6.99213	3.89019	0.000322929	1279.6	0	THD28153.1 hypothetical protein D915_000961 [Fasciola hepatica]
						STRG.51876.2	-7.01487	0.364709	0.000740491	531.9	4.8e-147	THD25693.1 hypothetical protein D915_003567 [Fasciola hepatica]
						STRG.38676.1	-7.02678	1.0872	3.0175e-05	1242.6	0	THD28573.1 GTP-binding protein 2 [Fasciola hepatica]
						STRG.61834.1	-7.03531	1.43803	1.01376e-09	971.8	1.7e-279	THD29090.1 SoxB protein [Fasciola hepatica]
						STRG.42327.2	-7.07249	3.05904	4.01047e-06	471.5	4e-129	THD25983.1 Sphingolipid delta-4 desaturase [Fasciola hepatica]
						STRG.69587.1	-7.07715	1.9244	6.45653e-08	1148.3	0	THD25883.1 Lhx4 protein [Fasciola hepatica]
						STRG.12610.3	-7.09068	1.85162	0.000431464	764.6	6.3e-217	THD25973.1 Phosphatidate cytidylyltransferase mitochondrial [Fasciola hepatica]
						STRG.41680.7	-7.09844	-0.4709	1.86979e-05	736.9	6.9e-209	THD23982.1 hypothetical protein D915_005242 [Fasciola hepatica]
						STRG.21789.2	-7.19093	0.516025	1.99009e-05	207.2	1.5e-49	THD20121.1 hypothetical protein D915_009227 [Fasciola hepatica]
						STRG.506.6	-7.20933	-3.35279	0.000842512	619.8	3.2e-173	TPP59684.1 Transcription elongation factor S-II [Fasciola gigantica]
						STRG.15629.2	-7.22693	-0.54966	0.000337822	1028.9	1.1e-296	THD26406.1 hypothetical protein D915_002927 [Fasciola hepatica]
						STRG.8808.2	-7.24372	3.70639	0.000998192	1489.6	0	TPP62913.1 Afg3 protein 2 [Fasciola gigantica]
						STRG.22385.3	-7.26966	1.92977	6.36062e-05	1161.4	0	THD27588.1 hypothetical protein D915_001645 [Fasciola hepatica]
						STRG.19462.3	-7.3173	1.95163	0.000321305	1165.6	0	THD25948.1 Transmembrane protein 62 [Fasciola hepatica]
						STRG.59472.2	-7.32468	-4.30027	0.000684525	437.2	9.8e-119	THD26619.1 Ferritin-1 chloroplastic [Fasciola hepatica]
						STRG.24000.4	-7.33663	1.95863	3.6824e-05	491.1	1.5e-134	THD28831.1 RRM domain protein Bruno [Fasciola hepatica]
						STRG.59469.4	-7.35445	-0.835361	1.0269e-05	345.1	5.8e-91	THD26620.1 Growth inhibition and differentiation [Fasciola hepatica]
						STRG.68543.3	-7.35627	-1.19153	9.97902e-05	630.9	5.3e-177	THD23798.1 Ras association domain-containing protein 8 [Fasciola hepatica]
						STRG.65021.4	-7.36697	0.687189	0.000174824	684.1	5.8e-193	THD20219.1 Glycerate kinase [Fasciola hepatica]
						STRG.18666.1	-7.36888	4.63042	1.97976e-05	1840.5	0	THD24093.1 hypothetical protein D915_005104 [Fasciola hepatica]
						STRG.28893.1	-7.4187	-4.17103	0.000229329	501.9	2.3e-138	THD28668.1 hypothetical protein D915_000489 [Fasciola hepatica]
						STRG.53171.3	-7.42192	3.73032	7.0121e-08	935.3	2.3e-268	THD22303.1 hypothetical protein D915_007073 [Fasciola hepatica]
						STRG.67183.4	-7.42432	3.35386	0.000437065	491.1	5.2e-135	THD23435.1 Microspherule protein 1 [Fasciola hepatica]
						STRG.3987.3	-7.45888	3.2049	1.71479e-05	611.7	2.2e-171	THD28359.1 Alpha-tocopherol transfer protein [Fasciola hepatica]
						STRG.58342.1	-7.47912	0.45539	0.000106193	860.9	3.8e-246	THD21262.1 hypothetical protein D915_008095 [Fasciola hepatica]
						STRG.69109.5	-7.48457	2.71451	0.000773063	1527.3	0	THD22396.1 hypothetical protein D915_006873 [Fasciola hepatica]
						STRG.13889.2	-7.49009	1.76585	1.59583e-06	1138.6	0	THD24138.1 hypothetical protein D915_005280 [Fasciola hepatica]
						STRG.70172.2	-7.50521	4.3222	2.862e-05	370.5	2.9e-98	THD19015.1 hypothetical protein D915_010086 [Fasciola hepatica]
						STRG.518.2	-7.5407	2.00484	7.094e-05	1021.1	3.2e-294	THD27621.1 hypothetical protein D915_001576 [Fasciola hepatica]
						STRG.70993.1	-7.57033	-1.79042	0.000416865	1411.4	0	TPP60535.1 Tyrosine-protein kinase [Fasciola gigantica]
						STRG.12823.4	-7.57571	4.55576	1.86738e-05	1703.7	0	THD26119.1 Protein scalloped [Fasciola hepatica]
						STRG.12801.6	-7.57658	0.627147	0.000174499	2158.3	0	THD29112.1 hypothetical protein D915_000040 [Fasciola hepatica]
						STRG.36639.3	-7.60294	1.9377	1.47927e-06	973.8	6.3e-280	THD22731.1 Tyrosine-protein kinase FRK [Fasciola hepatica]
						STRG.69644.5	-7.61401	-3.47747	0.000253843	434.5	6.6e-118	THD24209.1 Enterokinase catalytic light chain [Fasciola hepatica]
						STRG.39983.1	-7.63584	0.110117	0.000549427	541.2	4.6e-150	THD28624.1 Calcium activated potassium channel subunit [Fasciola hepatica]
						STRG.67777.2	-7.6722	4.36869	5.75149e-05	516.5	1.2e-142	THD25019.1 Smooth isoform P [Fasciola hepatica]
						STRG.4468.6	-7.68086	-3.59479	0.00089299	1341.3	0	THD28406.1 CAS1 domain-containing protein 1 [Fasciola hepatica]
						STRG.77276.3	-7.71123	3.28377	3.23413e-07	339	3.4e-89	TPP64328.1 Deoxyribonuclease-2-alpha [Fasciola gigantica]
						STRG.27273.3	-7.71661	-3.08843	0.000870601	519.6	1.5e-143	THD19706.1 Lysophosphatidic acid phosphatase type 6 [Fasciola hepatica]
						STRG.46987.4	-7.76243	-2.32748	0.000796197	595.9	2.1e-166	THD23311.1 Serine/threonine-protein phosphatase CPPED1 [Fasciola hepatica]
						STRG.2639.2	-7.80993	-0.148357	5.1069e-07	1621.7	0	THD29016.1 Transcription factor AP-2-epsilon [Fasciola hepatica]
						STRG.58543.2	-7.82173	3.05709	4.16033e-06	899.8	1.5e-257	THD21337.1 Sepiapterin reductase [Fasciola hepatica]
						STRG.10447.4	-7.834	0.965961	1.96124e-07	543.5	1.3e-150	THD19432.1 hypothetical protein D915_009845 [Fasciola hepatica]
						STRG.59087.1	-7.85159	-0.499371	0.00032143	923.3	8.9e-265	THD28324.1 Delta-1-pyrroline-5-carboxylate synthetase [Fasciola hepatica]
						STRG.31669.2	-7.90193	2.73034	3.15053e-05	434.5	1.3e-117	THD19578.1 hypothetical protein D915_009499 [Fasciola hepatica]
						STRG.12284.3	-7.96071	-1.04084	0.000417446	901	3.3e-258	THD27416.1 hypothetical protein D915_001844 [Fasciola hepatica]
						STRG.34178.1	-7.96959	1.26201	0.000311153	711.4	3.8e-201	THD28448.1 hypothetical protein D915_000778 [Fasciola hepatica]
						STRG.32206.2	-8.0005	1.11113	1.56903e-05	1614.7	0	THD24308.1 Carnitine palmitoyltransferase I [Fasciola hepatica]
						STRG.37467.3	-8.00066	6.07068	1.62871e-07	2357	0	TPP66067.1 Terminal uridylyltransferase 7 [Fasciola gigantica]
						STRG.15490.3	-8.00891	-0.155435	1.24923e-05	1055.8	8.6e-305	TPP66840.1 Dopamine beta-hydroxylase [Fasciola gigantica]
						STRG.46140.5	-8.0138	-4.0908	1.90097e-05	464.5	9.1e-127	THD23031.1 Carbonic anhydrase XIII [Fasciola hepatica]
						STRG.52279.1	-8.02965	-3.16833	8.33387e-06	445.3	3.7e-121	THD25455.1 hypothetical protein D915_003562 [Fasciola hepatica]
						STRG.69471.3	-8.05734	0.827266	8.54554e-05	482.6	1.9e-132	THD27672.1 Venom allergen (VAL) 27 protein [Fasciola hepatica]
						STRG.27450.3	-8.10397	5.08748	6.7574e-06	1895.2	0	THD20764.1 hypothetical protein D915_008410 [Fasciola hepatica]
						STRG.52889.3	-8.10924	2.62008	5.52798e-06	1607.8	0	THD25810.1 putative Axis inhibition protein axin [Fasciola hepatica]
						STRG.2490.1	-8.11208	-0.608585	1.78033e-07	900.2	4.8e-258	TPP65698.1 Histone-binding protein RBBP4 [Fasciola gigantica]
						STRG.28887.2	-8.12251	0.789048	3.22717e-05	1478.8	0	THD28670.1 Neural-cadherin [Fasciola hepatica]
						STRG.12173.3	-8.1614	-2.65076	0.000660881	350.5	1.2e-92	KAA0184219.1 Retinol dehydrogenase 11 [Fasciolopsis buski]
						STRG.49502.2	-8.17239	-3.00139	0.000552815	115.5	3.7e-22	THD28691.1 hypothetical protein D915_000473 [Fasciola hepatica]
						STRG.13454.2	-8.18109	4.46589	4.82888e-07	615.9	3e-172	THD28055.1 [Pyruvate dehydrogenase (Acetyl-transferring)] kinase isozyme 3 mitochondrial [Fasciola hepatica]
						STRG.12487.1	-8.19935	1.42937	3.06367e-06	530	7.8e-147	THD27184.1 hypothetical protein D915_002129 [Fasciola hepatica]
						STRG.66394.1	-8.2211	1.46751	4.48685e-06	1082	0	THD25080.1 Sodium dependent neurotransmitter transporter [Fasciola hepatica]
						STRG.22961.3	-8.22127	2.04025	6.20605e-05	1056.6	7e-305	THD25539.1 Amino acid transporter [Fasciola hepatica]
						STRG.59673.1	-8.24152	-2.97633	0.000865509	743.8	5e-211	THD27359.1 hypothetical protein D915_001806 [Fasciola hepatica]
						STRG.5942.6	-8.24277	0.695033	2.89864e-06	260.8	1.2e-65	THD25183.1 hypothetical protein D915_004116 [Fasciola hepatica]
						STRG.8995.1	-8.2579	3.93185	1.04517e-05	725.3	3.3e-205	TPP56096.1 hypothetical protein FGIG_05793 [Fasciola gigantica]
						STRG.9269.1	-8.30369	-4.15679	0.000365633	375.6	3.8e-100	THD18161.1 hypothetical protein D915_010823 [Fasciola hepatica]
						STRG.25221.4	-8.30827	5.55815	5.45797e-05	519.6	2.1e-143	KAA0194867.1 hypothetical protein FBUS_05917 [Fasciolopsis buski]
						STRG.11824.2	-8.31544	0.172644	5.93711e-05	1307.7	0	THD26893.1 putative transcript [Fasciola hepatica]
						STRG.74480.2	-8.34312	-3.99084	1.07605e-05	380.2	9.3e-102	THD26159.1 hypothetical protein D915_003072 [Fasciola hepatica]
						STRG.30866.4	-8.34836	-1.08175	0.000634144	1263.1	0	THD24005.1 E3 SUMO-protein ligase PIAS1 [Fasciola hepatica]
						STRG.26706.3	-8.38111	4.35907	0.000122414	2277.3	0	THD22191.1 SH3 and multiple ankyrin repeat domains protein [Fasciola hepatica]
						STRG.74115.2	-8.3957	2.53873	0.000871155	688.3	3.6e-194	TPP62431.1 Glycoprotein-N-acetylgalactosamine 3-beta-galactosyltransferase 1 [Fasciola gigantica]
						STRG.75621.3	-8.40029	1.13389	0.000800622	910.6	5.1e-261	THD26543.1 hypothetical protein D915_002536 [Fasciola hepatica]
						STRG.8883.5	-8.41417	-2.84565	0.000668104	730.3	1.1e-206	THD28894.1 Solute carrier family 13 member 2 [Fasciola hepatica]
						STRG.71716.7	-8.47046	4.16786	1.1605e-05	840.9	8.8e-240	TPP66543.1 Zinc finger protein, partial [Fasciola gigantica]
						STRG.12823.2	-8.51826	4.12158	4.09162e-05	1968	0	THD26119.1 Protein scalloped [Fasciola hepatica]
						STRG.35967.4	-8.54846	-1.90845	0.000213878	539.3	1.7e-149	TPP59979.1 Anaphase-promoting complex subunit 2 [Fasciola gigantica]
						STRG.40315.2	-8.57501	3.39943	4.08854e-09	859.8	1.1e-245	THD26414.1 Cationic amino acid transporter [Fasciola hepatica]
						STRG.76300.3	-8.59377	-2.72085	5.45482e-05	440.7	6e-120	THD21977.1 Origin recognition complex subunit 1 [Fasciola hepatica]
						STRG.40547.2	-8.5976	-1.80247	0.000200463	770	6.4e-219	THD25200.1 hypothetical protein D915_004101 [Fasciola hepatica]
						STRG.42724.2	-8.6399	-2.71853	0.000248269	638.3	3.3e-179	THD27050.1 Glycosyltransferase 14 family member [Fasciola hepatica]
						STRG.22909.2	-8.6422	2.87038	0.00029982	898.7	2.7e-257	THD19248.1 hypothetical protein D915_009976 [Fasciola hepatica]
						STRG.44673.2	-8.65172	5.42934	2.47943e-05	1760.3	0	THD22348.1 hypothetical protein D915_006753 [Fasciola hepatica]
						STRG.15660.2	-8.67811	-3.17628	1.45485e-06	629	1.8e-176	THD28208.1 Lipoma HMGIC fusion partner [Fasciola hepatica]
						STRG.37928.4	-8.68601	-2.21309	6.58274e-06	446	1.7e-121	THD25178.1 putative nima never in mitosis g2-specific serine/threonine protein kinase [Fasciola hepatica]
						STRG.25994.4	-8.72339	5.04401	1.1701e-05	1681.4	0	THD27928.1 Late secretory pathway protein AVL9 [Fasciola hepatica]
						STRG.24513.3	-8.77137	-2.22669	0.000830937	451.4	5.1e-123	THD27666.1 Patatin phospholipase domain-containing protein 7 [Fasciola hepatica]
						STRG.169.2	-8.78671	-3.01819	0.000115313	626.3	1e-175	THD24234.1 hypothetical protein D915_005070 [Fasciola hepatica]
						STRG.77666.6	-8.79644	-1.6001	0.000829351	557.4	5.8e-155	THD28361.1 hypothetical protein D915_000826 [Fasciola hepatica]
						STRG.19272.9	-8.81247	-2.63834	0.000132451	360.5	1.1e-95	THD27104.1 Cyclic nucleotide gated cation channel [Fasciola hepatica]
						STRG.31060.3	-8.82227	4.94312	1.66718e-06	3480.6	0	THD22417.1 Histone-lysine N-methyltransferase [Fasciola hepatica]
						STRG.51292.2	-8.84167	3.10563	5.58e-06	1312.4	0	THD27639.1 Protein ENL [Fasciola hepatica]
						STRG.16179.2	-8.87144	-0.544361	1.75278e-06	417.5	4.5e-113	THD20805.1 CDGSH iron-sulfur domain-containing protein 3 mitochondrial [Fasciola hepatica]
						STRG.60488.4	-8.87468	-3.43162	2.36458e-05	1095.1	0	THD27203.1 Solute carrier family 35 member F4 [Fasciola hepatica]
						STRG.42990.3	-8.88354	-0.120807	0.00062497	2056.6	0	THD27813.1 M3K12 [Fasciola hepatica]
						STRG.53126.5	-8.90869	-0.677969	9.35794e-05	834.3	5.7e-238	THD19031.1 putative guanine nucleotide-binding protein 3 [Fasciola hepatica]
						STRG.23823.5	-8.95405	-2.52805	0.000927375	478.4	8.3e-131	TPP56289.1 hypothetical protein FGIG_04372 [Fasciola gigantica]
						STRG.44988.3	-9.00205	-1.65491	0.000736633	737.6	5.5e-209	THD26087.1 hypothetical protein D915_002701 [Fasciola hepatica]
						STRG.52482.2	-9.02439	1.68656	0.000771614	503.4	3.7e-138	THD21179.1 DNA damage-regulated autophagy modulator protein 1 [Fasciola hepatica]
						STRG.45058.4	-9.02531	-1.63556	5.69808e-06	972.2	1.5e-279	THD22990.1 Protein Hook 3 [Fasciola hepatica]
						STRG.29872.3	-9.02622	-2.05597	1.78864e-05	618.2	3.3e-173	THD26787.1 Rhabdomeric opsin [Fasciola hepatica]
						STRG.32716.4	-9.03481	-1.7538	8.80389e-05	386.3	2.3e-103	TPP65098.1 Metal tolerance protein 6 [Fasciola gigantica]
						STRG.55759.5	-9.05131	-1.52147	4.06853e-05	607.1	6.1e-170	THD20554.1 hypothetical protein D915_006782 [Fasciola hepatica]
						STRG.71316.4	-9.09147	-0.946015	0.00032652	716.8	9.1e-203	THD19883.1 Serine/threonine-protein kinase LATS1 [Fasciola hepatica]
						STRG.72451.3	-9.09756	-2.35392	9.23555e-06	1430.6	0	THD20159.1 Myotubularin protein 6 [Fasciola hepatica]
						STRG.806.2	-9.16234	1.15847	1.74901e-05	441.8	7.1e-120	THD24504.1 hypothetical protein D915_004676 [Fasciola hepatica]
						STRG.20279.4	-9.16313	-1.87382	4.54346e-05	777.7	5.3e-221	THD24072.1 Tubby protein [Fasciola hepatica]
						STRG.43212.6	-9.19517	0.764679	0.000338133	651	6.4e-183	KAA0199651.1 TBC1 domain family member 14 [Fasciolopsis buski]
						STRG.70649.6	-9.25773	10.6457	2.05753e-16	650.6	4.9e-183	THD18209.1 Cathepsin B endopeptidase [Fasciola hepatica]
						STRG.24174.4	-9.29121	4.00654	1.73808e-07	1479.9	0	THD24642.1 CRE-DAPK-1 protein [Fasciola hepatica]
						STRG.10842.4	-9.29809	-1.37438	0.000297713	679.5	2.2e-191	THD26940.1 SEC14 protein 2 [Fasciola hepatica]
						STRG.71011.8	-9.3069	0.0961929	0.000326151	466.5	2.7e-127	THD26363.1 Phosducin protein 3 [Fasciola hepatica]
						STRG.58496.2	-9.30956	3.80129	1.71584e-06	1083.9	0	THD21283.1 putative signal peptide peptidase 2A [Fasciola hepatica]
						STRG.44036.4	-9.3201	0.402988	0.000433584	1700.3	0	THD27310.1 Cellular tumor antigen p53 [Fasciola hepatica]
						STRG.58469.2	-9.34411	1.90404	4.36631e-05	1100.1	0	THD23373.1 hypothetical protein D915_005859 [Fasciola hepatica]
						STRG.4468.3	-9.34667	0.101683	5.00034e-05	1096.6	0	THD28406.1 CAS1 domain-containing protein 1 [Fasciola hepatica]
						STRG.23252.3	-9.35879	-1.66085	4.94263e-08	1239.9	0	THD28712.1 Myelin transcription factor 1 [Fasciola hepatica]
						STRG.28588.6	-9.37016	-1.45983	0.000139183	893.3	7.7e-256	THD25444.1 Protein vprbp [Fasciola hepatica]
						STRG.46475.4	-9.37069	0.706416	3.09885e-05	627.1	7.9e-176	THD28559.1 BEN domain [Fasciola hepatica]
						STRG.72624.1	-9.39964	-1.71377	0.000566681	278.5	1.4e-70	TPP67655.1 hypothetical protein FGIG_00922 [Fasciola gigantica]
						STRG.41760.4	-9.41143	-0.96348	0.000392877	647.5	7.9e-182	THD29014.1 Innexin [Fasciola hepatica]
						STRG.40853.3	-9.41442	-3.98629	0.000969243	1243.4	0	THD20747.1 Protein kinase [Fasciola hepatica]
						STRG.50419.10	-9.49573	-0.375611	0.000463851	627.5	1.1e-175	THD27385.1 E3 ubiquitin-protein ligase RNF19 [Fasciola hepatica]
						STRG.12020.4	-9.49837	-2.9131	0.000913391	629.8	4.9e-176	THD21441.1 Hexosyltransferase [Fasciola hepatica]
						STRG.32507.4	-9.57381	-2.81853	0.000394733	1996.5	0	THD27106.1 hypothetical protein D915_002160 [Fasciola hepatica]
						STRG.55913.7	-9.58822	-0.755619	8.72847e-05	781.2	2.1e-221	THD25170.1 DEP domain-containing protein [Fasciola hepatica]
						STRG.35539.11	-9.59574	0.512686	0.000880699	401	2.1e-107	THD27154.1 hypothetical protein D915_002134 [Fasciola hepatica]
						STRG.40853.8	-9.60522	-3.82923	0.000739753	1243.4	0	THD20747.1 Protein kinase [Fasciola hepatica]
						STRG.50228.9	-9.60593	-0.753655	0.000250014	1358.6	0	THD22343.1 Xeroderma pigmentosum group C-complementing protein [Fasciola hepatica]
						STRG.23757.3	-9.61594	-3.24842	4.58725e-05	489.6	1.5e-134	THD20669.1 hypothetical protein D915_008585 [Fasciola hepatica]
						STRG.36852.7	-9.68578	1.01717	4.57627e-06	1454.5	0	THD27193.1 Membrane-associated phosphatidylinositol transfer protein 1 [Fasciola hepatica]
						STRG.18400.2	-9.70935	-1.47565	1.46378e-05	409.8	1.7e-110	THD28328.1 InaD [Fasciola hepatica]
						STRG.23704.1	-9.71433	-2.49384	4.09806e-06	771.2	4.5e-219	THD26049.1 Tetraspanning orphan receptor [Fasciola hepatica]
						STRG.31484.3	-9.72382	2.41805	5.31083e-05	704.9	5.9e-199	THD22483.1 Ubiquitin thioesterase trabid [Fasciola hepatica]
						STRG.25801.3	-9.84093	4.43541	1.45016e-05	1320.8	0	THD28223.1 Guanylate cyclase [Fasciola hepatica]
						STRG.18853.3	-9.85073	-1.31937	1.46353e-05	605.1	3.5e-169	THD28836.1 hypothetical protein D915_000306 [Fasciola hepatica]
						STRG.57295.3	-9.85128	1.93557	0.000298163	1199.1	0	THD28484.1 Mannosyltransferase [Fasciola hepatica]
						STRG.51292.3	-9.85852	-0.67337	4.57113e-06	426	4.6e-115	TPP57997.1 Protein ENL [Fasciola gigantica]
						STRG.21954.3	-9.8956	-3.58356	0.000494969	1794.2	0	THD25421.1 Protein HID1 [Fasciola hepatica]
						STRG.53241.2	-9.90155	3.79262	5.67324e-05	378.6	3.1e-101	THD27948.1 U8 snoRNA-decapping enzyme [Fasciola hepatica]
						STRG.58070.8	-9.91313	-2.06825	7.37096e-05	205.7	1.4e-48	TPP58377.1 hypothetical protein FGIG_00098 [Fasciola gigantica]
						STRG.76320.3	-9.93714	0.722169	0.000366452	758.8	4.2e-215	THD24739.1 AdamTS protein 3 [Fasciola hepatica]
						STRG.57977.2	-9.94221	1.28933	7.26369e-05	405.6	1e-108	TPP60004.1 Protein phosphatase type 2C alpha 2 [Fasciola gigantica]
						STRG.17729.2	-9.94954	-0.882128	2.23403e-06	1339.3	0	THD25177.1 Protein unc-13 protein B [Fasciola hepatica]
						STRG.38523.3	-9.95457	-1.82427	1.63183e-06	443	2.1e-120	THD28537.1 28S ribosomal protein S7 mitochondrial [Fasciola hepatica]
						STRG.50697.2	-9.95508	4.49907	0.000132974	552.7	4.2e-153	THD28870.1 Secretory carrier-associated membrane protein [Fasciola hepatica]
						STRG.50490.5	-9.96614	-0.362491	0.000971495	597.4	6.3e-167	THD24719.1 Large neutral amino acids transporter small [Fasciola hepatica]
						STRG.55387.2	-9.99477	-0.654555	0.000141431	447.6	1.7e-121	THD20390.1 Williams-beuren syndrome critical region protein [Fasciola hepatica]
						STRG.58152.6	-9.9971	-1.17892	0.000257947	591.3	3.2e-165	THD21223.1 Methyltransferase protein 15 [Fasciola hepatica]
						STRG.14926.4	-10.023	-3.21644	0.000541893	496.9	2.2e-136	TPP63502.1 Kinase [Fasciola gigantica]
						STRG.8539.4	-10.0521	-2.03446	1.68264e-07	592.8	1.2e-165	THD28848.1 hypothetical protein D915_000317 [Fasciola hepatica]
						STRG.18610.2	-10.0574	2.05241	1.54661e-05	689.9	1.4e-194	TPP61637.1 Adenosine 3'-phospho 5'-phosphosulfate transporter [Fasciola gigantica]
						STRG.51729.4	-10.0803	-1.97932	0.000793899	1624	0	THD29025.1 POU domain protein [Fasciola hepatica]
						STRG.73410.8	-10.0803	-0.399338	0.00073672	1582.8	0	THD25851.1 hypothetical protein D915_003371 [Fasciola hepatica]
						STRG.41680.4	-10.0925	0.171411	3.24909e-07	792	2e-225	THD23982.1 hypothetical protein D915_005242 [Fasciola hepatica]
						STRG.19462.10	-10.1102	-1.91986	0.000597944	772.7	2.3e-219	THD25948.1 Transmembrane protein 62 [Fasciola hepatica]
						STRG.45249.3	-10.1193	-1.338	1.0948e-07	283.5	7.9e-73	TPP63532.1 hypothetical protein FGIG_03456 [Fasciola gigantica]
						STRG.69696.2	-10.1251	-1.50377	0.000103474	670.6	8.6e-189	THD24438.1 F-box/WD repeat-containing protein pof1 [Fasciola hepatica]
						STRG.24361.4	-10.1284	-0.164144	0.000246459	474.6	9e-130	KAA0184930.1 hypothetical protein FBUS_10810, partial [Fasciolopsis buski]
						STRG.12335.4	-10.1304	-1.10107	3.12074e-06	1161.4	0	THD23853.1 putative zyg-1 serine/threonine protein kinase [Fasciola hepatica]
						STRG.49006.2	-10.1497	2.88848	3.29532e-05	769.6	2.6e-218	THD27522.1 GTP-binding protein GEM [Fasciola hepatica]
						STRG.11523.3	-10.1626	-0.101144	1.55301e-07	668.3	8.6e-188	THD20004.1 hypothetical protein D915_009064 [Fasciola hepatica]
						STRG.11134.3	-10.1626	-1.24368	0.000953425	852.8	1.7e-243	TPP64951.1 Protein SCAF8 [Fasciola gigantica]
						STRG.37951.4	-10.1632	-1.0841	3.89333e-06	1015.8	1e-292	THD23074.1 putative smad nuclear interacting protein [Fasciola hepatica]
						STRG.801.2	-10.2095	-3.31004	0.000334675	1115.5	0	THD24907.1 Tissue alpha-L-fucosidase [Fasciola hepatica]
						STRG.9883.2	-10.2301	-0.786167	4.15935e-05	2491.8	0	THD27226.1 Protocadherin-7 [Fasciola hepatica]
						STRG.36528.2	-10.2433	1.49405	0.000146544	396.7	1.5e-106	THD24633.1 Kv channel interacting protein 4 [Fasciola hepatica]
						STRG.21641.2	-10.251	-2.52874	1.55475e-05	352.1	1.9e-93	THD28192.1 hypothetical protein D915_001038 [Fasciola hepatica]
						STRG.54124.4	-10.2572	-1.0694	0.000105252	954.5	2.7e-274	THD28253.1 hypothetical protein D915_000933 [Fasciola hepatica]
						STRG.19583.3	-10.2613	-2.72839	0.000550502	412.1	1.9e-111	THD20459.1 DnaJ domain containing protein 5 [Fasciola hepatica]
						STRG.19462.4	-10.2818	-3.26093	0.000405236	1165.2	0	THD25948.1 Transmembrane protein 62 [Fasciola hepatica]
						STRG.61277.2	-10.2945	6.12128	1.02119e-11	731.9	6.9e-207	TPP63297.1 ATP-dependent RNA helicase bel [Fasciola gigantica]
						STRG.6066.4	-10.303	-0.823184	6.68822e-08	614.8	4.6e-172	THD28011.1 Odysseus [Fasciola hepatica]
						STRG.48284.4	-10.3298	-1.47678	2.352e-05	1045.8	1.4e-301	THD27095.1 FAPP-1 [Fasciola hepatica]
						STRG.65452.3	-10.3531	-0.786429	2.4071e-05	1338.2	0	THD19804.1 Beta-mannosidase [Fasciola hepatica]
						STRG.20063.2	-10.3544	2.07878	1.38152e-05	984.9	6.8e-283	THD25533.1 Dystroglycan [Fasciola hepatica]
						STRG.34597.5	-10.3727	-1.00275	1.822e-05	382.9	1.7e-102	THD23212.1 hypothetical protein D915_005960 [Fasciola hepatica]
						STRG.31082.3	-10.3811	-0.29445	0.000204893	1637.9	0	THD20943.1 hypothetical protein D915_008196 [Fasciola hepatica]
						STRG.13011.2	-10.4275	0.741001	5.31993e-05	580.1	2.2e-161	TPP57924.1 Epidermal growth factor receptor substrate 15 [Fasciola gigantica]
						STRG.2707.2	-10.4296	-1.81069	3.17288e-05	402.5	5.6e-108	WP_127054565.1 reverse transcriptase family protein [Labedella gwakjiensis]
						STRG.25094.1	-10.4702	10.9645	7.22461e-15	528.1	4.5e-146	THD18773.1 Cathepsin B [Fasciola hepatica]
						STRG.6771.5	-10.4879	0.369314	5.60318e-05	362.5	2.9e-96	THD27366.1 PolyU binding splicing factor PUF60 [Fasciola hepatica]
						STRG.53628.5	-10.4915	-3.05827	0.000235833	425.6	4.5e-115	KAA0188780.1 Tropinone reductase 2 [Fasciolopsis buski]
						STRG.25966.1	-10.5248	-0.845709	5.03826e-09	432.2	2.3e-117	THD28744.1 hypothetical protein D915_000351 [Fasciola hepatica]
						STRG.55759.3	-10.5436	-1.14177	5.9473e-05	444.9	5e-121	THD20554.1 hypothetical protein D915_006782 [Fasciola hepatica]
						STRG.68233.2	-10.5526	5.82002	1.22687e-06	114.4	7.3e-22	THD20057.1 hypothetical protein D915_009296 [Fasciola hepatica]
						STRG.67488.2	-10.56	-0.582131	1.35596e-05	745.3	1.7e-211	THD25775.1 Tubulin gamma chain [Fasciola hepatica]
						STRG.27839.6	-10.5639	-0.894037	3.14637e-06	1077.4	0	THD21579.1 hypothetical protein D915_006695 [Fasciola hepatica]
						STRG.18555.4	-10.5651	5.25158	3.4992e-07	1045.4	1.3e-301	THD25295.1 Abhydrolase domain-containing protein 4 [Fasciola hepatica]
						STRG.32490.11	-10.5669	-2.99016	0.000215713	678.7	7.2e-191	THD26402.1 3-hydroxyisobutyrate dehydrogenase mitochondrial [Fasciola hepatica]
						STRG.61906.5	-10.5858	-0.716682	2.365e-05	557.8	2.2e-154	THD25522.1 hypothetical protein D915_003651 [Fasciola hepatica]
						STRG.39726.2	-10.5944	-0.634447	4.9712e-05	842	3.6e-240	THD26792.1 Sterile alpha motif SAM [Fasciola hepatica]
						STRG.51246.3	-10.616	-1.5708	0.000262085	722.6	1.9e-204	THD19319.1 Poly(ADP-ribose) glycohydrolase ARH3 [Fasciola hepatica]
						STRG.2658.1	-10.6394	-1.85652	0.000336371	1007.3	4.2e-290	THD21741.1 Myotubularin protein 14 [Fasciola hepatica]
						STRG.3282.2	-10.6504	-0.712843	5.36215e-07	1810.4	0	THD25950.1 Receptor protein serine/threonine kinase [Fasciola hepatica]
						STRG.75497.4	-10.6644	-0.260797	0.000177871	1277.3	0	THD27324.1 High affinity cAMP-specific and IBMX-insensitive 3' 5'-cyclic phosphodiesterase 8B [Fasciola hepatica]
						STRG.67612.5	-10.6793	-0.658342	5.81653e-08	325.1	5.2e-85	THD21298.1 hypothetical protein D915_007800 [Fasciola hepatica]
						STRG.34589.5	-10.6812	1.10153	0.00066827	855.5	1.7e-244	THD19658.1 Nitrilase and fragile histidine triad fusion protein NitFhit [Fasciola hepatica]
						STRG.44856.2	-10.6825	2.374	1.50375e-09	464.9	2.7e-127	THD28395.1 hypothetical protein D915_000818 [Fasciola hepatica]
						STRG.21546.9	-10.6856	-0.94868	0.000294586	1412.1	0	TPP66691.1 Microprocessor complex subunit DGCR8, partial [Fasciola gigantica]
						STRG.45265.2	-10.702	-0.315543	2.51098e-06	614.4	5.1e-172	TGZ70019.1 hypothetical protein CRM22_003419 [Opisthorchis felineus]
						STRG.21709.4	-10.7121	-1.85551	0.000760684	1118.6	0	TPP61662.1 Centrosomal protein POC5 [Fasciola gigantica]
						STRG.1555.5	-10.7191	-0.428536	1.34366e-05	809.3	1.5e-230	THD28751.1 3-hydroxyisobutyryl-CoA hydrolase mitochondrial [Fasciola hepatica]
						STRG.70649.5	-10.7841	8.7941	1.9109e-10	643.7	8.7e-181	TPP63328.1 Sarcophaga pro-cathepsin B [Fasciola gigantica]
						STRG.78746.6	-10.7915	0.532509	1.29154e-06	802.7	2.1e-228	THD18349.1 TBCC domain-containing protein 1 [Fasciola hepatica]
						STRG.18135.1	-10.7938	-0.780417	3.53326e-07	364.8	3.8e-97	THD21275.1 hypothetical protein D915_007482 [Fasciola hepatica]
						STRG.65773.2	-10.8274	-2.77917	0.00025423	1214.5	0	THD26192.1 FMRFamide-activated amiloride-sensitive sodium channel [Fasciola hepatica]
						STRG.9670.3	-10.8417	-2.73895	0.000163458	1584.3	0	THD26180.1 Potassium channel subfamily K member 1 [Fasciola hepatica]
						STRG.25284.9	-10.9126	1.74073	5.42803e-05	1245	0	TPP57190.1 hypothetical protein FGIG_07577, partial [Fasciola gigantica]
						STRG.57766.8	-10.9151	-0.822717	0.00071674	567.4	1.5e-157	THD20475.1 NECAP endocytosis-associated 2 [Fasciola hepatica]
						STRG.10490.4	-10.9192	-2.6674	0.000152309	725.3	2.4e-205	TPP65063.1 General transcription factor IIH polypeptide 2, partial [Fasciola gigantica]
						STRG.38505.5	-10.9393	-1.61675	0.000121565	1063.1	5.6e-307	THD28533.1 Glutamate receptor 4 [Fasciola hepatica]
						STRG.66053.10	-10.9719	-0.541999	3.89713e-05	448	1.7e-121	THD23522.1 hypothetical protein D915_005815 [Fasciola hepatica]
						STRG.9224.2	-10.9753	0.283234	3.40434e-05	833.9	7.3e-238	THD19918.1 Cytochrome c oxidase subunit XV assembly [Fasciola hepatica]
						STRG.19326.3	-10.9826	0.0895294	6.37393e-05	1219.5	0	THD23349.1 Retinoid X receptor [Fasciola hepatica]
						STRG.49971.3	-10.9916	-0.0706368	3.58803e-07	1925.2	0	THD23588.1 hypothetical protein D915_005271 [Fasciola hepatica]
						STRG.49498.6	-11.0002	-0.492555	5.08632e-06	830.5	8.5e-237	THD28690.1 Bestrophin [Fasciola hepatica]
						STRG.62596.2	-11.0051	1.6618	7.64411e-05	966.5	9.2e-278	THD20711.1 Exocyst complex component [Fasciola hepatica]
						STRG.3626.2	-11.0066	-2.60813	1.35342e-06	1240.3	0	THD28502.1 putative acetylcholine receptor [Fasciola hepatica]
						STRG.14032.2	-11.0092	-2.60837	0.000215068	1707.6	0	TPP57666.1 Striatin-interacting protein 2 [Fasciola gigantica]
						STRG.18733.3	-11.0431	0.691644	0.000135496	1086.6	0	THD22439.1 methyltransferase protein 16 [Fasciola hepatica]
						STRG.19392.2	-11.0711	3.02473	0.00036124	1572.4	0	THD26995.1 RNA polymerase II subunit A C-terminal domain phosphatase [Fasciola hepatica]
						STRG.7361.3	-11.1044	-1.29308	0.000125466	1394.4	0	THD20671.1 Xaa-Pro aminopeptidase [Fasciola hepatica]
						STRG.68217.1	-11.1495	9.09584	1.35028e-05
						STRG.39240.2	-11.2046	0.457672	2.99855e-07	817.8	2.7e-233	THD27904.1 Transmembrane protease serine 3 [Fasciola hepatica]
						STRG.47064.3	-11.2147	-0.55295	6.83615e-08	2359.7	0	THD29118.1 putative protocadherin alpha [Fasciola hepatica]
						STRG.52478.2	-11.2256	1.94067	7.38907e-05	1442.2	0	TPP59180.1 hypothetical protein FGIG_09169, partial [Fasciola gigantica]
						STRG.24063.2	-11.2302	-1.3076	8.68653e-05	329.7	2.4e-86	XP_009167756.1 hypothetical protein T265_04688 [Opisthorchis viverrini]
						STRG.26831.1	-11.2313	4.32834	2.95989e-05	2088.5	0	THD27222.1 Prefoldin [Fasciola hepatica]
						STRG.65449.4	-11.2685	0.778938	0.00051864	739.2	2.4e-209	THD19754.1 Mitochondrial solute carrier [Fasciola hepatica]
						STRG.15212.6	-11.2722	-2.35893	0.000171931	729.6	2.7e-206	KAA0201008.1 Coiled-coil domain-containing protein [Fasciolopsis buski]
						STRG.11534.2	-11.2761	-1.22296	4.16454e-06	1031.6	2.1e-297	THD21009.1 hypothetical protein D915_008364 [Fasciola hepatica]
						STRG.36776.4	-11.2765	-0.0174206	7.06187e-07	620.9	8.2e-174	THD21907.1 hypothetical protein D915_007510 [Fasciola hepatica]
						STRG.64841.6	-11.2829	-1.10547	1.84653e-05	645.6	2.4e-181	THD27144.1 hypothetical protein D915_001901 [Fasciola hepatica]
						STRG.21797.2	-11.2912	5.17303	1.98688e-10	82.4	4.1e-12	THD19406.1 hypothetical protein D915_009914 [Fasciola hepatica]
						STRG.4350.4	-11.2963	-0.218913	0.000328472	586.6	1.1e-163	THD20529.1 Transcription initiation factor TFIID subunit 8 [Fasciola hepatica]
						STRG.7935.5	-11.2967	-0.467203	0.000941522	1071.2	0	THD23139.1 Glycogen synthase kinase-3 beta [Fasciola hepatica]
						STRG.77227.2	-11.3021	2.89676	3.17953e-05	2229.9	0	THD24698.1 Vam6/Vps39 protein [Fasciola hepatica]
						STRG.34674.4	-11.3738	0.605461	8.37231e-05	1573.5	0	THD27192.1 Serine rich repeat protein [Fasciola hepatica]
						STRG.71189.5	-11.4192	0.0351931	1.58015e-06	533.9	1e-147	THD26599.1 hypothetical protein D915_002499 [Fasciola hepatica]
						STRG.32702.2	-11.4244	0.95725	3.76692e-10	856.7	5.8e-245	THD19711.1 hypothetical protein D915_009512 [Fasciola hepatica]
						STRG.35010.6	-11.4261	2.69107	2.84825e-05	2580.1	0	THD27834.1 Band 4.1 protein 2 [Fasciola hepatica]
						STRG.61378.2	-11.4334	0.707917	0.000611824	458	8.6e-125	VDP78834.1 unnamed protein product [Echinostoma caproni]
						STRG.33335.2	-11.4732	-2.1008	0.000155418	466.1	2.2e-127	THD20516.1 hypothetical protein D915_008643 [Fasciola hepatica]
						STRG.27839.8	-11.4777	-2.16249	0.000146341	1216.4	0	THD21579.1 hypothetical protein D915_006695 [Fasciola hepatica]
						STRG.39156.3	-11.4915	-0.098972	2.53635e-05	846.7	8.5e-242	THD21922.1 hypothetical protein D915_007052 [Fasciola hepatica]
						STRG.43984.6	-11.4926	-0.77854	0.000523318	1109	0	THD20987.1 Sulfhydryl oxidase [Fasciola hepatica]
						STRG.53126.3	-11.5024	-2.12064	9.30604e-05	874.8	8.1e-250	RJW63658.1 LINE-1 retrotransposable element ORF2 protein [Clonorchis sinensis]
						STRG.64619.2	-11.5166	-2.08554	0.00038831	379.8	4.2e-101	THD26677.1 hypothetical protein D915_002392 [Fasciola hepatica]
						STRG.30939.4	-11.5196	-1.32538	7.14988e-05	1275.8	0	THD27394.1 PAS domain-containing serine/threonine-protein kinase [Fasciola hepatica]
						STRG.63360.4	-11.5763	0.0345513	2.86373e-06	744.2	7.4e-211	THD24298.1 Tuftelin-interacting protein 11 [Fasciola hepatica]
						STRG.48240.2	-11.5778	-0.340209	1.64708e-05	2015	0	THD29068.1 Phosphodiesterase [Fasciola hepatica]
						STRG.16523.2	-11.5781	0.169817	3.94876e-05	877.1	6.1e-251	THD20232.1 Ubiquitin carboxyl-terminal hydrolase 22 [Fasciola hepatica]
						STRG.34202.5	-11.5919	2.04119	3.21561e-06	759.2	3.5e-215	THD27276.1 hypothetical protein D915_001941 [Fasciola hepatica]
						STRG.60841.2	-11.6021	0.334781	2.41837e-06	681.4	3.8e-192	TPP57669.1 polymerase delta-interacting protein 2 [Fasciola gigantica]
						STRG.72352.7	-11.6079	-2.03545	0.000118988	1430.6	0	THD23694.1 hypothetical protein D915_005356 [Fasciola hepatica]
						STRG.29684.4	-11.6118	0.414569	0.000236756	554.3	6.3e-154	THD20985.1 DnaJ subfamily A member 3 [Fasciola hepatica]
						STRG.68207.1	-11.6267	6.27978	8.27899e-09	150.2	1.4e-32	THD19135.1 hypothetical protein D915_010049 [Fasciola hepatica]
						STRG.30956.3	-11.6346	0.699437	4.84312e-05	1057.7	4.2e-305	THD27393.1 Solute carrier organic anion transporter family member [Fasciola hepatica]
						STRG.3587.1	-11.6476	2.32428	1.09972e-07	487.6	9.6e-134	TPP65686.1 Coiled-coil domain-containing protein 94 [Fasciola gigantica]
						STRG.60740.3	-11.6487	-0.840715	0.000288071	743.4	6.1e-210	THD21870.1 hypothetical protein D915_007454 [Fasciola hepatica]
						STRG.8823.3	-11.655	-0.0638833	0.000336909	416	4e-112	THD28818.1 hypothetical protein D915_000320 [Fasciola hepatica]
						STRG.51876.5	-11.6572	-0.425467	8.56151e-09	466.1	4.8e-127	THD25693.1 hypothetical protein D915_003567 [Fasciola hepatica]
						STRG.67612.2	-11.6716	0.516865	9.15922e-08	330.5	8.6e-87	THD21298.1 hypothetical protein D915_007800 [Fasciola hepatica]
						STRG.5947.5	-11.6783	-1.95326	8.12552e-05	318.9	3.9e-83	THD25182.1 hypothetical protein D915_004115 [Fasciola hepatica]
						STRG.989.4	-11.6785	0.0805962	2.85156e-06	1340.1	0	TPP67695.1 F-box/LRR-repeat protein 4 [Fasciola gigantica]
						STRG.40541.3	-11.6955	-0.336244	0.000150802	1239.9	0	THD25198.1 NAChR subunit [Fasciola hepatica]
						STRG.60256.1	-11.6988	1.29614	1.76035e-06	875.2	2.1e-250	TPP63547.1 Peptide chain release factor 1 [Fasciola gigantica]
						STRG.53792.1	-11.7036	1.71776	3.55938e-05	1452.2	0	DAA04500.1 TPA_exp: pol polyprotein [Schistosoma mansoni]
						STRG.37.3	-11.7158	-1.17945	0.000611219	498.8	3.9e-137	THD22311.1 Carbonic anhydrase [Fasciola hepatica]
						STRG.24361.3	-11.7284	0.625382	3.08215e-05	474.6	8.6e-130	KAA0184930.1 hypothetical protein FBUS_10810, partial [Fasciolopsis buski]
						STRG.63360.3	-11.7485	0.514319	2.1776e-06	1246.9	0	THD24298.1 Tuftelin-interacting protein 11 [Fasciola hepatica]
						STRG.49527.3	-11.7487	1.52074	2.91207e-05	413.7	1.8e-111	THD25351.1 Transmembrane protein [Fasciola hepatica]
						STRG.46475.3	-11.7578	0.471343	2.84935e-06	317	1.6e-82	THD28559.1 BEN domain [Fasciola hepatica]
						STRG.25894.5	-11.7705	0.921163	6.07409e-07	598.2	1.3e-166	TPP63220.1 hypothetical protein FGIG_09545, partial [Fasciola gigantica]
						STRG.39400.8	-11.7877	0.0177298	1.59111e-08	491.9	5.9e-135	THD20163.1 Acetyl coenzyme A C acetyltransferase [Fasciola hepatica]
						STRG.25208.2	-11.7946	-0.346531	6.28849e-06	268.1	9.8e-68	VDP95226.1 unnamed protein product [Echinostoma caproni]
						STRG.12306.4	-11.7988	0.377531	9.48974e-07	474.2	1.6e-129	THD28037.1 hypothetical protein D915_001172 [Fasciola hepatica]
						STRG.22040.2	-11.8075	3.5457	1.18565e-06	1719.9	0	TPP56661.1 Transmembrane protein 63C [Fasciola gigantica]
						STRG.17232.3	-11.813	0.653909	1.48482e-06	824.3	5.4e-235	THD28293.1 hypothetical protein D915_000839 [Fasciola hepatica]
						STRG.17008.3	-11.8158	2.25848	5.0403e-07	709.5	2.2e-200	THD20547.1 Mesoderm induction early response protein 1 [Fasciola hepatica]
						STRG.68590.2	-11.8223	1.06266	1.67404e-07	597.8	7.9e-167	THD22997.1 Myocyte-specific enhancer factor 2B [Fasciola hepatica]
						STRG.55458.4	-11.8227	-0.395733	0.000389413	842.8	1e-240	THD20875.1 Histone deacetylase [Fasciola hepatica]
						STRG.55304.3	-11.8408	-1.81255	0.00011322	301.2	1.5e-77	THD28509.1 hypothetical protein D915_000629 [Fasciola hepatica]
						STRG.40115.2	-11.8417	0.0833895	3.82801e-06	784.6	5.7e-223	THD26445.1 RGS8 [Fasciola hepatica]
						STRG.23289.2	-11.8423	0.344911	9.08349e-05	341.7	4.7e-90	THD24340.1 Cyclin-T2 [Fasciola hepatica]
						STRG.9733.5	-11.8511	0.285526	4.08166e-06	510.8	6e-141	THD25512.1 Replication factor C subunit [Fasciola hepatica]
						STRG.25842.3	-11.8786	0.800117	0.000349125	1070.5	0	THD22673.1 Solute carrier family 11 (Proton-coupled divalent metal ion transporters) member 2 [Fasciola hepatica]
						STRG.17794.4	-11.902	-1.73902	7.09377e-05	1012.7	1.2e-291	THD29139.1 Forkhead box protein L1 [Fasciola hepatica]
						STRG.62112.6	-11.9634	0.513606	5.31316e-05	825.9	2.2e-235	THD22699.1 Hepatoma derived growth factor protein [Fasciola hepatica]
						STRG.14044.4	-11.9833	-1.66084	6.70636e-05	849.4	1e-242	THD23192.1 Lipoyltransferase 1 mitochondrial [Fasciola hepatica]
						STRG.49905.4	-11.987	1.36988	1.39227e-08	382.9	3.3e-102	THD18107.1 Dual specificity protein phosphatase 10 [Fasciola hepatica]
						STRG.25436.4	-11.9976	9.62785	0.000774196	142.5	4.5e-30	THD19004.1 Vitelline protein B2, partial [Fasciola hepatica]
						STRG.45974.4	-12.0112	1.17136	5.44079e-05	405.2	2.2e-108	KAA3673772.1 testis-specific kinase 2 [Paragonimus westermani]
						STRG.49006.5	-12.0399	0.99568	2.775e-09	768.5	6e-218	THD27522.1 GTP-binding protein GEM [Fasciola hepatica]
						STRG.44465.1	-12.0532	0.484391	9.08865e-11	706.4	8.3e-200	THD27991.1 hypothetical protein D915_001165 [Fasciola hepatica]
						STRG.3165.3	-12.0554	0.550712	4.61706e-05	1507.7	0	THD25606.1 hypothetical protein D915_003484 [Fasciola hepatica]
						STRG.18898.4	-12.0607	0.206637	3.59526e-05	793.1	7e-226	THD26520.1 39S ribosomal protein L3 mitochondrial [Fasciola hepatica]
						STRG.59302.2	-12.0725	1.14144	6.27256e-06	460.7	2.2e-125	THD26647.1 6-phosphofructo-2-kinase / fructose-2 6-bisphosphatase [Fasciola hepatica]
						STRG.51729.2	-12.0748	-1.2586	0.000600735	1624	0	THD29025.1 POU domain protein [Fasciola hepatica]
						STRG.77169.3	-12.0811	1.9841	0.000548003	415.2	4.3e-112	TPP65670.1 Integrin linked protein kinase [Fasciola gigantica]
						STRG.44567.2	-12.0928	3.1158	1.74918e-05	1427.9	0	TPP67320.1 hypothetical protein FGIG_01289 [Fasciola gigantica]
						STRG.60256.4	-12.0948	0.46424	2.03143e-05	729.6	1.3e-206	TPP63547.1 Peptide chain release factor 1 [Fasciola gigantica]
						STRG.51836.5	-12.1098	0.263464	6.68746e-05	939.1	1.8e-269	THD24048.1 hypothetical protein D915_005264 [Fasciola hepatica]
						STRG.65235.3	-12.1099	1.50799	0.000152203	1804.6	0	THD22482.1 SUN domain-containing ossification factor [Fasciola hepatica]
						STRG.15153.9	-12.1114	0.460347	4.0934e-06	407.5	9.2e-109	RJW63658.1 LINE-1 retrotransposable element ORF2 protein [Clonorchis sinensis]
						STRG.51836.4	-12.1211	0.333899	1.58726e-05	939.1	1.5e-269	THD24048.1 hypothetical protein D915_005264 [Fasciola hepatica]
						STRG.49325.3	-12.1234	1.01281	0.000216672	610.1	1.4e-170	TPP65766.1 Kinase [Fasciola gigantica]
						STRG.65971.12	-12.1245	2.12083	3.85981e-05	583.2	1.6e-162	TPP65087.1 Mitochondrial carrier 2 [Fasciola gigantica]
						STRG.61597.3	-12.161	0.360697	3.56875e-05	1598.9	0	TPP67760.1 Small G protein signaling modulator 1 [Fasciola gigantica]
						STRG.67138.1	-12.1722	0.0512304	5.55954e-07	165.6	8.2e-37	THD27562.1 CSL zinc finger domain-containing protein [Fasciola hepatica]
						STRG.41206.3	-12.1956	0.525401	1.91353e-05	949.1	1.1e-272	THD20925.1 hypothetical protein D915_008367 [Fasciola hepatica]
						STRG.42533.4	-12.2003	0.853401	2.83507e-06	1096.6	0	THD22813.1 Nucleolar complex protein 3 [Fasciola hepatica]
						STRG.41654.3	-12.2335	1.42241	0.000371977	629.4	1.5e-176	THD19407.1 TMEM101 protein family [Fasciola hepatica]
						STRG.39321.3	-12.2541	-0.193788	2.19734e-05	1468	0	THD27698.1 Solute carrier family 16 member 1 [Fasciola hepatica]
						STRG.60059.3	-12.2604	0.67679	0.000152524	293.5	8.4e-76	THD18940.1 Dna directed rna polymerases i ii and iii [Fasciola hepatica]
						STRG.31852.5	-12.2674	2.92843	3.09127e-05	2232.6	0	THD25719.1 hypothetical protein D915_003252 [Fasciola hepatica]
						STRG.10225.3	-12.2822	1.47561	0.00039879	751.5	7.1e-213	TPP65696.1 TIMELESS-interacting protein, partial [Fasciola gigantica]
						STRG.37340.4	-12.2866	0.9369	8.93691e-10	3666.3	0	THD23544.1 Chromodomain-helicase-DNA-binding protein 3 [Fasciola hepatica]
						STRG.11680.7	-12.2916	0.825935	0.000107088	692.2	7.2e-195	THD19035.1 Huntingtin interacting protein [Fasciola hepatica]
						STRG.54944.5	-12.2995	0.879274	5.75812e-05	918.3	3.1e-263	THD24201.1 RNA binding protein 19 [Fasciola hepatica]
						STRG.27895.2	-12.3462	2.3617	1.28983e-06	1575.1	0	THD20749.1 Zinc finger CCCH domain-containing protein 10 [Fasciola hepatica]
						STRG.36208.3	-12.3508	0.897227	6.63297e-06	867.1	7.8e-248	THD20698.1 E3 ubiquitin-protein ligase ARIH1 [Fasciola hepatica]
						STRG.7314.6	-12.3608	1.02579	7.87878e-05	990.7	3.1e-285	THD21980.1 Poly U-binding-splicing factor half pint [Fasciola hepatica]
						STRG.38627.2	-12.3782	1.6033	1.17577e-08	860.9	8.2e-246	THD21340.1 AP-2 complex subunit alpha [Fasciola hepatica]
						STRG.46711.2	-12.4007	0.134313	0.000128738	221.9	2.2e-54	THD19933.1 Thioredoxin-3 mitochondrial [Fasciola hepatica]
						STRG.21059.2	-12.4018	0.0364675	1.24082e-05	317	2.5e-82	TPP55844.1 N-6 adenine-specific dna methyltransferase 1 [Fasciola gigantica]
						STRG.38007.3	-12.404	1.42055	2.44506e-11	834.7	1.1e-237	THD27571.1 hypothetical protein D915_001610 [Fasciola hepatica]
						STRG.5942.2	-12.4045	0.81971	2.12016e-07	253.1	2.6e-63	THD25183.1 hypothetical protein D915_004116 [Fasciola hepatica]
						STRG.26541.4	-12.4131	1.41918	6.15738e-06	856.3	9.5e-245	TPP62717.1 ATP-dependent DNA helicase Q4 [Fasciola gigantica]
						STRG.14361.2	-12.4152	1.78415	1.54559e-06	1097	0	THD22160.1 SH2B adapter protein 1 [Fasciola hepatica]
						STRG.10497.2	-12.4226	0.795089	1.85073e-07	1286.9	0	THD26256.1 EF-Gmt [Fasciola hepatica]
						STRG.4472.6	-12.4297	1.95146	4.37177e-05	1105.1	0	THD28405.1 Tensin-3 [Fasciola hepatica]
						STRG.10339.5	-12.4317	-1.22693	5.05568e-05	2198.3	0	THD27747.1 Pleckstrin domain-containing family G member 1 [Fasciola hepatica]
						STRG.3165.5	-12.433	2.08111	1.05704e-09	1270.8	0	THD25606.1 hypothetical protein D915_003484 [Fasciola hepatica]
						STRG.49006.3	-12.4342	1.07654	0.000191221	1101.7	0	THD27522.1 GTP-binding protein GEM [Fasciola hepatica]
						STRG.31761.5	-12.4693	-0.388069	0.000370579	1202.6	0	THD26516.1 Topoisomerase (DNA) II binding protein 1 [Fasciola hepatica]
						STRG.24562.3	-12.4779	0.680775	0.000454572	303.5	1.6e-78	THD19229.1 Hexosyltransferase [Fasciola hepatica]
						STRG.55387.4	-12.4891	0.190812	3.35791e-08	447.6	1.7e-121	THD20390.1 Williams-beuren syndrome critical region protein [Fasciola hepatica]
						STRG.9733.6	-12.5038	0.268564	3.23267e-05	508.1	3.6e-140	THD25512.1 Replication factor C subunit [Fasciola hepatica]
						STRG.38865.9	-12.5411	-0.898768	3.38787e-06	1051.2	6.2e-303	THD26151.1 hypothetical protein D915_003041 [Fasciola hepatica]
						STRG.22957.4	-12.549	0.190839	5.02197e-06	110.2	1.2e-20	THD25540.1 hypothetical protein D915_003790 [Fasciola hepatica]
						STRG.26678.1	-12.6101	0.0776867	2.25027e-07	166.4	6.8e-37	XP_026103878.1 uncharacterized protein LOC113075387 isoform X1 [Carassius auratus]
						STRG.62466.1	-12.6103	3.74502	0.00059127	1469.1	0	TPP64338.1 Zygotic DNA replication licensing factor mcm3 [Fasciola gigantica]
						STRG.33482.2	-12.6202	1.50666	2.644e-07	754.6	5.3e-214	KAA0200455.1 3-oxoacyl-[acyl-carrier-protein] synthase [Fasciolopsis buski]
						STRG.56341.2	-12.6454	1.06764	1.03514e-06	812.4	1.7e-231	THD21988.1 hypothetical protein D915_006841 [Fasciola hepatica]
						STRG.30902.4	-12.6542	-1.01016	4.3139e-05	530	6.8e-146	RJW59631.1 Disintegrin and metalloproteinase domain-containing protein 19, partial [Clonorchis sinensis]
						STRG.64222.3	-12.6856	0.707029	0.000628465	1847	0	THD21910.1 Roundabout 2 [Fasciola hepatica]
						STRG.49121.4	-12.7064	2.25466	1.19402e-05	1133.2	0	THD21851.1 hypothetical protein D915_007463 [Fasciola hepatica]
						STRG.68296.5	-12.7092	2.26469	4.60143e-05	334	3e-87	THD20825.1 hypothetical protein D915_008037 [Fasciola hepatica]
						STRG.22201.2	-12.724	2.7996	1.02258e-07	1087.4	0	THD25075.1 Threonyl tRNA synthetase C [Fasciola hepatica]
						STRG.28405.2	-12.774	2.04854	7.6376e-06	1816.6	0	THD21134.1 Host cell factor [Fasciola hepatica]
						STRG.33183.4	-12.7902	0.206638	0.000127391	940.6	4.5e-270	THD24673.1 Nucleoporin seh1 [Fasciola hepatica]
						STRG.74176.3	-12.7902	2.3898	1.66007e-06	687.6	8.8e-194	THD23333.1 Dual specificity mitogen-activated protein kinase kinase hemipterous [Fasciola hepatica]
						STRG.43934.2	-12.8192	1.19978	0.000384465	979.9	1.9e-281	THD20944.1 Major facilitator superfamily domain-containing protein 1 [Fasciola hepatica]
						STRG.32456.10	-12.827	1.46674	4.47959e-05	503.1	1.2e-138	THD23104.1 putative fgf receptor activating protein [Fasciola hepatica]
						STRG.41712.12	-12.8508	1.77118	1.48121e-06	1209.1	0	TPP60603.1 Integrin beta [Fasciola gigantica]
						STRG.5814.4	-12.8587	0.830719	0.000204304	613.6	6e-172	THD25430.1 General transcription factor IIH subunit 4 [Fasciola hepatica]
						STRG.22892.4	-12.8663	1.39058	1.48658e-05	1041.6	1.8e-300	THD24856.1 O-phospho-L-seryl-tRNASec:L-selenocysteinyl-tRNA synthase [Fasciola hepatica]
						STRG.79200.6	-12.8782	0.619137	0.00015237	533.5	3.6e-147	TPP62517.1 Hydroxyacylglutathione mitochondrial [Fasciola gigantica]
						STRG.31669.7	-12.8885	1.78307	2.59939e-11	434.5	1.3e-117	THD19578.1 hypothetical protein D915_009499 [Fasciola hepatica]
						STRG.70727.3	-12.8917	0.919496	5.93783e-05	496.1	4.3e-136	TPP66106.1 Cleft lip and palate transmembrane protein 1 protein [Fasciola gigantica]
						STRG.2983.1	-12.8964	1.2607	1.67732e-08	1550	0	THD26900.1 Pituitary homeobox protein [Fasciola hepatica]
						STRG.54219.1	-12.9014	1.67763	8.0365e-07	624.4	5.5e-175	THD26350.1 Trimethylguanosine synthase [Fasciola hepatica]
						STRG.7860.3	-12.9142	0.540439	0.000401029	672.5	3.2e-189	THD25764.1 DNA repair protein RAD51 like protein 1 [Fasciola hepatica]
						STRG.44373.5	-12.933	1.13875	3.50096e-07	549.3	2.2e-152	THD24814.1 Rab gap:tbc [Fasciola hepatica]
						STRG.44288.1	-12.9339	3.67607	0.000417772	733	1.2e-207	THD26762.1 GDP-mannose pyrophosphorylase B [Fasciola hepatica]
						STRG.32458.1	-12.9348	1.62003	0.000107979	1350.5	0	THD23105.1 NADPH-ferrihemoprotein reductase [Fasciola hepatica]
						STRG.44766.2	-12.9481	1.9629	5.55329e-06	1118.6	0	THD24272.1 hypothetical protein D915_004554 [Fasciola hepatica]
						STRG.57766.4	-12.9496	1.64978	2.72687e-07	567.8	1.1e-157	THD20475.1 NECAP endocytosis-associated 2 [Fasciola hepatica]
						STRG.46987.2	-12.955	0.624633	7.25351e-08	414.1	9.7e-112	THD23311.1 Serine/threonine-protein phosphatase CPPED1 [Fasciola hepatica]
						STRG.31669.8	-12.9753	2.07647	1.4371e-07	434.5	1.2e-117	THD19578.1 hypothetical protein D915_009499 [Fasciola hepatica]
						STRG.29598.1	-12.9802	-0.564089	0.000673036	528.9	1.2e-145	TPP56651.1 hypothetical protein FGIG_08493 [Fasciola gigantica]
						STRG.10540.5	-12.9871	-0.32702	0.000700523	810.8	1.1e-230	THD22404.1 putative tRNA pseudouridine synthase [Fasciola hepatica]
						STRG.3143.1	-13.0084	1.97937	3.00501e-06	1504.6	0	THD25208.1 Ankyrin repeat domain-containing protein 6 [Fasciola hepatica]
						STRG.21178.3	-13.0092	3.54619	0.000296642	1378.2	0	TPP63154.1 Epidermal growth factor receptor kinase substrate 8 protein 1 [Fasciola gigantica]
						STRG.77868.1	-13.0266	1.43433	2.60524e-07	607.4	6.2e-170	THD20040.1 Protein CLEC16A [Fasciola hepatica]
						STRG.4435.3	-13.0449	1.6888	4.40582e-06	502.3	2.8e-138	THD20585.1 hypothetical protein D915_008791 [Fasciola hepatica]
						STRG.29682.5	-13.0518	2.20332	1.41354e-06	1308.1	0	THD20986.1 hypothetical protein D915_007837 [Fasciola hepatica]
						STRG.13889.3	-13.0689	1.25692	1.40664e-09	1167.1	0	THD24138.1 hypothetical protein D915_005280 [Fasciola hepatica]
						STRG.69360.2	-13.0855	1.07939	8.59676e-08	1291.2	0	THD25881.1 putative rhodopsin orphan GPCR [Fasciola hepatica]
						STRG.66790.10	-13.0906	1.22695	1.6337e-11	1141.3	0	TPP60382.1 putative tRNA pseudouridine synthase Pus10 [Fasciola gigantica]
						STRG.7503.3	-13.095	1.70245	5.66666e-06	607.1	1e-169	THD28471.1 hypothetical protein D915_000667 [Fasciola hepatica]
						STRG.5387.6	-13.1009	-0.330292	0.000630671	558.1	1.8e-154	THD25971.1 hypothetical protein D915_002964 [Fasciola hepatica]
						STRG.37975.2	-13.1079	2.70075	0.000115078	790.4	6.6e-225	THD18627.1 Serum response factor [Fasciola hepatica]
						STRG.2885.2	-13.1197	3.95627	0.000244547	482.3	3.5e-132	TPP58091.1 Adenylate kinase 2 mitochondrial [Fasciola gigantica]
						STRG.15965.10	-13.1246	1.72286	8.0605e-09	573.2	1.8e-159	THD19511.1 DNA replication factor c subunit [Fasciola hepatica]
						STRG.53724.3	-13.137	1.59331	3.81925e-08	413.7	1.2e-111	THD19576.1 Guanine nucleotide-binding protein subunit beta [Fasciola hepatica]
						STRG.36457.2	-13.2096	3.63666	1.80245e-06	807	8.8e-230	TPP58060.1 Translation initiation factor eIF-2B subunit alpha [Fasciola gigantica]
						STRG.29891.2	-13.2186	1.52547	1.43167e-05	709.5	4.8e-200	THD27630.1 Synaptotagmin-15 [Fasciola hepatica]
						STRG.15144.5	-13.2333	0.124483	0.000801273	192.2	6.6e-45	THD22344.1 hypothetical protein D915_006410 [Fasciola hepatica]
						STRG.11680.6	-13.237	1.87618	1.68427e-06	692.2	7.1e-195	THD19035.1 Huntingtin interacting protein [Fasciola hepatica]
						STRG.45104.7	-13.2717	2.17239	0.000264133	332.8	2.2e-87	THD28002.1 Programmed cell death protein 6 [Fasciola hepatica]
						STRG.2822.4	-13.3064	2.80212	0.000101003	1433.3	0	THD22980.1 Ankyrin repeat domain-containing protein 17 [Fasciola hepatica]
						STRG.42095.4	-13.3235	1.37509	0.00010282	698	5.6e-197	THD22487.1 tRNA (guanine(46)-N(7))-methyltransferase [Fasciola hepatica]
						STRG.15090.5	-13.3442	-0.338875	4.04551e-05	923.7	7.2e-265	THD20977.1 Suppressor of SWI4 1 [Fasciola hepatica]
						STRG.48893.4	-13.397	-0.277828	5.59518e-05	698.4	4.1e-197	THD18681.1 hypothetical protein D915_010721 [Fasciola hepatica]
						STRG.12860.3	-13.3972	1.45642	0.000105852	1260.4	0	THD22612.1 hypothetical protein D915_006804 [Fasciola hepatica]
						STRG.9418.3	-13.4003	1.72726	0.000700532	1159.4	0	TPP58990.1 Phosphoacetylglucosamine mutase [Fasciola gigantica]
						STRG.28520.4	-13.4279	1.472	7.78539e-11	1014.6	5e-292	THD28153.1 hypothetical protein D915_000961 [Fasciola hepatica]
						STRG.55598.7	-13.4401	2.37127	0.000628067	1740.7	0	THD26714.1 hypothetical protein D915_002475 [Fasciola hepatica]
						STRG.26714.5	-13.443	2.40358	7.57126e-06	738.8	3.8e-209	THD19566.1 hypothetical protein D915_009680 [Fasciola hepatica]
						STRG.45159.8	-13.4436	2.03625	0.000180229	1305.8	0	KAA0197927.1 Dynamin GTPase [Fasciolopsis buski]
						STRG.18074.1	-13.4628	-0.216767	8.42599e-08	1115.1	0	THD26167.1 Lysosomal acid phosphatase [Fasciola hepatica]
						STRG.1027.3	-13.5216	2.21726	6.60303e-06	974.2	4.2e-280	THD22881.1 hypothetical protein D915_006558 [Fasciola hepatica]
						STRG.7440.3	-13.5359	1.74038	1.32566e-06	1451.8	0	THD28507.1 Major facilitator superfamily domain-containing protein 6 [Fasciola hepatica]
						STRG.9418.2	-13.5364	3.54127	9.63983e-05	1159.1	0	TPP58990.1 Phosphoacetylglucosamine mutase [Fasciola gigantica]
						STRG.7494.4	-13.5381	1.10204	0.00084319	1062	1.1e-306	THD27251.1 putative ribosome biogenesis protein TSR3 [Fasciola hepatica]
						STRG.9583.16	-13.5535	0.860036	0.000369088	701.8	2.5e-198	THD25553.1 putative glutaryl-CoA dehydrogenase [Fasciola hepatica]
						STRG.11121.11	-13.5871	2.75613	8.58366e-11	695.7	3.3e-196	THD21660.1 hypothetical protein D915_007436 [Fasciola hepatica]
						STRG.19917.1	-13.5913	2.1096	2.13538e-06	530	1.8e-146	THD25047.1 Isocitrate dehydrogenase [NAD] subunit mitochondrial [Fasciola hepatica]
						STRG.71700.7	-13.6101	-0.0710239	2.10921e-05	2529.6	0	THD28035.1 hypothetical protein D915_001190 [Fasciola hepatica]
						STRG.12409.1	-13.6445	1.85206	1.37516e-05	349.7	2.1e-92	THD19306.1 28S ribosomal protein S31 mitochondrial [Fasciola hepatica]
						STRG.37955.3	-13.6737	3.70015	5.70931e-06	1236.1	0	TPP58493.1 DNA polymerase epsilon subunit [Fasciola gigantica]
						STRG.14948.2	-13.678	1.91429	0.000429608	995	2.7e-286	TPP62466.1 Leucine-rich repeat-containing protein 40 [Fasciola gigantica]
						STRG.15592.1	-13.6935	2.00369	1.22453e-06	219.5	3.5e-53	KAA0187695.1 putative Transmembrane protein [Fasciolopsis buski]
						STRG.32117.3	-13.7566	1.87879	0.00011748	2308.1	0	THD28144.1 Protein HIRA [Fasciola hepatica]
						STRG.52881.4	-13.7788	0.492521	0.000208964	1140.2	0	TPP62384.1 Nitric oxide synthase-interacting protein [Fasciola gigantica]
						STRG.49325.2	-13.7958	2.37971	6.72805e-05	610.1	1.4e-170	TPP65766.1 Kinase [Fasciola gigantica]
						STRG.65102.4	-13.8242	2.26391	2.92551e-08	809.3	5e-230	THD24221.1 hypothetical protein D915_004755 [Fasciola hepatica]
						STRG.52629.6	-13.8263	3.00522	8.26615e-06	444.5	1.3e-120	THD24036.1 Sodium-dependent phosphate transport protein 1 [Fasciola hepatica]
						STRG.9009.5	-13.8434	2.30515	6.28574e-05	2325.8	0	THD24877.1 Protein kinase [Fasciola hepatica]
						STRG.27169.1	-13.8467	2.61052	1.70924e-11	619	2.5e-173	THD22096.1 putative glucose transporter [Fasciola hepatica]
						STRG.25842.4	-13.8635	0.901178	1.21739e-05	1183.3	0	THD22673.1 Solute carrier family 11 (Proton-coupled divalent metal ion transporters) member 2 [Fasciola hepatica]
						STRG.18060.8	-13.8729	2.17916	1.3454e-08	544.7	1.7e-150	THD19422.1 hypothetical protein D915_009780 [Fasciola hepatica]
						STRG.76354.4	-13.8731	1.73103	1.12074e-06	1151	0	THD27879.1 Phosphate and Tensin-like protein [Fasciola hepatica]
						STRG.21292.7	-13.8747	0.208738	1.60987e-05	750.4	9.2e-213	THD20967.1 Phosphatase [Fasciola hepatica]
						STRG.63206.3	-13.9038	2.36908	4.67765e-13	526.6	1.2e-145	TPP58903.1 Golgi reassembly-stacking protein 2 [Fasciola gigantica]
						STRG.28438.7	-13.9353	4.92525	0.000132421	322.8	5.5e-84	THD22810.1 RILP protein 1 [Fasciola hepatica]
						STRG.66790.1	-13.9444	1.58357	2.71268e-05	1332.8	0	TPP60382.1 putative tRNA pseudouridine synthase Pus10 [Fasciola gigantica]
						STRG.9240.2	-13.9466	2.02624	3.01075e-06	1167.5	0	THD19554.1 Solute carrier family 22 member 1 [Fasciola hepatica]
						STRG.72946.3	-13.9707	1.4857	0.000501967	791.6	4.2e-225	TPP62197.1 Neuronal acetylcholine receptor subunit alpha-7 [Fasciola gigantica]
						STRG.52629.9	-14.0186	2.05382	7.75532e-06	780.4	9.3e-222	THD24036.1 Sodium-dependent phosphate transport protein 1 [Fasciola hepatica]
						STRG.12306.3	-14.073	2.75315	2.36874e-06	572.8	3.6e-159	THD28037.1 hypothetical protein D915_001172 [Fasciola hepatica]
						STRG.61378.6	-14.0742	3.89238	0.000502205	458.4	7.2e-125	VDP78834.1 unnamed protein product [Echinostoma caproni]
						STRG.74517.1	-14.1144	1.19449	0.000629924	74.7	3.2e-09	THD19668.1 hypothetical protein D915_009674 [Fasciola hepatica]
						STRG.78436.5	-14.1504	2.86036	1.75792e-08	962.6	9.9e-277	THD19723.1 hypothetical protein D915_009450 [Fasciola hepatica]
						STRG.14783.4	-14.1576	1.52014	0.000990874	832.4	2.8e-237	THD20556.1 Ras gtp binding protein d [Fasciola hepatica]
						STRG.21305.4	-14.1849	1.82236	0.000267525	732.3	9.9e-207	THD25978.1 Mediator of RNA polymerase II transcription subunit 27-B [Fasciola hepatica]
						STRG.76908.2	-14.2216	0.790609	3.08728e-07	755	3.8e-214	KAA0185573.1 Translation initiation factor 4F helicase subunit [Fasciolopsis buski]
						STRG.39229.2	-14.2238	1.86532	9.75717e-05	1031.6	1.9e-297	THD28987.1 Tetratricopeptide repeat protein 15 [Fasciola hepatica]
						STRG.7247.2	-14.232	1.92119	1.16486e-14	1206.4	0	THD24962.1 hypothetical protein D915_004272 [Fasciola hepatica]
						STRG.73367.1	-14.2397	1.14188	2.70689e-05	543.1	1.7e-150	THD20274.1 Transmembrane protein 11 mitochondrial [Fasciola hepatica]
						STRG.19392.3	-14.2477	0.615784	0.000258359	2165.6	0	THD26995.1 RNA polymerase II subunit A C-terminal domain phosphatase [Fasciola hepatica]
						STRG.6683.2	-14.2681	2.7722	5.73728e-06	463.8	1.3e-126	THD26653.1 hypothetical protein D915_002689 [Fasciola hepatica]
						STRG.75105.4	-14.2943	4.71143	7.42733e-05	313.2	1.7e-81	THD21332.1 Eukaryotic initiation factor [Fasciola hepatica]
						STRG.59029.3	-14.3353	3.30396	2.80808e-06	674.5	5.9e-190	VDP81102.1 unnamed protein product, partial [Echinostoma caproni]
						STRG.38713.2	-14.4353	1.46911	0.000402545	1040	2.2e-299	THD28579.1 hypothetical protein D915_000517 [Fasciola hepatica]
						STRG.7037.1	-14.4399	2.07152	3.31202e-08	1270.8	0	TPP67942.1 UPF0672 protein C3orf58 [Fasciola gigantica]
						STRG.24508.7	-14.4581	1.20649	3.97481e-06	1651	0	THD27666.1 Patatin phospholipase domain-containing protein 7 [Fasciola hepatica]
						STRG.5387.4	-14.4687	3.08517	2.49123e-06	560.5	1.6e-155	THD25971.1 hypothetical protein D915_002964 [Fasciola hepatica]
						STRG.29682.3	-14.471	3.00708	1.52812e-06	1308.1	0	THD20986.1 hypothetical protein D915_007837 [Fasciola hepatica]
						STRG.51859.2	-14.5162	3.19107	7.63381e-09	1389.4	0	THD23576.1 Serine/threonine-protein kinase 17A [Fasciola hepatica]
						STRG.53978.3	-14.5219	4.29694	3.18434e-17	419.9	1.1e-113	KAA0195578.1 Regulator of microtubule dynamics protein 1 [Fasciolopsis buski]
						STRG.71054.3	-14.5231	2.3205	1.71773e-06	3126.7	0	THD27083.1 Kalirin [Fasciola hepatica]
						STRG.77169.4	-14.5248	2.37967	1.49168e-05	416	5e-112	TPP65670.1 Integrin linked protein kinase [Fasciola gigantica]
						STRG.63643.2	-14.5456	2.81687	1.09168e-10	500	1.3e-137	THD19483.1 Short-chain dehydrogenase/reductase family 16C member 6 [Fasciola hepatica]
						STRG.52629.5	-14.5568	1.05651	2.02967e-05	853.6	8.7e-244	THD24036.1 Sodium-dependent phosphate transport protein 1 [Fasciola hepatica]
						STRG.4472.3	-14.5771	0.922815	3.24355e-06	2488	0	THD28405.1 Tensin-3 [Fasciola hepatica]
						STRG.54613.5	-14.5965	2.25772	0.000132522	614.8	5e-172	THD22852.1 Solute carrier [Fasciola hepatica]
						STRG.65041.2	-14.602	2.50701	1.52866e-06	582	3.7e-162	THD28908.1 Proviral integration site 1 [Fasciola hepatica]
						STRG.80071.1	-14.609	0.916519	1.14995e-05	386	2.4e-103	KAA0186387.1 hypothetical protein FBUS_01854 [Fasciolopsis buski]
						STRG.55832.8	-14.6114	1.18689	0.000748346	903.3	1.1e-258	THD21111.1 Blood-brain barrier large neutral amino acid transporter [Fasciola hepatica]
						STRG.66511.1	-14.631	2.43966	2.85737e-05	527.3	8e-145	THD18152.1 SWI/SNF matrix-associated actin-dependent regulator of chromatin subfamily E member 1 [Fasciola hepatica]
						STRG.31997.8	-14.6477	1.54483	0.000291577	794.3	1.4e-225	XP_009166848.1 hypothetical protein T265_03977 [Opisthorchis viverrini]
						STRG.32366.2	-14.6509	2.77912	4.53842e-12	448.7	5.3e-122	THD22476.1 NAD-dependent deacetylase sirtuin 4 [Fasciola hepatica]
						STRG.36609.3	-14.6519	3.52609	3.17824e-11	1178.7	0	TPP65440.1 hypothetical protein FGIG_10527, partial [Fasciola gigantica]
						STRG.6288.4	-14.6912	3.26296	4.67525e-12	656.8	1.5e-184	KAA0199320.1 Arf-GAP with coiled-coil ANK repeat and PH domain-containing protein 2 [Fasciolopsis buski]
						STRG.32999.1	-14.7101	3.23734	9.299e-05	793.5	6.1e-226	THD23774.1 Deoxyhypusine synthase [Fasciola hepatica]
						STRG.39400.3	-14.7106	1.68924	0.000174326	793.1	1.7e-225	KAA0188014.1 Acetyl-CoA acetyltransferase [Fasciolopsis buski]
						STRG.9224.3	-14.7324	2.56242	6.08176e-05	833.6	7.3e-238	THD19918.1 Cytochrome c oxidase subunit XV assembly [Fasciola hepatica]
						STRG.55017.2	-14.7366	2.81879	1.11695e-05	533.1	1.5e-147	TPP64638.1 Betaine aldehyde dehydrogenase [Fasciola gigantica]
						STRG.59916.2	-14.7503	1.96869	0.000368949	600.9	1.3e-167	THD23943.1 Omega-amidase NIT2-A [Fasciola hepatica]
						STRG.36112.2	-14.7973	2.08766	6.62822e-06	1638.6	0	THD28489.1 hypothetical protein D915_000614 [Fasciola hepatica]
						STRG.47868.4	-14.8034	3.0429	5.56331e-07	916.8	1.1e-262	THD22060.1 Thyroid hormone receptor interactor 10 [Fasciola hepatica]
						STRG.30961.4	-14.8695	3.55084	6.32381e-07	1030	5.1e-297	KAA0190825.1 STT3 subunit of the oligosaccharyltransferase complex B [Fasciolopsis buski]
						STRG.75800.3	-14.9004	3.96564	1.19312e-08	2573.5	0	THD24233.1 Dual specificity protein kinase CLK2 [Fasciola hepatica]
						STRG.31484.2	-14.9266	3.45211	1.71313e-06	730.7	9.6e-207	THD22483.1 Ubiquitin thioesterase trabid [Fasciola hepatica]
						STRG.4472.2	-14.9581	1.5921	2.39993e-05	3394.4	0	THD28405.1 Tensin-3 [Fasciola hepatica]
						STRG.17862.2	-14.9592	2.24381	2.35214e-07	684.1	1.1e-192	THD25467.1 Cell division cycle 5 protein [Fasciola hepatica]
						STRG.49121.3	-14.9901	3.17989	2.02499e-08	1216.8	0	THD21851.1 hypothetical protein D915_007463 [Fasciola hepatica]
						STRG.31244.4	-15.0242	2.32742	3.14634e-06	1096.3	0	THD26206.1 Seryl-tRNA synthetase [Fasciola hepatica]
						STRG.49604.2	-15.0612	3.41249	0.000388947	1095.5	0	THD28187.1 Transmembrane 9 superfamily member [Fasciola hepatica]
						STRG.2781.4	-15.0649	1.37234	3.7855e-06	8984.8	0	THD27347.1 Dystrophin [Fasciola hepatica]
						STRG.76124.2	-15.1535	2.55159	0.000586997	1439.1	0	THD21528.1 Kelch protein 2 [Fasciola hepatica]
						STRG.71228.3	-15.1805	3.3801	1.44673e-06	404.4	9.8e-109	TPP63922.1 hypothetical protein FGIG_01029 [Fasciola gigantica]
						STRG.79200.4	-15.1926	1.6485	9.23849e-07	533.5	3.6e-147	TPP62517.1 Hydroxyacylglutathione mitochondrial [Fasciola gigantica]
						STRG.63560.4	-15.1945	1.9674	5.14411e-05	977.2	6e-281	THD26130.1 StAR lipid transfer protein 7 mitochondrial [Fasciola hepatica]
						STRG.31244.2	-15.2168	4.9278	1.58161e-05	1096.3	0	THD26206.1 Seryl-tRNA synthetase [Fasciola hepatica]
						STRG.65230.4	-15.2424	3.29542	3.08455e-05	1280.8	0	THD22574.1 putative ADP-dependent glucokinase [Fasciola hepatica]
						STRG.1859.1	-15.2587	3.94532	0.000458549	1325.5	0	THD27469.1 hypothetical protein D915_001540 [Fasciola hepatica]
						STRG.70749.3	-15.2799	3.84714	1.87958e-06	1060.8	4.2e-306	TPP62855.1 putative vacuolar protein sorting 26 vps26 [Fasciola gigantica]
						STRG.61298.4	-15.3576	2.81757	2.98235e-06	485	5.7e-133	THD25277.1 hypothetical protein D915_003895 [Fasciola hepatica]
						STRG.39159.1	-15.3605	3.5378	4.81164e-09	726.9	1e-205	TPP59858.1 WD repeat domain phosphoinositide-interacting protein 3 [Fasciola gigantica]
						STRG.40623.5	-15.412	1.80866	0.000235539	443	2.5e-120	KAA0192106.1 Vacuolar protein sorting-associated protein 72 [Fasciolopsis buski]
						STRG.3956.1	-15.4123	3.15706	0.00043884	718	5.1e-203	THD28795.1 Zinc finger CCCH domain-containing protein 15 [Fasciola hepatica]
						STRG.17818.2	-15.418	3.06626	0.00054653	463.4	1.5e-126	THD28125.1 Golgi apparatus membrane protein TVP23 [Fasciola hepatica]
						STRG.60047.2	-15.4246	3.22185	4.23728e-05	560.8	8.2e-156	THD19221.1 hypothetical protein D915_010088 [Fasciola hepatica]
						STRG.69471.2	-15.4853	3.96868	2.11373e-13	486.9	9.5e-134	THD27672.1 Venom allergen (VAL) 27 protein [Fasciola hepatica]
						STRG.21797.3	-15.4935	4.55943	7.15468e-12	82.4	5e-12	THD19406.1 hypothetical protein D915_009914 [Fasciola hepatica]
						STRG.8810.1	-15.5327	3.66474	3.54532e-05	524.6	8.7e-145	THD20847.1 Vacuolar protein sorting-associated protein VTA1 [Fasciola hepatica]
						STRG.77435.2	-15.5406	5.02904	6.37155e-17	1116.7	0	THD24111.1 Cyclin G2 [Fasciola hepatica]
						STRG.3391.2	-15.5994	3.68974	1.48307e-05	3112.4	0	THD25924.1 Non-muscle myosin II heavy chain [Fasciola hepatica]
						STRG.79135.1	-15.6993	4.62997	2.61502e-07	387.1	6.5e-103	THD19371.1 putative mitochondrial ribosomal protein l12 strongylocentrotus purpuratus [Fasciola hepatica]
						STRG.55727.3	-15.7989	2.96167	9.24612e-08	856.3	2.2e-244	TPP66874.1 Alpha 1 6 fucosyltransferase H [Fasciola gigantica]
						STRG.51662.3	-15.8982	3.98029	8.10056e-15	622.1	1.7e-173	THD21514.1 Serine/threonine-protein phosphatase 2A regulatory subunit B [Fasciola hepatica]
						STRG.3228.2	-15.9494	2.25294	4.38913e-08	1308.5	0	TPP61288.1 NAD-dependent protein deacetylase sirtuin-1 [Fasciola gigantica]
						STRG.53243.3	-16.0239	2.99573	2.5313e-06	1318.5	0	THD27949.1 Selenoprotein O [Fasciola hepatica]
						STRG.196.3	-16.0272	5.12481	4.72621e-17	4343.9	0	THD23930.1 hypothetical protein D915_005354 [Fasciola hepatica]
						STRG.22002.2	-16.0409	2.34509	1.36995e-06	736.9	2.9e-208	THD20305.1 Signal peptide peptidase [Fasciola hepatica]
						STRG.1947.4	-16.0524	2.35631	3.85596e-12	1265.4	0	THD26815.1 Leukocyte receptor cluster [Fasciola hepatica]
						STRG.37357.2	-16.0999	3.93147	6.94851e-05	803.5	1e-228	THD25212.1 hypothetical protein D915_003977 [Fasciola hepatica]
						STRG.38245.1	-16.1563	2.46338	2.25551e-06	864.4	3.2e-247	CAK47550.1 enolase [Fasciola hepatica]
						STRG.47826.9	-16.2142	3.18013	0.000224394	3003.8	0	THD21716.1 Poly ADP ribose polymerase [Fasciola hepatica]
						STRG.70172.3	-16.2743	3.56579	5.13033e-05	370.5	2.1e-98	THD19015.1 hypothetical protein D915_010086 [Fasciola hepatica]
						STRG.10217.4	-16.4154	5.93513	0.000348282	291.6	1.1e-74	THD20060.1 hypothetical protein D915_009168 [Fasciola hepatica]
						STRG.10606.2	-16.5852	3.34546	1.31607e-06	1080.5	0	THD26709.1 Eukaryotic translation initiation factor 3 subunit L [Fasciola hepatica]
						STRG.25094.2	-16.6976	7.30886	2.68913e-17	516.9	1e-142	THD18773.1 Cathepsin B [Fasciola hepatica]
						STRG.21491.1	-16.7947	5.93196	3.6736e-05	338.2	1.1e-88	THD27443.1 Ribosomal protein S10 [Fasciola hepatica]
						STRG.59243.2	-16.821	4.73958	0.000453813	670.6	7.7e-189	TPP67436.1 Fragile X mental retardation protein 1 B [Fasciola gigantica]
						STRG.78177.7	-16.943	3.3914	0.000110751	948	1e-271	THD22345.1 Serine/threonine-protein kinase PAK [Fasciola hepatica]
						STRG.28438.1	-16.9768	5.7431	4.65188e-05	335.9	6.2e-88	THD22810.1 RILP protein 1 [Fasciola hepatica]
						STRG.38000.2	-17.0522	4.0215	0.0002905	1699.5	0	THD19997.1 hypothetical protein D915_009352 [Fasciola hepatica]
						STRG.71236.2	-17.078	6.18203	0.000125845	2558.9	0	THD20500.1 Copper-transporting ATPase 2 [Fasciola hepatica]
						STRG.34561.1	-17.2399	5.0103	0.000345276	299.7	1.2e-77	THD18954.1 Eukaryotic translation initiation factor 4H [Fasciola hepatica]
						STRG.69821.10	-17.3819	5.96808	1.37468e-20	599.4	2.7e-167	THD19906.1 hypothetical protein D915_009191 [Fasciola hepatica]
						STRG.41740.1	-17.4846	6.51656	2.50342e-20	525.4	1.3e-144	THD26317.1 Type IV collagen alpha 1 chain [Fasciola hepatica]
						STRG.196.2	-18.6775	6.92345	1.04996e-06	3799.6	0	THD23930.1 hypothetical protein D915_005354 [Fasciola hepatica]
						STRG.67131.2	-18.8448	6.60279	6.19983e-07	3654	0	THD21064.1 CREB-binding protein [Fasciola hepatica]
						STRG.18251.2	-18.9724	7.29823	2.75635e-06	411.8	7.6e-111	THD19571.1 Rho GDP dissociation inhibitor [Fasciola hepatica]
						STRG.10217.7	-20.6503	7.34463	0.000377883	302	8e-78	THD20060.1 hypothetical protein D915_009168 [Fasciola hepatica]
						Juv21d --> Metacercaria [2104 DE transcripts; 42.9% upregulated]
						Transcript_ID	logFC	logCPM	PValue	bitscore	evalue	description
						STRG.1260.6	19.9295	7.7286	8.67629e-07	629.8	4.1e-176	THD25992.1 Annexin [Fasciola hepatica]
						STRG.196.2	18.5703	6.92345	1.06508e-06	3799.6	0	THD23930.1 hypothetical protein D915_005354 [Fasciola hepatica]
						STRG.18251.2	17.7042	7.29823	6.91565e-06	411.8	7.6e-111	THD19571.1 Rho GDP dissociation inhibitor [Fasciola hepatica]
						STRG.71236.2	17.6323	6.18203	9.12168e-05	2558.9	0	THD20500.1 Copper-transporting ATPase 2 [Fasciola hepatica]
						STRG.21491.1	17.6214	5.93196	2.00814e-05	338.2	1.1e-88	THD27443.1 Ribosomal protein S10 [Fasciola hepatica]
						STRG.67131.2	17.4704	6.60279	1.88797e-06	3654	0	THD21064.1 CREB-binding protein [Fasciola hepatica]
						STRG.41740.1	17.4422	6.51656	1.26782e-20	525.4	1.3e-144	THD26317.1 Type IV collagen alpha 1 chain [Fasciola hepatica]
						STRG.69821.10	17.1011	5.96808	1.58408e-20	599.4	2.7e-167	THD19906.1 hypothetical protein D915_009191 [Fasciola hepatica]
						STRG.71492.1	16.8976	5.32528	1.70978e-05	1025.4	2.6e-295	TPP65323.1 Golgin subfamily A member 5 [Fasciola gigantica]
						STRG.59243.2	16.8858	4.73958	0.000454155	670.6	7.7e-189	TPP67436.1 Fragile X mental retardation protein 1 B [Fasciola gigantica]
						STRG.34561.1	16.8682	5.0103	0.00043109	299.7	1.2e-77	THD18954.1 Eukaryotic translation initiation factor 4H [Fasciola hepatica]
						STRG.27657.1	16.8343	3.71768	2.47885e-07	571.6	8.1e-159	THD26379.1 Protein-tyrosine phosphatase [Fasciola hepatica]
						STRG.25094.2	16.7773	7.30886	1.02896e-17	516.9	1e-142	THD18773.1 Cathepsin B [Fasciola hepatica]
						STRG.77435.2	16.5399	5.02904	1.03448e-18	1116.7	0	THD24111.1 Cyclin G2 [Fasciola hepatica]
						STRG.43934.3	16.3951	3.84676	2.14884e-05	981.5	7.3e-282	THD20944.1 Major facilitator superfamily domain-containing protein 1 [Fasciola hepatica]
						STRG.47472.3	16.3134	3.89605	1.6937e-15	1182.9	0	THD27667.1 Phosphoglucomutase [Fasciola hepatica]
						STRG.53978.3	15.9807	4.29694	4.93427e-20	419.9	1.1e-113	KAA0195578.1 Regulator of microtubule dynamics protein 1 [Fasciolopsis buski]
						STRG.53555.2	15.8909	2.77549	9.47464e-05	803.5	9.9e-229	TPP63285.1 putative Ankyrin repeat-containing [Fasciola gigantica]
						STRG.74840.4	15.8726	2.75716	0.000100191	496.9	3e-136	THD26126.1 hypothetical protein D915_003049 [Fasciola hepatica]
						STRG.8810.1	15.8443	3.66474	2.6416e-05	524.6	8.7e-145	THD20847.1 Vacuolar protein sorting-associated protein VTA1 [Fasciola hepatica]
						STRG.69471.2	15.8061	3.96868	5.32031e-14	486.9	9.5e-134	THD27672.1 Venom allergen (VAL) 27 protein [Fasciola hepatica]
						STRG.72992.3	15.5379	2.91986	1.45155e-08	1367.8	0	THD20823.1 hypothetical protein D915_008276 [Fasciola hepatica]
						STRG.9418.2	15.4777	3.54127	1.79973e-05	1159.1	0	TPP58990.1 Phosphoacetylglucosamine mutase [Fasciola gigantica]
						STRG.70749.3	15.4666	3.84714	1.34537e-06	1060.8	4.2e-306	TPP62855.1 putative vacuolar protein sorting 26 vps26 [Fasciola gigantica]
						STRG.75800.3	15.4526	3.96564	3.74164e-09	2573.5	0	THD24233.1 Dual specificity protein kinase CLK2 [Fasciola hepatica]
						STRG.13400.3	15.4511	3.22487	2.95737e-05	1060.1	5.8e-306	THD20785.1 Pre-mRNA-processing factor 19 [Fasciola hepatica]
						STRG.52629.6	15.43	3.00522	1.32696e-06	444.5	1.3e-120	THD24036.1 Sodium-dependent phosphate transport protein 1 [Fasciola hepatica]
						STRG.31484.2	15.4093	3.45211	8.692e-07	730.7	9.6e-207	THD22483.1 Ubiquitin thioesterase trabid [Fasciola hepatica]
						STRG.7633.5	15.3687	2.36288	4.93964e-08	1190.3	0	TPP58120.1 hypothetical protein FGIG_02465 [Fasciola gigantica]
						STRG.15013.2	15.3524	3.8964	0.000194858	436.8	1.4e-118	THD26644.1 ATPase H+ transporting lysosomal V0 subunit B [Fasciola hepatica]
						STRG.36609.3	15.3416	3.52609	4.25105e-12	1178.7	0	TPP65440.1 hypothetical protein FGIG_10527, partial [Fasciola gigantica]
						STRG.10217.4	15.2872	5.93513	0.000649251	291.6	1.1e-74	THD20060.1 hypothetical protein D915_009168 [Fasciola hepatica]
						STRG.51662.3	15.2738	3.98029	2.39698e-14	622.1	1.7e-173	THD21514.1 Serine/threonine-protein phosphatase 2A regulatory subunit B [Fasciola hepatica]
						STRG.31244.2	15.2637	4.9278	1.3988e-05	1096.3	0	THD26206.1 Seryl-tRNA synthetase [Fasciola hepatica]
						STRG.79135.1	15.2619	4.62997	3.66914e-07	387.1	6.5e-103	THD19371.1 putative mitochondrial ribosomal protein l12 strongylocentrotus purpuratus [Fasciola hepatica]
						STRG.65230.4	15.1995	3.29542	2.99658e-05	1280.8	0	THD22574.1 putative ADP-dependent glucokinase [Fasciola hepatica]
						STRG.24911.3	15.1977	3.32042	0.000577889	483.8	7.8e-133	THD26108.1 ER membrane protein complex subunit [Fasciola hepatica]
						STRG.37955.3	15.1831	3.70015	9.14943e-07	1236.1	0	TPP58493.1 DNA polymerase epsilon subunit [Fasciola gigantica]
[truncated: 2,066 more rows]
