# Supplementary material for: Discovery of long non-coding RNAs in the liver fluke, Fasciola hepatica
Source: PLoS Negl Trop Dis. 2023 Sep 28;17(9):e0011663. doi: 10.1371/journal.pntd.0011663 (PMC10564125; doi:10.1371/journal.pntd.0011663)
Supplement: S14 Dataset — (XLSX) [file pntd.0011663.s014.xlsx]

## Sheet: Sheet1
S14. Intergenic long non-coding RNA vs mRNA pairs.
Intergenic lncRNA:mRNA pair data
lncRNA_ID	mRNA_ID	Both members DE?	Expression Correlation coefficient	lncRNA:mRNA intergenic distance (bp)	lncRNA_ID	lncRNA_scaffold	lncRNA_start	lncRNA_end	lncRNA_met	lncRNA_nej1h	lncRNA_nej3h	lncRNA_nej24h	lncRNA_ivt	lncRNA_ivv	lncRNA_adult	lncRNA_egg	mRNA_ID	mRNA_scaffold	mRNA_start	mRNA_end	BLASTx identity	mRNA_met	mRNA_nej1h	mRNA_nej3h	mRNA_nej24h	mRNA_ivt	mRNA_ivv	mRNA_adult	mRNA_egg
STRG.69557.2	STRG.69554.1	NO	-0.928394	24047	STRG.69557.2	scaffold10x_525_pilon	93852	102139	0.0803213	0.050562	0.117685	0.0484875	0.426236	0.41743	0.027895	0	STRG.69554.1	scaffold10x_525_pilon	61452	69806	THD22315.1 hypothetical protein D915_006976 [Fasciola hepatica]	113.308	112.024	118.046	137.209	28.1442	49.3124	117.207	104.375
STRG.15766.2	STRG.15769.1	NO	-0.926946	27861	STRG.15766.2	scaffold10x_730_pilon	3121122	3123228	5.39831	6.33686	3.52527	5.41072	0.747792	1.65458	2.1959	0	STRG.15769.1	scaffold10x_730_pilon	3151088	3275162	THD26742.1 Receptor-type tyrosine-protein phosphatase F [Fasciola hepatica]	0	0	0	0	3.87496	4.27904	2.62553	4.46617
STRG.22139.1	STRG.22144.1	NO	-0.910113	38093	STRG.22139.1	scaffold10x_1459_pilon	757244	760017	0.477269	0.624354	0.320904	0.568622	0.042301	0.145598	0.018101	0	STRG.22144.1	scaffold10x_1459_pilon	798109	950841	THD26982.1 E3 ubiquitin-protein ligase UBR4 [Fasciola hepatica]	0.00664333	0.00936	0.00437733	0	3.55578	4.80996	4.82853	5.80505
STRG.41512.1	STRG.41516.3	NO	-0.906373	12876	STRG.41512.1	scaffold10x_251_pilon	621825	625210	0.152127	0.0668375	0.189401	0.002411	0.362503	0.28018	0.080654	0.302924	STRG.41516.3	scaffold10x_251_pilon	638085	696004	THD21184.1 Histone acetyltransferase [Fasciola hepatica]	2.34352	2.00584	1.67537	2.64136	0.201887	0.765487	3.33665	0.532778
STRG.1387.1	STRG.1389.2	NO	-0.885199	13523	STRG.1387.1	scaffold10x_13_pilon	4190617	4190964	0	0	0	0	0.517273	0.190696	0.77338	0	STRG.1389.2	scaffold10x_13_pilon	4204486	4209236	THD18484.1 Mannosyl-oligosaccharide glucosidase GCS1 [Fasciola hepatica]	11.3646	12.7172	13.6256	15.2969	6.32495	8.96722	4.48143	9.71707
STRG.7180.1	STRG.7181.1	NO	-0.858757	4203	STRG.7180.1	scaffold10x_83_pilon	326196	329073	0.0384693	0.0402935	0.0552397	0.054123	0.0483717	0.0516177	0.039563	0.011957	STRG.7181.1	scaffold10x_83_pilon	333275	374940	THD25345.1 hypothetical protein D915_003774, partial [Fasciola hepatica]	46.3938	43.4919	52.0742	39.7136	30.3027	32.9513	111.126	166.26
STRG.14469.1	STRG.14470.2	NO	-0.842624	117	STRG.14469.1	scaffold10x_166_pilon	1376845	1378312	0.279667	0.207113	0.586964	0.488735	1.12762	1.38145	0.203692	0.144698	STRG.14470.2	scaffold10x_166_pilon	1378428	1410861	THD21692.1 Mitogen-activated protein kinase-activated protein kinase 2 [Fasciola hepatica]	150.901	159.683	130.733	214.666	2.97428	18.9321	120.236	190.587
STRG.38696.1	STRG.38701.1	NO	-0.83947	26628	STRG.38696.1	scaffold10x_1194_pilon	1602224	1602912	0.105137	0.239131	0.29204	0.140301	0.671596	0.973537	0.072114	0	STRG.38701.1	scaffold10x_1194_pilon	1629539	1652430	TPP65961.1 hypothetical protein FGIG_03247, partial [Fasciola gigantica]	0.322448	0.357231	0.366764	0.407053	0.180698	0.129872	0.285006	0.330474
STRG.76491.1	STRG.76490.3	NO	-0.835744	87511	STRG.76491.1	scaffold10x_1310_pilon	130433	131082	0.872923	0.707738	0.885794	0.942684	0.261427	0.318042	0.174271	0.524071	STRG.76490.3	scaffold10x_1310_pilon	218592	244133	THD23257.1 hypothetical protein D915_005492 [Fasciola hepatica]	0.059143	0.0356245	0.0161497	0.039598	0.0858853	0.106339	0.119329	0.036346
STRG.32180.1	STRG.32184.1	NO	-0.828421	5569	STRG.32180.1	scaffold10x_938_pilon	582600	583045	1.52523	0.92806	0.962612	1.41036	7.2316	8.54167	0.603008	0.834974	STRG.32184.1	scaffold10x_938_pilon	588613	630741	TPP55971.1 RNA-binding protein 28 [Fasciola gigantica]	38.5222	40.3482	43.3445	44.8999	17.9401	27.2511	45.4537	32.2456
STRG.38292.2	STRG.38295.12	NO	-0.815725	7275	STRG.38292.2	scaffold10x_935_pilon	1637244	1638429	0.0419637	0.0422985	0.030506	0.0224925	0.171232	0.229308	0.091432	0.176622	STRG.38295.12	scaffold10x_935_pilon	1645703	1728654	THD25189.1 hypothetical protein D915_003917 [Fasciola hepatica]	7.59879	4.24008	5.11089	4.81512	0.312334	0.915929	1.25579	1.47726
STRG.55960.5	STRG.55963.4	NO	-0.809643	7244	STRG.55960.5	scaffold10x_1184_pilon	549482	554377	0.462744	0.280483	1.69616	0.677114	3.20311	6.36738	2.27917	3.95799	STRG.55963.4	scaffold10x_1184_pilon	561620	565331	THD22568.1 Cathepsin L [Fasciola hepatica]	38.2398	36.0211	49.0947	41.7937	0.527568	2.45282	16.3504	10.2135
STRG.50963.1	STRG.50979.2	NO	-0.804263	287446	STRG.50963.1	scaffold10x_685_pilon	980287	986207	0.0181997	0	0	0.029641	0.033393	0.168801	0	0.320305	STRG.50979.2	scaffold10x_685_pilon	1273652	1354386	TPP59202.1 Choline transporter protein 5 [Fasciola gigantica]	5.23838	6.26701	7.74955	7.32924	2.07877	2.71358	5.19704	0.01499
STRG.28713.1	STRG.28712.1	NO	-0.802936	9920	STRG.28713.1	scaffold10x_158_pilon	1856306	1859379	0.581732	0.460402	0.247467	0.510561	0.0221017	0.0556905	0.041233	0.059762	STRG.28712.1	scaffold10x_158_pilon	1812949	1846387	THD25738.1 COP9 signalosome complex subunit 4 [Fasciola hepatica]	31.6318	33.088	73.9949	34.221	48.02	76.8051	81.556	92.6263
STRG.30406.1	STRG.30407.1	NO	-0.794393	7782	STRG.30406.1	scaffold10x_1373_pilon	629156	632890	0.064017	0.054756	0.128029	0	0.163685	0.0894387	0.126246	0.064781	STRG.30407.1	scaffold10x_1373_pilon	640671	670233	TPP66583.1 Glutamate receptor-interacting protein 1 [Fasciola gigantica]	2.15775	1.80798	0.981599	3.30521	0.0460287	0.318814	0.354998	0.21346
STRG.66739.1	STRG.66729.3	NO	-0.793644	85844	STRG.66739.1	scaffold10x_122_pilon	569098	571153	0.0120777	0.0564255	0.0454297	0.107705	0	0.029529	0.177011	0.518266	STRG.66729.3	scaffold10x_122_pilon	439961	483255	XP_027018129.1 LOW QUALITY PROTEIN uncharacterized protein LOC113652978 [Tachysurus fulvidraco]	2.73585	2.89565	2.28572	2.30157	2.03253	2.24147	1.10476	0.879734
STRG.54126.1	STRG.54120.1	NO	-0.7755	147669	STRG.54126.1	scaffold10x_1326_pilon	906305	1000913	0.00562467	0	0.014992	0.0413235	0.0743393	0.0394772	0.036219	0.180215	STRG.54120.1	scaffold10x_1326_pilon	756796	758637	THD24961.1 hypothetical protein D915_004271 [Fasciola hepatica]	27.1334	23.9598	20.0093	23.7155	6.5087	10.6292	8.62028	2.18676
STRG.41851.1	STRG.41852.4	NO	-0.771535	1023	STRG.41851.1	scaffold10x_511_pilon	605150	622789	0.017257	0	0.196027	0.0176965	0.100989	0.184548	0.206778	0.055201	STRG.41852.4	scaffold10x_511_pilon	623811	721787	THD24507.1 Actin-binding LIM protein 1 [Fasciola hepatica]	6.69691	5.86034	1.61122	6.46952	0.23582	0.776717	0.194081	0.623909
STRG.41815.1	STRG.41797.1	NO	-0.770781	188568	STRG.41815.1	scaffold10x_445_pilon	1683544	1685718	0.019217	0	0	0	0.0588587	0.0582095	0.067951	0	STRG.41797.1	scaffold10x_445_pilon	1435817	1494977	THD23820.1 Lung seven transmembrane receptor [Fasciola hepatica]	134.161	129.527	124.857	124.927	52.0906	60.7663	108.963	173.598
STRG.73379.2	STRG.73380.4	NO	-0.763391	6965	STRG.73379.2	scaffold10x_552_pilon	52768	61151	0	0.0384725	0.009277	0	0.126863	0.155432	0	0	STRG.73380.4	scaffold10x_552_pilon	68115	202252	THD21537.1 Armadillo segment polarity protein [Fasciola hepatica]	2.80895	4.21197	3.96161	3.83325	0.561984	1.40682	3.88037	2.28192
STRG.5393.1	STRG.5387.2	NO	-0.76286	21991	STRG.5393.1	scaffold10x_102_pilon	2904878	2906680	0.018395	0.0193005	0.019298	0.092674	0.0383167	0.0348598	0	0.074435	STRG.5387.2	scaffold10x_102_pilon	2863853	2882888	THD25971.1 hypothetical protein D915_002964 [Fasciola hepatica]	0.464876	0.763578	0.893986	0.352445	0.619976	0.887082	0.875419	0.347795
STRG.2358.1	STRG.2348.1	NO	-0.758659	44693	STRG.2358.1	scaffold10x_815_pilon	3975832	3980186	0.015186	0.018356	0.015829	0.004992	0.120311	0.0929525	0.039215	0	STRG.2348.1	scaffold10x_815_pilon	3907343	3931140	THD24669.1 putative vacuolar sorting protein/ubiquitin receptor vps23 [Fasciola hepatica]	66.7801	62.2879	63.8706	83.3008	7.42468	21.5214	40.0372	26.79
STRG.34484.1	STRG.34480.5	NO	-0.75794	62446	STRG.34484.1	scaffold10x_471_pilon	1482575	1483016	0	0.133384	0	0	0.848018	1.38071	2.86401	0.257871	STRG.34480.5	scaffold10x_471_pilon	1405131	1420130	RJW63561.1 LINE-1 retrotransposable element ORF2 protein [Clonorchis sinensis]	1.49229	1.09187	0.787656	1.01007	0.197132	0.25219	0.226453	1.00762
STRG.34201.7	STRG.34202.8	NO	-0.756682	29098	STRG.34201.7	scaffold10x_37_pilon	1106423	1109315	0	0	0.0424327	0.0186895	0.15734	0.108874	0.031493	0.058398	STRG.34202.8	scaffold10x_37_pilon	1138412	1166680	TPP66207.1 hypothetical protein FGIG_04018, partial [Fasciola gigantica]	0.991023	1.22751	0.871337	1.0472	0.0139747	0.206717	0.192891	0
STRG.19740.1	STRG.19742.2	NO	-0.755523	10683	STRG.19740.1	scaffold10x_281_pilon	923541	927534	0.0376393	0.0305005	0.0335553	0.0408225	0.0708603	0.127017	0.047459	0.095875	STRG.19742.2	scaffold10x_281_pilon	938216	1100784	THD27609.1 hypothetical protein D915_001590 [Fasciola hepatica]	1.20432	0.981012	1.73641	1.48171	0.301936	0.316007	0.514731	0.026946
STRG.1259.1	STRG.1260.4	NO	-0.752589	11343	STRG.1259.1	scaffold10x_13_pilon	2547533	2549114	0	0	0	0	0.0502963	0.138989	0.083569	0	STRG.1260.4	scaffold10x_13_pilon	2560456	2594076	THD25992.1 Annexin [Fasciola hepatica]	303.103	313.084	160.967	368.125	22.0663	33.355	5.77161	151.773
STRG.14602.1	STRG.14606.1	NO	-0.751366	19487	STRG.14602.1	scaffold10x_166_pilon	3489509	3490560	0	0	0.00778967	0.0478345	0.200763	0.0804742	0.136942	0.098368	STRG.14606.1	scaffold10x_166_pilon	3510046	3511670	TPP59388.1 Proliferation-associated protein 2G4 [Fasciola gigantica]	223.353	210.23	269.88	208.569	136.075	217.477	153.862	247.471
STRG.10920.1	STRG.10921.2	NO	-0.751268	37999	STRG.10920.1	scaffold10x_546_pilon	96599	97836	0.130096	0.100261	0	0.151196	0.246752	0.401755	0.788483	0.112993	STRG.10921.2	scaffold10x_546_pilon	135834	136972	THD18635.1 Deoxyribonuclease TATDN1 [Fasciola hepatica]	2.28402	1.74503	6.07494	3.53131	1.34445	1.54628	0.018483	4.84412
STRG.10520.1	STRG.10523.1	NO	-0.750718	8107	STRG.10520.1	scaffold10x_297_pilon	1109217	1109555	0	0.129261	0.00828367	0.0235945	0.929852	0.256699	0	0	STRG.10523.1	scaffold10x_297_pilon	1117661	1151497	THD20920.1 GDP mannose 46 dehydratase [Fasciola hepatica]	74.6211	73.6088	71.6737	67.8605	36.8274	54.6698	54.004	54.8166
STRG.62385.1	STRG.62394.3	NO	-0.750432	31088	STRG.62385.1	scaffold10x_390_pilon	539814	544184	2.41133	1.39924	0.798489	1.22016	2.49014	2.55448	0.471078	1.3393	STRG.62394.3	scaffold10x_390_pilon	575271	622520	TPP67382.1 Islet cell autoantigen 1 [Fasciola gigantica]	18.2161	22.4525	20.2248	34.5976	4.69882	14.8902	79.417	38.2202
STRG.6873.1	STRG.6879.1	NO	-0.74974	11408	STRG.6873.1	scaffold10x_432_pilon	192191	195956	60.6763	45.4387	27.3179	39.4535	12.3936	43.7384	8.20229	6.04995	STRG.6879.1	scaffold10x_432_pilon	207363	298151	THD22021.1 Dicer-1 [Fasciola hepatica]	4.30494	4.32235	7.87007	3.80172	7.7126	11.4828	27.0346	23.9332
STRG.34958.1	STRG.34957.9	NO	-0.749099	3899	STRG.34958.1	scaffold10x_349_pilon	1830965	1840085	0.441041	0.362675	0.949841	1.46281	1.36797	1.13389	1.48871	1.43401	STRG.34957.9	scaffold10x_349_pilon	1800259	1827067	TPP55817.1 TBC1 domain family member 15 [Fasciola gigantica]	11.0102	9.09539	0.476336	5.4716	0.0655557	0.111212	0.694652	2.07921
STRG.2784.4	STRG.2781.2	NO	-0.747602	8860	STRG.2784.4	scaffold10x_908_pilon	4982716	4984654	0.149581	0.0431105	0.0183573	0	0.0527103	0.544661	0	0.355571	STRG.2781.2	scaffold10x_908_pilon	4890915	4973857	THD27347.1 Dystrophin [Fasciola hepatica]	1.66037	1.90412	1.8858	3.84069	3.13107	0.795676	2.08751	0.109732
STRG.54126.1	STRG.54132.3	NO	-0.743871	21206	STRG.54126.1	scaffold10x_1326_pilon	906305	1000913	0.00562467	0	0.014992	0.0413235	0.0743393	0.0394772	0.036219	0.180215	STRG.54132.3	scaffold10x_1326_pilon	1022118	1085135	THD28252.1 Hydroxymethylglutaryl coenzyme A synthase [Fasciola hepatica]	12.2148	12.0638	10.3835	9.54914	2.55234	10.9805	1.77707	1.03408
STRG.41931.3	STRG.41925.5	NO	-0.743192	100914	STRG.41931.3	scaffold10x_360_pilon	254626	257645	0	0	0.00590733	0	0.0110617	0.004182	0.067107	2.36902	STRG.41925.5	scaffold10x_360_pilon	133136	153713	THD19827.1 Fumarylacetoacetate hydrolase domain-containing protein 1 [Fasciola hepatica]	7.5229	3.81949	8.67262	8.07711	5.01131	6.31835	6.87607	1.59689
STRG.43470.1	STRG.43471.1	NO	-0.741747	28489	STRG.43470.1	scaffold10x_64_pilon	47399	49299	0.0772163	0	0.0528337	0	0.164306	0.40222	0.221796	0.32579	STRG.43471.1	scaffold10x_64_pilon	77787	87132	THD18887.1 Retinol dehydrogenase 11 [Fasciola hepatica]	26.7212	31.7536	38.8765	31.8722	15.7562	20.5122	20.4448	0.176818
STRG.33423.1	STRG.33416.3	NO	-0.740512	45808	STRG.33423.1	scaffold10x_581_pilon	1899797	1901657	0.0167013	0.0070625	0.010472	0.026423	0.222537	0.208365	0.051559	0	STRG.33416.3	scaffold10x_581_pilon	1800937	1853990	THD25595.1 Centrosomal protein of 135 kDa [Fasciola hepatica]	1.83173	1.91882	1.02803	1.53896	0.130578	0.159234	0.125222	1.06001
STRG.8021.1	STRG.8006.2	NO	-0.739168	103816	STRG.8021.1	scaffold10x_80_pilon	4133498	4135674	0.0645887	0.0973675	0	0.152171	0.0708683	0.40828	0.125487	0.378653	STRG.8006.2	scaffold10x_80_pilon	3938213	4029683	THD21661.1 hypothetical protein D915_007585 [Fasciola hepatica]	6.3565	8.54346	8.89823	1.69187	4.52578	2.39776	9.28617	0.155229
STRG.25035.1	STRG.25039.3	NO	-0.738348	12895	STRG.25035.1	scaffold10x_1_pilon	1252290	1253945	0.0287	0.0295775	0.253373	0.046282	0.298896	0.225471	0.072594	0.02384	STRG.25039.3	scaffold10x_1_pilon	1266839	1329458	THD24475.1 Activated CDC42 kinase 1 [Fasciola hepatica]	8.6576	7.59158	2.42815	3.54854	0.914048	0.854855	2.71122	3.82132
STRG.53183.1	STRG.53171.1	NO	-0.737639	153418	STRG.53183.1	scaffold10x_405_pilon	890204	891236	0	0	0	0	0.110811	0.106578	0	0	STRG.53171.1	scaffold10x_405_pilon	701480	736787	THD22303.1 hypothetical protein D915_007073 [Fasciola hepatica]	0.713642	2.0305	0.952179	1.25568	0.136392	0.250641	2.01799	2.43491
STRG.3251.1	STRG.3252.2	NO	-0.73564	4211	STRG.3251.1	scaffold10x_493_pilon	5966299	5967041	0.0322093	0.067813	0.0482327	0.0813105	0.246982	0.19593	0.007456	0.059762	STRG.3252.2	scaffold10x_493_pilon	5971251	5996360	THD23490.1 Mediator of RNA polymerase II transcription subunit 26 [Fasciola hepatica]	78.2615	73.8134	48.3161	86.5284	4.45605	16.1823	53.6738	32.2834
STRG.26427.5	STRG.26425.1	NO	-0.73447	45557	STRG.26427.5	scaffold10x_485_pilon	165070	173247	0	0.0308025	0.0553993	0	0.392389	0.350764	1.02457	0	STRG.26425.1	scaffold10x_485_pilon	112548	119514	THD19357.1 NADH-ubiquinone oxidoreductase 20 kDa subunit [Fasciola hepatica]	21.2715	20.798	27.5722	24.1653	19.9854	23.0253	15.2595	30.0103
STRG.2711.3	STRG.2708.1	NO	-0.734211	37788	STRG.2711.3	scaffold10x_908_pilon	3281396	3281859	0	0	0	0	0.355086	0.124007	0	0	STRG.2708.1	scaffold10x_908_pilon	3234551	3243609	THD29128.1 hypothetical protein D915_000015, partial [Fasciola hepatica]	58.5676	56.9704	49.8346	68.135	13.5748	27.5061	61.4848	23.5389
STRG.22139.6	STRG.22144.1	NO	-0.726401	38093	STRG.22139.6	scaffold10x_1459_pilon	757244	760017	0.166873	0.315947	0.605987	0.799054	0.0288493	0.205592	0.028272	0	STRG.22144.1	scaffold10x_1459_pilon	798109	950841	THD26982.1 E3 ubiquitin-protein ligase UBR4 [Fasciola hepatica]	0.00664333	0.00936	0.00437733	0	3.55578	4.80996	4.82853	5.80505
STRG.22511.1	STRG.22504.1	NO	-0.720463	117080	STRG.22511.1	scaffold10x_919_pilon	1733550	1736395	0.221011	0.252147	0.218588	0.621015	0.0200987	0.081379	0.108734	0.083658	STRG.22504.1	scaffold10x_919_pilon	1601343	1616471	RJW73366.1 PAX3- and PAX7-binding protein 1 [Clonorchis sinensis]	10.3377	6.61315	15.1701	3.82316	19.7953	24.6096	7.99985	23.4156
STRG.47305.1	STRG.47301.1	NO	-0.719695	15151	STRG.47305.1	scaffold10x_391_pilon	978637	978930	0.522499	0.101708	0.233432	0.967566	0.113656	0.153318	1.31733	0	STRG.47301.1	scaffold10x_391_pilon	902211	963487	THD20814.1 hypothetical protein D915_008371 [Fasciola hepatica]	0.911741	14.7268	0.819192	0.928018	20.5745	19.692	1.45344	17.7316
STRG.75762.1	STRG.75766.1	NO	-0.718865	30479	STRG.75762.1	scaffold10x_2721_pilon	195269	197749	0.790234	0.442683	0.692125	1.86092	0.00837233	0.195142	3.89495	0	STRG.75766.1	scaffold10x_2721_pilon	228227	289118	THD25194.1 Calcium-dependent secretion activator 1 [Fasciola hepatica]	0.299396	0.193418	0.186832	0.168151	0.372938	0.459838	0.1158	0.326464
STRG.48627.1	STRG.48624.1	NO	-0.715637	43583	STRG.48627.1	scaffold10x_118_pilon	1385468	1394082	0.106759	0.0346185	0.0560293	0.105288	0	0.0245455	0.038164	0.416794	STRG.48624.1	scaffold10x_118_pilon	1253940	1341886	TPP59887.1 Cytosolic purine 5' nucleotidase [Fasciola gigantica]	34.7458	31.2418	32.8746	32.5085	16.2816	52.9508	39.3273	0
STRG.78300.1	STRG.78297.1	NO	-0.710327	11877	STRG.78300.1	scaffold10x_268_pilon	72293	72989	1.34644	0.95665	0.791811	0.73627	0.203442	0.386587	0.958242	0	STRG.78297.1	scaffold10x_268_pilon	57018	60417	XP_023241283.1 LOW QUALITY PROTEIN uncharacterized protein LOC111639618 [Centruroides sculpturatus]	0.0902713	0.035343	0.0306677	0.034033	0.208005	0.344164	0.061935	0.238877
STRG.59270.1	STRG.59258.1	NO	-0.707129	88610	STRG.59270.1	scaffold10x_2403_pilon	943513	951122	0	0.0046735	0.00259533	0.0226	0.499717	0.0655053	0	0	STRG.59258.1	scaffold10x_2403_pilon	752964	854904	TPP58096.1 Inner nuclear membrane protein Man1 (LEM domain-containing protein 3) [Fasciola gigantica]	84.6583	91.9951	77.0861	88.2951	27.6651	41.6581	129.165	77.1684
STRG.63942.5	STRG.63944.1	NO	-0.70704	42571	STRG.63942.5	scaffold10x_1853_pilon	235551	243741	0	0.0078675	0.0598	0	0.450589	0.370874	0	0.07374	STRG.63944.1	scaffold10x_1853_pilon	286311	287586	KAA0198664.1 26S proteasome non-ATPase regulatory subunit [Fasciolopsis buski]	198.701	198.105	207.632	212.228	135.168	173.163	187.37	146.761
STRG.24828.1	STRG.24832.9	NO	-0.706142	32749	STRG.24828.1	scaffold10x_647_pilon	678634	679919	0	0.018293	0.0878817	0.088519	0.169325	0.161778	0.305037	0	STRG.24832.9	scaffold10x_647_pilon	712667	796213	THD25964.1 Aspartyl aminopeptidase [Fasciola hepatica]	1.95601	1.20544	0.516212	1.12457	0.923009	0.899046	0.189735	0.85549
STRG.34223.2	STRG.34211.3	NO	-0.704917	120500	STRG.34223.2	scaffold10x_37_pilon	1516317	1524975	3.42715	2.6477	2.1723	2.72416	0.551233	0.0180853	0	0	STRG.34211.3	scaffold10x_37_pilon	1377243	1395818	THD18335.1 FAD dependent oxidoreductase [Fasciola hepatica]	0.0491743	0.166187	2.35278	0.528741	1.62477	1.90752	2.32682	1.2483
STRG.8977.1	STRG.8995.1	NO	-0.701695	110130	STRG.8977.1	scaffold10x_926_pilon	1777834	1778773	0	0.0297005	0	0	0.103435	0.124555	0	0.164213	STRG.8995.1	scaffold10x_926_pilon	1888902	1923219	TPP56096.1 hypothetical protein FGIG_05793 [Fasciola gigantica]	22.7823	7.54515	23.2308	27.3031	0.0214433	0.06042	0.306947	0.316351
STRG.60521.2	STRG.60517.3	NO	-0.700093	22068	STRG.60521.2	scaffold10x_2462_pilon	850131	852759	0	0	0	0	0.064435	0.138636	0	0.282244	STRG.60517.3	scaffold10x_2462_pilon	719626	828064	THD27785.1 Subfamily S9B unassigned peptidase (S09 family) [Fasciola hepatica]	0.733932	0.853427	0.432903	0.838597	0.594868	0.265049	0.172717	0
STRG.2904.1	STRG.2908.1	NO	-0.699292	63952	STRG.2904.1	scaffold10x_493_pilon	452328	456686	0.00250567	0.015116	0.01693	0.037475	0.05784	0.299745	0.129318	0.138265	STRG.2908.1	scaffold10x_493_pilon	520637	583335	THD26966.1 Rho GTPase-activating protein 100F [Fasciola hepatica]	6.32918	6.67294	7.26113	9.28321	1.76111	1.06964	0.323202	0
STRG.55960.5	STRG.55963.3	NO	-0.695765	7244	STRG.55960.5	scaffold10x_1184_pilon	549482	554377	0.462744	0.280483	1.69616	0.677114	3.20311	6.36738	2.27917	3.95799	STRG.55963.3	scaffold10x_1184_pilon	561620	589206	THD22568.1 Cathepsin L [Fasciola hepatica]	5.85736	15.3598	2.54306	9.87942	1.30951	1.12857	0.304076	0.010994
STRG.49224.4	STRG.49216.3	NO	-0.693341	63660	STRG.49224.4	scaffold10x_760_pilon	1131852	1132721	0.590683	0.662735	0.515722	0.742546	0.761245	0.806526	0	1.73529	STRG.49216.3	scaffold10x_760_pilon	1053168	1068193	KAA3673870.1 uncharacterized protein DEA37_0012599 [Paragonimus westermani]	0.047836	0.023617	0.100002	0.107578	0.0366443	0.0345823	0.097351	0
STRG.34958.1	STRG.34965.1	NO	-0.689908	62661	STRG.34958.1	scaffold10x_349_pilon	1830965	1840085	0.441041	0.362675	0.949841	1.46281	1.36797	1.13389	1.48871	1.43401	STRG.34965.1	scaffold10x_349_pilon	1902745	1931889	TPP66729.1 Sugar nucleotide epimerase [Fasciola gigantica]	17.4813	17.6255	7.20778	15.7968	2.35143	4.93019	2.98268	5.69106
STRG.39871.1	STRG.39866.2	NO	-0.689417	43885	STRG.39871.1	scaffold10x_885_pilon	1419221	1428105	0	0	0.377427	0	0.579637	1.16922	1.07527	0	STRG.39866.2	scaffold10x_885_pilon	1345781	1375337	THD20642.1 Lunapark [Fasciola hepatica]	24.7901	22.9897	7.0748	19.1736	0.182865	1.2055	2.69114	2.20548
STRG.27177.1	STRG.27179.1	NO	-0.686678	45702	STRG.27177.1	scaffold10x_1137_pilon	337131	337666	0	0.068628	0.040818	0	0.12364	0.187236	0	0	STRG.27179.1	scaffold10x_1137_pilon	383367	476141	THD23985.1 hypothetical protein D915_004991 [Fasciola hepatica]	20.6402	17.2052	14.6515	14.4504	8.01855	12.2713	15.607	20.1133
STRG.7152.1	STRG.7159.1	NO	-0.685651	122851	STRG.7152.1	scaffold10x_432_pilon	4368103	4368666	0.790623	0.638949	0.17029	0.33399	0.071777	0.168534	0	0	STRG.7159.1	scaffold10x_432_pilon	4491516	4511177	VZI29893.1 unnamed protein product [Sparganum proliferum]	0	0	0	0	0.0715247	0.0812772	0.096511	0.038467
STRG.70974.1	STRG.70982.3	NO	-0.682551	67018	STRG.70974.1	scaffold10x_1444_pilon	64613	66312	0	0.024302	0.106836	0.0598325	0.355731	0.318613	0.077814	0.177235	STRG.70982.3	scaffold10x_1444_pilon	133329	154573	TPP66769.1 Zinc finger protein [Fasciola gigantica]	1.9002	2.92659	1.43926	3.55969	0.159439	0.13115	0.157576	0.071809
STRG.66475.1	STRG.66477.3	NO	-0.681255	19412	STRG.66475.1	scaffold10x_939_pilon	640751	643576	0.0288823	0.11844	0.063162	0.124063	0.0670637	0.0788907	0.064538	0	STRG.66477.3	scaffold10x_939_pilon	662987	732060	THD23040.1 Protein capicua protein [Fasciola hepatica]	0.003553	0.0065255	0.003454	0.013049	0.609065	0.534741	1.72829	4.93144
STRG.21290.1	STRG.21292.5	NO	-0.678933	49945	STRG.21290.1	scaffold10x_410_pilon	410383	412520	0.056226	0.0376105	0.0123167	0.0592075	0.264045	0.25141	0.069344	0.069938	STRG.21292.5	scaffold10x_410_pilon	462464	486368	THD20967.1 Phosphatase [Fasciola hepatica]	0.496051	0.679365	0.504767	0.778516	0.149132	0.3036	0.740836	0.249695
STRG.53600.1	STRG.53598.2	NO	-0.67673	20931	STRG.53600.1	scaffold10x_327_pilon	277349	278102	9.42065	8.76865	9.43567	12.7574	2.99113	6.32668	3.37982	1.96967	STRG.53598.2	scaffold10x_327_pilon	222370	256419	THD24115.1 Protein xmas-2 [Fasciola hepatica]	0.00887667	0.007434	0.00137667	0.0069565	0.260912	0.911573	0.457754	0.72706
STRG.11279.2	STRG.11283.1	NO	-0.676668	12252	STRG.11279.2	scaffold10x_99_pilon	2178820	2180953	0.0359693	0.086575	0.0498007	0.064959	0.602025	0.838828	0	0.060508	STRG.11283.1	scaffold10x_99_pilon	2193204	2232360	TPP66579.1 Leucyl-tRNA synthetase b [Fasciola gigantica]	127.668	125.187	95.7645	101.87	59.7728	67.825	157.112	71.6599
STRG.11647.1	STRG.11643.2	NO	-0.674734	19717	STRG.11647.1	scaffold10x_263_pilon	2391163	2397833	0.112542	0.0692085	0.154425	0.0446265	0.177918	0.109093	0.016057	0.059083	STRG.11643.2	scaffold10x_263_pilon	2342226	2371447	TPP59600.1 hypothetical protein FGIG_00253 [Fasciola gigantica]	17.2714	20.4698	10.1275	15.2761	2.41846	6.36033	53.431	5.83513
STRG.1710.3	STRG.1715.1	NO	-0.673449	77472	STRG.1710.3	scaffold10x_598_pilon	1668203	1669758	0.198474	0.222586	0.147498	0.160292	0.11101	0.0004465	0.014264	0.118997	STRG.1715.1	scaffold10x_598_pilon	1747229	1756834	THD26914.1 hypothetical protein D915_002308 [Fasciola hepatica]	0	0.0069105	0.038531	0.009212	0.016127	0.143203	0.018164	0.05036
STRG.53183.1	STRG.53171.3	NO	-0.672851	153418	STRG.53183.1	scaffold10x_405_pilon	890204	891236	0	0	0	0	0.110811	0.106578	0	0	STRG.53171.3	scaffold10x_405_pilon	701866	736787	THD22303.1 hypothetical protein D915_007073 [Fasciola hepatica]	19.5192	16.7119	7.12808	18.9476	0.275489	0.085677	0.091639	17.1183
STRG.6242.1	STRG.6239.5	NO	-0.669295	14869	STRG.6242.1	scaffold10x_237_pilon	614241	614552	2.62765	1.72851	1.60928	2.22432	3.45776	4.70143	0.767131	0.432718	STRG.6239.5	scaffold10x_237_pilon	540164	599373	TPP61277.1 La protein 7, partial [Fasciola gigantica]	24.715	26.0204	30.4572	21.4556	4.45318	7.50253	21.086	19.8596
STRG.30406.1	STRG.30405.2	NO	-0.668455	6907	STRG.30406.1	scaffold10x_1373_pilon	629156	632890	0.064017	0.054756	0.128029	0	0.163685	0.0894387	0.126246	0.064781	STRG.30405.2	scaffold10x_1373_pilon	574325	622250	THD28459.1 UBX domain-containing protein 6 [Fasciola hepatica]	22.9348	22.999	20.9668	24.9815	1.18689	6.03291	13.3882	11.7883
STRG.51970.2	STRG.51971.5	NO	-0.664216	29871	STRG.51970.2	scaffold10x_998_pilon	1082742	1084189	0.186684	0.391058	2.62444	0.443377	11.7984	19.9597	3.49322	5.54005	STRG.51971.5	scaffold10x_998_pilon	1114059	1131880	THD20201.1 Nuclear pore complex protein Nup93 [Fasciola hepatica]	3.03185	3.67955	0.976805	2.6027	0.30581	0.337754	0.079593	1.38978
STRG.41447.1	STRG.41443.1	NO	-0.66006	13107	STRG.41447.1	scaffold10x_474_pilon	1707832	1708930	0.0229187	0.0206155	0.0250747	0.0159305	0.125085	0.316262	0.056881	0.141842	STRG.41443.1	scaffold10x_474_pilon	1639894	1694726	TPP67233.1 Homer protein 2 [Fasciola gigantica]	54.8595	55.4339	61.2755	67.2952	18.2767	27.6506	82.251	14.7073
STRG.62385.1	STRG.62394.2	NO	-0.656684	31088	STRG.62385.1	scaffold10x_390_pilon	539814	544184	2.41133	1.39924	0.798489	1.22016	2.49014	2.55448	0.471078	1.3393	STRG.62394.2	scaffold10x_390_pilon	575271	622520	TPP67382.1 Islet cell autoantigen 1 [Fasciola gigantica]	26.6144	27.0315	24.196	26.5711	5.32653	7.38334	24.5541	23.9577
STRG.29665.2	STRG.29660.1	NO	-0.656237	15317	STRG.29665.2	scaffold10x_325_pilon	1195412	1200301	0.469067	0.400794	0.187442	0.539215	0.233785	0.607429	0.81239	0	STRG.29660.1	scaffold10x_325_pilon	1099247	1180096	THD23715.1 Abhydrolase domain-containing protein 12 [Fasciola hepatica]	22.2061	23.0436	54.8286	24.3584	27.1901	25.2676	39.8963	159.068
STRG.74088.1	STRG.74087.1	NO	-0.655992	2726	STRG.74088.1	scaffold10x_1547_pilon	204032	205636	0.0585903	0.0455355	0.0689873	0.0388535	0.0118817	0.0457405	0	0	STRG.74087.1	scaffold10x_1547_pilon	172471	201307	TPP63488.1 hypothetical protein FGIG_03209 [Fasciola gigantica]	0.0209697	0.0365625	0.0163443	0	0.186959	0.054335	0.027662	0.296349
STRG.41851.1	STRG.41852.2	NO	-0.655171	1023	STRG.41851.1	scaffold10x_511_pilon	605150	622789	0.017257	0	0.196027	0.0176965	0.100989	0.184548	0.206778	0.055201	STRG.41852.2	scaffold10x_511_pilon	623811	721787	THD24507.1 Actin-binding LIM protein 1 [Fasciola hepatica]	23.6874	23.9421	13.6862	18.7225	2.25718	5.46918	6.8404	37.106
STRG.62956.1	STRG.62957.1	NO	-0.654853	17429	STRG.62956.1	scaffold10x_1652_pilon	161071	161526	0.0447797	0.0672735	0.0707463	0	0.746823	0.543583	0.383713	0	STRG.62957.1	scaffold10x_1652_pilon	178954	198956	THD20319.1 Splicing factor arginine serine rich [Fasciola hepatica]	258.624	230.775	189.846	260.428	44.01	79.6344	96.1904	41.663
STRG.43104.2	STRG.43110.3	NO	-0.654526	34894	STRG.43104.2	scaffold10x_1335_pilon	952107	953889	0.313168	0.470935	0.233134	0.369186	0.211658	0.390704	0.125689	0	STRG.43110.3	scaffold10x_1335_pilon	988782	1026820	THD20309.1 hypothetical protein D915_008720 [Fasciola hepatica]	0.634636	0.382749	0.0272483	0.143679	0.447581	0.240255	0	4.75917
STRG.33771.1	STRG.33778.1	NO	-0.654501	10706	STRG.33771.1	scaffold10x_457_pilon	1025330	1057017	0.02515	0	0.030638	0	0.367104	0.182369	2.20428	2.43701	STRG.33778.1	scaffold10x_457_pilon	1067722	1078227	DAA04500.1 TPA_exp pol polyprotein [Schistosoma mansoni]	0.138775	0.151992	0.236563	0.18723	0.00151367	0.013661	0	0
STRG.71523.1	STRG.71514.1	NO	-0.654064	40887	STRG.71523.1	scaffold10x_2314_pilon	401581	402852	0.188542	0.185137	0.0980683	0.147846	0.236603	0.347841	0.154277	0.235719	STRG.71514.1	scaffold10x_2314_pilon	280276	360695	THD26546.1 hypothetical protein D915_002399 [Fasciola hepatica]	7.96658	7.93053	11.369	10.6503	3.92916	2.65965	2.23102	0.015683
STRG.47988.2	STRG.47986.2	NO	-0.652571	7342	STRG.47988.2	scaffold10x_234_pilon	580759	590340	0.152606	0.086421	0.136441	0.0971235	0.0489233	0.0693587	0.139494	1.67407	STRG.47986.2	scaffold10x_234_pilon	540262	573418	TPP57428.1 Golgi-associated plant pathogenesis protein 1 [Fasciola gigantica]	20.9421	12.0704	8.18057	13.5646	9.20769	6.45105	10.5097	0
STRG.45367.6	STRG.45376.3	NO	-0.651147	69883	STRG.45367.6	scaffold10x_1143_pilon	1357781	1362952	0.0539653	0.044435	0.0407483	0.039009	0.0225477	0.0562542	0	0	STRG.45376.3	scaffold10x_1143_pilon	1432834	1498847	THD22098.1 putative Zinc finger protein [Fasciola hepatica]	0	0.635868	0.131992	0.827931	3.52564	7.86972	20.3347	6.87343
STRG.51916.1	STRG.51904.1	NO	-0.651043	150394	STRG.51916.1	scaffold10x_998_pilon	312893	320456	0.008395	0.0104955	0.00727633	0	0.0394187	0.129106	0.066304	0.107808	STRG.51904.1	scaffold10x_998_pilon	143506	162500	THD27530.1 hypothetical protein D915_001643 [Fasciola hepatica]	40.0151	42.3164	35.7044	41.9251	13.6341	20.318	37.5478	23.6931
STRG.41851.1	STRG.41852.3	NO	-0.650458	1023	STRG.41851.1	scaffold10x_511_pilon	605150	622789	0.017257	0	0.196027	0.0176965	0.100989	0.184548	0.206778	0.055201	STRG.41852.3	scaffold10x_511_pilon	623811	721787	THD24507.1 Actin-binding LIM protein 1 [Fasciola hepatica]	29.4398	26.671	15.9678	21.4509	2.19648	9.8768	5.93949	9.24937
STRG.3584.1	STRG.3587.6	NO	-0.649157	18519	STRG.3584.1	scaffold10x_217_pilon	5532892	5533531	0.259451	0.273583	0.437637	0.429648	203.265	64.0899	0	0.161049	STRG.3587.6	scaffold10x_217_pilon	5552049	5584001	TPP65686.1 Coiled-coil domain-containing protein 94 [Fasciola gigantica]	0.88509	3.5855	3.09023	3.7561	0.716337	2.5715	3.24445	2.90488
STRG.52259.1	STRG.52266.1	NO	-0.648073	50273	STRG.52259.1	scaffold10x_606_pilon	1273888	1274634	0.312101	0.240625	0.680481	0.376657	0.026184	0.0300282	0	0	STRG.52266.1	scaffold10x_606_pilon	1324906	1327111	THD20937.1 hypothetical protein D915_008349 [Fasciola hepatica]	2.49721	1.82267	2.0458	4.11388	4.49881	3.26453	6.87296	8.39422
STRG.67341.1	STRG.67340.5	NO	-0.647479	16928	STRG.67341.1	scaffold10x_48_pilon	668544	672086	0.22745	0.286725	0.410656	0.866824	0.991909	0.416756	0.293237	0	STRG.67340.5	scaffold10x_48_pilon	689013	704295	TPP59147.1 NIF3 protein 1 [Fasciola gigantica]	0.874687	0.313498	0.734625	0.248686	0.446471	1.138	0.694194	2.8771
STRG.47616.6	STRG.47620.9	NO	-0.645411	90814	STRG.47616.6	scaffold10x_2009_pilon	923066	936690	0.226867	0.247842	0.0239653	0.34251	0	0.049971	0.052466	0	STRG.47620.9	scaffold10x_2009_pilon	1027503	1070215	THD28981.1 Methylmalonate-semialdehyde dehydrogenase [Fasciola hepatica]	0.0993997	0.0777955	0.08786	0.0974005	0.224329	0.304782	0.185615	0.214254
STRG.47616.5	STRG.47620.9	NO	-0.645279	90814	STRG.47616.5	scaffold10x_2009_pilon	915425	936690	0.210272	0.162579	0.0736157	0.103997	0.00593133	0.0674485	0.031093	0	STRG.47620.9	scaffold10x_2009_pilon	1027503	1070215	THD28981.1 Methylmalonate-semialdehyde dehydrogenase [Fasciola hepatica]	0.0993997	0.0777955	0.08786	0.0974005	0.224329	0.304782	0.185615	0.214254
STRG.1491.1	STRG.1492.2	NO	-0.643741	17455	STRG.1491.1	scaffold10x_13_pilon	5608279	5614902	0.333312	0.383665	0.209133	0.405577	0.114503	0.0821758	0.151834	0	STRG.1492.2	scaffold10x_13_pilon	5632356	5647283	TPP59815.1 hypothetical protein FGIG_04850, partial [Fasciola gigantica]	185.166	189.754	183.368	215.542	179.978	260.949	278.153	571.226
STRG.30158.2	STRG.30154.1	NO	-0.643413	62293	STRG.30158.2	scaffold10x_286_pilon	519866	526720	0.705195	0.378713	0.499294	0.741079	0.0779383	0.419125	0.239774	0	STRG.30154.1	scaffold10x_286_pilon	452044	457574	THD20474.1 Mitotic spindle assembly checkpoint protein MAD2 [Fasciola hepatica]	4.61089	5.54991	15.1029	9.08309	12.7523	26.3844	19.0461	74.3595
STRG.30732.1	STRG.30735.4	NO	-0.642806	3188	STRG.30732.1	scaffold10x_1446_pilon	1043746	1058666	0.050688	0.107281	0.176464	0.270333	0.319681	0.52791	1.82039	5.45778	STRG.30735.4	scaffold10x_1446_pilon	1061853	1150420	THD25422.1 FCH domain only protein 2 [Fasciola hepatica]	1.01112	0.788169	0.530648	0.265174	0.283661	0.435361	0.089542	0.022149
STRG.3583.1	STRG.3587.6	NO	-0.641195	18519	STRG.3583.1	scaffold10x_217_pilon	5532892	5533531	0.048622	0.023243	0.02164	0.008687	1866.8	712.022	0	0.012654	STRG.3587.6	scaffold10x_217_pilon	5552049	5584001	TPP65686.1 Coiled-coil domain-containing protein 94 [Fasciola gigantica]	0.88509	3.5855	3.09023	3.7561	0.716337	2.5715	3.24445	2.90488
STRG.45798.1	STRG.45805.2	NO	-0.640814	90556	STRG.45798.1	scaffold10x_1593_pilon	1368209	1369337	0	0	0	0	0.0623497	0.327405	0	0.094278	STRG.45805.2	scaffold10x_1593_pilon	1459892	1524584	THD28157.1 Lim and sh3 domain protein 1 [Fasciola hepatica]	4.38653	6.53042	4.45591	4.30978	1.30535	1.65322	3.52607	2.87668
STRG.64475.2	STRG.64467.3	NO	-0.640642	55344	STRG.64475.2	scaffold10x_785_pilon	346034	346815	0.580957	0.655069	0.291088	0.541983	2.47097	6.98978	4.18595	2.78051	STRG.64467.3	scaffold10x_785_pilon	229353	290691	TPP66090.1 Vacuolar fusion protein MON1 like protein A [Fasciola gigantica]	1.27636	0.829501	1.26899	1.15574	0.0750023	0.0784125	0.836305	1.41855
STRG.8821.1	STRG.8819.1	NO	-0.640182	32051	STRG.8821.1	scaffold10x_637_pilon	3354099	3358287	0	0	0.0788513	0.0715515	0.487947	0.392256	0.048084	0	STRG.8819.1	scaffold10x_637_pilon	3287475	3322049	THD23481.1 Proto-oncogene tyrosine-protein kinase Yrk [Fasciola hepatica]	32.4348	36.2544	42.4046	46.1621	18.2056	30.429	43.413	74.0248
STRG.57104.1	STRG.57119.1	NO	-0.639547	259018	STRG.57104.1	scaffold10x_596_pilon	382233	385888	0.775385	0.805342	1.24334	0.88011	0.481735	0.368779	0.094184	0.137958	STRG.57119.1	scaffold10x_596_pilon	644905	748448	THD28350.1 hypothetical protein D915_000873 [Fasciola hepatica]	0.0586227	0.0481265	0.0606073	0.0794545	0.184021	0.498148	0.185573	0.274134
STRG.62746.1	STRG.62741.2	NO	-0.638859	33331	STRG.62746.1	scaffold10x_824_pilon	56436	64788	0	0.033563	0	0	0.004282	0.0105147	1.11136	0	STRG.62741.2	scaffold10x_824_pilon	10477	23106	THD26124.1 Josephin domain containing 1 [Fasciola hepatica]	23.4388	56.045	35.8127	69.5351	29.2607	26.7382	0.02367	69.7346
STRG.57074.1	STRG.57067.4	NO	-0.637625	53856	STRG.57074.1	scaffold10x_1339_pilon	1089075	1089861	0.23601	0.141601	0.08398	0.089183	0.570606	0.566866	0.341387	0.111575	STRG.57067.4	scaffold10x_1339_pilon	939393	1035220	THD25767.1 Arginine glutamic acid dipeptide RE repeat [Fasciola hepatica]	7.50095	8.34276	8.01211	7.63384	0.514923	1.04069	0.225193	0.024095
STRG.77629.2	STRG.77631.2	NO	-0.637596	28068	STRG.77629.2	scaffold10x_1053_pilon	3202	5113	0.176818	0.0632095	0.035967	0.0772815	0	0.006447	0.075606	0	STRG.77631.2	scaffold10x_1053_pilon	33180	77384	VDP86786.1 unnamed protein product [Echinostoma caproni]	0	0	3.9797	0	2.05168	5.98966	4.65835	7.96869
STRG.75372.2	STRG.75369.2	NO	-0.635171	10041	STRG.75372.2	scaffold10x_2723_pilon	249357	249998	0.0465877	0	0.140042	0.11099	0.525373	0.383507	0	0.091433	STRG.75369.2	scaffold10x_2723_pilon	189420	239317	THD26838.1 Guanine nucleotide exchange factor VAV2 [Fasciola hepatica]	6.59729	12.9497	12.4321	8.39615	1.67967	3.73363	6.74936	3.56616
STRG.38615.1	STRG.38612.2	NO	-0.635071	14291	STRG.38615.1	scaffold10x_90_pilon	1832847	1834602	0.181985	0.189429	0.07283	0.246739	0.0729713	0.197461	0.146405	0	STRG.38612.2	scaffold10x_90_pilon	1810813	1818557	THD22988.1 hypothetical protein D915_006406 [Fasciola hepatica]	0	0	0	0	0	0.125923	0	0.725692
STRG.32460.1	STRG.32458.9	NO	-0.634915	9968	STRG.32460.1	scaffold10x_114_pilon	1994634	1998939	19.7837	15.5239	11.1997	28.8987	0.400581	0.176436	0.117825	0.140203	STRG.32458.9	scaffold10x_114_pilon	2008906	2026397	THD18251.1 Phosphomevalonate kinase [Fasciola hepatica]	0.415883	0.18455	2.46669	0.365721	1.69084	1.94562	0.949649	1.71039
STRG.51561.1	STRG.51567.1	NO	-0.634668	35294	STRG.51561.1	scaffold10x_682_pilon	392417	394272	0.331675	0.447666	0.266985	0.304176	0.115807	0.0196285	0.071113	0.040254	STRG.51567.1	scaffold10x_682_pilon	429565	466657	THD28387.1 Pre-mRNA-processing factor 39 [Fasciola hepatica]	48.5973	20.698	60.7839	38.7581	41.2805	55.4654	127.213	80.4319
STRG.8412.1	STRG.8419.1	NO	-0.632522	50478	STRG.8412.1	scaffold10x_267_pilon	1671064	1681351	0.30534	0.26104	0.442098	1.06258	0.178594	0.276751	0	0	STRG.8419.1	scaffold10x_267_pilon	1731828	1804843	THD26975.1 Transcription factor EB [Fasciola hepatica]	15.2649	17.6279	5.55464	6.19148	6.08873	16.9111	48.0154	29.0265
STRG.76218.1	STRG.76229.3	NO	-0.629832	60005	STRG.76218.1	scaffold10x_379_pilon	24359	28051	0.227427	0.097016	0.456702	0.121485	0.362713	0.728496	0.229805	0.251214	STRG.76229.3	scaffold10x_379_pilon	88055	158164	THD22249.1 hypothetical protein D915_006728 [Fasciola hepatica]	19.7638	16.4618	10.3941	14.6348	0.232267	4.23004	12.1473	7.04472
STRG.9671.2	STRG.9677.5	NO	-0.629404	125235	STRG.9671.2	scaffold10x_313_pilon	709631	728473	0.00439033	0	0.115068	0	0.0240477	0.111529	0	0	STRG.9677.5	scaffold10x_313_pilon	853707	873101	THD26179.1 hypothetical protein D915_002994 [Fasciola hepatica]	12.7751	9.70256	6.28282	14.3095	3.24418	5.40209	9.66131	15.6856
STRG.11279.3	STRG.11283.1	NO	-0.626586	12252	STRG.11279.3	scaffold10x_99_pilon	2178820	2180953	0	0	0	0	0.198821	0.0771255	0	0	STRG.11283.1	scaffold10x_99_pilon	2193204	2232360	TPP66579.1 Leucyl-tRNA synthetase b [Fasciola gigantica]	127.668	125.187	95.7645	101.87	59.7728	67.825	157.112	71.6599
STRG.5666.1	STRG.5662.1	NO	-0.626131	45650	STRG.5666.1	scaffold10x_377_pilon	2109077	2110525	0.201489	0.204171	0.20677	0.284892	0.0591447	0.091155	0.189716	0	STRG.5662.1	scaffold10x_377_pilon	2047598	2063428	THD19509.1 DEAD box ATP dependent RNA helicase [Fasciola hepatica]	11.1401	9.71783	15.3748	8.1763	8.34106	15.1031	8.86573	22.7522
STRG.41512.1	STRG.41516.1	NO	-0.625825	12876	STRG.41512.1	scaffold10x_251_pilon	621825	625210	0.152127	0.0668375	0.189401	0.002411	0.362503	0.28018	0.080654	0.302924	STRG.41516.1	scaffold10x_251_pilon	638085	696004	THD21184.1 Histone acetyltransferase [Fasciola hepatica]	7.4125	7.49222	11.8408	8.63865	2.88195	4.67574	7.59691	5.83127
STRG.62956.1	STRG.62957.3	NO	-0.624394	17429	STRG.62956.1	scaffold10x_1652_pilon	161071	161526	0.0447797	0.0672735	0.0707463	0	0.746823	0.543583	0.383713	0	STRG.62957.3	scaffold10x_1652_pilon	178954	198956	THD20319.1 Splicing factor arginine serine rich [Fasciola hepatica]	3.59184	4.18186	5.47756	7.61884	0.3233	2.71649	2.30838	1.27717
STRG.4660.1	STRG.4657.1	NO	-0.624062	10708	STRG.4660.1	scaffold10x_7_pilon	1171922	1178615	0.622309	0.449263	0.349543	0.50633	0.0664927	0.109891	0	1.07137	STRG.4657.1	scaffold10x_7_pilon	1089864	1161215	THD20351.1 hypothetical protein D915_008929 [Fasciola hepatica]	1.76504	1.95498	2.62133	0.266694	4.43267	8.89518	8.36743	3.10366
STRG.70542.2	STRG.70522.3	NO	-0.619327	80920	STRG.70542.2	scaffold10x_2482_pilon	150905	151613	0.12747	0.0540275	0.256046	0.45713	0.263377	0.128899	0	0	STRG.70522.3	scaffold10x_2482_pilon	32462	69986	TPP64793.1 hypothetical protein FGIG_06601 [Fasciola gigantica]	2.32959	3.5758	1.8394	0.576974	1.10406	1.92715	3.75345	0.868517
STRG.48540.1	STRG.48542.6	NO	-0.619321	11826	STRG.48540.1	scaffold10x_118_pilon	223419	225237	0.125535	0.098142	0.481922	0.494706	0.180519	0.418636	0.39205	0	STRG.48542.6	scaffold10x_118_pilon	237062	280987	TPP59889.1 hypothetical protein FGIG_02847 [Fasciola gigantica]	3.16467	2.28574	0.193728	0.924088	0.190006	0.368473	1.06194	1.58112
STRG.45394.1	STRG.45393.2	NO	-0.618873	15388	STRG.45394.1	scaffold10x_94_pilon	136729	137287	0	0	0	0.0437095	1.10696	0.682077	0	0	STRG.45393.2	scaffold10x_94_pilon	82213	121342	THD20439.1 Ubiquitin carboxyl-terminal hydrolase isozyme L5 [Fasciola hepatica]	4.72593	3.70336	0.252626	2.75174	0.0419363	0.278155	2.34067	1.46799
STRG.7043.1	STRG.7044.1	NO	-0.618414	16233	STRG.7043.1	scaffold10x_432_pilon	2647452	2647986	0	0	0	0	1.25903	4.09856	0	0	STRG.7044.1	scaffold10x_432_pilon	2664218	2737933	THD25201.1 Ring finger protein unkempt [Fasciola hepatica]	88.1001	80.1481	40.0678	51.1999	16.2469	27.5784	65.5501	78.7882
STRG.6943.1	STRG.6946.2	NO	-0.618245	50898	STRG.6943.1	scaffold10x_432_pilon	1243702	1245136	0	0.030351	0.0784237	0.0380775	0.0391793	0.0657555	0	0.088311	STRG.6946.2	scaffold10x_432_pilon	1296033	1327249	TPP67672.1 Bromodomain testis-specific protein [Fasciola gigantica]	7.32169	9.12598	1.97888	3.96948	0.179062	0.394987	3.82395	1.12955
STRG.42375.1	STRG.42364.3	NO	-0.617752	83953	STRG.42375.1	scaffold10x_208_pilon	838049	839149	18.1654	11.3442	8.12587	12.3988	7.6612	6.18783	1.88287	4.92581	STRG.42364.3	scaffold10x_208_pilon	647313	754097	THD26793.1 Mitogen-activated protein kinase kinase kinase 1 [Fasciola hepatica]	0	0	0	0	0.183506	0.974242	1.011	0
STRG.2711.3	STRG.2708.2	NO	-0.61696	37788	STRG.2711.3	scaffold10x_908_pilon	3281396	3281859	0	0	0	0	0.355086	0.124007	0	0	STRG.2708.2	scaffold10x_908_pilon	3234551	3243609	THD29128.1 hypothetical protein D915_000015, partial [Fasciola hepatica]	8.6042	7.2286	5.79945	8.23572	1.6259	5.90216	4.26765	2.96041
STRG.54860.2	STRG.54835.5	NO	-0.616858	179403	STRG.54860.2	scaffold10x_532_pilon	257296	259937	0.079566	0.146155	0.0654427	0.117043	0.00180633	0.0365072	0.082055	0	STRG.54835.5	scaffold10x_532_pilon	36108	77894	THD20705.1 hypothetical protein D915_008460, partial [Fasciola hepatica]	0.905716	0.889507	0.941071	0.730036	0.960872	2.5099	0.422418	4.53684
STRG.18634.1	STRG.18648.2	NO	-0.614459	155415	STRG.18634.1	scaffold10x_464_pilon	3179177	3179763	0	0.0635065	0.129974	0.0675195	1.10168	0.117402	1.45289	0	STRG.18648.2	scaffold10x_464_pilon	3335177	3359142	THD23643.1 hypothetical protein D915_004309 [Fasciola hepatica]	28.7423	28.8538	14.7964	22.3822	3.38551	6.05336	0.784723	3.48669
STRG.21781.1	STRG.21784.4	NO	-0.614301	8651	STRG.21781.1	scaffold10x_318_pilon	2422135	2423644	0.184961	0.162349	0.259533	0.428436	0	0.0036825	0.023366	0.384379	STRG.21784.4	scaffold10x_318_pilon	2432294	2457230	THD19994.1 Ubiquitin-fold modifier-conjugating enzyme 1 [Fasciola hepatica]	0	0	6.53311	1.8066	16.5475	3.08325	13.7529	0
STRG.57349.2	STRG.57346.8	NO	-0.614119	38265	STRG.57349.2	scaffold10x_229_pilon	790917	796989	2.21172	2.65659	1.09164	1.69318	0.0688243	0.0944995	0	0	STRG.57346.8	scaffold10x_229_pilon	737163	752653	THD21101.1 Fumarate hydratase class II [Fasciola hepatica]	0	0	0.233923	0	0.380199	0.17205	0.236236	1.20421
STRG.21932.1	STRG.21919.5	NO	-0.612948	63078	STRG.21932.1	scaffold10x_93_pilon	1437500	1440132	0.403118	0.258775	0.222595	0.269504	0.12929	0.493085	0.059076	0.396264	STRG.21919.5	scaffold10x_93_pilon	1352331	1374423	THD21063.1 hypothetical protein D915_008061 [Fasciola hepatica]	0	0	0	0	0.22387	0.161002	5.6526	0
STRG.11279.2	STRG.11283.3	NO	-0.612112	12252	STRG.11279.2	scaffold10x_99_pilon	2178820	2180953	0.0359693	0.086575	0.0498007	0.064959	0.602025	0.838828	0	0.060508	STRG.11283.3	scaffold10x_99_pilon	2193204	2232360	THD28666.1 Leucyl tRNA synthetase [Fasciola hepatica]	4.86959	5.04626	1.93673	3.37843	0.18316	0.324292	1.9974	0.683625
STRG.7152.1	STRG.7157.1	NO	-0.61101	74118	STRG.7152.1	scaffold10x_432_pilon	4368103	4368666	0.790623	0.638949	0.17029	0.33399	0.071777	0.168534	0	0	STRG.7157.1	scaffold10x_432_pilon	4442783	4544911	THD23014.1 hypothetical protein D915_006380 [Fasciola hepatica]	4.10389	3.8509	5.34861	3.05636	8.38953	14.4137	48.8694	70.5161
STRG.22378.1	STRG.22369.4	NO	-0.606694	170639	STRG.22378.1	scaffold10x_239_pilon	2360316	2360924	0	0	0	0.082942	0.192445	0.229046	0.566601	0	STRG.22369.4	scaffold10x_239_pilon	2155607	2189678	THD25838.1 hypothetical protein D915_003323 [Fasciola hepatica]	1.28238	0.660372	0.612512	1.21484	0.478531	0.696985	0.27225	0.730062
STRG.5826.1	STRG.5814.1	NO	-0.60621	183236	STRG.5826.1	scaffold10x_377_pilon	4685712	4686558	0.017098	0	0.283607	0	0.955204	0.667069	0	0.322395	STRG.5814.1	scaffold10x_377_pilon	4479239	4502477	THD25430.1 General transcription factor IIH subunit 4 [Fasciola hepatica]	6.34559	5.36862	5.54484	8.24676	2.30815	3.93861	2.72748	4.47992
STRG.8799.1	STRG.8801.3	NO	-0.60227	21144	STRG.8799.1	scaffold10x_637_pilon	2951007	2951804	0.255315	0.237607	0.291828	0.268888	0	0.0896705	0	0	STRG.8801.3	scaffold10x_637_pilon	2972947	3021880	TPP59791.1 Zinc finger protein AEBP2 [Fasciola gigantica]	0.820877	1.57371	1.07864	0.879305	0.470499	3.53799	3.25576	5.41178
STRG.11279.2	STRG.11283.2	NO	-0.602186	12252	STRG.11279.2	scaffold10x_99_pilon	2178820	2180953	0.0359693	0.086575	0.0498007	0.064959	0.602025	0.838828	0	0.060508	STRG.11283.2	scaffold10x_99_pilon	2193204	2232360	THD28666.1 Leucyl tRNA synthetase [Fasciola hepatica]	9.16674	9.05228	10.6523	9.70716	0.258305	1.71733	22.9929	0.556569
STRG.12089.1	STRG.12073.1	NO	-0.602028	62797	STRG.12089.1	scaffold10x_284_pilon	1491680	1493431	0	0.006369	0.0565023	0.0591905	0.0457347	0.0262733	0.064854	0.096103	STRG.12073.1	scaffold10x_284_pilon	1147846	1428884	THD20715.1 Disabled 2-interacting protein [Fasciola hepatica]	26.3808	24.5844	11.2091	24.5708	1.07318	1.95931	0.153786	0.034135
STRG.61609.1	STRG.61614.1	NO	-0.601995	26286	STRG.61609.1	scaffold10x_2049_pilon	376392	378602	0	0.061555	0.133847	0.236311	0.520595	0.228933	2.37499	22.501	STRG.61614.1	scaffold10x_2049_pilon	404887	421644	THD24408.1 GrpE protein mitochondrial [Fasciola hepatica]	60.518	58.183	120.162	71.472	95.3763	127.401	129.404	24.7101
STRG.43665.1	STRG.43666.1	NO	-0.600463	2855	STRG.43665.1	scaffold10x_66_pilon	1338496	1360418	0.0862637	0.136803	0.117752	0.119718	0.14765	0.173876	0	0.017012	STRG.43666.1	scaffold10x_66_pilon	1363272	1369769	KAA3673935.1 uncharacterized protein DEA37_0013997 [Paragonimus westermani]	0.081043	0.102406	0.161226	0.222691	0.065426	0.054289	1.06547	0.014087
STRG.17603.1	STRG.17598.3	NO	-0.598673	21065	STRG.17603.1	scaffold10x_1189_pilon	663354	671988	0.0458717	0.01962	0.0327213	0.0079715	0.23935	0.716118	0.021575	0.283907	STRG.17598.3	scaffold10x_1189_pilon	620277	642290	THD28878.1 hypothetical protein D915_000279 [Fasciola hepatica]	7.23799	5.94606	6.95084	4.05163	0.218103	0.470266	0.786043	0.123245
STRG.22620.3	STRG.22608.3	NO	-0.597348	90775	STRG.22620.3	scaffold10x_56_pilon	289886	304847	0	0.022873	0.0137283	0	0.135836	0.173762	0	0	STRG.22608.3	scaffold10x_56_pilon	119858	199112	THD25904.1 Hepatocyte nuclear factor 4-alpha [Fasciola hepatica]	3.26763	4.36212	5.2189	4.37242	0.0589177	0.190517	2.01113	0.031137
STRG.21781.1	STRG.21784.3	NO	-0.597057	8651	STRG.21781.1	scaffold10x_318_pilon	2422135	2423644	0.184961	0.162349	0.259533	0.428436	0	0.0036825	0.023366	0.384379	STRG.21784.3	scaffold10x_318_pilon	2432294	2457230	THD19994.1 Ubiquitin-fold modifier-conjugating enzyme 1 [Fasciola hepatica]	0	0	0.38096	0	2.55214	5.47856	0	0
STRG.27973.3	STRG.27971.2	NO	-0.595937	8454	STRG.27973.3	scaffold10x_1332_pilon	278530	349086	6.79536	5.01604	2.80213	5.64994	0.099469	0.0708628	0.09501	0	STRG.27971.2	scaffold10x_1332_pilon	246400	270077	TPP62325.1 hypothetical protein FGIG_08826 [Fasciola gigantica]	0.0316963	0.0283295	0.603469	0.051794	0.177079	1.58752	1.9351	0.192301
STRG.54126.1	STRG.54132.5	NO	-0.595233	21206	STRG.54126.1	scaffold10x_1326_pilon	906305	1000913	0.00562467	0	0.014992	0.0413235	0.0743393	0.0394772	0.036219	0.180215	STRG.54132.5	scaffold10x_1326_pilon	1022118	1085135	THD28252.1 Hydroxymethylglutaryl coenzyme A synthase [Fasciola hepatica]	3.21308	3.10686	2.31651	1.98677	1.42243	5.05248	2.24573	0.889326
STRG.54860.2	STRG.54835.1	NO	-0.595203	179403	STRG.54860.2	scaffold10x_532_pilon	257296	259937	0.079566	0.146155	0.0654427	0.117043	0.00180633	0.0365072	0.082055	0	STRG.54835.1	scaffold10x_532_pilon	6170	77894	THD20705.1 hypothetical protein D915_008460, partial [Fasciola hepatica]	1.90776	2.1052	1.65015	1.86591	2.10858	4.95012	1.19844	7.81276
STRG.20233.2	STRG.20236.3	NO	-0.594989	22234	STRG.20233.2	scaffold10x_238_pilon	2392168	2393825	0.149963	0.176855	0.104098	0.221555	0	0.067024	0.147346	0	STRG.20236.3	scaffold10x_238_pilon	2416058	2462078	TPP67673.1 Acid trehalase protein 1 [Fasciola gigantica]	0	0	0	0	1.0358	0.342309	0.087681	0
STRG.41851.1	STRG.41852.5	NO	-0.594359	1023	STRG.41851.1	scaffold10x_511_pilon	605150	622789	0.017257	0	0.196027	0.0176965	0.100989	0.184548	0.206778	0.055201	STRG.41852.5	scaffold10x_511_pilon	623811	721787	THD24507.1 Actin-binding LIM protein 1 [Fasciola hepatica]	16.5391	14.4132	10.136	15.0091	1.78481	5.31079	6.74277	26.4258
STRG.36371.1	STRG.36376.1	NO	-0.593891	52294	STRG.36371.1	scaffold10x_922_pilon	878620	882458	0.026498	0.02625	0.168236	0	0.393847	0.0877757	0.065306	0	STRG.36376.1	scaffold10x_922_pilon	934751	999730	THD28762.1 RING finger protein [Fasciola hepatica]	51.5951	55.1738	44.0563	64.9415	9.30517	20.0043	76.0088	26.3059
STRG.26051.1	STRG.26045.1	NO	-0.593612	97964	STRG.26051.1	scaffold10x_314_pilon	769835	775849	0.0830043	0.054241	0.0406113	0.042754	0.0335297	0.092975	0.078175	0.193401	STRG.26045.1	scaffold10x_314_pilon	670332	671872	THD25845.1 Ras protein Rab 10 [Fasciola hepatica]	150.994	168.856	212.504	222.084	94.6232	116.399	226.493	64.0291
STRG.51756.2	STRG.51757.3	NO	-0.591978	16304	STRG.51756.2	scaffold10x_1181_pilon	685533	694799	0.798472	0.678345	0.354841	1.29194	2.14431	0.110618	0.56687	0	STRG.51757.3	scaffold10x_1181_pilon	711102	758752	TPP67528.1 hypothetical protein FGIG_11745 [Fasciola gigantica]	0.0192807	0.0109465	0.0685017	0	0.060871	0.364233	0.051027	0.319579
STRG.16098.1	STRG.16100.1	NO	-0.591758	22228	STRG.16098.1	scaffold10x_142_pilon	841123	849780	0.175971	0.168599	0.110108	0.221738	0.051178	0.130774	0.041019	0	STRG.16100.1	scaffold10x_142_pilon	872007	874728	TPP62674.1 hypothetical protein FGIG_06843 [Fasciola gigantica]	0.910876	0.615094	1.01756	0.643509	2.15829	6.4914	1.23737	12.1626
STRG.22838.1	STRG.22840.1	NO	-0.591517	393	STRG.22838.1	scaffold10x_14_pilon	487904	489218	0.0372437	0.047292	0.0766417	0.0659735	0.269101	0.179506	0.070009	0	STRG.22840.1	scaffold10x_14_pilon	489610	572017	THD26116.1 Random slug protein 5 [Fasciola hepatica]	185.287	197.287	143.806	192.695	71.6795	15.8718	37.3918	130.345
STRG.56791.1	STRG.56784.1	NO	-0.591515	56776	STRG.56791.1	scaffold10x_235_pilon	826802	830713	0	0.0033855	0.0171907	0.030838	0.227006	0.168797	0	0	STRG.56784.1	scaffold10x_235_pilon	769267	770027	THD21582.1 CDK9 kinase-activating protein cyclin T [Fasciola hepatica]	57.973	58.5112	100.109	59.1854	22.2299	52.2659	42.1586	71.6746
STRG.51629.2	STRG.51645.3	NO	-0.591343	57361	STRG.51629.2	scaffold10x_682_pilon	1214817	1215774	0.335517	0.280408	0.166202	0.415546	0.017526	0.092137	0	0.128058	STRG.51645.3	scaffold10x_682_pilon	1273134	1342411	THD26948.1 Puromycin-sensitive aminopeptidase [Fasciola hepatica]	0	0	0.630518	0	0	1.25535	2.08491	0
STRG.64475.3	STRG.64467.2	NO	-0.59019	55344	STRG.64475.3	scaffold10x_785_pilon	346034	346815	0.21173	0	0.031475	0.113758	0.22496	0.833977	1.0429	1.09705	STRG.64467.2	scaffold10x_785_pilon	229353	290691	TPP66090.1 Vacuolar fusion protein MON1 like protein A [Fasciola gigantica]	1.83217	2.75658	1.78962	0.833675	0.49327	1.63384	0.679582	0
STRG.19014.2	STRG.19007.1	NO	-0.590035	51314	STRG.19014.2	scaffold10x_81_pilon	2664293	2666023	0.083921	0	0.053868	0.111668	0.0449973	0.622528	0	0	STRG.19007.1	scaffold10x_81_pilon	2545529	2612980	KAA0193607.1 Uridine-cytidine kinase 1, partial [Fasciolopsis buski]	87.112	98.0043	85.2278	73.6367	32.6087	26.5904	79.8322	50.9798
STRG.70339.1	STRG.70341.3	NO	-0.589585	30314	STRG.70339.1	scaffold10x_444_pilon	309895	314296	0.325212	0.235207	0.092034	0.163383	0.036193	0.114272	0.022143	0.00036	STRG.70341.3	scaffold10x_444_pilon	344609	566404	THD26076.1 GTP-binding protein 10 [Fasciola hepatica]	0.0270023	0.115642	0.00611933	0.033492	0.013551	0.15858	1.61831	1.22719
STRG.11279.3	STRG.11283.3	NO	-0.58761	12252	STRG.11279.3	scaffold10x_99_pilon	2178820	2180953	0	0	0	0	0.198821	0.0771255	0	0	STRG.11283.3	scaffold10x_99_pilon	2193204	2232360	THD28666.1 Leucyl tRNA synthetase [Fasciola hepatica]	4.86959	5.04626	1.93673	3.37843	0.18316	0.324292	1.9974	0.683625
STRG.9379.2	STRG.9377.3	NO	-0.587439	11925	STRG.9379.2	scaffold10x_589_pilon	82622	151431	0.00462133	0	0.0190167	0	0.0468783	0.169852	0.091513	0	STRG.9377.3	scaffold10x_589_pilon	15688	70698	THD26658.1 Calcyphosin-2 [Fasciola hepatica]	1.75321	1.58011	0.779494	1.44518	0.196592	0.191884	0.52242	0.235521
STRG.75989.2	STRG.75990.1	NO	-0.586464	8812	STRG.75989.2	scaffold10x_363_pilon	20341	25270	0.916795	1.27593	0.660499	0.191309	0.346538	0.565663	0.140335	1.44527	STRG.75990.1	scaffold10x_363_pilon	34081	78307	THD22214.1 hypothetical protein D915_007008 [Fasciola hepatica]	14.7723	14.8596	18.7022	10.6351	15.8048	14.284	25.742	4.30563
STRG.61765.1	STRG.61768.2	NO	-0.586165	29331	STRG.61765.1	scaffold10x_473_pilon	808826	812745	0.005826	0.0123425	0.0167413	0.0270295	0.0992493	0.154624	0.05237	0.019747	STRG.61768.2	scaffold10x_473_pilon	842075	862155	THD24480.1 putative transmembrane protein 56 [Fasciola hepatica]	146.699	132.416	51.2327	87.517	9.50096	24.1884	58.0218	7.86653
STRG.27448.1	STRG.27450.3	NO	-0.585055	14172	STRG.27448.1	scaffold10x_52_pilon	2434790	2455481	0.0479583	0.0545975	0.0644677	0.121413	0.138485	0.0763043	0.13619	0.250828	STRG.27450.3	scaffold10x_52_pilon	2469652	2539519	THD20764.1 hypothetical protein D915_008410 [Fasciola hepatica]	15.6728	23.1748	19.6696	19.7215	0.00591367	0.0638085	4.01875	1.22995
STRG.3067.1	STRG.3069.1	NO	-0.584842	20153	STRG.3067.1	scaffold10x_493_pilon	3380758	3384901	0.375502	0.354108	0.292961	0.38918	0.305278	0.0885755	0.077188	0	STRG.3069.1	scaffold10x_493_pilon	3405053	3428622	RJW65838.1 FAS-associated factor 2-B [Clonorchis sinensis]	0.358334	0.305768	0.346281	0.112362	0.467522	0.736058	0.123082	0.813892
STRG.18634.1	STRG.18648.3	NO	-0.58453	155415	STRG.18634.1	scaffold10x_464_pilon	3179177	3179763	0	0.0635065	0.129974	0.0675195	1.10168	0.117402	1.45289	0	STRG.18648.3	scaffold10x_464_pilon	3335177	3359142	THD23643.1 hypothetical protein D915_004309 [Fasciola hepatica]	7.15592	7.86684	2.56022	7.86225	1.22626	1.86943	0	0.893688
STRG.22139.7	STRG.22144.1	NO	-0.584478	38093	STRG.22139.7	scaffold10x_1459_pilon	757244	760017	0.684584	0.308322	0	0.127292	0.0513787	0.00706375	0	0	STRG.22144.1	scaffold10x_1459_pilon	798109	950841	THD26982.1 E3 ubiquitin-protein ligase UBR4 [Fasciola hepatica]	0.00664333	0.00936	0.00437733	0	3.55578	4.80996	4.82853	5.80505
STRG.55856.1	STRG.55869.1	NO	-0.583981	95098	STRG.55856.1	scaffold10x_414_pilon	95592	138777	0	0.050895	0.183681	0.341702	0.148234	0.14151	0	0	STRG.55869.1	scaffold10x_414_pilon	233874	283933	THD20242.1 Lissencephaly-1 [Fasciola hepatica]	101.79	134.88	88.2247	92.6933	70.675	71.9315	247.733	159.812
STRG.45829.1	STRG.45841.1	NO	-0.58353	56930	STRG.45829.1	scaffold10x_434_pilon	332767	333618	0.044097	0.072662	0.0176913	0	0.0386523	0.297789	0.158635	0.041197	STRG.45841.1	scaffold10x_434_pilon	390547	473591	THD27910.1 F-box and leucine-rich repeat protein 16 [Fasciola hepatica]	0.150863	0.10579	0.195898	0.177425	0.231675	0.0912188	0.015498	0.084152
STRG.19068.5	STRG.19063.1	NO	-0.583511	54861	STRG.19068.5	scaffold10x_724_pilon	128759	134661	17.3932	14.4935	5.12353	11.3818	2.50325	1.27168	1.13631	0	STRG.19063.1	scaffold10x_724_pilon	64277	73899	AAK07486.1 gag-pol polyprotein [Clonorchis sinensis]	0.289739	0.176794	0.470836	0.331683	0.92617	1.66261	1.06902	0.196827
STRG.22511.1	STRG.22504.4	NO	-0.583426	83083	STRG.22511.1	scaffold10x_919_pilon	1733550	1736395	0.221011	0.252147	0.218588	0.621015	0.0200987	0.081379	0.108734	0.083658	STRG.22504.4	scaffold10x_919_pilon	1601343	1650468	THD28566.1 RNA-binding protein 4 [Fasciola hepatica]	0.523809	0.216768	0.469892	0.184883	0.51971	0.747166	0.24654	0.978788
STRG.61860.2	STRG.61857.2	NO	-0.582188	213909	STRG.61860.2	scaffold10x_1422_pilon	619320	631674	0.0504487	0.134882	0.0831463	0	0.446113	0.517755	0.667907	0	STRG.61857.2	scaffold10x_1422_pilon	349019	405412	THD28862.1 hypothetical protein D915_000302 [Fasciola hepatica]	7.78809	10.1315	10.0153	13.0338	1.62206	3.52195	1.14478	0
STRG.6947.3	STRG.6946.1	NO	-0.580371	10803	STRG.6947.3	scaffold10x_432_pilon	1338051	1340984	0	0	0	0	0.0801467	0.042913	0	0.000216	STRG.6946.1	scaffold10x_432_pilon	1296033	1327249	TPP67672.1 Bromodomain testis-specific protein [Fasciola gigantica]	24.2386	19.8065	14.316	19.0216	6.66068	10.9715	49.9232	25.8127
STRG.54486.1	STRG.54481.1	NO	-0.580323	40773	STRG.54486.1	scaffold10x_964_pilon	186931	188956	0	0	0	0	0.059259	0.215879	0	0.533896	STRG.54481.1	scaffold10x_964_pilon	112339	146159	THD28716.1 hypothetical protein D915_000447 [Fasciola hepatica]	67.1901	83.3499	75.6149	135.024	6.14313	9.96143	17.9228	0.337969
STRG.35992.1	STRG.35991.3	NO	-0.57969	4680	STRG.35992.1	scaffold10x_143_pilon	815608	817682	2.80629	2.62071	3.23609	3.94203	0.999249	1.76394	4.94174	11.1813	STRG.35991.3	scaffold10x_143_pilon	808420	810929	XP_012792794.1 hypothetical protein MS3_01174, partial [Schistosoma haematobium]	0.0485793	0.058192	0.0517237	0.0554415	0.508622	0.33907	0.047933	0
STRG.69366.1	STRG.69360.3	NO	-0.579473	48599	STRG.69366.1	scaffold10x_1674_pilon	469936	495933	0.0200653	0.003053	0.189482	0.003373	0.450716	0.694855	1.63465	0	STRG.69360.3	scaffold10x_1674_pilon	398859	421338	THD25881.1 putative rhodopsin orphan GPCR [Fasciola hepatica]	3.95257	3.01326	3.02808	1.88633	0.98847	0.700391	0	0
STRG.14641.1	STRG.14639.8	NO	-0.579134	3965	STRG.14641.1	scaffold10x_293_pilon	524703	525506	0.425503	0.254622	0.428689	0.173259	0.178112	0.289781	0	0.0428	STRG.14639.8	scaffold10x_293_pilon	497853	520739	THD20493.1 putative leucine rich repeat and sterile alpha motif containing 1 [Fasciola hepatica]	0.239899	0.143309	0.174303	0.291268	0.23312	0.397391	4.31571	0.254796
STRG.43216.1	STRG.43212.8	NO	-0.578088	134876	STRG.43216.1	scaffold10x_92_pilon	1059282	1062488	0	0	0	0	0.311677	0.632938	0	0	STRG.43212.8	scaffold10x_92_pilon	1197363	1217874	TPP57747.1 Catenin (Cadherin-associated protein) beta 1 [Fasciola gigantica]	119.912	127.767	106.337	114.967	35.2856	48.6271	55.4555	51.6716
STRG.8021.1	STRG.8023.2	NO	-0.578038	79986	STRG.8021.1	scaffold10x_80_pilon	4133498	4135674	0.0645887	0.0973675	0	0.152171	0.0708683	0.40828	0.125487	0.378653	STRG.8023.2	scaffold10x_80_pilon	4215659	4266547	THD26970.1 Protocadherin-11 X-linked [Fasciola hepatica]	1.50591	2.02107	3.04033	2.4525	0.40385	0.473744	0	0
STRG.51756.2	STRG.51757.1	NO	-0.577121	16304	STRG.51756.2	scaffold10x_1181_pilon	685533	694799	0.798472	0.678345	0.354841	1.29194	2.14431	0.110618	0.56687	0	STRG.51757.1	scaffold10x_1181_pilon	711102	742841	TPP67528.1 hypothetical protein FGIG_11745 [Fasciola gigantica]	0.665363	0.602514	0.99459	0.552829	3.32011	22.7868	9.22271	18.2876
STRG.38919.6	STRG.38920.1	NO	-0.576839	13734	STRG.38919.6	scaffold10x_609_pilon	1020046	1022976	0	0.0023875	0.001706	0.0358675	0.060907	0.110186	0.019441	0	STRG.38920.1	scaffold10x_609_pilon	1036709	1054011	THD26355.1 hypothetical protein D915_002935 [Fasciola hepatica]	71.8392	75.4125	75.8072	74.8844	43.8333	59.1617	71.8033	60.9351
STRG.6947.3	STRG.6946.2	NO	-0.576387	10803	STRG.6947.3	scaffold10x_432_pilon	1338051	1340984	0	0	0	0	0.0801467	0.042913	0	0.000216	STRG.6946.2	scaffold10x_432_pilon	1296033	1327249	TPP67672.1 Bromodomain testis-specific protein [Fasciola gigantica]	7.32169	9.12598	1.97888	3.96948	0.179062	0.394987	3.82395	1.12955
STRG.17157.1	STRG.17162.1	NO	-0.575555	40818	STRG.17157.1	scaffold10x_338_pilon	3118671	3119766	0.276928	0.265004	0.147544	0.369626	0.048436	0.138405	0.058381	0	STRG.17162.1	scaffold10x_338_pilon	3160583	3163781	KAA3680386.1 uncharacterized protein DEA37_0014864 [Paragonimus westermani]	0.00482167	0.006205	0	0.009908	0.14127	0.13231	0.051224	0.051892
STRG.44650.4	STRG.44651.2	NO	-0.57448	7457	STRG.44650.4	scaffold10x_832_pilon	1346425	1357324	0.558062	0.422999	0.549663	0.401817	0	0.219738	0.311357	0.267199	STRG.44651.2	scaffold10x_832_pilon	1364780	1396009	TPP58961.1 Rhodopsin GPCR transmembrane domain, partial [Fasciola gigantica]	0.101102	0.120284	0.122664	0.215207	0.20395	0.389981	0.256324	0.204814
STRG.44835.1	STRG.44844.1	NO	-0.573711	125842	STRG.44835.1	scaffold10x_2101_pilon	1349145	1359919	0.290885	0.193165	0.330558	0.437006	0	0.0913435	0	0	STRG.44844.1	scaffold10x_2101_pilon	1485760	1576151	THD19877.1 hypothetical protein D915_009468 [Fasciola hepatica]	0	0.002052	0.008	0	3.25083	7.81285	6.25602	33.1752
STRG.17735.1	STRG.17729.1	NO	-0.573497	27684	STRG.17735.1	scaffold10x_1189_pilon	2874399	2875762	0.00495067	0	0.0480217	0.0128355	0.260809	0.040297	0	0	STRG.17729.1	scaffold10x_1189_pilon	2754877	2846716	THD25177.1 Protein unc-13 protein B [Fasciola hepatica]	11.5899	8.87245	14.3045	16.2637	3.11623	5.04846	6.87372	13.7553
STRG.69216.1	STRG.69220.1	NO	-0.571676	37242	STRG.69216.1	scaffold10x_165_pilon	121150	122988	0.070332	0.0541605	0.00570767	0.0091395	0.175298	0.139107	0.028016	0.091128	STRG.69220.1	scaffold10x_165_pilon	160229	276661	THD25400.1 Semaphorin-5B [Fasciola hepatica]	26.2477	25.3086	20.7594	25.0892	12.7941	14.053	25.8103	0.151626
STRG.48627.1	STRG.48624.3	NO	-0.571107	43583	STRG.48627.1	scaffold10x_118_pilon	1385468	1394082	0.106759	0.0346185	0.0560293	0.105288	0	0.0245455	0.038164	0.416794	STRG.48624.3	scaffold10x_118_pilon	1253940	1341886	TPP59887.1 Cytosolic purine 5' nucleotidase [Fasciola gigantica]	12.8587	13.1968	6.75818	13.0379	3.8845	22.3043	16.4731	0.24957
STRG.704.2	STRG.700.1	NO	-0.570656	87231	STRG.704.2	scaffold10x_520_pilon	2278266	2289208	0.0726707	0.0653465	0.0571863	0.082264	0.10552	0.133799	0.047292	0	STRG.700.1	scaffold10x_520_pilon	2161144	2191036	THD27971.1 Autophagy cysteine endopeptidase 2 [Fasciola hepatica]	76.1356	86.374	81.1956	79.5938	24.0176	30.6738	121.892	64.0984
STRG.63389.1	STRG.63422.1	NO	-0.570362	313196	STRG.63389.1	scaffold10x_2638_pilon	66747	69010	0	0.016871	0.024706	0	0.00621567	0.001033	0	0.84058	STRG.63422.1	scaffold10x_2638_pilon	382205	387545	THD21471.1 Cytoplasmic tRNA 2-thiolation protein 1 [Fasciola hepatica]	16.0674	11.9335	17.4881	14.2834	14.779	21.9062	7.96703	6.93234
STRG.55957.1	STRG.55949.1	NO	-0.570117	93677	STRG.55957.1	scaffold10x_1184_pilon	544342	544687	0	0	0.0375843	0	0.154261	0.110674	2.99109	3.52112	STRG.55949.1	scaffold10x_1184_pilon	370503	450666	THD20591.1 hypothetical protein D915_008527 [Fasciola hepatica]	58.0876	65.0487	25.5165	58.1655	3.68967	5.75335	6.35469	0.598974
STRG.37402.1	STRG.37390.4	NO	-0.568304	77376	STRG.37402.1	scaffold10x_1006_pilon	1737429	1741001	0	0.0330805	0.040867	0.022542	0.199639	0.193202	0.621643	0	STRG.37390.4	scaffold10x_1006_pilon	1585839	1660054	THD28639.1 hypothetical protein D915_000522 [Fasciola hepatica]	0.481304	0.410778	0.295453	0.387306	0.0775333	0.270583	0.013569	0
STRG.5412.1	STRG.5407.1	NO	-0.567142	63039	STRG.5412.1	scaffold10x_102_pilon	3161866	3165122	0.00324167	0.003055	0.0248767	0.0060235	0.247629	0.526304	0.002637	0.015848	STRG.5407.1	scaffold10x_102_pilon	3036439	3098828	THD25970.1 Apoptotic enhancer 1 protein [Fasciola hepatica]	17.0023	14.6389	28.3937	28.214	9.94652	2.1472	27.231	0.211717
STRG.24514.1	STRG.24524.2	NO	-0.566321	196206	STRG.24514.1	scaffold10x_604_pilon	1077851	1078518	0	0.0428205	0	0.026444	0.197894	0.123412	0.177402	0	STRG.24524.2	scaffold10x_604_pilon	1274723	1316271	THD20690.1 DNA ligase [Fasciola hepatica]	4.14925	5.42345	7.85675	7.34943	3.13341	3.78443	4.67243	4.42879
STRG.45937.1	STRG.45927.2	NO	-0.56501	141161	STRG.45937.1	scaffold10x_1445_pilon	408692	409528	0.049888	0.0305955	0.201197	0	0.113949	0.138368	0	0	STRG.45927.2	scaffold10x_1445_pilon	171275	267532	THD23949.1 RhoGAP [Fasciola hepatica]	10.2489	11.0655	0	7.08752	7.87408	9.64659	11.7341	36.5695
STRG.55557.1	STRG.55551.1	NO	-0.564399	108313	STRG.55557.1	scaffold10x_1524_pilon	398046	416906	0.153351	0.153656	0.430996	0.456952	0.035029	0.0499518	0	0.878242	STRG.55551.1	scaffold10x_1524_pilon	285428	289734	XP_028395694.1 uncharacterized protein LOC114519723 [Dendronephthya gigantea]	0.117185	0.095021	0.128012	0.114234	0.483833	0.574603	0.205962	0.079657
STRG.45937.1	STRG.45960.3	NO	-0.564396	194177	STRG.45937.1	scaffold10x_1445_pilon	408692	409528	0.049888	0.0305955	0.201197	0	0.113949	0.138368	0	0	STRG.45960.3	scaffold10x_1445_pilon	603704	654436	TPP58572.1 Cytoplasmic dynein intermediate chain [Fasciola gigantica]	18.6799	16.8578	21.6428	20.8464	6.42885	10.9068	63.2843	57.5211
STRG.48837.1	STRG.48847.1	NO	-0.564345	141599	STRG.48837.1	scaffold10x_770_pilon	876204	877098	0.672149	0.942891	1.70479	2.87708	0.025161	0.232925	0	0	STRG.48847.1	scaffold10x_770_pilon	1018696	1029279	RJW73366.1 PAX3- and PAX7-binding protein 1 [Clonorchis sinensis]	0.00123633	0.00719	0.012026	0.013834	0.20128	0.242379	0.194536	0.018707
STRG.61095.1	STRG.61100.1	NO	-0.564031	43454	STRG.61095.1	scaffold10x_541_pilon	459816	465530	0.324042	0.838775	0.246803	0.219769	0.71574	2.01257	1.95201	0	STRG.61100.1	scaffold10x_541_pilon	508983	531991	THD28963.1 hypothetical protein D915_000157 [Fasciola hepatica]	18.2723	18.1295	26.6853	25.5285	10.3366	3.79921	2.01564	1.81692
STRG.75989.2	STRG.75990.2	NO	-0.564031	8812	STRG.75989.2	scaffold10x_363_pilon	20341	25270	0.916795	1.27593	0.660499	0.191309	0.346538	0.565663	0.140335	1.44527	STRG.75990.2	scaffold10x_363_pilon	34081	78307	THD22214.1 hypothetical protein D915_007008 [Fasciola hepatica]	1.95718	0	8.66647	3.75392	10.3598	14.6465	7.68751	2.51312
STRG.30080.1	STRG.30089.1	NO	-0.563785	13401	STRG.30080.1	scaffold10x_481_pilon	1558384	1591949	0.246727	0.312148	1.76039	0.655561	14.7725	111.352	1675.22	0	STRG.30089.1	scaffold10x_481_pilon	1605349	1652114	TPP55869.1 hypothetical protein FGIG_10141 [Fasciola gigantica]	37.7876	29.2273	40.4468	28.4694	21.8253	34.0453	15.4185	18.749
STRG.57349.2	STRG.57346.5	NO	-0.563309	38265	STRG.57349.2	scaffold10x_229_pilon	790917	796989	2.21172	2.65659	1.09164	1.69318	0.0688243	0.0944995	0	0	STRG.57346.5	scaffold10x_229_pilon	737163	752653	THD21101.1 Fumarate hydratase class II [Fasciola hepatica]	0.127376	0	0.930681	0.08443	0.328732	0.842877	1.79746	5.3212
STRG.34952.1	STRG.34957.2	NO	-0.562517	27358	STRG.34952.1	scaffold10x_349_pilon	1759123	1759740	6.14569	6.53793	6.73014	10.3696	1.89884	6.44144	6.97934	1.46739	STRG.34957.2	scaffold10x_349_pilon	1787097	1827067	TPP55817.1 TBC1 domain family member 15 [Fasciola gigantica]	3.83475	13.2478	10.8893	0	8.40597	7.2133	38.206	69.9723
STRG.65587.1	STRG.65588.1	NO	-0.562358	4484	STRG.65587.1	scaffold10x_988_pilon	80907	83600	0	0	0	0	0.0371213	0.067713	0.01277	0	STRG.65588.1	scaffold10x_988_pilon	88083	121275	THD22146.1 Nocturnin [Fasciola hepatica]	2.80607	4.37169	6.85305	4.71135	0.012495	0.171392	0.085648	0
STRG.34976.1	STRG.34965.3	NO	-0.561888	92242	STRG.34976.1	scaffold10x_349_pilon	2024130	2027611	0.003449	0.026277	0.00301633	0.0051675	0.032426	0.127065	0.023532	0.068661	STRG.34965.3	scaffold10x_349_pilon	1902745	1931889	TPP66729.1 Sugar nucleotide epimerase [Fasciola gigantica]	13.4293	13.2209	8.01522	10.9942	1.97353	3.25746	15.7253	8.09794
STRG.16404.1	STRG.16401.1	NO	-0.561428	24005	STRG.16404.1	scaffold10x_1014_pilon	2590128	2591360	0	0	0	0	0.0644077	0.249816	0.300541	0	STRG.16401.1	scaffold10x_1014_pilon	2531662	2566124	TPP65820.1 hypothetical protein FGIG_07383 [Fasciola gigantica]	0.365862	0.398409	0.530423	0.557583	0.136328	0.171747	0.031122	0
STRG.8021.1	STRG.8023.3	NO	-0.559681	79986	STRG.8021.1	scaffold10x_80_pilon	4133498	4135674	0.0645887	0.0973675	0	0.152171	0.0708683	0.40828	0.125487	0.378653	STRG.8023.3	scaffold10x_80_pilon	4215659	4266547	THD26970.1 Protocadherin-11 X-linked [Fasciola hepatica]	1.93264	0.778399	0.926919	0.922372	0.65375	0.40805	0.065517	0.017146
STRG.47876.2	STRG.47879.1	NO	-0.559589	34834	STRG.47876.2	scaffold10x_211_pilon	518959	529703	2.74447	2.82145	1.97441	4.49108	10.1883	12.3025	12.6079	1.75403	STRG.47879.1	scaffold10x_211_pilon	564536	573182	THD27553.1 LIM homeobox transcription factor 1-beta [Fasciola hepatica]	0.177629	0.187557	0.247338	0.345958	0.034555	0.0407515	0	0
STRG.9379.2	STRG.9377.6	NO	-0.559292	11925	STRG.9379.2	scaffold10x_589_pilon	82622	151431	0.00462133	0	0.0190167	0	0.0468783	0.169852	0.091513	0	STRG.9377.6	scaffold10x_589_pilon	16994	70698	THD26658.1 Calcyphosin-2 [Fasciola hepatica]	4.62416	5.36825	1.27242	2.65119	0.146891	0.302908	0.391328	0.55094
STRG.73379.8	STRG.73380.4	NO	-0.558927	6965	STRG.73379.8	scaffold10x_552_pilon	52768	61151	0.0185073	0.0985065	0.114774	0	0.218298	0.215558	0.096519	0	STRG.73380.4	scaffold10x_552_pilon	68115	202252	THD21537.1 Armadillo segment polarity protein [Fasciola hepatica]	2.80895	4.21197	3.96161	3.83325	0.561984	1.40682	3.88037	2.28192
STRG.58107.5	STRG.58101.1	NO	-0.558626	19967	STRG.58107.5	scaffold10x_1859_pilon	320769	330974	0.00795067	0	0.00289867	0.0126075	0.152527	0.120978	0	0.069358	STRG.58101.1	scaffold10x_1859_pilon	228167	300803	THD19237.1 hypothetical protein D915_010056 [Fasciola hepatica]	82.5719	114.668	87.3798	217.943	12.0716	4.57295	9.61001	0.269269
STRG.59438.1	STRG.59453.1	NO	-0.55778	134256	STRG.59438.1	scaffold10x_317_pilon	872778	874131	0	0	0	0.0143785	0.188168	0.186323	0	0	STRG.59453.1	scaffold10x_317_pilon	1008386	1026194	TPP63073.1 Splicing factor 3A subunit [Fasciola gigantica]	82.3692	73.9912	61.7675	67.0616	24.7006	40.6438	42.7638	27.3126
STRG.34484.1	STRG.34493.3	NO	-0.55567	70962	STRG.34484.1	scaffold10x_471_pilon	1482575	1483016	0	0.133384	0	0	0.848018	1.38071	2.86401	0.257871	STRG.34493.3	scaffold10x_471_pilon	1553977	1578156	THD24455.1 hypothetical protein D915_004737 [Fasciola hepatica]	2.86484	2.0249	0.523616	2.54541	0.153531	1.5119	0.113609	0.853309
STRG.36613.1	STRG.36609.2	NO	-0.5553	20122	STRG.36613.1	scaffold10x_873_pilon	223063	225291	0.110647	0	0.0733763	0	0.121021	0.179135	0	0	STRG.36609.2	scaffold10x_873_pilon	139572	202942	TPP65440.1 hypothetical protein FGIG_10527, partial [Fasciola gigantica]	29.9068	27.1613	21.8548	31.3754	5.84941	13.3624	19.9636	69.3575
STRG.7043.1	STRG.7044.2	NO	-0.554387	16233	STRG.7043.1	scaffold10x_432_pilon	2647452	2647986	0	0	0	0	1.25903	4.09856	0	0	STRG.7044.2	scaffold10x_432_pilon	2664218	2737933	THD25201.1 Ring finger protein unkempt [Fasciola hepatica]	55.2964	57.371	23.9351	43.5819	12.4592	23.9328	63.1799	45.8222
STRG.4660.1	STRG.4657.3	NO	-0.554092	10708	STRG.4660.1	scaffold10x_7_pilon	1171922	1178615	0.622309	0.449263	0.349543	0.50633	0.0664927	0.109891	0	1.07137	STRG.4657.3	scaffold10x_7_pilon	1089864	1161215	THD20351.1 hypothetical protein D915_008929 [Fasciola hepatica]	0.033658	1.15141	1.85263	0.0382525	0.632165	1.55049	0.793094	0.001381
STRG.18530.1	STRG.18519.6	NO	-0.55406	51838	STRG.18530.1	scaffold10x_464_pilon	1917125	1919801	0	0	0.0259393	0.032326	0.157327	0.121306	0.029305	0.084108	STRG.18519.6	scaffold10x_464_pilon	1807315	1865288	TPP60453.1 hypothetical protein FGIG_00269 [Fasciola gigantica]	0.893729	0	1.48299	1.61894	0	0.0677192	1.20217	0
STRG.63682.1	STRG.63688.3	NO	-0.553786	46505	STRG.63682.1	scaffold10x_763_pilon	697275	697975	0.135538	0.0748215	0.175672	0.105581	0.308559	0.524047	0.151024	0.581581	STRG.63688.3	scaffold10x_763_pilon	744479	853968	TPP64273.1 hypothetical protein FGIG_10050 [Fasciola gigantica]	0.632336	0.43491	0.4675	0.194879	0	0.170465	0.040686	0
STRG.14070.1	STRG.14074.1	NO	-0.552731	56755	STRG.14070.1	scaffold10x_113_pilon	2533657	2534214	0.993924	1.16944	2.21121	1.48624	0.17547	0.160566	1.00846	0	STRG.14074.1	scaffold10x_113_pilon	2590968	2613799	RJW60473.1 LINE-1 retrotransposable element ORF2 protein [Clonorchis sinensis]	0.091709	0.046027	0.049234	0.044342	0.466503	0.292107	0.029949	0.035886
STRG.69366.2	STRG.69360.3	NO	-0.55204	48599	STRG.69366.2	scaffold10x_1674_pilon	469936	495933	0	0.046447	0.0496023	0	0.0995767	0.183149	0.426462	0	STRG.69360.3	scaffold10x_1674_pilon	398859	421338	THD25881.1 putative rhodopsin orphan GPCR [Fasciola hepatica]	3.95257	3.01326	3.02808	1.88633	0.98847	0.700391	0	0
STRG.57976.3	STRG.57977.3	NO	-0.551813	44389	STRG.57976.3	scaffold10x_184_pilon	606857	612706	0.012418	0.0069055	0.00757333	0.007258	0.0177937	0.0458517	0.039716	0	STRG.57977.3	scaffold10x_184_pilon	657094	706344	TPP60004.1 Protein phosphatase type 2C alpha 2 [Fasciola gigantica]	8.91262	11.4721	1.98373	10.5465	0.127729	0.128782	0.060234	2.39385
STRG.43115.5	STRG.43127.1	NO	-0.551165	74994	STRG.43115.5	scaffold10x_1335_pilon	1155378	1157430	0	0	0	0.015356	0.004416	0.114301	0.286185	0.039876	STRG.43127.1	scaffold10x_1335_pilon	1232423	1296509	THD27085.1 Polo kinase 1 [Fasciola hepatica]	7.27266	9.89246	13.0307	17.546	1.76977	1.91048	0.688303	3.4376
STRG.70830.1	STRG.70831.1	NO	-0.550367	4	STRG.70830.1	scaffold10x_371_pilon	330058	335479	0.0128137	0	0.0362157	0	0	0.066999	0.047475	0.059243	STRG.70831.1	scaffold10x_371_pilon	335482	475410	THD27697.1 Phosphoinositide phospholipase C [Fasciola hepatica]	5.80017	5.61359	6.31827	5.61819	2.4311	2.67409	3.17951	1.11923
STRG.71620.1	STRG.71619.3	NO	-0.549572	6392	STRG.71620.1	scaffold10x_2572_pilon	26697	29975	0	0	0.010982	0	0.0586287	0.0888788	0.010772	0.134056	STRG.71619.3	scaffold10x_2572_pilon	1454	20306	TPP66760.1 Pyruvate dehydrogenase beta [Fasciola gigantica]	30.2131	20.1113	10.6369	12.4205	1.32148	8.5685	55.1979	2.13981
STRG.58107.5	STRG.58101.2	NO	-0.549374	19967	STRG.58107.5	scaffold10x_1859_pilon	320769	330974	0.00795067	0	0.00289867	0.0126075	0.152527	0.120978	0	0.069358	STRG.58101.2	scaffold10x_1859_pilon	292307	300803	THD19237.1 hypothetical protein D915_010056 [Fasciola hepatica]	244.019	292.183	257.616	540.77	71.5465	44.6727	48.2032	1.12776
STRG.62712.1	STRG.62707.2	NO	-0.548639	41705	STRG.62712.1	scaffold10x_296_pilon	596461	638040	0.0329033	0.01207	0.0284523	0.019041	0.282635	0.0902035	0.04133	0	STRG.62707.2	scaffold10x_296_pilon	518051	554757	THD21843.1 Choline/ethanolamine kinase [Fasciola hepatica]	20.4866	20.2804	21.6599	23.2658	1.8063	5.29729	1.4751	7.21759
STRG.56160.2	STRG.56155.3	NO	-0.548373	10543	STRG.56160.2	scaffold10x_240_pilon	1106223	1115507	0	0	0	0	0.309908	0.412996	0	0	STRG.56155.3	scaffold10x_240_pilon	1013101	1095681	THD25526.1 Serine threonine protein kinase WNK1 [Fasciola hepatica]	17.2454	16.9215	8.40895	14.2707	0.516209	0.929541	0.984812	1.36046
STRG.38292.2	STRG.38295.11	NO	-0.547322	7275	STRG.38292.2	scaffold10x_935_pilon	1637244	1638429	0.0419637	0.0422985	0.030506	0.0224925	0.171232	0.229308	0.091432	0.176622	STRG.38295.11	scaffold10x_935_pilon	1645703	1732420	THD25189.1 hypothetical protein D915_003917 [Fasciola hepatica]	4.39784	4.33471	4.81148	14.0599	1.8839	3.58378	0.83948	0.6845
STRG.76163.1	STRG.76165.8	NO	-0.546293	18246	STRG.76163.1	scaffold10x_828_pilon	51263	55091	0.290257	0.18945	0.0811307	0.243552	1.1409	2.07557	0.176091	0	STRG.76165.8	scaffold10x_828_pilon	73336	121820	TPP59445.1 tRNA-dihydrouridine(47) synthase [NAD(P)(+)] [Fasciola gigantica]	0.518766	0.871662	0.160415	0.455481	0.0174197	0.0101292	0.001152	0.60959
STRG.8412.1	STRG.8399.1	NO	-0.546216	100340	STRG.8412.1	scaffold10x_267_pilon	1671064	1681351	0.30534	0.26104	0.442098	1.06258	0.178594	0.276751	0	0	STRG.8399.1	scaffold10x_267_pilon	1465928	1570725	TPP60347.1 UPF0636 protein C4orf41 protein [Fasciola gigantica]	21.5615	22.507	23.3557	22.4477	23.0646	22.5225	40.2857	31.9878
STRG.5272.5	STRG.5264.2	NO	-0.546	99657	STRG.5272.5	scaffold10x_102_pilon	1089271	1089614	0.836226	0.111331	0.535933	0.2203	3.38373	3.94178	0.518943	0.089557	STRG.5264.2	scaffold10x_102_pilon	974825	989615	THD26083.1 Enhancer of polycomb protein [Fasciola hepatica]	145.823	136.959	129.303	183.857	25.3536	56.927	93.9993	23.4545
STRG.61590.1	STRG.61592.7	NO	-0.54585	83106	STRG.61590.1	scaffold10x_406_pilon	828994	834126	0.246663	0.243722	0.209309	0.199207	0.215312	0.189011	0.285304	2.37044	STRG.61592.7	scaffold10x_406_pilon	917231	968337	THD25792.1 RNA helicase [Fasciola hepatica]	0.00742133	0.896363	2.38448	1.37028	1.20049	2.37239	2.16941	0.007883
STRG.45683.1	STRG.45686.9	NO	-0.545737	26029	STRG.45683.1	scaffold10x_1058_pilon	1281199	1281531	0	0	0	0	0.150965	0.584347	5.96992	0	STRG.45686.9	scaffold10x_1058_pilon	1307559	1317572	THD19011.1 hypothetical protein D915_010345 [Fasciola hepatica]	1.44267	1.84457	1.95029	3.14212	0.978006	0.910035	0.378061	0.994593
STRG.47137.1	STRG.47140.1	NO	-0.544371	32021	STRG.47137.1	scaffold10x_1318_pilon	377035	377641	0	0	0	0	0.137511	0.241415	0	0	STRG.47140.1	scaffold10x_1318_pilon	409661	451304	THD20756.1 RNA-binding protein 26 [Fasciola hepatica]	37.701	33.8794	30.6041	31.4481	15.9072	23.0871	74.1632	51.7552
STRG.24514.1	STRG.24508.10	NO	-0.543313	27117	STRG.24514.1	scaffold10x_604_pilon	1077851	1078518	0	0.0428205	0	0.026444	0.197894	0.123412	0.177402	0	STRG.24508.10	scaffold10x_604_pilon	1026575	1050735	THD27666.1 Patatin phospholipase domain-containing protein 7 [Fasciola hepatica]	2.80019	2.27999	0.644756	1.35286	0.154731	0.115544	0.00909	0.056024
STRG.78692.1	STRG.78680.1	NO	-0.542308	43858	STRG.78692.1	scaffold10x_424_pilon	49775	64539	21.5212	16.3833	15.4039	17.0666	5.33114	10.11	11.8888	4.02124	STRG.78680.1	scaffold10x_424_pilon	1881	5918	XP_009165367.1 hypothetical protein T265_02778 [Opisthorchis viverrini]	0	0.023942	0.013541	0.0372135	0.745285	0.622206	0.163448	0
STRG.57264.1	STRG.57272.4	NO	-0.542295	21678	STRG.57264.1	scaffold10x_8_pilon	697873	725175	0.0407333	0	0.739469	0.183694	1.11568	2.40242	1.0132	0.517114	STRG.57272.4	scaffold10x_8_pilon	746852	819300	THD24744.1 hypothetical protein D915_004413 [Fasciola hepatica]	13.6599	3.16595	2.37966	3.74792	0.0880117	0.156556	2.00134	0.066307
STRG.49917.1	STRG.49905.2	NO	-0.540981	91894	STRG.49917.1	scaffold10x_1660_pilon	457937	458647	0.290731	0.247166	0.515057	0.801627	0.170263	0.380702	0.101097	0	STRG.49905.2	scaffold10x_1660_pilon	338944	366044	KAA0189276.1 Dual specificity protein phosphatase 10 [Fasciolopsis buski]	10.7388	11.4632	2.56012	5.85623	0.711159	1.92842	9.67977	31.7923
STRG.74375.2	STRG.74374.5	NO	-0.540062	16846	STRG.74375.2	scaffold10x_1911_pilon	57134	74848	0	0	0.0599847	0.148319	0.111912	0.0148632	0	0	STRG.74374.5	scaffold10x_1911_pilon	39567	40289	TPP56838.1 hypothetical protein FGIG_10150 [Fasciola gigantica]	14.8714	14.9177	17.2382	9.8502	0.208356	11.3736	23.0301	49.4012
STRG.11279.3	STRG.11283.2	NO	-0.539966	12252	STRG.11279.3	scaffold10x_99_pilon	2178820	2180953	0	0	0	0	0.198821	0.0771255	0	0	STRG.11283.2	scaffold10x_99_pilon	2193204	2232360	THD28666.1 Leucyl tRNA synthetase [Fasciola hepatica]	9.16674	9.05228	10.6523	9.70716	0.258305	1.71733	22.9929	0.556569
STRG.66983.1	STRG.66980.2	NO	-0.539954	33494	STRG.66983.1	scaffold10x_285_pilon	409846	411456	0.213016	0.122438	0.120125	0.132765	0.659229	1.47178	1.62786	0.09531	STRG.66980.2	scaffold10x_285_pilon	334911	376353	THD21617.1 Gill-specific calpain [Fasciola hepatica]	50.2124	41.9674	11.4799	26.0074	0.878052	1.76262	1.13165	0.968215
STRG.69366.8	STRG.69371.4	NO	-0.539381	47803	STRG.69366.8	scaffold10x_1674_pilon	469936	530874	0	0.0231555	0.00956133	0.04176	0.059899	0.0843897	0.744296	0	STRG.69371.4	scaffold10x_1674_pilon	578676	623990	TPP67227.1 Coenzyme Q9, partial [Fasciola gigantica]	85.2309	84.9085	88.3307	89.0179	40.79	40.5184	30.8943	41.9636
STRG.64917.1	STRG.64935.3	NO	-0.537312	168236	STRG.64917.1	scaffold10x_725_pilon	10761	19465	0.028357	0	0.0751473	0.0579945	0.0155237	0.0422973	0	0	STRG.64935.3	scaffold10x_725_pilon	187700	286443	THD28853.1 hypothetical protein D915_000301 [Fasciola hepatica]	0.870484	3.13346	0	0.11721	2.91136	1.02938	0.131742	1.05613
STRG.12011.1	STRG.12006.2	NO	-0.537101	7647	STRG.12011.1	scaffold10x_284_pilon	171643	190320	0.0138427	0.00983	0.085933	0.0587335	0.0953837	0.154449	0.041726	0.082779	STRG.12006.2	scaffold10x_284_pilon	94527	163997	THD27646.1 hypothetical protein D915_001557 [Fasciola hepatica]	15.0519	13.2997	11.7113	10.7255	7.96859	9.35433	7.02434	9.32156
STRG.37279.2	STRG.37275.8	NO	-0.536326	90597	STRG.37279.2	scaffold10x_408_pilon	1571706	1584994	0.081287	0.0258085	0.0494073	0.0802895	0.0265327	0.028332	0.014939	0.02646	STRG.37275.8	scaffold10x_408_pilon	1429723	1481110	THD25078.1 Gastrulation defective protein 1 like protein [Fasciola hepatica]	0.00965033	0.578403	0.01683	0.039963	0.18325	0.0396995	0.412564	0
STRG.55033.2	STRG.55037.1	NO	-0.535678	23478	STRG.55033.2	scaffold10x_416_pilon	309686	311322	0.007694	0	0.00644333	0.0695855	0.021058	0.0959162	0.093124	0.043394	STRG.55037.1	scaffold10x_416_pilon	334799	381565	THD26070.1 hypothetical protein D915_003222 [Fasciola hepatica]	3.1581	5.87975	3.48923	4.76677	2.53139	1.53559	0.342982	0
STRG.785.1	STRG.781.1	NO	-0.534977	92330	STRG.785.1	scaffold10x_520_pilon	3618439	3622914	166.152	118.501	47.2589	97.144	23.3141	49.0739	5.04822	4.22909	STRG.781.1	scaffold10x_520_pilon	3467386	3526110	THD27974.1 DNA polymerase [Fasciola hepatica]	0.670527	0.561569	1.2671	0.538128	3.97636	12.8175	5.0042	38.7519
STRG.20744.4	STRG.20734.1	NO	-0.533593	57750	STRG.20744.4	scaffold10x_75_pilon	1136153	1158069	0	0	0.0148803	0	0.037457	0.081465	0	0	STRG.20734.1	scaffold10x_75_pilon	1028607	1078404	THD27318.1 Glutamyl-tRNA(Gln) amidotransferase subunit B mitochondrial [Fasciola hepatica]	1.15679	1.64174	0.667645	2.14153	0.18315	0.411938	0.180764	2.42547
STRG.61054.1	STRG.61057.2	NO	-0.533388	8581	STRG.61054.1	scaffold10x_1331_pilon	798340	809525	0.144894	0.106714	0.113862	0.149921	0.0383217	0.085223	0.08317	0	STRG.61057.2	scaffold10x_1331_pilon	818105	871750	THD27707.1 hypothetical protein D915_001426 [Fasciola hepatica]	1.52763	1.80389	1.21472	2.05903	0	4.88654	1.13461	8.17879
STRG.66824.4	STRG.66828.2	NO	-0.532526	35593	STRG.66824.4	scaffold10x_2003_pilon	518597	528914	0	0	0	0	0.166302	0.359461	0	0	STRG.66828.2	scaffold10x_2003_pilon	564506	566527	TPP63280.1 Eukaryotic translation initiation factor [Fasciola gigantica]	442.895	399.807	221.273	329.587	77.792	100.73	256.293	46.5964
STRG.22139.1	STRG.22144.2	NO	-0.530633	38093	STRG.22139.1	scaffold10x_1459_pilon	757244	760017	0.477269	0.624354	0.320904	0.568622	0.042301	0.145598	0.018101	0	STRG.22144.2	scaffold10x_1459_pilon	798109	842543	THD26982.1 E3 ubiquitin-protein ligase UBR4 [Fasciola hepatica]	0.00388433	0.0100135	0.00227233	0.0041175	7.89172	12.3251	1.90756	1.84792
STRG.29583.1	STRG.29584.3	NO	-0.530445	3342	STRG.29583.1	scaffold10x_1549_pilon	2330084	2341886	0.837315	0.135156	1.19485	0	0.259438	0.568611	0.440272	0	STRG.29584.3	scaffold10x_1549_pilon	2345227	2375027	THD28403.1 SWI SNF matrix associated [Fasciola hepatica]	9.21246	10.0941	2.86093	12.3719	3.50523	6.94571	3.71823	8.27377
STRG.69366.8	STRG.69371.5	NO	-0.530181	47803	STRG.69366.8	scaffold10x_1674_pilon	469936	530874	0	0.0231555	0.00956133	0.04176	0.059899	0.0843897	0.744296	0	STRG.69371.5	scaffold10x_1674_pilon	578676	623990	TPP67227.1 Coenzyme Q9, partial [Fasciola gigantica]	25.5553	23.6864	23.4569	22.7438	4.13938	5.01921	3.78123	11.6299
STRG.66001.7	STRG.65993.1	NO	-0.530169	94506	STRG.66001.7	scaffold10x_30_pilon	254319	269810	1.07e-05	0.019274	0.0126387	0.0847325	0.103547	0.315989	0.04714	0.110661	STRG.65993.1	scaffold10x_30_pilon	95935	159814	THD21497.1 hypothetical protein D915_007822 [Fasciola hepatica]	48.5203	46.6714	30.8465	38.7139	20.7143	26.618	35.7897	17.9737
STRG.8616.1	STRG.8618.1	NO	-0.52986	46679	STRG.8616.1	scaffold10x_637_pilon	821656	825018	0.08957	0.0450925	0.16874	0.210284	0.055895	0.103484	0.017784	0	STRG.8618.1	scaffold10x_637_pilon	871696	896854	THD20679.1 hypothetical protein D915_008666 [Fasciola hepatica]	5.612	5.9762	5.94798	5.46846	4.02224	5.25827	8.79842	8.87784
STRG.12362.1	STRG.12338.2	NO	-0.528804	176337	STRG.12362.1	scaffold10x_342_pilon	2154072	2155998	0.0450493	0.0482035	0.218139	0.262964	0	0.0317075	0	0	STRG.12338.2	scaffold10x_342_pilon	1970336	1977736	THD23855.1 Septate junction protein [Fasciola hepatica]	0.340117	0.216132	0.321454	0.182983	1.34328	1.05166	3.61526	1.09543
STRG.24514.1	STRG.24508.9	NO	-0.528647	27117	STRG.24514.1	scaffold10x_604_pilon	1077851	1078518	0	0.0428205	0	0.026444	0.197894	0.123412	0.177402	0	STRG.24508.9	scaffold10x_604_pilon	995591	1050735	THD27666.1 Patatin phospholipase domain-containing protein 7 [Fasciola hepatica]	2.98156	1.10705	6.62141	2.71743	0.723074	1.06705	0.207014	0.042152
STRG.45829.1	STRG.45841.2	NO	-0.528595	56947	STRG.45829.1	scaffold10x_434_pilon	332767	333618	0.044097	0.072662	0.0176913	0	0.0386523	0.297789	0.158635	0.041197	STRG.45841.2	scaffold10x_434_pilon	390564	473591	THD27910.1 F-box and leucine-rich repeat protein 16 [Fasciola hepatica]	4.51472	4.98179	8.72334	8.44188	1.36033	1.16093	1.00606	0
STRG.69366.3	STRG.69371.2	NO	-0.527864	39899	STRG.69366.3	scaffold10x_1674_pilon	469936	530874	0	0	0.095336	0	0.117914	0.0835235	0	0	STRG.69371.2	scaffold10x_1674_pilon	570772	623990	TPP67227.1 Coenzyme Q9, partial [Fasciola gigantica]	20.1908	20.1054	0	8.33772	0	1.50012	0	0
STRG.1047.1	STRG.1055.1	NO	-0.527664	25688	STRG.1047.1	scaffold10x_520_pilon	7978838	7979882	0	0	0.0197563	0	0.0319287	0.169898	0	0	STRG.1055.1	scaffold10x_520_pilon	8005569	8028052	THD25727.1 Nucleotide-sensitive chloride current inducer [Fasciola hepatica]	3.05294	2.44964	2.3279	5.66422	0.857163	1.10319	3.8122	2.19006
STRG.71291.1	STRG.71298.1	NO	-0.52661	44424	STRG.71291.1	scaffold10x_2423_pilon	272663	399709	0.521071	0.347361	1.68076	2.46247	0.0508907	0.0189302	0.029859	0	STRG.71298.1	scaffold10x_2423_pilon	444132	516388	THD22785.1 Pitrilysin metalloproteinase 1 [Fasciola hepatica]	24.0407	20.269	29.0787	15.0381	25.7939	29.8703	35.0514	54.9037
STRG.9083.1	STRG.9091.4	NO	-0.525963	145699	STRG.9083.1	scaffold10x_926_pilon	3046599	3047076	45.4975	44.0861	167.167	45.5897	881.432	2183.73	626.249	2.08146	STRG.9091.4	scaffold10x_926_pilon	3192774	3423892	THD29064.1 Ankyrin 2, partial [Fasciola hepatica]	11.7216	9.62057	12.422	7.6933	1.04689	1.49435	2.74338	0.062486
STRG.62712.1	STRG.62713.4	NO	-0.524571	27480	STRG.62712.1	scaffold10x_296_pilon	596461	638040	0.0329033	0.01207	0.0284523	0.019041	0.282635	0.0902035	0.04133	0	STRG.62713.4	scaffold10x_296_pilon	665519	696631	THD21030.1 Protein ABHD17C [Fasciola hepatica]	60.2604	68.037	42.2282	57.9203	12.2795	27.0401	52.2787	203.425
STRG.4084.1	STRG.4089.1	NO	-0.523611	32359	STRG.4084.1	scaffold10x_513_pilon	2385368	2394173	4.216	2.72964	1.76146	2.5204	0.154838	0.399984	0.198433	0.453223	STRG.4089.1	scaffold10x_513_pilon	2426531	2433234	KAA3678727.1 uncharacterized protein DEA37_0014606 [Paragonimus westermani]	0.00240833	0	0	0	0.502939	0.400683	0	0
STRG.28731.2	STRG.28733.1	NO	-0.522815	9370	STRG.28731.2	scaffold10x_158_pilon	2202906	2203774	15.8678	25.2532	9.77511	18.9242	1.29251	1.87645	2.04117	1.38543	STRG.28733.1	scaffold10x_158_pilon	2213143	2218091	VDP34055.1 unnamed protein product [Echinostoma caproni]	0.442838	0.40594	0.26169	0.478524	0.655804	0.90751	1.71721	0.539698
STRG.69051.1	STRG.69048.2	NO	-0.522176	25535	STRG.69051.1	scaffold10x_1637_pilon	143622	144798	0.151378	0.0916715	0.159688	0.259666	0.273986	0.352546	0.071886	0	STRG.69048.2	scaffold10x_1637_pilon	64300	118088	THD27032.1 NAD kinase [Fasciola hepatica]	4.97057	6.52554	3.74817	4.10384	1.06901	10.6194	10.7426	17.7257
STRG.76491.1	STRG.76489.5	NO	-0.521732	20665	STRG.76491.1	scaffold10x_1310_pilon	130433	131082	0.872923	0.707738	0.885794	0.942684	0.261427	0.318042	0.174271	0.524071	STRG.76489.5	scaffold10x_1310_pilon	83849	109769	TPP60745.1 hypothetical protein FGIG_00203 [Fasciola gigantica]	0.33677	0	0	0.016409	1.50401	0.102467	0.383999	0.048876
STRG.57074.1	STRG.57067.2	NO	-0.521657	70468	STRG.57074.1	scaffold10x_1339_pilon	1089075	1089861	0.23601	0.141601	0.08398	0.089183	0.570606	0.566866	0.341387	0.111575	STRG.57067.2	scaffold10x_1339_pilon	939393	1018608	THD25767.1 Arginine glutamic acid dipeptide RE repeat [Fasciola hepatica]	3.20629	2.35204	1.59712	1.76184	0.112945	0.535515	0.480894	0.34567
STRG.41396.1	STRG.41394.1	NO	-0.521284	11654	STRG.41396.1	scaffold10x_474_pilon	921963	923304	0.270031	0.359671	0.340997	0.252657	0.053801	0.120796	0.038052	0	STRG.41394.1	scaffold10x_474_pilon	899970	910310	VDP78234.1 unnamed protein product [Echinostoma caproni]	0.926863	1.14485	1.93774	0.950183	2.839	3.54142	3.55168	148.662
STRG.59097.1	STRG.59094.1	NO	-0.521058	33852	STRG.59097.1	scaffold10x_201_pilon	697548	701100	0.463445	0.664262	0.313544	0.664729	0.057941	0.418786	0.147014	0	STRG.59094.1	scaffold10x_201_pilon	630896	663697	TPP64269.1 Dynein light chain 1 cytoplasmic [Fasciola gigantica]	0.574608	0.38262	1.52153	0.177381	30.2824	16.4316	23.8004	0
STRG.44948.1	STRG.44934.1	NO	-0.520792	63951	STRG.44948.1	scaffold10x_1213_pilon	1274476	1276339	922.855	774.003	1249.56	1349.56	565.549	319.446	10.9288	2.31216	STRG.44934.1	scaffold10x_1213_pilon	1053593	1210526	THD25600.1 Cyclin-dependent kinase 14 [Fasciola hepatica]	0.506666	0.20282	0.173664	0.169361	4.11598	16.9689	9.80057	0.017034
STRG.3039.1	STRG.3035.3	NO	-0.520109	63923	STRG.3039.1	scaffold10x_493_pilon	2824929	2830953	0.00844733	0.0310135	0.153344	0.28926	0	0.003525	0	0	STRG.3035.3	scaffold10x_493_pilon	2751359	2761007	THD27141.1 hypothetical protein D915_002020 [Fasciola hepatica]	0.0535113	0.0194885	0.0214483	0.011204	0.156331	0.049139	0.098618	0.252783
STRG.19652.1	STRG.19645.1	NO	-0.518578	91996	STRG.19652.1	scaffold10x_302_pilon	2950266	2959725	0.4952	0.943607	0.455836	0.489117	0.916121	0.867832	0	0	STRG.19645.1	scaffold10x_302_pilon	2820221	2858271	THD26912.1 Nucleolar protein 6 [Fasciola hepatica]	40.1942	44.2812	40.7529	46.0586	10.2622	22.4316	63.4284	28.3304
STRG.61713.8	STRG.61735.3	NO	-0.516613	338338	STRG.61713.8	scaffold10x_473_pilon	3913	6670	22.5331	18.0487	6.99108	9.35827	170.856	77.1984	1.0038	4.06338	STRG.61735.3	scaffold10x_473_pilon	345007	381728	THD26720.1 Transcription factor IIIB subunit [Fasciola hepatica]	10.6004	7.78322	3.15188	5.3116	0.375083	0.155262	2.19436	4.30359
STRG.62956.1	STRG.62957.2	NO	-0.516577	17429	STRG.62956.1	scaffold10x_1652_pilon	161071	161526	0.0447797	0.0672735	0.0707463	0	0.746823	0.543583	0.383713	0	STRG.62957.2	scaffold10x_1652_pilon	178954	198956	KAA0185194.1 Splicing factor arginine serine rich [Fasciolopsis buski]	80.6476	65.2185	19.0094	49.5207	6.91941	22.824	28.1005	10.6225
STRG.3184.2	STRG.3177.6	NO	-0.516533	42305	STRG.3184.2	scaffold10x_493_pilon	4856783	4859183	0.0420653	0.0382355	0.0295347	0	0.0260137	0.055702	0.104424	0	STRG.3177.6	scaffold10x_493_pilon	4779727	4814479	THD27490.1 hypothetical protein D915_001702 [Fasciola hepatica]	2.8897	2.84735	1.07682	1.73727	0.687464	0.574445	0.020169	2.19229
STRG.54386.1	STRG.54400.1	NO	-0.51615	94075	STRG.54386.1	scaffold10x_47_pilon	192658	194716	0	0	0.0636587	0.0994465	0.17019	0.65011	0.054687	0	STRG.54400.1	scaffold10x_47_pilon	288790	322867	THD18351.1 Glycosyltransferase family member [Fasciola hepatica]	48.2216	52.6903	55.7594	81.4815	10.6002	18.1439	125.304	143.995
STRG.19740.1	STRG.19735.2	NO	-0.514839	55255	STRG.19740.1	scaffold10x_281_pilon	923541	927534	0.0376393	0.0305005	0.0335553	0.0408225	0.0708603	0.127017	0.047459	0.095875	STRG.19735.2	scaffold10x_281_pilon	856726	868287	RJW65838.1 FAS-associated factor 2-B [Clonorchis sinensis]	2.47831	2.08606	1.96595	1.97433	0.543151	1.74804	1.47129	0.453843
STRG.25035.1	STRG.25039.2	NO	-0.514652	12895	STRG.25035.1	scaffold10x_1_pilon	1252290	1253945	0.0287	0.0295775	0.253373	0.046282	0.298896	0.225471	0.072594	0.02384	STRG.25039.2	scaffold10x_1_pilon	1266839	1329382	THD24475.1 Activated CDC42 kinase 1 [Fasciola hepatica]	23.5475	19.6507	12.1989	12.4318	10.8588	17.1395	45.0098	29.002
STRG.48643.4	STRG.48642.2	NO	-0.514351	2205	STRG.48643.4	scaffold10x_2037_pilon	144328	146746	0	0.055463	0	0	0.168619	0.0919318	0	0	STRG.48642.2	scaffold10x_2037_pilon	83329	142124	TPP60218.1 Rho GTPase activating protein 21 [Fasciola gigantica]	2.3332	0.294607	7.44826	8.24732	1.05043	1.47273	5.69976	0.38203
STRG.38292.1	STRG.38295.12	NO	-0.513665	7275	STRG.38292.1	scaffold10x_935_pilon	1637244	1638429	0.0191053	0.0070745	0.100691	0	0.0710363	0.363286	0.0997	0.076109	STRG.38295.12	scaffold10x_935_pilon	1645703	1728654	THD25189.1 hypothetical protein D915_003917 [Fasciola hepatica]	7.59879	4.24008	5.11089	4.81512	0.312334	0.915929	1.25579	1.47726
STRG.3683.2	STRG.3676.1	NO	-0.513458	10648	STRG.3683.2	scaffold10x_345_pilon	1386553	1387913	0	0.002013	0	0.0013305	0.018113	0.103559	0.035267	0	STRG.3676.1	scaffold10x_345_pilon	1313399	1375906	TPP55901.1 Symplekin [Fasciola gigantica]	11.6185	7.16624	10.8462	8.06675	0.0149973	0.782894	0.041801	0
STRG.21438.1	STRG.21439.1	NO	-0.512379	2221	STRG.21438.1	scaffold10x_410_pilon	2577327	2578286	3.39613	3.64346	3.12338	2.94706	2.17216	10.9294	0.1439	3.9769	STRG.21439.1	scaffold10x_410_pilon	2580506	2610158	TPP65318.1 Phospholipase D family member 3 [Fasciola gigantica]	1.20462	0.715777	1.58512	3.13103	2.14419	0.800197	25.4999	2.5141
STRG.26537.2	STRG.26541.1	NO	-0.511416	38250	STRG.26537.2	scaffold10x_485_pilon	1739265	1739680	0.48091	0.708787	0.37291	0.395973	0.36254	0.124762	0.032971	0.194324	STRG.26541.1	scaffold10x_485_pilon	1777929	1813413	TPP62717.1 ATP-dependent DNA helicase Q4 [Fasciola gigantica]	3.6782	3.78468	7.6545	6.24419	1.55909	6.07352	12.8434	2.29795
STRG.55960.3	STRG.55963.2	NO	-0.510219	7244	STRG.55960.3	scaffold10x_1184_pilon	547398	554377	0.603111	0.351136	0.742046	0.478729	0.179419	1.07653	0.715499	0.081828	STRG.55963.2	scaffold10x_1184_pilon	561620	589206	THD22568.1 Cathepsin L [Fasciola hepatica]	119.378	134.702	180.069	136.533	101.236	178.668	9.83853	1004.45
STRG.37400.3	STRG.37390.4	NO	-0.509783	68787	STRG.37400.3	scaffold10x_1006_pilon	1728840	1739540	0.0108623	0	0.0105133	0	0.129573	0.334924	0.736228	0	STRG.37390.4	scaffold10x_1006_pilon	1585839	1660054	THD28639.1 hypothetical protein D915_000522 [Fasciola hepatica]	0.481304	0.410778	0.295453	0.387306	0.0775333	0.270583	0.013569	0
STRG.25534.1	STRG.25542.5	NO	-0.509269	128137	STRG.25534.1	scaffold10x_794_pilon	167853	168505	2.8478	1.48615	1.46719	2.45192	3.27074	2.83268	6.84516	1.86966	STRG.25542.5	scaffold10x_794_pilon	296641	313378	THD18628.1 Cell cycle control protein 50A [Fasciola hepatica]	4.06375	7.02847	9.94265	13.2205	1.46299	1.09463	0.017121	0.875551
STRG.45150.1	STRG.45152.1	NO	-0.508331	38082	STRG.45150.1	scaffold10x_1420_pilon	1060151	1066086	0	0	0	0.000154	0.196785	0.040465	0.064531	0	STRG.45152.1	scaffold10x_1420_pilon	1104167	1113895	THD24718.1 AAA family ATPase [Fasciola hepatica]	17.2942	22.1476	20.5822	26.6278	10.7321	11.973	29.854	25.0703
STRG.56160.2	STRG.56155.4	NO	-0.507121	10543	STRG.56160.2	scaffold10x_240_pilon	1106223	1115507	0	0	0	0	0.309908	0.412996	0	0	STRG.56155.4	scaffold10x_240_pilon	1013101	1095681	THD25526.1 Serine threonine protein kinase WNK1 [Fasciola hepatica]	20.5216	22.9203	3.72551	9.25898	0.223962	0.423598	0.099519	6.2945
STRG.22589.1	STRG.22590.5	NO	-0.506353	21036	STRG.22589.1	scaffold10x_919_pilon	2865145	2865712	1.26231	1.09349	1.20681	1.95742	0.246425	0.182851	0	0	STRG.22590.5	scaffold10x_919_pilon	2886747	2890723	THD19338.1 RNA binding protein EIF1AD [Fasciola hepatica]	3.20124	3.76333	30.3783	5.8285	22.2253	33.4034	13.5496	20.2349
STRG.10148.8	STRG.10162.1	NO	-0.506348	171704	STRG.10148.8	scaffold10x_53_pilon	3652242	3661273	0.102451	0.02582	0.614468	0.0663065	0.362925	1.62309	0.387802	0.299948	STRG.10162.1	scaffold10x_53_pilon	3832976	3863241	TPP57811.1 DnaJ dnj-20 [Fasciola gigantica]	92.0907	101.792	77.6533	103.603	43.2956	39.7997	75.5966	17.5237
STRG.3981.1	STRG.3977.1	NO	-0.506209	36899	STRG.3981.1	scaffold10x_513_pilon	975910	1010174	0	0	0.347769	0.0560145	1.04157	0.240172	0.048794	0	STRG.3977.1	scaffold10x_513_pilon	882841	939012	THD28360.1 Mothers against decapentaplegic [Fasciola hepatica]	32.6892	32.5296	30.8874	52.0572	10.6365	10.7121	70.9319	21.1877
STRG.73398.1	STRG.73395.1	NO	-0.506068	9462	STRG.73398.1	scaffold10x_552_pilon	333094	333507	0.416181	0.227248	0.225211	0.418439	0.931259	1.16186	0.283989	0.336496	STRG.73395.1	scaffold10x_552_pilon	278396	323633	KAA0189365.1 Guanine nucleotide binding protein q polypeptide [Fasciolopsis buski]	39.2896	46.194	62.4116	61.762	16.6883	33.1315	44.6078	18.0241
STRG.52915.1	STRG.52913.3	NO	-0.504611	32993	STRG.52915.1	scaffold10x_2005_pilon	872296	873067	0.021954	0.117474	0.0492843	0	1.82153	0.872827	4.09966	3.11089	STRG.52913.3	scaffold10x_2005_pilon	809864	839304	THD27771.1 ATP/GTP binding protein 4 [Fasciola hepatica]	1.2341	1.20381	0.169869	0.556879	0.21273	0.0823622	0.342261	0
STRG.74487.1	STRG.74484.1	NO	-0.50427	16069	STRG.74487.1	scaffold10x_636_pilon	234875	236681	0.168482	0.065564	0.153514	0.284144	0.035105	0.725966	0.83199	0.174524	STRG.74484.1	scaffold10x_636_pilon	215816	218807	THD26160.1 Tegumental protein [Fasciola hepatica]	13.239	15.5212	23.0632	16.7501	18.0318	7.08123	6.02494	0
STRG.46630.4	STRG.46631.1	NO	-0.503631	37717	STRG.46630.4	scaffold10x_729_pilon	257382	294380	0.0145293	0.0224355	0	0.0156685	0	0.0020635	0	0.752123	STRG.46631.1	scaffold10x_729_pilon	332096	352554	THD28199.1 5-hydroxytryptamine receptor 1 [Fasciola hepatica]	9.44202	10.0502	17.6494	15.9324	5.51562	4.56416	1.83831	0.082634
STRG.6943.1	STRG.6946.1	NO	-0.503555	50898	STRG.6943.1	scaffold10x_432_pilon	1243702	1245136	0	0.030351	0.0784237	0.0380775	0.0391793	0.0657555	0	0.088311	STRG.6946.1	scaffold10x_432_pilon	1296033	1327249	TPP67672.1 Bromodomain testis-specific protein [Fasciola gigantica]	24.2386	19.8065	14.316	19.0216	6.66068	10.9715	49.9232	25.8127
STRG.16098.1	STRG.16100.2	NO	-0.503237	22228	STRG.16098.1	scaffold10x_142_pilon	841123	849780	0.175971	0.168599	0.110108	0.221738	0.051178	0.130774	0.041019	0	STRG.16100.2	scaffold10x_142_pilon	872007	874728	TPP62674.1 hypothetical protein FGIG_06843 [Fasciola gigantica]	0.24136	0.482288	0.45692	0.578132	0.643877	3.66991	1.19468	4.18362
STRG.20843.1	STRG.20827.2	NO	-0.502963	87871	STRG.20843.1	scaffold10x_75_pilon	2486930	2489347	0.0209427	0.009272	0.0668347	0.045366	0.0733103	0.0566427	0.328508	0.470348	STRG.20827.2	scaffold10x_75_pilon	2384191	2399060	THD21975.1 Zinc finger protein [Fasciola hepatica]	2.92449	3.32426	1.39989	3.06193	0.320687	0.504009	0.780513	0.789422
STRG.73901.1	STRG.73918.1	NO	-0.50213	266074	STRG.73901.1	scaffold10x_366_pilon	19489	34740	0.338103	0.379453	0.065327	0.312219	0.0935457	0.128876	0	0.161596	STRG.73918.1	scaffold10x_366_pilon	300813	387548	THD19712.1 ATP-dependent Clp protease ATP-binding subunit clpX mitochondrial [Fasciola hepatica]	53.5814	56.6747	70.1616	51.0476	42.3788	55.1686	202.514	20.5717
STRG.53276.1	STRG.53272.2	NO	-0.500588	17953	STRG.53276.1	scaffold10x_721_pilon	1016364	1019186	0.022199	0	0.0799717	0.0734145	0.0638253	0.0248198	0	0.052878	STRG.53272.2	scaffold10x_721_pilon	972561	998412	THD25310.1 hypothetical protein D915_003849 [Fasciola hepatica]	6.6165	8.49995	3.0083	6.18449	2.3634	1.34323	5.99693	1.91648
STRG.13371.1	STRG.13366.5	NO	-0.49991	34104	STRG.13371.1	scaffold10x_71_pilon	2127204	2128758	0	0	0.100466	0.0113905	0.015869	0.120638	0	0	STRG.13366.5	scaffold10x_71_pilon	2038118	2093101	THD28044.1 Disks large-associated protein 1 [Fasciola hepatica]	1.13586	1.96578	0.22634	2.09628	0.486361	0.538367	0.568823	4.09037
STRG.69366.8	STRG.69360.3	NO	-0.499737	48599	STRG.69366.8	scaffold10x_1674_pilon	469936	530874	0	0.0231555	0.00956133	0.04176	0.059899	0.0843897	0.744296	0	STRG.69360.3	scaffold10x_1674_pilon	398859	421338	THD25881.1 putative rhodopsin orphan GPCR [Fasciola hepatica]	3.95257	3.01326	3.02808	1.88633	0.98847	0.700391	0	0
STRG.50570.1	STRG.50560.7	NO	-0.499348	73222	STRG.50570.1	scaffold10x_1190_pilon	483501	484144	0.012764	0	0	0	0.116413	0.228574	0.034667	0.136791	STRG.50560.7	scaffold10x_1190_pilon	386340	410280	THD24171.1 hypothetical protein D915_005102 [Fasciola hepatica]	0.98645	0.804102	0.197026	0.588909	0.213291	0.358517	0.766255	0.348361
STRG.63594.1	STRG.63581.1	NO	-0.498655	82937	STRG.63594.1	scaffold10x_1651_pilon	201018	203692	0.00522933	0.01012	0	0.128063	0.035778	0.0315242	0	0	STRG.63581.1	scaffold10x_1651_pilon	30354	118082	THD24343.1 Fibroblast growth factor receptor [Fasciola hepatica]	8.91727	7.72525	18.5074	7.42145	8.26876	18.3989	18.0506	18.9357
STRG.73630.2	STRG.73620.1	NO	-0.498365	157629	STRG.73630.2	scaffold10x_1920_pilon	250774	255752	0.066036	0.084793	0.221318	0.036995	0.342204	0.200532	1.96781	0.115175	STRG.73620.1	scaffold10x_1920_pilon	84721	93146	TPP63177.1 hypothetical protein FGIG_04415 [Fasciola gigantica]	5.91398	7.08624	10.1722	8.36201	3.68065	9.76201	0.968313	0
STRG.29119.1	STRG.29133.1	NO	-0.498218	146168	STRG.29119.1	scaffold10x_291_pilon	393124	394027	0	0	0	0	0.352791	0.114755	0	0	STRG.29133.1	scaffold10x_291_pilon	540194	653686	THD27389.1 hypothetical protein D915_001755 [Fasciola hepatica]	96.3448	91.2203	39.7511	73.5177	7.65692	13.0528	35.3434	0.064419
STRG.37115.2	STRG.37128.1	NO	-0.497399	99763	STRG.37115.2	scaffold10x_312_pilon	1446606	1457102	0.313005	0.211152	0.0920317	0.286141	0	0.0638462	0	0	STRG.37128.1	scaffold10x_312_pilon	1556864	1562258	THD24866.1 Glycoside hydrolase subgroup catalytic core [Fasciola hepatica]	0.19179	0.426194	1.69778	0.735632	4.35904	17.7191	16.8469	0.178574
STRG.49917.1	STRG.49905.1	NO	-0.497321	91894	STRG.49917.1	scaffold10x_1660_pilon	457937	458647	0.290731	0.247166	0.515057	0.801627	0.170263	0.380702	0.101097	0	STRG.49905.1	scaffold10x_1660_pilon	338944	366044	THD19002.1 Dual specificity protein phosphatase 10 [Fasciola hepatica]	180.88	186.81	117.738	164.759	35.7979	76.1278	229.893	987.706
STRG.74839.1	STRG.74840.6	NO	-0.496847	10884	STRG.74839.1	scaffold10x_185_pilon	2851	7404	0.276031	0.4559	0.291476	0.129657	7.49382	3.94299	0.099888	0.157622	STRG.74840.6	scaffold10x_185_pilon	18287	50161	THD26126.1 hypothetical protein D915_003049 [Fasciola hepatica]	40.9828	53.6168	37.4939	51.951	6.79713	5.81424	12.8521	0.177474
STRG.3146.1	STRG.3144.1	NO	-0.496633	24465	STRG.3146.1	scaffold10x_493_pilon	4471193	4473141	0.00696867	0.023101	0	0	0.210251	0.290242	0	0	STRG.3144.1	scaffold10x_493_pilon	4387656	4446729	TPP67701.1 hypothetical protein FGIG_08655 [Fasciola gigantica]	139.644	121.804	63.143	128.009	2.44169	2.14051	0.919988	1.86467
STRG.58394.1	STRG.58373.1	NO	-0.4964	426956	STRG.58394.1	scaffold10x_2189_pilon	1067837	1068810	0.164397	0.084004	0.253682	0.260037	0.0432317	0.201507	0.052808	0	STRG.58373.1	scaffold10x_2189_pilon	606819	640882	THD28145.1 hypothetical protein D915_001028 [Fasciola hepatica]	0.271512	0.291211	0.145397	0.155712	0.05804	0.0749122	0.206897	0.479496
STRG.50888.1	STRG.50873.2	NO	-0.496331	142962	STRG.50888.1	scaffold10x_685_pilon	251395	256602	0.072493	0.0428735	0.0163137	0.049904	0.0161663	0.0216475	0	0	STRG.50873.2	scaffold10x_685_pilon	100522	108434	TPP57117.1 Protein disulfide-isomerase [Fasciola gigantica]	0.348349	0	0.141121	0	0.89281	5.19223	1.32702	4.49941
STRG.6962.1	STRG.6969.10	NO	-0.496257	83012	STRG.6962.1	scaffold10x_432_pilon	1510694	1515596	0.0790493	0.0529485	0.0373517	0.0257555	0.0763033	0.205734	0.156246	0.053517	STRG.6969.10	scaffold10x_432_pilon	1598607	1604624	KAA0198424.1 Plasminogen activator inhibitor 1 RNA-binding protein [Fasciolopsis buski]	471.021	500.19	514.56	473.4	134.026	238.623	445.226	605.996
STRG.26598.2	STRG.26596.3	NO	-0.496012	29296	STRG.26598.2	scaffold10x_485_pilon	2368256	2368707	0	0	0	0	0.0387413	0.483269	0.184411	0	STRG.26596.3	scaffold10x_485_pilon	2322781	2338961	KAA0194724.1 Receptor targeting protein Lin-7 [Fasciolopsis buski]	15.4072	12.4941	6.1363	12.9252	0.501893	0.773654	0.346173	0.6068
STRG.64722.1	STRG.64728.1	NO	-0.495906	83728	STRG.64722.1	scaffold10x_1606_pilon	542677	544151	31.4613	45.2086	22.0952	35.2982	1.20851	1.09496	0	0	STRG.64728.1	scaffold10x_1606_pilon	627878	663945	THD26958.1 Legumain like [Fasciola hepatica]	44.8074	49.1381	90.6107	42.4585	136.28	286.877	778.856	0.252677
STRG.61713.8	STRG.61735.1	NO	-0.495659	338338	STRG.61713.8	scaffold10x_473_pilon	3913	6670	22.5331	18.0487	6.99108	9.35827	170.856	77.1984	1.0038	4.06338	STRG.61735.1	scaffold10x_473_pilon	345007	381728	THD26720.1 Transcription factor IIIB subunit [Fasciola hepatica]	8.5	12.7564	10.6937	18.7872	3.75572	8.58394	7.63861	5.56301
STRG.3461.1	STRG.3459.1	NO	-0.495441	63081	STRG.3461.1	scaffold10x_217_pilon	3487005	3492379	0.0190553	0.046764	0.00758767	0	0	0.0494715	0.730857	0.824606	STRG.3459.1	scaffold10x_217_pilon	3410440	3423925	THD27850.1 Peptide G protein-coupled receptor [Fasciola hepatica]	3.29758	3.52674	13.2963	15.8942	1.91881	1.5298	0.963904	0
STRG.22378.1	STRG.22369.5	NO	-0.495373	170639	STRG.22378.1	scaffold10x_239_pilon	2360316	2360924	0	0	0	0.082942	0.192445	0.229046	0.566601	0	STRG.22369.5	scaffold10x_239_pilon	2159443	2189678	TPP57526.1 hypothetical protein FGIG_07411 [Fasciola gigantica]	3.12389	2.37477	2.81361	5.33676	0.0479137	0.0913227	0	0
STRG.21290.1	STRG.21292.3	NO	-0.494805	49945	STRG.21290.1	scaffold10x_410_pilon	410383	412520	0.056226	0.0376105	0.0123167	0.0592075	0.264045	0.25141	0.069344	0.069938	STRG.21292.3	scaffold10x_410_pilon	462464	485517	THD20967.1 Phosphatase [Fasciola hepatica]	2.92595	1.9733	1.41551	1.3651	0.202185	0.636375	0.088988	0.320615
STRG.73958.1	STRG.73944.1	NO	-0.494695	94821	STRG.73958.1	scaffold10x_906_pilon	374387	388654	34.2819	35.6321	4.63918	12.304	0.294014	0.18739	0	0	STRG.73944.1	scaffold10x_906_pilon	242544	279567	THD22655.1 hypothetical protein D915_006576 [Fasciola hepatica]	0.0283637	0.030834	0.0174007	0.0337005	0.759625	4.00934	2.5934	0.245166
STRG.22156.1	STRG.22162.2	NO	-0.493542	97487	STRG.22156.1	scaffold10x_1459_pilon	1080042	1082297	5.30858	3.98134	7.54829	9.37325	3.91401	11.4246	2.20986	0.978932	STRG.22162.2	scaffold10x_1459_pilon	1179783	1243311	KAA0194276.1 hypothetical protein FBUS_10392 [Fasciolopsis buski]	15.7067	15.3962	13.5913	14.0466	4.96577	8.40433	10.2236	49.7849
STRG.28153.1	STRG.28148.2	NO	-0.493169	18275	STRG.28153.1	scaffold10x_720_pilon	571647	577545	0.0336783	0.0124405	0.0106577	0.117167	0.0673197	0.226741	0	0	STRG.28148.2	scaffold10x_720_pilon	475529	553373	THD24565.1 Muscleblind protein [Fasciola hepatica]	39.1019	37.1944	22.601	38.0867	9.50002	9.75572	44.6505	116.276
STRG.30150.2	STRG.30154.1	NO	-0.49304	39558	STRG.30150.2	scaffold10x_286_pilon	410660	412487	0.149105	0.289361	0.0722883	0.226088	0.556866	0.295207	0.243111	0	STRG.30154.1	scaffold10x_286_pilon	452044	457574	THD20474.1 Mitotic spindle assembly checkpoint protein MAD2 [Fasciola hepatica]	4.61089	5.54991	15.1029	9.08309	12.7523	26.3844	19.0461	74.3595
STRG.26537.2	STRG.26541.2	NO	-0.492871	38250	STRG.26537.2	scaffold10x_485_pilon	1739265	1739680	0.48091	0.708787	0.37291	0.395973	0.36254	0.124762	0.032971	0.194324	STRG.26541.2	scaffold10x_485_pilon	1777929	1813413	TPP62717.1 ATP-dependent DNA helicase Q4 [Fasciola gigantica]	1.09109	1.43537	1.74551	0.18253	4.12105	4.82534	2.62359	9.8192
STRG.12287.1	STRG.12285.5	NO	-0.492744	14117	STRG.12287.1	scaffold10x_342_pilon	956099	972403	0.0931433	0.0332415	0.0739517	0.0792825	0.0322717	0.0252173	0.042284	0.875777	STRG.12285.5	scaffold10x_342_pilon	851982	941983	THD27415.1 Transmembrane protein 26 [Fasciola hepatica]	0.840496	0.459651	0.590426	0.699358	0.173705	0.364571	0.123045	0
STRG.3353.1	STRG.3358.8	NO	-0.492643	11779	STRG.3353.1	scaffold10x_217_pilon	1572879	1573629	0.112718	0.0796395	0.0556363	0.094231	0.0929947	0.21237	0.015034	0.017717	STRG.3358.8	scaffold10x_217_pilon	1585407	1645524	THD23933.1 XK protein [Fasciola hepatica]	1.9397	1.77278	1.4951	1.90193	0.798617	1.83777	5.40708	2.64941
STRG.45423.1	STRG.45426.1	NO	-0.492598	43231	STRG.45423.1	scaffold10x_94_pilon	693193	694850	0	0	0.00616333	0.0105595	0.084923	0.0585833	0.013362	0	STRG.45426.1	scaffold10x_94_pilon	738080	749508	THD22023.1 Msx2-interacting protein [Fasciola hepatica]	25.4444	26.4625	28.804	36.272	9.75464	21.6061	19.9036	11.4096
STRG.56886.1	STRG.56884.1	NO	-0.49221	11303	STRG.56886.1	scaffold10x_1145_pilon	973994	976194	0.227273	0.0559075	0.044062	0.0968075	0.210959	0.12844	0.209502	0.049715	STRG.56884.1	scaffold10x_1145_pilon	935347	962692	THD19839.1 PQ-loop repeat-containing protein 1 [Fasciola hepatica]	37.2601	39.4951	48.0931	48.6335	14.6737	23.3045	25.308	25.2524
STRG.62712.1	STRG.62713.2	NO	-0.491296	1426	STRG.62712.1	scaffold10x_296_pilon	596461	638040	0.0329033	0.01207	0.0284523	0.019041	0.282635	0.0902035	0.04133	0	STRG.62713.2	scaffold10x_296_pilon	639465	696631	THD21030.1 Protein ABHD17C [Fasciola hepatica]	32.3849	33.9302	18.6055	28.935	4.58244	10.1331	13.5776	109.549
STRG.15237.1	STRG.15230.1	NO	-0.490926	49351	STRG.15237.1	scaffold10x_966_pilon	2339562	2340370	0.272999	0.617626	0.13717	0.373592	0.0656443	0.131187	0.060505	0	STRG.15230.1	scaffold10x_966_pilon	2283483	2290212	VZI25444.1 unnamed protein product [Sparganum proliferum]	0.011442	0.022853	0.0251447	0.015634	0.136835	0.119646	0.059669	0.038647
STRG.74958.1	STRG.74957.2	NO	-0.490492	1509	STRG.74958.1	scaffold10x_1073_pilon	214971	217554	2.55989	2.24716	0.716926	2.01547	0.254883	0.382481	0	0.21389	STRG.74957.2	scaffold10x_1073_pilon	181085	213463	TPP59466.1 Mitochondrial import receptor subunit TOM20 B [Fasciola gigantica]	4.84774	5.3557	6.45802	5.48377	26.9025	10.6623	7.61159	7.98907
STRG.11337.1	STRG.11308.1	NO	-0.489924	212329	STRG.11337.1	scaffold10x_99_pilon	2690368	2692628	0.343269	0.406679	0.164573	0.399452	0	0.0125662	0.061296	0	STRG.11308.1	scaffold10x_99_pilon	2409579	2478040	THD24150.1 Collagen alpha-1(XI) chain [Fasciola hepatica]	23.0586	17.94	43.9076	28.2604	190.631	337.003	13.9516	0.228891
STRG.29647.1	STRG.29649.1	NO	-0.489504	12246	STRG.29647.1	scaffold10x_325_pilon	802803	803693	0.123675	0.0342805	0.131755	0.0748595	0.36736	0.252751	0	0	STRG.29649.1	scaffold10x_325_pilon	815938	891700	TPP66893.1 hypothetical protein FGIG_05993, partial [Fasciola gigantica]	6.87833	4.87593	3.00862	5.00194	7.65933	15.3412	63.9835	43.2149
STRG.62338.1	STRG.62336.3	NO	-0.489446	557	STRG.62338.1	scaffold10x_902_pilon	691156	692725	0.865877	0.527428	1.76104	0.524998	3.67128	4.89937	0.727391	0.689864	STRG.62336.3	scaffold10x_902_pilon	670988	690600	THD25447.1 hypothetical protein D915_003528 [Fasciola hepatica]	1.65635	1.54706	2.30058	0.867514	0.301418	0.768024	0.999785	1.50057
STRG.29865.1	STRG.29861.1	NO	-0.489322	47216	STRG.29865.1	scaffold10x_19_pilon	1985411	1987484	0	0	0.0135797	0.0178265	0	0.901253	0.285153	0	STRG.29861.1	scaffold10x_19_pilon	1904419	1938196	TPP61468.1 Nucleolar protein 10 [Fasciola gigantica]	1.99459	8.51563	6.94936	7.78327	2.18588	1.86353	1.21112	6.13303
STRG.66187.2	STRG.66192.4	NO	-0.487964	39562	STRG.66187.2	scaffold10x_1299_pilon	246238	246814	0	0.0554025	0	0.113085	0	4.74203	0.818469	1.06275	STRG.66192.4	scaffold10x_1299_pilon	286375	470391	THD24474.1 Nephrin [Fasciola hepatica]	1.67389	1.36505	1.19209	1.54027	0.0112003	0.156743	0.276726	0
STRG.3353.1	STRG.3358.1	NO	-0.486682	11779	STRG.3353.1	scaffold10x_217_pilon	1572879	1573629	0.112718	0.0796395	0.0556363	0.094231	0.0929947	0.21237	0.015034	0.017717	STRG.3358.1	scaffold10x_217_pilon	1585407	1645524	THD23933.1 XK protein [Fasciola hepatica]	1.03312	4.59341	4.20668	0.343653	0.335207	0.776755	9.03525	0.334977
STRG.26598.2	STRG.26596.2	NO	-0.48587	29296	STRG.26598.2	scaffold10x_485_pilon	2368256	2368707	0	0	0	0	0.0387413	0.483269	0.184411	0	STRG.26596.2	scaffold10x_485_pilon	2322781	2338961	TPP67616.1 Receptor targeting protein Lin-7 [Fasciola gigantica]	41.6887	45.6974	29.7907	53.8307	9.92454	11.594	12.6443	9.70777
STRG.16506.1	STRG.16508.2	NO	-0.485473	6779	STRG.16506.1	scaffold10x_4_pilon	264253	272840	0.0896747	0.11513	0.157363	0.257197	0.071697	0.344301	0.552876	6.50734	STRG.16508.2	scaffold10x_4_pilon	279618	323110	THD24081.1 hypothetical protein D915_005317 [Fasciola hepatica]	3.35489	1.70639	5.5715	2.91634	1.55094	0.902059	0.414369	0
STRG.42892.1	STRG.42888.8	NO	-0.484458	85	STRG.42892.1	scaffold10x_1347_pilon	1025841	1027068	55.7109	48.2906	50.1306	37.585	47.5744	109.642	23.3406	5.00625	STRG.42888.8	scaffold10x_1347_pilon	859520	1025757	THD28228.1 Myoferlin [Fasciola hepatica]	2.84747	8.19124	3.6759	4.35995	0.905376	0.263985	6.51088	3.23776
STRG.54177.1	STRG.54178.1	NO	-0.484232	9946	STRG.54177.1	scaffold10x_880_pilon	552475	553295	0.026719	0.017126	0	0	0.06292	0.295916	0.694597	0	STRG.54178.1	scaffold10x_880_pilon	563240	635529	THD29056.1 hypothetical protein D915_000041 [Fasciola hepatica]	3.00443	2.13366	5.78663	5.13361	1.63492	0.637591	0.567372	0
STRG.45423.1	STRG.45416.6	NO	-0.484087	105764	STRG.45423.1	scaffold10x_94_pilon	693193	694850	0	0	0.00616333	0.0105595	0.084923	0.0585833	0.013362	0	STRG.45416.6	scaffold10x_94_pilon	568901	587430	XP_018644522.1 hypothetical protein Smp_182910 [Schistosoma mansoni]	2.46152	1.80666	0.637242	0.916663	0.222435	0.290355	0.131774	0.210786
STRG.66946.1	STRG.66955.2	NO	-0.484044	65342	STRG.66946.1	scaffold10x_1211_pilon	527882	529248	0.100044	0.175426	0	0.210447	0.292735	0.191053	0.397772	0	STRG.66955.2	scaffold10x_1211_pilon	594589	656826	THD22088.1 Multidrug resistance protein 1 [Fasciola hepatica]	0.105432	0.03696	0.041214	0	0.0217297	2.09532	18.8845	586.161
STRG.30821.1	STRG.30822.3	NO	-0.483177	8547	STRG.30821.1	scaffold10x_1446_pilon	2135856	2155685	0.168355	0.176089	0.041787	0	0.065117	0.280788	0	0	STRG.30822.3	scaffold10x_1446_pilon	2164231	2204428	KAA0198317.1 Actin protein 10 [Fasciolopsis buski]	2.98413	11.3557	32.1213	22.8125	5.55794	2.94643	23.6977	0
STRG.11647.1	STRG.11643.5	NO	-0.482906	18525	STRG.11647.1	scaffold10x_263_pilon	2391163	2397833	0.112542	0.0692085	0.154425	0.0446265	0.177918	0.109093	0.016057	0.059083	STRG.11643.5	scaffold10x_263_pilon	2342226	2372639	TPP59600.1 hypothetical protein FGIG_00253 [Fasciola gigantica]	3.79262	5.00057	7.5645	7.71018	2.10603	6.19227	11.4847	1.72394
STRG.21316.1	STRG.21321.1	NO	-0.482474	36922	STRG.21316.1	scaffold10x_410_pilon	840404	841064	0.0418927	0	0	0	0.703108	0.642137	0	0	STRG.21321.1	scaffold10x_410_pilon	877985	888237	THD26028.1 Histone acetyltransferase type B catalytic subunit [Fasciola hepatica]	14.954	16.4997	36.1083	24.0975	12.0556	15.7887	62.3049	29.4678
STRG.24425.2	STRG.24430.2	NO	-0.482318	16267	STRG.24425.2	scaffold10x_500_pilon	2269284	2286037	0	0	0	0	0.0233747	0.162076	0	0	STRG.24430.2	scaffold10x_500_pilon	2302303	2361298	TPP60496.1 putative aarF domain-containing protein kinase 5 [Fasciola gigantica]	13.9766	13.3291	6.99858	10.934	0.127199	1.82052	2.66191	6.8353
STRG.32397.4	STRG.32406.3	NO	-0.480109	75325	STRG.32397.4	scaffold10x_114_pilon	1217635	1219759	0	0	0	0.03317	0.00639	0.127672	0.189853	0	STRG.32406.3	scaffold10x_114_pilon	1295083	1323516	TPP60048.1 hypothetical protein FGIG_04159 [Fasciola gigantica]	5.39361	4.14146	1.90316	5.55083	0.342405	0.20035	0.4758	1.29637
STRG.49507.5	STRG.49498.5	NO	-0.479588	153473	STRG.49507.5	scaffold10x_1178_pilon	1201043	1230405	0	0	0.0627217	0	0.0113957	0.206128	0	0.278286	STRG.49498.5	scaffold10x_1178_pilon	958927	1047571	THD28690.1 Bestrophin [Fasciola hepatica]	4.46041	6.58071	3.08345	5.20294	0.836344	1.48866	4.8076	2.97263
STRG.3364.2	STRG.3358.3	NO	-0.479576	23279	STRG.3364.2	scaffold10x_217_pilon	1668802	1673938	0.095619	0.111866	0	0.0158285	0	0.074277	0.251015	0	STRG.3358.3	scaffold10x_217_pilon	1585407	1645524	THD23933.1 XK protein [Fasciola hepatica]	5.10068	0.943315	2.66564	4.82318	1.41838	1.25171	0.789603	6.2813
STRG.26913.2	STRG.26910.1	NO	-0.479467	8707	STRG.26913.2	scaffold10x_1279_pilon	1625262	1626354	0.017137	0	0.0350613	0	0.141987	0.260819	0	0	STRG.26910.1	scaffold10x_1279_pilon	1536861	1616556	THD28978.1 LAG1 longevity assurance 1 [Fasciola hepatica]	10.7005	13.2495	11.1768	18.7352	3.60799	9.88736	25.9429	45.7678
STRG.50266.1	STRG.50269.1	NO	-0.479412	17065	STRG.50266.1	scaffold10x_431_pilon	795402	796445	0.018848	0	0.0253517	0.047578	0.082005	0.882929	0.350321	0	STRG.50269.1	scaffold10x_431_pilon	813509	822128	THD27056.1 hypothetical protein D915_001908 [Fasciola hepatica]	27.2305	32.4238	21.5589	26.3662	2.36242	3.21676	2.82221	0.018236
STRG.38529.1	STRG.38534.4	NO	-0.479372	26623	STRG.38529.1	scaffold10x_90_pilon	907382	912329	0.291745	0.259613	0.419786	0.115526	0.181674	0.024907	0	0	STRG.38534.4	scaffold10x_90_pilon	938951	1022341	THD24876.1 hypothetical protein D915_004317 [Fasciola hepatica]	0.0364973	0.047934	0.0720147	0.195517	0.0338307	0.241951	0.076287	0.088531
STRG.3067.1	STRG.3069.4	NO	-0.479349	32002	STRG.3067.1	scaffold10x_493_pilon	3380758	3384901	0.375502	0.354108	0.292961	0.38918	0.305278	0.0885755	0.077188	0	STRG.3069.4	scaffold10x_493_pilon	3416902	3428622	THD29086.1 hypothetical protein D915_000063 [Fasciola hepatica]	0.603991	0.586915	2.26472	1.0456	1.67838	2.64517	1.33105	1.46985
STRG.35617.1	STRG.35624.2	NO	-0.478371	59037	STRG.35617.1	scaffold10x_1086_pilon	1074781	1088073	0.0301973	0.004563	0.0160167	0.012155	0.0707523	0.0259085	0.06493	0	STRG.35624.2	scaffold10x_1086_pilon	1147109	1166019	THD27660.1 Cell division protein kinase 9-B [Fasciola hepatica]	30.887	41.8406	9.68736	32.943	1.2916	4.53657	9.28763	7.24729
STRG.21654.1	STRG.21653.1	NO	-0.478366	3867	STRG.21654.1	scaffold10x_318_pilon	667423	670815	0.360165	0.307661	0.382479	0.238053	0.345817	1.33273	0.084702	0	STRG.21653.1	scaffold10x_318_pilon	623490	663557	THD22219.1 hypothetical protein D915_007166 [Fasciola hepatica]	615.693	625.327	586.932	569.7	362.622	351.334	360.017	1294.51
STRG.36613.1	STRG.36609.4	NO	-0.47757	20122	STRG.36613.1	scaffold10x_873_pilon	223063	225291	0.110647	0	0.0733763	0	0.121021	0.179135	0	0	STRG.36609.4	scaffold10x_873_pilon	139572	202942	TPP65440.1 hypothetical protein FGIG_10527, partial [Fasciola gigantica]	1.45967	3.90138	1.14217	0.577056	0.272618	0.562335	1.13084	1.6724
STRG.59744.4	STRG.59742.1	NO	-0.477208	90579	STRG.59744.4	scaffold10x_353_pilon	686326	692312	0.558189	0.425434	0.118437	0.303557	0.024444	0.0410935	0.057317	0	STRG.59742.1	scaffold10x_353_pilon	563035	595748	THD29003.1 hypothetical protein D915_000136 [Fasciola hepatica]	1.16115	1.16917	3.77768	1.82997	2.04456	6.81935	7.29788	0.714832
STRG.56912.1	STRG.56913.4	NO	-0.476545	31846	STRG.56912.1	scaffold10x_1427_pilon	21434	23245	0	0	0.0135283	0	0.114953	0.0966937	0	0	STRG.56913.4	scaffold10x_1427_pilon	55090	113503	THD21375.1 KN motif and ankyrin repeat domain-containing protein 2 [Fasciola hepatica]	6.64615	5.45231	7.6726	14.5167	0.0324183	0.153701	0.031634	0.062693
STRG.30374.1	STRG.30380.1	NO	-0.474539	132057	STRG.30374.1	scaffold10x_1373_pilon	16726	19529	0.0708377	0.020253	0.051566	0.020673	0.0347073	0.0381577	0.01512	0	STRG.30380.1	scaffold10x_1373_pilon	151585	186730	TPP58627.1 Tu translation elongation factor mitochondrial, partial [Fasciola gigantica]	61.9315	72.1178	141.556	86.4797	129.539	139.744	110.801	216.658
STRG.68683.1	STRG.68689.2	NO	-0.474012	145701	STRG.68683.1	scaffold10x_962_pilon	265402	266381	0.372141	0.356706	0.557767	0.15517	0.002844	0.0137955	7.03292	1.30064	STRG.68689.2	scaffold10x_962_pilon	412081	441476	THD18172.1 Alpha-adducin [Fasciola hepatica]	20.5892	8.91455	8.96268	4.31494	7.40297	17.3286	1.67424	0.578647
STRG.66187.1	STRG.66192.4	NO	-0.470685	39562	STRG.66187.1	scaffold10x_1299_pilon	246238	246814	0	0	0	0	0	7.28542	1.29745	1.13129	STRG.66192.4	scaffold10x_1299_pilon	286375	470391	THD24474.1 Nephrin [Fasciola hepatica]	1.67389	1.36505	1.19209	1.54027	0.0112003	0.156743	0.276726	0
STRG.71192.3	STRG.71198.1	NO	-0.470455	88745	STRG.71192.3	scaffold10x_949_pilon	414010	421812	0.175137	0.03076	0.266114	0.084811	0.115133	0.128533	0.229093	0	STRG.71198.1	scaffold10x_949_pilon	510556	529287	THD26601.1 Cytosolic 5' nucleotidase III [Fasciola hepatica]	0	0	2.23345	0.693869	1.54123	2.43963	0.259195	10.0137
STRG.45735.1	STRG.45736.4	NO	-0.468804	44053	STRG.45735.1	scaffold10x_1593_pilon	494627	496547	0.0100107	0	0.0165817	0.0389795	0.0234577	0.0189348	0.768208	0.126933	STRG.45736.4	scaffold10x_1593_pilon	540599	546145	THD25477.1 PAX6 [Fasciola hepatica]	2.5553	2.44991	2.42801	2.84027	0.120008	0.238613	0	0
STRG.57349.2	STRG.57346.6	NO	-0.46846	38265	STRG.57349.2	scaffold10x_229_pilon	790917	796989	2.21172	2.65659	1.09164	1.69318	0.0688243	0.0944995	0	0	STRG.57346.6	scaffold10x_229_pilon	737163	752653	THD21101.1 Fumarate hydratase class II [Fasciola hepatica]	0.319045	0.502452	0.499248	0.190163	0.590347	1.03901	0.476721	3.57697
STRG.34357.1	STRG.34352.1	NO	-0.468168	48042	STRG.34357.1	scaffold10x_1628_pilon	1783553	1784373	0	0	0	0	22.2258	27.3927	0	0	STRG.34352.1	scaffold10x_1628_pilon	1725187	1735512	THD23477.1 hypothetical protein D915_005760 [Fasciola hepatica]	122.519	121.227	55.7226	103.908	7.29932	14.3669	0.869354	0
STRG.4660.1	STRG.4657.6	NO	-0.467987	10708	STRG.4660.1	scaffold10x_7_pilon	1171922	1178615	0.622309	0.449263	0.349543	0.50633	0.0664927	0.109891	0	1.07137	STRG.4657.6	scaffold10x_7_pilon	1126044	1161215	THD20351.1 hypothetical protein D915_008929 [Fasciola hepatica]	0.245624	0.110816	0.133611	0.499727	0.43436	0.908367	0.304468	0.160701
STRG.23214.2	STRG.23203.1	NO	-0.467679	57074	STRG.23214.2	scaffold10x_1309_pilon	2860310	2889435	0	0.038661	0.0203997	0	0.680218	1.78548	0	0	STRG.23203.1	scaffold10x_1309_pilon	2777288	2803237	THD23321.1 Sulfide quinone oxidoreductase mitochondrial [Fasciola hepatica]	670.358	694.415	402.916	614.218	114.213	78.2577	90.9221	45.4655
STRG.52510.1	STRG.52515.1	NO	-0.46634	44639	STRG.52510.1	scaffold10x_548_pilon	1244940	1250360	0.100623	0.099842	0.087283	0.138506	0.236477	0.0488323	0.037579	0.142145	STRG.52515.1	scaffold10x_548_pilon	1294998	1311780	THD21615.1 Vacuole membrane protein 1 [Fasciola hepatica]	31.1779	35.5298	48.5913	40.0866	19.1212	29.059	36.8278	38.9193
STRG.29865.1	STRG.29861.3	NO	-0.466186	47216	STRG.29865.1	scaffold10x_19_pilon	1985411	1987484	0	0	0.0135797	0.0178265	0	0.901253	0.285153	0	STRG.29861.3	scaffold10x_19_pilon	1904419	1938196	TPP61468.1 Nucleolar protein 10 [Fasciola gigantica]	4.52897	2.92068	4.01289	3.76627	0.263159	0.388616	0.025477	0.45897
STRG.11716.1	STRG.11727.1	NO	-0.466098	168210	STRG.11716.1	scaffold10x_263_pilon	3482516	3483792	0	0	0.0126913	0	0.0361197	0.083235	0.0277	0.302489	STRG.11727.1	scaffold10x_263_pilon	3652001	3695836	THD26814.1 Synaptotagmin II [Fasciola hepatica]	14.5107	13.7436	53.1492	38.0839	14.2953	7.61845	2.29936	1.28165
STRG.9988.1	STRG.9991.7	NO	-0.465604	24750	STRG.9988.1	scaffold10x_53_pilon	1341036	1342698	0.0794863	0.172294	0.0485097	0.253136	0.0197687	0.0685387	0.049352	0	STRG.9991.7	scaffold10x_53_pilon	1367447	1377064	THD28022.1 hypothetical protein D915_001088 [Fasciola hepatica]	0.016912	0.0331675	0.0371943	0.034938	0.120312	0.248489	0.045086	0.203312
STRG.19068.6	STRG.19063.1	NO	-0.465445	54861	STRG.19068.6	scaffold10x_724_pilon	128759	134661	16.7443	28.3795	7.09057	21.5822	18.3131	1.47202	5.52916	0	STRG.19063.1	scaffold10x_724_pilon	64277	73899	AAK07486.1 gag-pol polyprotein [Clonorchis sinensis]	0.289739	0.176794	0.470836	0.331683	0.92617	1.66261	1.06902	0.196827
STRG.6947.3	STRG.6949.1	NO	-0.465434	5417	STRG.6947.3	scaffold10x_432_pilon	1338051	1340984	0	0	0	0	0.0801467	0.042913	0	0.000216	STRG.6949.1	scaffold10x_432_pilon	1346400	1382174	THD26293.1 Annexin [Fasciola hepatica]	35.4815	46.3823	26.3491	32.6535	4.48342	6.8267	1.9615	1.57676
STRG.34300.2	STRG.34301.1	NO	-0.465291	85370	STRG.34300.2	scaffold10x_1628_pilon	380208	381199	0	0.007031	0.12625	0.0082645	3.95178	0.101516	0.02347	0.11829	STRG.34301.1	scaffold10x_1628_pilon	466568	509912	THD25860.1 Protein fem-1 [Fasciola hepatica]	184.095	196.642	94.9217	166.738	23.4475	31.6697	122.57	13.1525
STRG.39144.1	STRG.39156.2	NO	-0.46518	81298	STRG.39144.1	scaffold10x_269_pilon	1800589	1801246	0	0	0	0	6.07401	1.77626	0	0	STRG.39156.2	scaffold10x_269_pilon	1882543	1901630	THD21922.1 hypothetical protein D915_007052 [Fasciola hepatica]	5.50418	5.78644	0.982446	4.32604	0.072375	0.499037	0.773437	0.726523
STRG.64962.2	STRG.64950.5	NO	-0.46485	146397	STRG.64962.2	scaffold10x_725_pilon	675686	676434	0.50041	0.405042	0.192744	0.432843	0.197788	0.0399897	0.079441	0	STRG.64950.5	scaffold10x_725_pilon	455353	529290	THD28851.1 Inosine-5'-monophosphate dehydrogenase [Fasciola hepatica]	0.271309	0.5733	0.255522	0.489661	0.446786	0.545466	0.32525	1.43661
STRG.28122.1	STRG.28126.1	NO	-0.464115	17575	STRG.28122.1	scaffold10x_720_pilon	192546	198639	0.733939	0.357211	0.179135	0.229191	0.403177	0.872495	0	0	STRG.28126.1	scaffold10x_720_pilon	216213	233703	TPP58606.1 Eukaryotic polypeptide chain release factor 3 [Fasciola gigantica]	244.68	252.401	327.585	250.268	181.778	171.49	243.325	226.707
STRG.5191.2	STRG.5193.2	NO	-0.463998	13532	STRG.5191.2	scaffold10x_436_pilon	4682203	4683293	0.012787	0.0126585	0.0472153	0.028657	0	0.392796	0.079314	0	STRG.5193.2	scaffold10x_436_pilon	4696824	4747715	GAA53123.1 innexin unc-9 [Clonorchis sinensis]	15.553	17.4324	8.27916	15.0193	0.719953	1.72329	3.0521	8.16293
STRG.30158.1	STRG.30154.1	NO	-0.463815	62293	STRG.30158.1	scaffold10x_286_pilon	519866	526720	0.0468033	0.375611	0.809819	0.524761	0.794784	0.467453	0.501781	0	STRG.30154.1	scaffold10x_286_pilon	452044	457574	THD20474.1 Mitotic spindle assembly checkpoint protein MAD2 [Fasciola hepatica]	4.61089	5.54991	15.1029	9.08309	12.7523	26.3844	19.0461	74.3595
STRG.38089.1	STRG.38071.1	NO	-0.46313	95138	STRG.38089.1	scaffold10x_973_pilon	946710	947265	0.180366	0.197201	0.180458	0.409118	1.28509	11.608	0	0.432308	STRG.38071.1	scaffold10x_973_pilon	806321	851573	THD25144.1 Et translation product [Fasciola hepatica]	29.4117	32.5371	36.5438	32.44	24.0759	11.029	43.2174	0
STRG.43357.1	STRG.43352.1	NO	-0.462795	39292	STRG.43357.1	scaffold10x_223_pilon	116942	120014	0.0342137	0.024887	0.062122	0.0352485	0.0317873	0.149906	0.052321	0.045322	STRG.43352.1	scaffold10x_223_pilon	25902	77651	THD28087.1 putative synoviolin [Fasciola hepatica]	55.38	51.7195	12.431	53.226	3.52409	2.64786	2e-06	0
STRG.10833.1	STRG.10825.1	NO	-0.462522	59414	STRG.10833.1	scaffold10x_157_pilon	2593354	2605510	0.151754	0.038094	0.0947867	0.0818845	0.04275	0.192121	0.045981	0	STRG.10825.1	scaffold10x_157_pilon	2470155	2533941	TPP62887.1 GYF domain containing protein [Fasciola gigantica]	1.75294	0	2.1692	1.83138	5.00324	5.77817	9.82379	19.74
STRG.20096.1	STRG.20097.4	NO	-0.46191	1263	STRG.20096.1	scaffold10x_238_pilon	416364	418596	0.306596	0	0.175618	0	0.516381	1.8757	0.300201	0.300371	STRG.20097.4	scaffold10x_238_pilon	419858	423062	TPP65224.1 hypothetical protein FGIG_04193 [Fasciola gigantica]	9.64014	7.57327	6.02709	5.54852	1.6826	1.46568	1.22499	1.14114
STRG.49917.1	STRG.49905.3	NO	-0.461848	91894	STRG.49917.1	scaffold10x_1660_pilon	457937	458647	0.290731	0.247166	0.515057	0.801627	0.170263	0.380702	0.101097	0	STRG.49905.3	scaffold10x_1660_pilon	338944	366044	THD19002.1 Dual specificity protein phosphatase 10 [Fasciola hepatica]	6.94814	7.75154	3.04156	7.68725	1.88662	2.33941	5.40823	49.4742
STRG.34053.3	STRG.34056.1	NO	-0.461227	10103	STRG.34053.3	scaffold10x_1453_pilon	691958	693957	0.135395	0.242232	0.0818993	0.171915	0.0119027	0.00199875	0	0.127025	STRG.34056.1	scaffold10x_1453_pilon	704059	739319	THD27534.1 Cholinesterase [Fasciola hepatica]	0.0389167	0.020056	0.0898627	0.038644	0.354208	0.0881202	0.009257	0.01441
STRG.1259.1	STRG.1260.5	NO	-0.460226	11343	STRG.1259.1	scaffold10x_13_pilon	2547533	2549114	0	0	0	0	0.0502963	0.138989	0.083569	0	STRG.1260.5	scaffold10x_13_pilon	2560456	2594076	THD25992.1 Annexin [Fasciola hepatica]	253.52	427.717	305.906	454.156	28.8261	71.5994	341.397	103.123
STRG.23596.2	STRG.23594.2	NO	-0.459841	13833	STRG.23596.2	scaffold10x_324_pilon	468895	469403	0.530878	0.980008	0.0690977	0.760185	0.428285	0.216556	0.049373	1.1696	STRG.23594.2	scaffold10x_324_pilon	423314	455063	THD24045.1 Mushroom body large-type Kenyon cell-specific protein 1 [Fasciola hepatica]	0	0.016498	0.421459	0.011737	0.0296367	0.100463	0.039887	0.074578
STRG.19833.1	STRG.19832.1	NO	-0.459456	547	STRG.19833.1	scaffold10x_281_pilon	2346621	2359593	0	0.264294	0.09133	0.116164	0.404247	1.19295	2.93343	0	STRG.19832.1	scaffold10x_281_pilon	2338852	2346075	THD22015.1 Guanylate cyclase [Fasciola hepatica]	3.6545	3.32676	9.63713	8.42732	1.92712	2.39652	0.180314	0
STRG.64360.1	STRG.64359.1	NO	-0.459394	3608	STRG.64360.1	scaffold10x_644_pilon	554970	556509	0	0	0.00918833	0	0.10202	0.0852423	0	0	STRG.64359.1	scaffold10x_644_pilon	496878	551363	THD27207.1 Transcription factor CP2 [Fasciola hepatica]	48.1696	44.1415	36.8028	39.305	12.7169	24.6033	94.9623	5.58443
STRG.47269.1	STRG.47259.1	NO	-0.458805	45742	STRG.47269.1	scaffold10x_391_pilon	567411	569997	0.822406	0.480432	0.362213	0.347825	0.520112	0.36905	0.088675	0	STRG.47259.1	scaffold10x_391_pilon	448366	521670	THD22518.1 hypothetical protein D915_006655 [Fasciola hepatica]	0.0491243	0.042726	0.0626377	0.033353	0.017403	0.208453	4.79978	0.078013
STRG.692.2	STRG.698.1	NO	-0.457099	24750	STRG.692.2	scaffold10x_520_pilon	2067190	2069628	1.41412	2.75982	5.07231	1.89546	9.17974	3.33738	27.1386	0	STRG.698.1	scaffold10x_520_pilon	2094377	2138976	THD26852.1 Calcium-binding mitochondrial carrier protein SCaMC-3 [Fasciola hepatica]	251.226	268.886	149.222	220.546	56.8759	95.5704	55.478	44.633
STRG.74506.1	STRG.74505.3	NO	-0.457093	12333	STRG.74506.1	scaffold10x_1680_pilon	185190	186508	0	0	0.0706753	0	0.214101	0.213337	0	0	STRG.74505.3	scaffold10x_1680_pilon	137532	172858	TPP57184.1 Translation initiation factor eIF-2B subunit beta [Fasciola gigantica]	18.1611	17.8569	6.7293	9.99692	2.07719	4.77296	2.84712	1.96654
STRG.609.1	STRG.613.2	NO	-0.457049	50891	STRG.609.1	scaffold10x_520_pilon	717276	718101	0	0	0	0	0.121827	0.131317	1.04261	0	STRG.613.2	scaffold10x_520_pilon	768991	787128	THD20979.1 Forkhead box protein J3 [Fasciola hepatica]	0.245456	0.153614	0.0860923	0.349797	0.0598157	0.0926685	0	0
STRG.26407.1	STRG.26400.2	NO	-0.456852	47144	STRG.26407.1	scaffold10x_538_pilon	2501860	2504258	0.016722	0.0151965	0.0161673	0.037599	0.0426163	0.66637	0.245911	0.02602	STRG.26400.2	scaffold10x_538_pilon	2420091	2454717	THD24851.1 hypothetical protein D915_004243 [Fasciola hepatica]	2.22266	2.07118	4.77327	2.12965	1.91064	1.53941	1.18054	3.13411
STRG.60494.1	STRG.60496.2	NO	-0.456663	17821	STRG.60494.1	scaffold10x_2462_pilon	359424	360697	0.00550333	0	0.038793	0.0323185	0.268656	0.164782	0.063544	0	STRG.60496.2	scaffold10x_2462_pilon	378517	427564	RJW65420.1 NADH dehydrogenase [ubiquinone] flavoprotein 1 [Clonorchis sinensis]	3.64133	2.68542	2.58683	1.3559	0.617141	0.992932	2.79984	0.069622
STRG.51756.3	STRG.51757.1	NO	-0.456107	16277	STRG.51756.3	scaffold10x_1181_pilon	685533	694826	0.0317593	0.0304725	0.0422523	0.081197	0.125288	0.0300457	0.009893	0	STRG.51757.1	scaffold10x_1181_pilon	711102	742841	TPP67528.1 hypothetical protein FGIG_11745 [Fasciola gigantica]	0.665363	0.602514	0.99459	0.552829	3.32011	22.7868	9.22271	18.2876
STRG.20595.1	STRG.20600.1	NO	-0.454823	56726	STRG.20595.1	scaffold10x_451_pilon	1727415	1731442	0.032286	0.0622515	0.0314943	0.120796	0.0171517	0.0430525	0.041013	0	STRG.20600.1	scaffold10x_451_pilon	1788167	1849042	THD20450.1 FERM domain-containing protein 3 [Fasciola hepatica]	287.483	289.922	232.119	245.928	120.618	95.1402	134.57	2598.54
STRG.34976.1	STRG.34965.1	NO	-0.4536	92242	STRG.34976.1	scaffold10x_349_pilon	2024130	2027611	0.003449	0.026277	0.00301633	0.0051675	0.032426	0.127065	0.023532	0.068661	STRG.34965.1	scaffold10x_349_pilon	1902745	1931889	TPP66729.1 Sugar nucleotide epimerase [Fasciola gigantica]	17.4813	17.6255	7.20778	15.7968	2.35143	4.93019	2.98268	5.69106
STRG.28713.2	STRG.28712.1	NO	-0.452655	9920	STRG.28713.2	scaffold10x_158_pilon	1856306	1859379	0.695448	0.452709	0.172672	0.084814	0.239022	0.402305	0.013779	0.238124	STRG.28712.1	scaffold10x_158_pilon	1812949	1846387	THD25738.1 COP9 signalosome complex subunit 4 [Fasciola hepatica]	31.6318	33.088	73.9949	34.221	48.02	76.8051	81.556	92.6263
STRG.46927.1	STRG.46948.1	NO	-0.452358	329073	STRG.46927.1	scaffold10x_2064_pilon	838222	838602	0.190594	0.151466	0.129618	0.193263	0.242272	0.394112	0.357433	0.197437	STRG.46948.1	scaffold10x_2064_pilon	1167674	1256532	THD28516.1 Calpain-B [Fasciola hepatica]	8.41752	26.5923	20.717	36.5012	4.64194	6.19761	10.3449	1.22684
STRG.62205.2	STRG.62218.2	NO	-0.452324	124535	STRG.62205.2	scaffold10x_477_pilon	288160	294725	0.230403	0.073712	0.0187443	0.074161	0.0225277	0.0199255	0.098345	0	STRG.62218.2	scaffold10x_477_pilon	419259	439970	THD26370.1 28S ribosomal protein S17 mitochondrial [Fasciola hepatica]	1.07754	1.11637	4.24567	0.707877	3.98792	2.37659	3.49503	1.91715
STRG.49849.1	STRG.49851.2	NO	-0.452297	19027	STRG.49849.1	scaffold10x_678_pilon	1053359	1053924	23.2545	16.9532	22.3829	25.9698	12.5618	32.703	59.6591	2.17374	STRG.49851.2	scaffold10x_678_pilon	1072950	1095603	THD21003.1 Pre-mRNA-processing factor A [Fasciola hepatica]	9.73903	6.99657	13.5013	20.0827	1.30146	6.9784	1.87419	19.3805
STRG.73063.1	STRG.73070.1	NO	-0.452249	118351	STRG.73063.1	scaffold10x_1374_pilon	282815	300345	0.049101	0.025647	0.0697793	0.051643	0.0252347	0.0630465	0.304599	0	STRG.73070.1	scaffold10x_1374_pilon	418695	438825	THD28337.1 Mitochondrial thiamine pyrophosphate carrier [Fasciola hepatica]	3.51718	4.41015	5.42891	3.04731	1.80545	2.03129	1.09638	2.62284
STRG.34201.7	STRG.34202.1	NO	-0.451934	1464	STRG.34201.7	scaffold10x_37_pilon	1106423	1109315	0	0	0.0424327	0.0186895	0.15734	0.108874	0.031493	0.058398	STRG.34202.1	scaffold10x_37_pilon	1110778	1166680	THD27276.1 hypothetical protein D915_001941 [Fasciola hepatica]	14.7802	13.4205	20.0368	23.0314	7.24356	13.4882	18.2542	0
STRG.52165.1	STRG.52169.1	NO	-0.451767	37464	STRG.52165.1	scaffold10x_606_pilon	144324	167966	0.0209043	0.057419	0.829563	0.552025	0.50377	0.522861	0.651216	0	STRG.52169.1	scaffold10x_606_pilon	205429	210381	KAA3680386.1 uncharacterized protein DEA37_0014864 [Paragonimus westermani]	0.145521	0.122018	0.026792	0.113864	0.042262	0.0169662	0	0.003491
STRG.39444.1	STRG.39442.1	NO	-0.451327	7907	STRG.39444.1	scaffold10x_1115_pilon	731700	732507	0.229061	0.292357	0.119655	0.207403	0.348856	0.0667438	0	0	STRG.39442.1	scaffold10x_1115_pilon	719136	723794	THD22705.1 hypothetical protein D915_006745 [Fasciola hepatica]	20.1505	20.9361	13.7365	19.8916	11.5559	19.646	278.943	0
STRG.67161.1	STRG.67159.4	NO	-0.450803	11895	STRG.67161.1	scaffold10x_1708_pilon	537757	551455	0.00218433	0	0.0848327	0.0165765	0.0882453	1.16253	0.402916	0	STRG.67159.4	scaffold10x_1708_pilon	467590	525863	TPP62349.1 CBPC5 [Fasciola gigantica]	0.40357	0.453383	0.217554	0.177136	0.00981	0.0172295	0.001671	0
STRG.66187.2	STRG.66192.2	NO	-0.450509	39562	STRG.66187.2	scaffold10x_1299_pilon	246238	246814	0	0.0554025	0	0.113085	0	4.74203	0.818469	1.06275	STRG.66192.2	scaffold10x_1299_pilon	286375	406976	THD24474.1 Nephrin [Fasciola hepatica]	4.51507	4.08319	5.27063	4.62043	1.18344	1.29552	0.510344	0.03269
STRG.50809.1	STRG.50800.1	NO	-0.450192	110450	STRG.50809.1	scaffold10x_392_pilon	540033	541171	0.0568047	0.0557325	0.141233	0.094369	0.0333967	0.054466	0	0	STRG.50800.1	scaffold10x_392_pilon	404308	429584	THD20431.1 Phosphatase 1B [Fasciola hepatica]	12.4619	13.7346	16.5406	14.419	7.26276	7.30814	19.0849	106.096
STRG.71862.1	STRG.71864.1	NO	-0.448158	29564	STRG.71862.1	scaffold10x_852_pilon	198821	199512	0.019215	0.0155545	0.0695533	0.0010665	0.488427	0.174828	0.10492	0	STRG.71864.1	scaffold10x_852_pilon	229075	237109	THD19303.1 hypothetical protein D915_009944 [Fasciola hepatica]	3.11469	2.48303	1.74796	2.40411	0.521521	0.695834	0.41543	0
STRG.48733.1	STRG.48734.5	NO	-0.448141	7452	STRG.48733.1	scaffold10x_1404_pilon	527439	528045	0.469158	0.171143	1.08615	1.17769	1.23858	1.32467	0.278569	0	STRG.48734.5	scaffold10x_1404_pilon	535496	545707	THD20832.1 Arginine serine rich splicing factor [Fasciola hepatica]	20.8657	18.8475	6.65736	15.7427	0.598606	2.078	25.2251	1.83349
STRG.74839.1	STRG.74840.8	NO	-0.447487	10884	STRG.74839.1	scaffold10x_185_pilon	2851	7404	0.276031	0.4559	0.291476	0.129657	7.49382	3.94299	0.099888	0.157622	STRG.74840.8	scaffold10x_185_pilon	18287	50161	THD26126.1 hypothetical protein D915_003049 [Fasciola hepatica]	46.8695	34.605	37.244	25.1135	5.56015	3.27007	5.30556	0.113806
STRG.9916.1	STRG.9904.3	NO	-0.44706	100833	STRG.9916.1	scaffold10x_53_pilon	225452	234511	0.040506	0.015173	0	0	0.215533	0.0542608	0.133952	1.28255	STRG.9904.3	scaffold10x_53_pilon	94823	124620	TPP66423.1 Reticulon protein [Fasciola gigantica]	13.3834	10.2988	37.1078	13.3953	13.9567	19.6498	11.6757	6.40781
STRG.54095.1	STRG.54093.3	NO	-0.447054	16834	STRG.54095.1	scaffold10x_1326_pilon	552536	554941	0	0	0	0	0.75458	0.329533	0	0.119307	STRG.54093.3	scaffold10x_1326_pilon	526932	535703	THD23422.1 Calcyphosine [Fasciola hepatica]	7.45693	5.3385	3.59604	3.76716	0.97719	1.85127	0.494968	0.028178
STRG.65871.1	STRG.65878.2	NO	-0.446788	168420	STRG.65871.1	scaffold10x_2111_pilon	566109	567713	0.670472	3.5676	3.86517	7.66443	0.171427	0.335385	0.061098	0	STRG.65878.2	scaffold10x_2111_pilon	736132	774022	THD26250.1 26S proteasome non-ATPase regulatory subunit [Fasciola hepatica]	35.1586	23.445	32.8943	18.8466	34.0903	52.106	18.864	111.252
STRG.27177.1	STRG.27179.3	NO	-0.446756	45702	STRG.27177.1	scaffold10x_1137_pilon	337131	337666	0	0.068628	0.040818	0	0.12364	0.187236	0	0	STRG.27179.3	scaffold10x_1137_pilon	383367	476141	THD23985.1 hypothetical protein D915_004991 [Fasciola hepatica]	5.42448	4.40177	1.17995	3.71358	0.0993103	0.396811	1.89035	0.024685
STRG.43216.1	STRG.43212.3	NO	-0.44453	42264	STRG.43216.1	scaffold10x_92_pilon	1059282	1062488	0	0	0	0	0.311677	0.632938	0	0	STRG.43212.3	scaffold10x_92_pilon	974840	1017019	TPP54903.1 putative peptide chain release factor C12orf65 mitochondrial [Fasciola gigantica]	1.78445	5.80976	6.94179	5.26687	0.574349	0.288881	0.060587	0.226123
STRG.48627.1	STRG.48624.2	NO	-0.444127	43583	STRG.48627.1	scaffold10x_118_pilon	1385468	1394082	0.106759	0.0346185	0.0560293	0.105288	0	0.0245455	0.038164	0.416794	STRG.48624.2	scaffold10x_118_pilon	1253940	1341886	TPP59887.1 Cytosolic purine 5' nucleotidase [Fasciola gigantica]	44.7534	48.2667	24.3175	37.4405	9.21614	28.5677	15.8937	0.801917
STRG.10030.1	STRG.10031.7	NO	-0.443693	6796	STRG.10030.1	scaffold10x_53_pilon	1640747	1641185	0	0	0	0	0.486103	0.677539	0.116677	0.134844	STRG.10031.7	scaffold10x_53_pilon	1647980	1723126	TPP56010.1 hypothetical protein FGIG_06268 [Fasciola gigantica]	0.286253	0.347064	0.0477513	0.154995	0.0582567	0.077522	0.12352	0
STRG.55249.1	STRG.55242.1	NO	-0.443482	74850	STRG.55249.1	scaffold10x_1761_pilon	1142130	1142701	0	0	0	0	0.104547	0.233007	0.767458	0	STRG.55242.1	scaffold10x_1761_pilon	968589	1067281	THD25161.1 hypothetical protein D915_004097 [Fasciola hepatica]	39.0225	35.0359	40.2663	35.7317	14.8865	17.1688	12.4577	2.33143
STRG.28193.1	STRG.28182.1	NO	-0.443472	127613	STRG.28193.1	scaffold10x_720_pilon	1123430	1125153	0.189722	0.089679	0.0919777	0.0335015	0.317207	0.426017	0.062317	0.259977	STRG.28182.1	scaffold10x_720_pilon	970749	995818	THD27476.1 hypothetical protein D915_001704 [Fasciola hepatica]	0.146809	0.31513	0.490596	0.585264	0.196888	0.204101	0.031479	0
STRG.42287.1	STRG.42301.3	NO	-0.442829	128187	STRG.42287.1	scaffold10x_125_pilon	1511770	1520855	0.00425433	0	0	0	0.004506	0.139212	0	0	STRG.42301.3	scaffold10x_125_pilon	1649041	1676034	THD19878.1 Carnosine N-methyltransferase [Fasciola hepatica]	1.05148	1.89157	1.0448	1.66373	0.0525427	0.261937	1.15086	0.450497
STRG.2570.2	STRG.2572.3	NO	-0.442747	5619	STRG.2570.2	scaffold10x_908_pilon	793642	795083	0.011014	0	0.0457807	0.008916	0.160126	0.157889	0.012232	0	STRG.2572.3	scaffold10x_908_pilon	800701	865470	THD24613.1 Orexin receptor type [Fasciola hepatica]	0.249108	0.519201	0.0915807	0.24538	0.136326	0.175111	0.05233	0.444877
STRG.8021.1	STRG.8023.1	NO	-0.442487	79986	STRG.8021.1	scaffold10x_80_pilon	4133498	4135674	0.0645887	0.0973675	0	0.152171	0.0708683	0.40828	0.125487	0.378653	STRG.8023.1	scaffold10x_80_pilon	4215659	4266547	THD26970.1 Protocadherin-11 X-linked [Fasciola hepatica]	0.356743	1.69475	3.01243	3.61621	1.84943	0.982668	0.353653	0
STRG.23561.1	STRG.23544.3	NO	-0.442409	225185	STRG.23561.1	scaffold10x_97_pilon	2678018	2678399	0.0714163	0.022759	0.136887	0.0980255	0.33977	1.05127	0	0	STRG.23544.3	scaffold10x_97_pilon	2382466	2452834	THD24568.1 Twinkle protein mitochondrial [Fasciola hepatica]	3.75639	3.32533	8.01888	3.37164	1.36652	2.54447	5.02153	8.5516
STRG.18084.3	STRG.18089.1	NO	-0.4421	21641	STRG.18084.3	scaffold10x_280_pilon	1519104	1526057	0.922027	0.736672	0.706696	1.20331	0.0326353	0.0272025	0.034663	0	STRG.18089.1	scaffold10x_280_pilon	1547697	1578200	THD23455.1 GTP cyclohydrolase I [Fasciola hepatica]	0.0331647	0.025524	0.0502343	0.157392	0.00332533	0.0514855	10.6238	62.29
STRG.39178.1	STRG.39179.2	NO	-0.441488	698	STRG.39178.1	scaffold10x_186_pilon	405798	407010	0.0115057	0.020653	0.019615	0	0.0684527	0.124488	1.04545	0.148616	STRG.39179.2	scaffold10x_186_pilon	407707	426296	THD24087.1 Sodium-bile acid cotransporter [Fasciola hepatica]	2.20424	1.74882	0.531435	0.662457	0.265137	0.167478	0	0.115238
STRG.58939.1	STRG.58941.3	NO	-0.440553	6527	STRG.58939.1	scaffold10x_362_pilon	188436	189047	0.061135	0	0.155653	0.196523	0.186751	0.733841	0.123191	0	STRG.58941.3	scaffold10x_362_pilon	195573	218688	THD23809.1 putative drug transporter [Fasciola hepatica]	16.4173	19.2376	13.0695	19.6894	3.79934	6.63381	10.8071	9.37227
STRG.25035.1	STRG.25039.6	NO	-0.440393	12895	STRG.25035.1	scaffold10x_1_pilon	1252290	1253945	0.0287	0.0295775	0.253373	0.046282	0.298896	0.225471	0.072594	0.02384	STRG.25039.6	scaffold10x_1_pilon	1266839	1329458	THD24475.1 Activated CDC42 kinase 1 [Fasciola hepatica]	0.490708	0.231566	0.213002	0.22869	0.0213207	0.149817	0	0.167842
STRG.74958.1	STRG.74957.1	NO	-0.439601	1509	STRG.74958.1	scaffold10x_1073_pilon	214971	217554	2.55989	2.24716	0.716926	2.01547	0.254883	0.382481	0	0.21389	STRG.74957.1	scaffold10x_1073_pilon	181085	213463	TPP59466.1 Mitochondrial import receptor subunit TOM20 B [Fasciola gigantica]	22.0035	20.2295	44.5212	30.4998	23.0048	47.1079	40.3906	20.1355
STRG.66557.1	STRG.66552.3	NO	-0.439178	30567	STRG.66557.1	scaffold10x_380_pilon	390290	392002	0.0394303	0.0447855	0.0171947	0.0094705	0.0127257	0.124449	0.153465	0	STRG.66552.3	scaffold10x_380_pilon	308574	359724	THD23604.1 Three prime repair exonuclease [Fasciola hepatica]	3.09376	3.30179	3.1261	4.28573	1.34492	1.87937	1.51726	1.98067
STRG.53400.6	STRG.53395.2	NO	-0.439106	30929	STRG.53400.6	scaffold10x_2199_pilon	94226	112200	0.00985933	0.016254	0.012856	0.001859	0.0491937	0.234753	0.438564	0	STRG.53395.2	scaffold10x_2199_pilon	44400	63298	THD27602.1 E3 ubiquitin-protein ligase TRIM33 [Fasciola hepatica]	9.48696	10.1708	4.14879	9.06092	0.611697	1.45376	2.70612	2.3238
STRG.74839.1	STRG.74840.13	NO	-0.437768	16746	STRG.74839.1	scaffold10x_185_pilon	2851	7404	0.276031	0.4559	0.291476	0.129657	7.49382	3.94299	0.099888	0.157622	STRG.74840.13	scaffold10x_185_pilon	24149	53596	THD26126.1 hypothetical protein D915_003049 [Fasciola hepatica]	849.153	762.693	650.712	590.171	186.08	167.781	250.997	5.25395
STRG.25183.4	STRG.25177.4	NO	-0.436244	66982	STRG.25183.4	scaffold10x_631_pilon	242597	245888	0.125353	0.051707	0.18311	0.278993	0.0454467	0.116457	0.065059	0.560182	STRG.25177.4	scaffold10x_631_pilon	160824	175616	THD22753.1 hypothetical protein D915_006262 [Fasciola hepatica]	0.338919	0.359415	0.159156	0.644581	2.45104	2.44439	6.3722	0.158062
STRG.47053.4	STRG.47058.4	NO	-0.436235	46983	STRG.47053.4	scaffold10x_1791_pilon	264483	265516	0.0635537	0.103095	0.0972707	0.133371	2.08473	1.64148	0.049414	0	STRG.47058.4	scaffold10x_1791_pilon	312498	354327	THD29117.1 hypothetical protein D915_000026 [Fasciola hepatica]	20.2503	17.7257	26.1595	22.0503	12.8224	23.8577	19.6729	22.0446
STRG.21645.1	STRG.21641.1	NO	-0.435937	23200	STRG.21645.1	scaffold10x_318_pilon	539438	556906	0	0	0	0	0.0814137	0.156975	0	0	STRG.21641.1	scaffold10x_318_pilon	509198	516239	THD28192.1 hypothetical protein D915_001038 [Fasciola hepatica]	7.28751	6.48224	1.95763	3.65526	0.429889	0.196609	0.10537	0
STRG.45539.1	STRG.45540.3	NO	-0.43566	2684	STRG.45539.1	scaffold10x_277_pilon	820105	822870	0.068307	0.024484	0.0501367	0.0623415	0.03613	0.0535485	0.068911	0.030159	STRG.45540.3	scaffold10x_277_pilon	825553	836736	THD21443.1 Rho GTP binding protein RhoG [Fasciola hepatica]	0.126804	0.202055	0.42031	0.124833	0.245245	0.539153	0.211907	0.777917
STRG.60407.1	STRG.60405.1	NO	-0.435481	10708	STRG.60407.1	scaffold10x_845_pilon	40432	58178	1.02431	1.36468	0.793985	0.924977	1.25458	2.09183	0.314567	0	STRG.60405.1	scaffold10x_845_pilon	12557	29725	THD18213.1 Palmitoyltransferase [Fasciola hepatica]	0.289597	0.209307	0.445127	0.268948	0.334103	0.356793	0.234457	0.639925
STRG.29440.4	STRG.29444.1	NO	-0.435347	35832	STRG.29440.4	scaffold10x_1549_pilon	48745	50544	0	0	0.0109103	0	0.14181	0.0611715	0.120154	0	STRG.29444.1	scaffold10x_1549_pilon	86375	105782	THD25894.1 Tetraspanin [Fasciola hepatica]	133.753	160.363	303.952	308.844	83.8752	158.058	35.1569	0.293448
STRG.63810.1	STRG.63807.2	NO	-0.435027	27362	STRG.63810.1	scaffold10x_126_pilon	211320	211748	2.28311	1.62887	3.63299	4.0444	22.7234	3.51682	0.276288	0.338768	STRG.63807.2	scaffold10x_126_pilon	117175	183959	THD20075.1 Pre-mRNA-splicing factor ATP-dependent RNA helicase PRP16 [Fasciola hepatica]	1.66309	1.26338	0.612464	0.845385	0.617092	1.15108	7.28038	5.2578
STRG.57976.1	STRG.57977.3	NO	-0.434903	32039	STRG.57976.1	scaffold10x_184_pilon	606857	625056	0.0415437	0.0139835	0.0501853	0.019056	0.009794	0.074634	0.16701	0	STRG.57977.3	scaffold10x_184_pilon	657094	706344	TPP60004.1 Protein phosphatase type 2C alpha 2 [Fasciola gigantica]	8.91262	11.4721	1.98373	10.5465	0.127729	0.128782	0.060234	2.39385
STRG.54860.2	STRG.54835.2	NO	-0.434652	179403	STRG.54860.2	scaffold10x_532_pilon	257296	259937	0.079566	0.146155	0.0654427	0.117043	0.00180633	0.0365072	0.082055	0	STRG.54835.2	scaffold10x_532_pilon	11488	77894	THD20705.1 hypothetical protein D915_008460, partial [Fasciola hepatica]	0.154115	0	0	0.0377205	1.27857	2.83076	0.020017	0
STRG.18608.1	STRG.18610.4	NO	-0.4346	22107	STRG.18608.1	scaffold10x_464_pilon	2700334	2711854	0.220967	0.244723	0.253996	0.0904835	0.142583	0.0581965	0.177079	0.272085	STRG.18610.4	scaffold10x_464_pilon	2733960	2800472	TPP61637.1 Adenosine 3'-phospho 5'-phosphosulfate transporter [Fasciola gigantica]	0.662525	0.481986	0.886909	0.201437	1.84446	4.28409	0.081108	1.91066
STRG.43115.5	STRG.43127.3	NO	-0.434333	74994	STRG.43115.5	scaffold10x_1335_pilon	1155378	1157430	0	0	0	0.015356	0.004416	0.114301	0.286185	0.039876	STRG.43127.3	scaffold10x_1335_pilon	1232423	1296509	THD27085.1 Polo kinase 1 [Fasciola hepatica]	1.13735	0.654342	0.199592	0.37771	0.179196	0.12245	0.085663	0.041308
STRG.39178.1	STRG.39179.1	NO	-0.434136	698	STRG.39178.1	scaffold10x_186_pilon	405798	407010	0.0115057	0.020653	0.019615	0	0.0684527	0.124488	1.04545	0.148616	STRG.39179.1	scaffold10x_186_pilon	407707	424819	THD24087.1 Sodium-bile acid cotransporter [Fasciola hepatica]	13.2656	14.3788	21.7415	26.0164	6.25273	4.68024	4.49359	0.278669
STRG.58495.1	STRG.58482.1	NO	-0.433985	117398	STRG.58495.1	scaffold10x_944_pilon	555500	556102	0	0	0.189297	0	0.208187	0.212051	1.0338	0	STRG.58482.1	scaffold10x_944_pilon	377198	438103	THD23517.1 Sodium-dependent glucose transporter 1 [Fasciola hepatica]	2.20872	2.39263	2.83713	3.43615	0.699973	1.61477	1.66856	3.83919
STRG.47616.6	STRG.47606.1	NO	-0.433703	19033	STRG.47616.6	scaffold10x_2009_pilon	923066	936690	0.226867	0.247842	0.0239653	0.34251	0	0.049971	0.052466	0	STRG.47606.1	scaffold10x_2009_pilon	760329	904034	THD28983.1 Multiple epidermal growth factor domains protein 6 [Fasciola hepatica]	0	0.015357	0.0145177	0	10.3419	13.6623	1.45647	0
STRG.2998.1	STRG.3000.6	NO	-0.433055	14910	STRG.2998.1	scaffold10x_493_pilon	1973349	1974566	0.073008	0.048541	0.111866	0.140913	0.0705833	0.0288835	0	0	STRG.3000.6	scaffold10x_493_pilon	1989475	2021721	THD25830.1 hypothetical protein D915_003083 [Fasciola hepatica]	0.731609	0.127116	0.0192407	0.089344	0.403641	0.525591	1.14176	0
STRG.25183.3	STRG.25177.1	NO	-0.43303	66982	STRG.25183.3	scaffold10x_631_pilon	242597	245888	0.00236567	0.0491765	0.0701163	0.158121	0.052343	0.0483895	0	0.719504	STRG.25177.1	scaffold10x_631_pilon	159689	175616	THD22753.1 hypothetical protein D915_006262 [Fasciola hepatica]	9.46697	10.6259	3.72501	11.7306	1.27808	3.20294	4.79231	0.111653
STRG.8075.2	STRG.8087.1	NO	-0.432199	252715	STRG.8075.2	scaffold10x_617_pilon	842418	870618	0	0	0	0	0.386675	0.919987	0.464409	0	STRG.8087.1	scaffold10x_617_pilon	1123332	1140713	THD28738.1 Erythrocyte band 7 integral membrane protein [Fasciola hepatica]	7.83405	9.69561	20.0954	18.6906	4.05453	4.52407	5.00127	0
STRG.27546.1	STRG.27555.1	NO	-0.432177	78121	STRG.27546.1	scaffold10x_544_pilon	1478790	1486675	0	0	0	0	0.188484	0.184152	0	0	STRG.27555.1	scaffold10x_544_pilon	1564795	1590095	THD25828.1 Tho complex subunit 7 [Fasciola hepatica]	1.64869	2.12283	0.423992	1.06495	0.342079	0.4197	0.814965	0.133445
STRG.60494.1	STRG.60488.1	NO	-0.431927	82922	STRG.60494.1	scaffold10x_2462_pilon	359424	360697	0.00550333	0	0.038793	0.0323185	0.268656	0.164782	0.063544	0	STRG.60488.1	scaffold10x_2462_pilon	208766	276503	THD27203.1 Solute carrier family 35 member F4 [Fasciola hepatica]	4.05809	4.84662	7.48136	8.84595	0.685897	0.490782	0	0
STRG.6947.1	STRG.6949.1	NO	-0.431593	5417	STRG.6947.1	scaffold10x_432_pilon	1338051	1340984	0.0298717	0.013876	0.0461747	0	0	0.0731615	0.019161	0.427581	STRG.6949.1	scaffold10x_432_pilon	1346400	1382174	THD26293.1 Annexin [Fasciola hepatica]	35.4815	46.3823	26.3491	32.6535	4.48342	6.8267	1.9615	1.57676
STRG.22378.1	STRG.22369.1	NO	-0.430974	170639	STRG.22378.1	scaffold10x_239_pilon	2360316	2360924	0	0	0	0.082942	0.192445	0.229046	0.566601	0	STRG.22369.1	scaffold10x_239_pilon	2087907	2189678	TPP57526.1 hypothetical protein FGIG_07411 [Fasciola gigantica]	11.7597	10.7621	8.23602	10.9653	3.67696	4.67276	8.72246	13.5158
STRG.50059.4	STRG.50061.1	NO	-0.429842	9474	STRG.50059.4	scaffold10x_247_pilon	1077294	1088825	0.0870497	0.0794315	0.0108273	0	0.116609	0.332776	0.035437	0	STRG.50061.1	scaffold10x_247_pilon	1098298	1107237	THD22380.1 Annexin [Fasciola hepatica]	780.715	815.163	801.052	1044.16	151.183	154.929	1590.62	22.019
STRG.72697.1	STRG.72691.1	NO	-0.428429	41493	STRG.72697.1	scaffold10x_805_pilon	212671	213868	0.321811	0.785866	1.86396	1.38568	0.76892	5.80588	1.81219	0	STRG.72691.1	scaffold10x_805_pilon	147378	171179	THD22526.1 Programmed cell death protein 6 [Fasciola hepatica]	1075.67	1161.43	624.992	1077.08	82.1292	108.532	652.48	353.204
STRG.27868.1	STRG.27866.1	NO	-0.428003	3714	STRG.27868.1	scaffold10x_894_pilon	1228743	1237894	0.0358917	0.0252915	0.107158	0.151084	0.664968	0.618961	0	0.207872	STRG.27866.1	scaffold10x_894_pilon	1209532	1225030	RJW70389.1 Retrovirus-related Pol polyprotein from transposon 17.6 [Clonorchis sinensis]	2.45811	2.77254	2.29548	2.91361	1.18112	1.29261	1.16769	0.217356
STRG.34023.1	STRG.34036.2	NO	-0.427868	108786	STRG.34023.1	scaffold10x_1453_pilon	293354	293832	0	0.073877	0	0	0	0.338281	0	0	STRG.34036.2	scaffold10x_1453_pilon	402617	457161	THD28248.1 LAG1 longevity assurance 1 [Fasciola hepatica]	16.1788	14.4665	30.0562	23.0493	3.7167	5.81874	16.9442	9.3577
STRG.21932.1	STRG.21954.1	NO	-0.427177	144868	STRG.21932.1	scaffold10x_93_pilon	1437500	1440132	0.403118	0.258775	0.222595	0.269504	0.12929	0.493085	0.059076	0.396264	STRG.21954.1	scaffold10x_93_pilon	1584999	1641966	THD25421.1 Protein HID1 [Fasciola hepatica]	21.8148	21.5752	27.705	20.0005	17.1275	26.7204	58.4787	29.5875
STRG.78438.1	STRG.78436.9	NO	-0.42693	998	STRG.78438.1	scaffold10x_1256_pilon	44607	45759	0.446881	0.370504	1.24168	0.365304	1.84741	2.89562	0.301386	0	STRG.78436.9	scaffold10x_1256_pilon	35089	43610	THD19723.1 hypothetical protein D915_009450 [Fasciola hepatica]	1.01945	0.917269	0.312889	0.639319	0.684093	0.830035	0.949319	2.78599
STRG.66187.1	STRG.66192.2	NO	-0.426878	39562	STRG.66187.1	scaffold10x_1299_pilon	246238	246814	0	0	0	0	0	7.28542	1.29745	1.13129	STRG.66192.2	scaffold10x_1299_pilon	286375	406976	THD24474.1 Nephrin [Fasciola hepatica]	4.51507	4.08319	5.27063	4.62043	1.18344	1.29552	0.510344	0.03269
STRG.16385.1	STRG.16401.1	NO	-0.426629	206501	STRG.16385.1	scaffold10x_1014_pilon	2323969	2325162	0	0	0.0133343	0	0.000275333	0.499281	0.33118	0	STRG.16401.1	scaffold10x_1014_pilon	2531662	2566124	TPP65820.1 hypothetical protein FGIG_07383 [Fasciola gigantica]	0.365862	0.398409	0.530423	0.557583	0.136328	0.171747	0.031122	0
STRG.25173.5	STRG.25177.4	NO	-0.426373	42276	STRG.25173.5	scaffold10x_631_pilon	115089	118549	0.0495213	0.0562635	0.0582273	0.086997	0.00442367	0.0379175	0.015751	0	STRG.25177.4	scaffold10x_631_pilon	160824	175616	THD22753.1 hypothetical protein D915_006262 [Fasciola hepatica]	0.338919	0.359415	0.159156	0.644581	2.45104	2.44439	6.3722	0.158062
STRG.16954.1	STRG.16952.3	NO	-0.426324	49938	STRG.16954.1	scaffold10x_563_pilon	2931270	2932584	0.523825	0.246524	0.727102	0.714264	0.0292677	0.179234	0	0	STRG.16952.3	scaffold10x_563_pilon	2855236	2881333	THD20789.1 Synaptosomal-associated protein [Fasciola hepatica]	0	0	0	0	3.02186	3.97371	0.567054	0.006544
STRG.10670.1	STRG.10673.8	NO	-0.426169	30810	STRG.10670.1	scaffold10x_297_pilon	3795422	3795934	0	0	0	0	0.246747	2.57316	0	0.35011	STRG.10673.8	scaffold10x_297_pilon	3826743	3920823	THD24190.1 hypothetical protein D915_004865 [Fasciola hepatica]	1.79803	1.58216	1.79696	1.45389	0.078156	0.205753	0.114295	0
STRG.9433.1	STRG.9426.1	NO	-0.426042	123632	STRG.9433.1	scaffold10x_589_pilon	909464	910063	0.0133123	0.080319	0.0438013	0.131892	0.250959	1.84505	0.324428	0	STRG.9426.1	scaffold10x_589_pilon	779713	785833	THD26311.1 Solute carrier family 35 member F2 [Fasciola hepatica]	9.68189	10.4246	9.63692	10.2507	5.24903	1.75682	0.436921	0.079089
STRG.4951.1	STRG.4946.2	NO	-0.425696	52268	STRG.4951.1	scaffold10x_436_pilon	1424534	1426252	0.135184	0.12055	0.0983367	0.0818545	0.00718433	0.0663067	0.033675	0.052039	STRG.4946.2	scaffold10x_436_pilon	1261525	1372267	TPP65302.1 hypothetical protein FGIG_05450 [Fasciola gigantica]	1.25857	2.60206	0.0299357	0.533246	1.92962	2.20713	17.018	3.36888
STRG.27826.1	STRG.27822.1	NO	-0.424896	16923	STRG.27826.1	scaffold10x_894_pilon	633564	637903	0.0165197	0.0190555	0.0572377	0.0243025	0.0191337	0.100445	0.07177	0.078906	STRG.27822.1	scaffold10x_894_pilon	568477	616642	THD27190.1 putative nachr subunit [Fasciola hepatica]	1.11892	1.33545	2.26049	3.25612	0.512628	0.615941	0.273024	0.145961
STRG.74066.1	STRG.74067.3	NO	-0.424661	9099	STRG.74066.1	scaffold10x_2255_pilon	325071	325747	1.29981	0.571384	0.084171	0.164638	0.121111	0.530945	0	0	STRG.74067.3	scaffold10x_2255_pilon	334845	357485	THD27381.1 Integrator complex subunit 9 [Fasciola hepatica]	0.796703	0	1.83703	2.22793	0.485199	1.63963	4.80454	1.0582
STRG.58107.5	STRG.58116.3	NO	-0.424568	117010	STRG.58107.5	scaffold10x_1859_pilon	320769	330974	0.00795067	0	0.00289867	0.0126075	0.152527	0.120978	0	0.069358	STRG.58116.3	scaffold10x_1859_pilon	447983	489281	THD27862.1 Surface protein PspC [Fasciola hepatica]	0.894997	1.10648	2.86754	4.97414	0.0496533	1.2001	0.605609	0
STRG.67689.1	STRG.67692.1	NO	-0.424308	26307	STRG.67689.1	scaffold10x_1754_pilon	513382	519188	0.0187057	0.134338	0.769159	1.43356	0.00148567	0.0890932	0	0	STRG.67692.1	scaffold10x_1754_pilon	545494	551504	THD28941.1 hypothetical protein D915_000210 [Fasciola hepatica]	1.47786	1.49932	1.33566	1.17832	1.72026	5.41918	16.1712	12.7058
STRG.27448.1	STRG.27442.6	NO	-0.423896	13044	STRG.27448.1	scaffold10x_52_pilon	2434790	2455481	0.0479583	0.0545975	0.0644677	0.121413	0.138485	0.0763043	0.13619	0.250828	STRG.27442.6	scaffold10x_52_pilon	2341434	2421747	KAA0201035.1 MAP kinase-activating death domain protein, partial [Fasciolopsis buski]	0.481798	1.08706	1.28655	1.06687	0.846722	1.12238	1.88004	0
STRG.21245.1	STRG.21240.1	NO	-0.423826	9342	STRG.21245.1	scaffold10x_418_pilon	2642550	2647148	0.275382	0.292168	0.099358	0.272983	0.059639	0.016293	0.0627	0	STRG.21240.1	scaffold10x_418_pilon	2563822	2633209	THD26197.1 hypothetical protein D915_003115 [Fasciola hepatica]	4.36705	3.42854	14.2601	1.38741	19.4676	11.9288	40.8254	0
STRG.61625.1	STRG.61639.2	NO	-0.422886	129446	STRG.61625.1	scaffold10x_2049_pilon	566191	568064	0.00734967	0	0.0916523	0.0895475	0.00955267	0.182559	0.028076	0	STRG.61639.2	scaffold10x_2049_pilon	697509	760194	THD28251.1 Homeobox protein Hox-A4 [Fasciola hepatica]	0.0740053	0.103356	0.025838	0	0	0.0046805	0.113475	0
STRG.61179.4	STRG.61180.1	NO	-0.422787	516	STRG.61179.4	scaffold10x_127_pilon	745223	757801	0	0	0.344589	0	0.0527027	0.256739	0.473187	0	STRG.61180.1	scaffold10x_127_pilon	758316	774513	THD18289.1 hypothetical protein D915_010115 [Fasciola hepatica]	34.8472	34.9222	31.9483	35.8425	20.918	29.2291	25.3284	32.1161
STRG.17465.1	STRG.17470.2	NO	-0.422706	27020	STRG.17465.1	scaffold10x_1084_pilon	1736215	1737577	0	0	0.0846523	0.0411815	0.15977	0.386235	0.780818	0	STRG.17470.2	scaffold10x_1084_pilon	1764596	1843862	THD23493.1 Nuclear receptor subfamily 1 group I member 3 [Fasciola hepatica]	1.11862	3.8997	0.185113	0.012267	1.06779	0.483717	0.340852	2.37714
STRG.57349.2	STRG.57346.9	NO	-0.422441	38265	STRG.57349.2	scaffold10x_229_pilon	790917	796989	2.21172	2.65659	1.09164	1.69318	0.0688243	0.0944995	0	0	STRG.57346.9	scaffold10x_229_pilon	737163	752653	THD21101.1 Fumarate hydratase class II [Fasciola hepatica]	0.0767467	0	0.055718	0	0	0.301188	0.397242	3.95855
STRG.20096.1	STRG.20097.1	NO	-0.42216	1263	STRG.20096.1	scaffold10x_238_pilon	416364	418596	0.306596	0	0.175618	0	0.516381	1.8757	0.300201	0.300371	STRG.20097.1	scaffold10x_238_pilon	419858	423062	TPP65224.1 hypothetical protein FGIG_04193 [Fasciola gigantica]	43.5978	39.7958	37.0962	53.2564	5.03608	16.6643	15.8412	3.80308
STRG.74954.2	STRG.74957.2	NO	-0.422121	19410	STRG.74954.2	scaffold10x_1073_pilon	156376	161676	19.1004	17.9638	5.47115	11.4721	3.42757	5.13079	0.779734	0.880226	STRG.74957.2	scaffold10x_1073_pilon	181085	213463	TPP59466.1 Mitochondrial import receptor subunit TOM20 B [Fasciola gigantica]	4.84774	5.3557	6.45802	5.48377	26.9025	10.6623	7.61159	7.98907
STRG.45057.1	STRG.45058.3	NO	-0.422113	6499	STRG.45057.1	scaffold10x_1061_pilon	1332774	1333782	3.89407	4.06828	5.2946	3.48479	2.85075	3.52722	2.16678	3.02785	STRG.45058.3	scaffold10x_1061_pilon	1340280	1408188	THD22990.1 Protein Hook 3 [Fasciola hepatica]	1.43594	2.45844	0.004443	1.49821	0.0280523	0.101715	4.22084	0.16645
STRG.61519.1	STRG.61523.1	NO	-0.421796	24473	STRG.61519.1	scaffold10x_136_pilon	697288	698910	6.56358	5.91231	4.97811	6.68225	0.772616	0.128838	3.64264	0.342702	STRG.61523.1	scaffold10x_136_pilon	723382	801798	THD21555.1 Very-long-chain (3R)-3-hydroxyacyl-CoA dehydratase [Fasciola hepatica]	2.95826	7.24894	0.537614	1.46009	3.3947	6.81913	1.20384	5.75063
STRG.68866.1	STRG.68869.3	NO	-0.421308	30511	STRG.68866.1	scaffold10x_1478_pilon	550817	551760	0.0217317	0	0	0	0.0751507	0.152981	0.11909	0	STRG.68869.3	scaffold10x_1478_pilon	582270	596899	THD19559.1 Kinesin protein, partial [Fasciola hepatica]	10.7983	10.8544	3.22437	5.64318	0.931962	2.56567	2.15348	0.770551
STRG.31443.1	STRG.31447.2	NO	-0.420896	34277	STRG.31443.1	scaffold10x_483_pilon	755079	757563	0.00559367	0.013446	0	0.0080705	0.0727507	0.148667	0.13943	0	STRG.31447.2	scaffold10x_483_pilon	791839	799435	THD28609.1 hypothetical protein D915_000550 [Fasciola hepatica]	0.201635	0.0781695	0.0612163	0.398815	0.0383613	0.012568	0.033154	0
STRG.10520.1	STRG.10514.1	NO	-0.420857	81461	STRG.10520.1	scaffold10x_297_pilon	1109217	1109555	0	0.129261	0.00828367	0.0235945	0.929852	0.256699	0	0	STRG.10514.1	scaffold10x_297_pilon	994659	1027757	TPP66345.1 High mobility group protein 20A [Fasciola gigantica]	106.076	105.003	57.9308	94.6893	17.1422	28.0867	38.6267	10.0292
STRG.29732.1	STRG.29725.4	NO	-0.420254	92893	STRG.29732.1	scaffold10x_325_pilon	2255508	2257228	0.434324	0.456517	0.655938	0.545388	0.342386	0.189005	0	0.732739	STRG.29725.4	scaffold10x_325_pilon	2128994	2162616	THD24057.1 mRNA-capping enzyme [Fasciola hepatica]	0.0693767	0.0066305	0.0240377	0.016513	1.31513	1.90113	0.021935	0.030297
STRG.52387.5	STRG.52380.1	NO	-0.419983	78862	STRG.52387.5	scaffold10x_920_pilon	630645	634617	0.0443477	0.067598	0.145568	0.214283	0.0194907	0.0210105	0	0	STRG.52380.1	scaffold10x_920_pilon	534866	551784	RJW60473.1 LINE-1 retrotransposable element ORF2 protein [Clonorchis sinensis]	0.097908	0.070504	0.0982853	0.077869	0.625723	0.815126	0.255512	0.077185
STRG.5218.1	STRG.5222.4	NO	-0.419678	19155	STRG.5218.1	scaffold10x_102_pilon	36695	38661	0.0398893	0.0161435	0.024301	0.008886	0.0738747	0.213806	0.076929	0	STRG.5222.4	scaffold10x_102_pilon	57815	106458	THD27888.1 Delta protein [Fasciola hepatica]	1.21514	0.967829	0.967861	2.02834	0.73412	0.29007	0.424881	0.077065
STRG.7043.1	STRG.7044.3	NO	-0.419108	16233	STRG.7043.1	scaffold10x_432_pilon	2647452	2647986	0	0	0	0	1.25903	4.09856	0	0	STRG.7044.3	scaffold10x_432_pilon	2664218	2737933	THD25201.1 Ring finger protein unkempt [Fasciola hepatica]	22.6996	18.5461	5.72718	12.9224	0.0764007	0.189837	0.046443	0.203827
STRG.47053.4	STRG.47058.1	NO	-0.418677	46983	STRG.47053.4	scaffold10x_1791_pilon	264483	265516	0.0635537	0.103095	0.0972707	0.133371	2.08473	1.64148	0.049414	0	STRG.47058.1	scaffold10x_1791_pilon	312498	354327	THD29117.1 hypothetical protein D915_000026 [Fasciola hepatica]	4.6228	11.5453	4.49224	7.74143	2.26554	5.34686	4.2852	4.89732
STRG.59145.3	STRG.59144.11	NO	-0.418652	141885	STRG.59145.3	scaffold10x_561_pilon	324580	326929	0.380292	0.148038	0.0504997	0.273684	0.294083	0.570546	0.038885	0	STRG.59144.11	scaffold10x_561_pilon	468813	515068	THD18326.1 hypothetical protein D915_009305 [Fasciola hepatica]	0.026423	0.029112	0.0242157	0.029995	0.025955	0.0261718	0.027214	0.039444
STRG.74954.2	STRG.74957.1	NO	-0.417602	19410	STRG.74954.2	scaffold10x_1073_pilon	156376	161676	19.1004	17.9638	5.47115	11.4721	3.42757	5.13079	0.779734	0.880226	STRG.74957.1	scaffold10x_1073_pilon	181085	213463	TPP59466.1 Mitochondrial import receptor subunit TOM20 B [Fasciola gigantica]	22.0035	20.2295	44.5212	30.4998	23.0048	47.1079	40.3906	20.1355
STRG.6873.1	STRG.6879.2	NO	-0.417502	53832	STRG.6873.1	scaffold10x_432_pilon	192191	195956	60.6763	45.4387	27.3179	39.4535	12.3936	43.7384	8.20229	6.04995	STRG.6879.2	scaffold10x_432_pilon	249787	298151	THD22021.1 Dicer-1 [Fasciola hepatica]	0.039378	0	0.00365567	0.005163	0.0506907	0.298905	0.694746	0.123674
STRG.24292.6	STRG.24294.1	NO	-0.417149	11128	STRG.24292.6	scaffold10x_500_pilon	103408	107246	0.0306793	0.019775	0.0232493	0.039865	0.236345	0.205228	0.062352	0	STRG.24294.1	scaffold10x_500_pilon	118373	150967	THD28213.1 Protein notum [Fasciola hepatica]	3.0462	2.84514	4.85379	4.69598	1.23444	0.185706	0.042794	0.132865
STRG.9534.1	STRG.9528.3	NO	-0.417021	23733	STRG.9534.1	scaffold10x_589_pilon	2578533	2579443	0.187802	0.210027	3.11915	2.10631	0.163961	0.023462	0	0	STRG.9528.3	scaffold10x_589_pilon	2474412	2554801	THD25879.1 hypothetical protein D915_003433 [Fasciola hepatica]	0.218795	0.168406	0	0	0.014522	0.192131	0	0
STRG.33761.1	STRG.33754.1	NO	-0.416769	147769	STRG.33761.1	scaffold10x_457_pilon	810798	811160	0	0.143465	0.091172	0.241192	0.131473	0.13533	2.91081	0.553862	STRG.33754.1	scaffold10x_457_pilon	607523	663030	THD27299.1 hypothetical protein D915_001823 [Fasciola hepatica]	7.74136	7.38335	14.2844	9.19072	2.81687	12.5793	3.23069	0.038785
STRG.64592.1	STRG.64582.2	NO	-0.415902	23888	STRG.64592.1	scaffold10x_1464_pilon	307742	310086	0.00541867	0	0	0.0268345	0.114632	0.260161	0.027233	0.029916	STRG.64582.2	scaffold10x_1464_pilon	153098	283855	THD24375.1 E3 ubiquitin-protein ligase SHPRH [Fasciola hepatica]	4.17808	1.65358	7.40672	3.88549	2.02876	1.81401	3.61964	1.21167
STRG.45206.1	STRG.45201.10	NO	-0.415548	5818	STRG.45206.1	scaffold10x_355_pilon	392652	393090	0.0990843	0.0528075	0.106361	0.189671	0.897671	1.95233	0	0.106491	STRG.45201.10	scaffold10x_355_pilon	398907	470249	THD25450.1 Protein unc-13 B [Fasciola hepatica]	1.91411	1.91709	0.333423	0.411154	0.078951	0.0551925	0.006811	0.496844
STRG.61956.2	STRG.61954.1	NO	-0.4149	20340	STRG.61956.2	scaffold10x_592_pilon	82334	84170	1.17617	1.33966	0.967367	1.15787	0.928592	1.35033	0.017353	0	STRG.61954.1	scaffold10x_592_pilon	49854	61995	CAO79602.1 alpha-tubulin [Fasciola hepatica]	0.047306	0.036069	0.118507	0.008353	0.0330963	0.128889	0	0.32425
STRG.32976.1	STRG.32977.2	NO	-0.414847	14774	STRG.32976.1	scaffold10x_1017_pilon	1504606	1527156	0.0338303	0	0.176202	0	0.065625	0.140019	0	0	STRG.32977.2	scaffold10x_1017_pilon	1541929	1557734	KAA3680386.1 uncharacterized protein DEA37_0014864 [Paragonimus westermani]	0	0.171654	0.0218137	0.093727	0.180822	0.065711	0.193488	0.049598
STRG.46927.1	STRG.46948.2	NO	-0.414726	329073	STRG.46927.1	scaffold10x_2064_pilon	838222	838602	0.190594	0.151466	0.129618	0.193263	0.242272	0.394112	0.357433	0.197437	STRG.46948.2	scaffold10x_2064_pilon	1167674	1256532	THD28516.1 Calpain-B [Fasciola hepatica]	76.2029	79.1003	52.3728	67.9011	5.43418	12.481	51.6946	0.174013
STRG.11984.1	STRG.11990.1	NO	-0.41453	24656	STRG.11984.1	scaffold10x_43_pilon	3754547	3757300	0.043086	0.0275395	0.034093	0.0100125	0.0327317	0.0273823	0.054178	0	STRG.11990.1	scaffold10x_43_pilon	3781955	3806387	TPP59369.1 T-complex protein 1 subunit alpha [Fasciola gigantica]	305.586	342.552	325.694	346.872	157.758	211.398	237.464	326.219
STRG.67368.1	STRG.67372.4	NO	-0.414396	60106	STRG.67368.1	scaffold10x_2401_pilon	221353	261978	0	0	0	0	0.086072	0.630463	0	0	STRG.67372.4	scaffold10x_2401_pilon	322083	396835	THD26219.1 Protocadherin wing polarity protein stan [Fasciola hepatica]	0.452187	0.442765	0.457805	0.515528	0.00891533	0.048477	0.019627	0.064623
STRG.71968.1	STRG.71969.1	NO	-0.41422	2664	STRG.71968.1	scaffold10x_463_pilon	326832	327719	6.96749	4.80146	13.0261	7.30294	5.29247	8.49493	1.41688	7.54594	STRG.71969.1	scaffold10x_463_pilon	330382	364167	TPP58032.1 hypothetical protein FGIG_01197 [Fasciola gigantica]	6.46352	5.28933	8.13054	3.71359	10.2332	11.7675	26.2735	23.5829
STRG.56390.2	STRG.56389.8	NO	-0.414113	20740	STRG.56390.2	scaffold10x_460_pilon	861051	867461	0	0	0	0.0047995	0.059588	0.169489	0.120496	0.038388	STRG.56389.8	scaffold10x_460_pilon	888200	911133	TPP59998.1 hypothetical protein FGIG_11098 [Fasciola gigantica]	0.358238	0.15625	1.27527	0.493188	0.09928	0.136658	0.2351	0.014275
STRG.75372.2	STRG.75369.3	NO	-0.414104	10041	STRG.75372.2	scaffold10x_2723_pilon	249357	249998	0.0465877	0	0.140042	0.11099	0.525373	0.383507	0	0.091433	STRG.75369.3	scaffold10x_2723_pilon	189420	239317	THD26838.1 Guanine nucleotide exchange factor VAV2 [Fasciola hepatica]	1.17849	0.827351	0.57875	2.61121	0.240309	0.050087	0.889966	0.028971
STRG.74690.1	STRG.74687.3	NO	-0.413915	65829	STRG.74690.1	scaffold10x_1721_pilon	304766	305382	5.65477	3.61547	4.89932	7.77289	0.695118	2.56318	0	1.07976	STRG.74687.3	scaffold10x_1721_pilon	220893	238938	RJW63561.1 LINE-1 retrotransposable element ORF2 protein [Clonorchis sinensis]	0	0	0	0	0.0128737	0.00298325	0	0
STRG.63129.1	STRG.63124.2	NO	-0.413519	59135	STRG.63129.1	scaffold10x_810_pilon	838743	846428	0.071997	0.070881	0.0665397	0.114138	0.0188973	0.0576472	0.010561	0	STRG.63124.2	scaffold10x_810_pilon	736732	779609	TPP65752.1 CDK5 regulatory subunit associated protein [Fasciola gigantica]	0	0	0.0259557	0.252145	0.402361	0.596171	2.37736	0
STRG.14118.1	STRG.14116.1	NO	-0.412645	14329	STRG.14118.1	scaffold10x_113_pilon	3019555	3022177	0.0816957	0.065348	0.0798497	0.094733	0.248512	0.0491578	0.07071	0.014956	STRG.14116.1	scaffold10x_113_pilon	3004134	3005227	THD20993.1 Nanos 1 [Fasciola hepatica]	8.83946	8.48237	15.6092	8.85765	3.52183	24.879	7.3638	6.69193
STRG.67811.2	STRG.67805.1	NO	-0.412582	46670	STRG.67811.2	scaffold10x_1237_pilon	111112	112718	0.0455377	0.0371415	0.077749	0.240693	0	0.0181495	0.022732	0	STRG.67805.1	scaffold10x_1237_pilon	23727	64443	THD26271.1 26S proteasome non ATPase regulatory subunit [Fasciola hepatica]	32.8255	28.1084	25.3215	25.6154	25.0319	31.7004	52.8443	60.0816
STRG.10520.1	STRG.10514.3	NO	-0.412418	81461	STRG.10520.1	scaffold10x_297_pilon	1109217	1109555	0	0.129261	0.00828367	0.0235945	0.929852	0.256699	0	0	STRG.10514.3	scaffold10x_297_pilon	994659	1027757	TPP66345.1 High mobility group protein 20A [Fasciola gigantica]	5.63523	5.81306	4.49332	7.28773	0.109375	0.16509	0.247684	0
STRG.74681.1	STRG.74687.1	NO	-0.412317	18538	STRG.74681.1	scaffold10x_1721_pilon	167379	180978	1.21156	0.956086	1.36975	1.2914	0.517023	0.239686	0.61792	0	STRG.74687.1	scaffold10x_1721_pilon	199515	238938	RJW63561.1 LINE-1 retrotransposable element ORF2 protein [Clonorchis sinensis]	0.136293	0.0637245	0.102076	0.056481	0.181334	0.377554	0.159478	0.056337
STRG.10030.1	STRG.10031.6	NO	-0.412215	6796	STRG.10030.1	scaffold10x_53_pilon	1640747	1641185	0	0	0	0	0.486103	0.677539	0.116677	0.134844	STRG.10031.6	scaffold10x_53_pilon	1647980	1718766	TPP56010.1 hypothetical protein FGIG_06268 [Fasciola gigantica]	1.47634	0.619764	0.221199	0.389788	0.113237	0.150018	0.014626	0
STRG.1307.2	STRG.1311.4	NO	-0.411891	31606	STRG.1307.2	scaffold10x_13_pilon	3175536	3178961	0.173432	0.075171	0.126906	0.160308	0.118622	0.130941	0	1.67073	STRG.1311.4	scaffold10x_13_pilon	3210566	3254830	THD24628.1 hypothetical protein D915_004733 [Fasciola hepatica]	1.9244	1.78243	1.59996	1.86043	0.268888	0.753533	0	0.040526
STRG.29119.1	STRG.29133.4	NO	-0.411865	146168	STRG.29119.1	scaffold10x_291_pilon	393124	394027	0	0	0	0	0.352791	0.114755	0	0	STRG.29133.4	scaffold10x_291_pilon	540194	653686	THD27389.1 hypothetical protein D915_001755 [Fasciola hepatica]	9.11823	10.8865	1.9662	9.46534	0.236962	0.626923	0	0.256323
STRG.41953.1	STRG.41957.1	NO	-0.411337	19278	STRG.41953.1	scaffold10x_360_pilon	505621	517297	0	0.0103975	0.04332	0.068969	0.0150763	0.237117	0.130799	0.085572	STRG.41957.1	scaffold10x_360_pilon	536574	691338	THD26392.1 hypothetical protein D915_002759 [Fasciola hepatica]	15.4743	14.8865	13.1001	14.7766	5.97258	8.25418	9.31764	4.60276
STRG.43450.1	STRG.43451.1	NO	-0.41061	8846	STRG.43450.1	scaffold10x_223_pilon	1388371	1389021	0.00764433	0.056029	0.00829067	0.024881	1.29175	1.1423	0.437581	0	STRG.43451.1	scaffold10x_223_pilon	1397866	1409828	RJW59631.1 Disintegrin and metalloproteinase domain-containing protein 19, partial [Clonorchis sinensis]	0.201342	0.131236	0.122769	0.205708	0.0619653	0.064456	0.013548	0
STRG.21999.1	STRG.22002.4	NO	-0.410231	20429	STRG.21999.1	scaffold10x_93_pilon	2133851	2134611	0	0	0.026717	0	0.107963	0.197161	0	0	STRG.22002.4	scaffold10x_93_pilon	2155039	2200658	THD20305.1 Signal peptide peptidase [Fasciola hepatica]	2.0899	1.70635	1.08356	0.070725	0.0521997	0.234925	0	0.819868
STRG.62656.1	STRG.62675.5	NO	-0.409781	321039	STRG.62656.1	scaffold10x_1000_pilon	553971	562719	0	0.018649	0.0929027	0.108934	0.06225	0.411088	0	0.106751	STRG.62675.5	scaffold10x_1000_pilon	883757	899194	THD25328.1 hypothetical protein D915_003830 [Fasciola hepatica]	17.8425	7.86757	0.568365	1.64786	0.422166	0.184969	0.138065	3.41573
STRG.6201.1	STRG.6198.2	NO	-0.409657	6478	STRG.6201.1	scaffold10x_213_pilon	4780824	4783187	0.123731	0.108034	0.10863	0.119882	0.0500327	0.0697828	0.095559	0.084984	STRG.6198.2	scaffold10x_213_pilon	4765405	4774347	XP_029849014.1 uncharacterized protein LOC115331116 [Ixodes scapularis]	0.396965	1.83548	1.87901	0.135324	0.953265	3.93121	0.053825	1.49279
STRG.3318.2	STRG.3310.1	NO	-0.409438	57004	STRG.3318.2	scaffold10x_217_pilon	865292	866448	0.408573	0.110756	0.202086	0.087771	0.13885	0.0795742	0.011139	2.98148	STRG.3310.1	scaffold10x_217_pilon	739229	808289	THD25984.1 Anosmin-1 [Fasciola hepatica]	2.39718	2.65346	4.18903	3.51069	1.18874	0.75443	0.053116	0.095114
STRG.1307.2	STRG.1295.4	NO	-0.408815	62516	STRG.1307.2	scaffold10x_13_pilon	3175536	3178961	0.173432	0.075171	0.126906	0.160308	0.118622	0.130941	0	1.67073	STRG.1295.4	scaffold10x_13_pilon	3058570	3113021	THD28007.1 hypothetical protein D915_001167 [Fasciola hepatica]	0.296857	0.475593	0.785369	0.734041	0.451301	1.76808	0.861894	0.205617
STRG.48837.3	STRG.48847.1	NO	-0.408658	141599	STRG.48837.3	scaffold10x_770_pilon	876204	877098	0.201319	1.24893	4.35896	10.8222	0.101815	0.235136	0.289305	0	STRG.48847.1	scaffold10x_770_pilon	1018696	1029279	RJW73366.1 PAX3- and PAX7-binding protein 1 [Clonorchis sinensis]	0.00123633	0.00719	0.012026	0.013834	0.20128	0.242379	0.194536	0.018707
STRG.63129.1	STRG.63124.1	NO	-0.408001	59135	STRG.63129.1	scaffold10x_810_pilon	838743	846428	0.071997	0.070881	0.0665397	0.114138	0.0188973	0.0576472	0.010561	0	STRG.63124.1	scaffold10x_810_pilon	728855	779609	TPP65752.1 CDK5 regulatory subunit associated protein [Fasciola gigantica]	0.565794	0.608295	0.514356	0.45646	0.671027	0.587684	6.34296	0.204062
STRG.31772.1	STRG.31774.1	NO	-0.407944	9820	STRG.31772.1	scaffold10x_1366_pilon	842578	843241	0	0.100714	0.0781647	0	0.831721	1.64226	0.563693	0	STRG.31774.1	scaffold10x_1366_pilon	853060	856082	DAA04500.1 TPA_exp pol polyprotein [Schistosoma mansoni]	0.329705	0.281217	0.232906	0.253609	0.085306	0.143827	0.123354	0.035612
STRG.44714.1	STRG.44706.4	NO	-0.40734	88633	STRG.44714.1	scaffold10x_236_pilon	927958	928906	12.6022	10.2856	9.72481	8.28109	3.12755	5.45226	3.81923	3.46609	STRG.44706.4	scaffold10x_236_pilon	1017538	1026650	THD23000.1 hypothetical protein D915_006127 [Fasciola hepatica]	33.7795	34.3045	44.3187	35.2426	371.262	178.766	0.59258	0.154487
STRG.61290.1	STRG.61298.1	NO	-0.407221	73817	STRG.61290.1	scaffold10x_663_pilon	605674	606618	0	0.050937	0	0.0667515	0.0324617	0.211926	1.0211	0	STRG.61298.1	scaffold10x_663_pilon	680434	725144	THD25277.1 hypothetical protein D915_003895 [Fasciola hepatica]	5.4455	8.8836	4.17585	3.41571	3.92905	7.0164	1.40833	1.86525
STRG.27070.2	STRG.27066.2	NO	-0.406502	33190	STRG.27070.2	scaffold10x_199_pilon	1343828	1346344	0.0321313	0.100807	0.0403603	0.101024	0.313004	0.108504	0.035759	0	STRG.27066.2	scaffold10x_199_pilon	1289596	1310639	TPP67778.1 Magnesium-dependent phosphatase 1 [Fasciola gigantica]	0.870451	1.02212	2.89806	1.25961	1.12154	1.52657	0.856056	4.14535
STRG.32742.1	STRG.32757.1	NO	-0.406006	136975	STRG.32742.1	scaffold10x_23_pilon	48403	50683	0	0.0983345	0	0.099983	0.220882	0.102981	0.205201	0	STRG.32757.1	scaffold10x_23_pilon	187657	194729	TPP60470.1 hypothetical protein FGIG_06496 [Fasciola gigantica]	162.886	146.034	117.373	131.176	24.6816	68.84	60.3307	18.7489
STRG.54177.1	STRG.54178.2	NO	-0.406003	9946	STRG.54177.1	scaffold10x_880_pilon	552475	553295	0.026719	0.017126	0	0	0.06292	0.295916	0.694597	0	STRG.54178.2	scaffold10x_880_pilon	563240	639202	THD29056.1 hypothetical protein D915_000041 [Fasciola hepatica]	2.17519	2.05963	1.88921	0.106331	0.0185347	0.372825	0	0.032433
STRG.67267.1	STRG.67272.1	NO	-0.40527	13298	STRG.67267.1	scaffold10x_453_pilon	372887	417125	0.446074	0.337089	0.188066	0.240241	0.0976463	0.123324	0.008312	0	STRG.67272.1	scaffold10x_453_pilon	430422	479057	THD20272.1 Septin-5 [Fasciola hepatica]	65.5138	76.4496	103.368	89.8672	39.3434	86.722	69.9025	219.636
STRG.25665.1	STRG.25668.4	NO	-0.404957	487	STRG.25665.1	scaffold10x_794_pilon	2261700	2269772	0.272512	0.198011	0.112543	0.168452	0.00573633	0.00021825	0.0248	0	STRG.25668.4	scaffold10x_794_pilon	2270258	2313081	THD25104.1 hypothetical protein D915_004137 [Fasciola hepatica]	1.05228	0	0.178663	0	1.11571	2.07443	3.25111	54.6358
STRG.71212.1	STRG.71210.1	NO	-0.404671	19548	STRG.71212.1	scaffold10x_1856_pilon	201175	201948	0.0594287	0.0613415	0.434497	0.680856	0.0979967	0.710074	0.064867	0	STRG.71210.1	scaffold10x_1856_pilon	152067	181628	THD27412.1 Protein phosphatase 2C [Fasciola hepatica]	117.823	130.906	120.178	127.986	21.8072	45.0007	167.443	523.561
STRG.23561.1	STRG.23568.2	NO	-0.404369	88039	STRG.23561.1	scaffold10x_97_pilon	2678018	2678399	0.0714163	0.022759	0.136887	0.0980255	0.33977	1.05127	0	0	STRG.23568.2	scaffold10x_97_pilon	2766437	2793878	THD25674.1 DNA excision repair protein ERCC-6 [Fasciola hepatica]	7.19958	6.72822	2.45839	3.83069	0.0406377	0.595977	0.286745	1.53197
STRG.71880.1	STRG.71867.1	NO	-0.403625	144548	STRG.71880.1	scaffold10x_852_pilon	421947	424895	0.0259477	0.02957	0.119089	0.0796365	0.051521	0.0728975	0.451799	0	STRG.71867.1	scaffold10x_852_pilon	272860	277400	THD20016.1 hypothetical protein D915_009199 [Fasciola hepatica]	1.50874	1.22267	0.535758	1.36148	0.256459	0.296806	0	0
STRG.36371.4	STRG.36376.1	NO	-0.403521	52294	STRG.36371.4	scaffold10x_922_pilon	879770	882458	0.05566	0.0116405	0.053598	0.10952	0.184027	0.036807	0.001704	0	STRG.36376.1	scaffold10x_922_pilon	934751	999730	THD28762.1 RING finger protein [Fasciola hepatica]	51.5951	55.1738	44.0563	64.9415	9.30517	20.0043	76.0088	26.3059
STRG.7180.1	STRG.7181.2	NO	-0.403319	4203	STRG.7180.1	scaffold10x_83_pilon	326196	329073	0.0384693	0.0402935	0.0552397	0.054123	0.0483717	0.0516177	0.039563	0.011957	STRG.7181.2	scaffold10x_83_pilon	333275	374940	THD25345.1 hypothetical protein D915_003774, partial [Fasciola hepatica]	12.4412	12.239	13.9337	9.44178	2.38235	4.27331	23.9612	15.1491
STRG.56160.2	STRG.56155.2	NO	-0.403164	10543	STRG.56160.2	scaffold10x_240_pilon	1106223	1115507	0	0	0	0	0.309908	0.412996	0	0	STRG.56155.2	scaffold10x_240_pilon	1013101	1095681	THD25526.1 Serine threonine protein kinase WNK1 [Fasciola hepatica]	12.5582	10.0873	17.1883	17.4564	3.6397	10.4631	19.0179	57.4986
STRG.22378.1	STRG.22369.3	NO	-0.402842	170639	STRG.22378.1	scaffold10x_239_pilon	2360316	2360924	0	0	0	0.082942	0.192445	0.229046	0.566601	0	STRG.22369.3	scaffold10x_239_pilon	2155607	2189678	THD25838.1 hypothetical protein D915_003323 [Fasciola hepatica]	0.175782	0.058697	0.404677	0.097353	0.25217	0.244617	0	0.141618
STRG.64885.1	STRG.64880.1	NO	-0.402407	41613	STRG.64885.1	scaffold10x_100_pilon	411359	413163	0.0345393	0.056237	0.0616947	0.112829	0.107805	0.110316	0.09529	0.103489	STRG.64880.1	scaffold10x_100_pilon	316670	369747	TPP59198.1 hypothetical protein FGIG_06074 [Fasciola gigantica]	21.4872	21.8161	6.89883	8.63472	4.49453	9.99729	21.7415	22.7034
STRG.26971.1	STRG.26966.1	NO	-0.401703	68149	STRG.26971.1	scaffold10x_1279_pilon	2309304	2311819	0.0197597	0	0	0	0.0545263	0.226546	0	0	STRG.26966.1	scaffold10x_1279_pilon	2232391	2241156	THD28385.1 hypothetical protein D915_000797 [Fasciola hepatica]	961.698	917.795	426.165	990.14	89.5248	132.304	357.303	0
STRG.61787.1	STRG.61779.3	NO	-0.400779	74141	STRG.61787.1	scaffold10x_896_pilon	163778	182806	0.0192273	0	0.0334783	0.0907575	0.0171787	0.122329	0.331868	0	STRG.61779.3	scaffold10x_896_pilon	3453	89638	THD29097.1 hypothetical protein D915_000082 [Fasciola hepatica]	12.2269	12.9112	10.6713	8.29632	0.415325	1.02536	1.21998	0.689286
STRG.21832.1	STRG.21834.3	NO	-0.400556	39489	STRG.21832.1	scaffold10x_93_pilon	177491	180101	0.00520667	0.0235505	0.209843	0.0338575	0.064655	0.160782	0.047697	0.192499	STRG.21834.3	scaffold10x_93_pilon	219589	262813	THD28116.1 hypothetical protein D915_001042 [Fasciola hepatica]	14.0763	3.47216	4.36167	6.72912	1.1044	1.39854	1.83934	3.83511
STRG.58495.1	STRG.58524.2	NO	-0.400522	382255	STRG.58495.1	scaffold10x_944_pilon	555500	556102	0	0	0.189297	0	0.208187	0.212051	1.0338	0	STRG.58524.2	scaffold10x_944_pilon	938356	1010342	THD27541.1 Frizzled-8 [Fasciola hepatica]	5.76272	9.23529	11.7057	15.0717	0.00319467	1.02386	0.682959	0.115074
STRG.39021.1	STRG.39037.2	NO	-0.400477	159051	STRG.39021.1	scaffold10x_269_pilon	276023	280057	0.623056	0.518471	1.52702	0.624884	0.321734	2.6186	5.16139	0.594851	STRG.39037.2	scaffold10x_269_pilon	439107	448424	VDP81396.1 unnamed protein product [Echinostoma caproni]	0.106882	0.0617495	0.155639	0.172679	0.0582553	0.096727	0	0.023243
STRG.50380.3	STRG.50369.2	NO	-0.400003	86926	STRG.50380.3	scaffold10x_813_pilon	838160	842000	0.00516233	0.154281	0.152093	0.31334	0.00399567	0.003668	0.062933	0	STRG.50369.2	scaffold10x_813_pilon	720488	751235	THD27375.1 Splicing factor 3B subunit [Fasciola hepatica]	18.7044	15.3091	10.8046	10.1281	15.1387	46.5718	49.6268	14.066
STRG.22654.1	STRG.22640.3	NO	-0.399924	94125	STRG.22654.1	scaffold10x_56_pilon	789919	822552	0.219749	0.14985	0.0894723	0.220438	0.00152033	0.0569045	0	0	STRG.22640.3	scaffold10x_56_pilon	618393	695795	THD27872.1 hypothetical protein D915_001238 [Fasciola hepatica]	0.034882	0.0382475	0	0	0.0197673	0.0216917	2.79723	0.058987
STRG.21290.1	STRG.21292.2	NO	-0.399245	49945	STRG.21290.1	scaffold10x_410_pilon	410383	412520	0.056226	0.0376105	0.0123167	0.0592075	0.264045	0.25141	0.069344	0.069938	STRG.21292.2	scaffold10x_410_pilon	462464	486368	THD20967.1 Phosphatase [Fasciola hepatica]	0.0989417	0	6.35822	0	0.073831	0.03646	1.34734	0.000362
STRG.61609.1	STRG.61607.4	NO	-0.398607	448	STRG.61609.1	scaffold10x_2049_pilon	376392	378602	0	0.061555	0.133847	0.236311	0.520595	0.228933	2.37499	22.501	STRG.61607.4	scaffold10x_2049_pilon	333936	375945	THD24409.1 hypothetical protein D915_004286 [Fasciola hepatica]	0.339339	2.32156	4.65379	2.94367	0.346641	1.24941	0.033361	0
STRG.43392.1	STRG.43402.2	NO	-0.398269	83101	STRG.43392.1	scaffold10x_223_pilon	748579	749072	0	0	0	0	0.115208	0.296348	0	0	STRG.43402.2	scaffold10x_223_pilon	832172	875809	THD21663.1 Double-strand break repair protein MRE11 [Fasciola hepatica]	8.65276	5.54376	7.54579	9.59421	3.19885	4.30586	1.40489	10.0425
STRG.50809.1	STRG.50800.3	NO	-0.397662	110450	STRG.50809.1	scaffold10x_392_pilon	540033	541171	0.0568047	0.0557325	0.141233	0.094369	0.0333967	0.054466	0	0	STRG.50800.3	scaffold10x_392_pilon	405042	429584	TGZ61478.1 hypothetical protein CRM22_007963 [Opisthorchis felineus]	149.707	169.445	139.468	148.542	54.6543	76.5981	221.408	262.187
STRG.60007.3	STRG.60024.1	NO	-0.397126	195727	STRG.60007.3	scaffold10x_1322_pilon	783888	790132	1.86761	1.91942	2.57541	2.23933	0.206127	0.631821	0.0996	0.063777	STRG.60024.1	scaffold10x_1322_pilon	985858	1003083	TPP61887.1 hypothetical protein FGIG_06869 [Fasciola gigantica]	5.12791	6.00932	6.81308	6.27962	3.77015	8.2458	5.04326	36.8605
STRG.59645.1	STRG.59629.5	NO	-0.397028	82034	STRG.59645.1	scaffold10x_1866_pilon	414888	415368	0.711151	0.055885	1.25234	0.0993635	2.96256	8.50886	0.220267	0.47838	STRG.59629.5	scaffold10x_1866_pilon	268930	332855	THD26755.1 Protein unc-80 [Fasciola hepatica]	0.155446	0.172093	0.0571693	0.138701	0.0387913	0.0160467	0	0
STRG.51756.3	STRG.51757.3	NO	-0.39577	16277	STRG.51756.3	scaffold10x_1181_pilon	685533	694826	0.0317593	0.0304725	0.0422523	0.081197	0.125288	0.0300457	0.009893	0	STRG.51757.3	scaffold10x_1181_pilon	711102	758752	TPP67528.1 hypothetical protein FGIG_11745 [Fasciola gigantica]	0.0192807	0.0109465	0.0685017	0	0.060871	0.364233	0.051027	0.319579
STRG.63692.1	STRG.63688.8	NO	-0.395722	6783	STRG.63692.1	scaffold10x_763_pilon	860750	861497	0.0399243	0	0	0	0.147858	0.222069	0	0	STRG.63688.8	scaffold10x_763_pilon	830399	853968	THD24316.1 hypothetical protein D915_004812 [Fasciola hepatica]	0.315852	0.643721	0.276281	0.267205	0.045446	0.0392557	0	0
STRG.77552.1	STRG.77551.1	NO	-0.394766	10042	STRG.77552.1	scaffold10x_591_pilon	52543	57805	0	0	0	0	0.0821157	0.187694	0.182289	0	STRG.77551.1	scaffold10x_591_pilon	25523	42502	THD21463.1 Chromobox protein 5 [Fasciola hepatica]	18.2109	18.7549	15.6661	17.8281	5.27908	9.49056	12.0267	4.55487
STRG.50570.1	STRG.50560.2	NO	-0.394466	73222	STRG.50570.1	scaffold10x_1190_pilon	483501	484144	0.012764	0	0	0	0.116413	0.228574	0.034667	0.136791	STRG.50560.2	scaffold10x_1190_pilon	366242	410280	TPP56195.1 hypothetical protein FGIG_10952 [Fasciola gigantica]	3.78198	0.0933825	8.00363	0.755181	1.84088	1.14537	6.25451	0
STRG.17580.1	STRG.17567.3	NO	-0.39435	117161	STRG.17580.1	scaffold10x_1189_pilon	355455	355853	0	0	0	0	0.185779	0.36189	0	0	STRG.17567.3	scaffold10x_1189_pilon	220305	238295	THD23399.1 Elongation of very long chain fatty acids protein 7 [Fasciola hepatica]	14.3742	22.8606	9.91765	18.0274	0.855111	4.63178	1.33975	1.22954
STRG.33133.2	STRG.33131.2	NO	-0.394123	10377	STRG.33133.2	scaffold10x_947_pilon	1842783	1859622	0.01903	0	0.063152	0.0180855	0.0172283	0.156397	0.031785	0	STRG.33131.2	scaffold10x_947_pilon	1806056	1832407	THD22198.1 UDP-glucose 4-epimerase GalE [Fasciola hepatica]	10.942	12.375	4.64963	9.56076	0.153261	0.123159	1.33084	0
STRG.59097.2	STRG.59094.1	NO	-0.393425	33852	STRG.59097.2	scaffold10x_201_pilon	697548	701100	0.758077	0.497146	0.485523	1.23109	0.213918	0.517336	0.30942	0	STRG.59094.1	scaffold10x_201_pilon	630896	663697	TPP64269.1 Dynein light chain 1 cytoplasmic [Fasciola gigantica]	0.574608	0.38262	1.52153	0.177381	30.2824	16.4316	23.8004	0
STRG.45367.7	STRG.45376.2	NO	-0.393386	69883	STRG.45367.7	scaffold10x_1143_pilon	1357781	1362952	0	0.018175	0	0	0.0144043	0.0229078	0.007163	0	STRG.45376.2	scaffold10x_1143_pilon	1432834	1498847	THD22098.1 putative Zinc finger protein [Fasciola hepatica]	18.9629	33.0524	39.703	24.9978	2.79943	5.78436	19.7141	13.7857
STRG.7170.1	STRG.7168.1	NO	-0.392036	4064	STRG.7170.1	scaffold10x_83_pilon	201101	228111	0.105076	0.034366	0.194039	0.362565	0.060928	0.150577	0	0	STRG.7168.1	scaffold10x_83_pilon	137934	197038	TPP60929.1 Dynein heavy chain 1 cytosolic [Fasciola gigantica]	0	0	0	0	33.9537	21.064	40.3115	1.52375
STRG.22541.1	STRG.22536.2	NO	-0.391676	43779	STRG.22541.1	scaffold10x_919_pilon	2198763	2201648	0	0	0.00791467	0	0.085183	0.0573585	0	0	STRG.22536.2	scaffold10x_919_pilon	2115934	2154985	TPP65593.1 hypothetical protein FGIG_06831 [Fasciola gigantica]	13.698	12.7717	8.28388	13.5034	2.64894	2.98081	0	0
STRG.47661.3	STRG.47646.2	NO	-0.391387	138052	STRG.47661.3	scaffold10x_2009_pilon	1459862	1460430	0	0	0.0946007	0.117466	0.0194453	0.661201	0	0.149471	STRG.47646.2	scaffold10x_2009_pilon	1286489	1321811	THD22492.1 Histone-arginine methyltransferase CARM1 [Fasciola hepatica]	32.6139	32.6891	30.1221	42.8183	7.45903	12.2764	23.4247	22.1544
STRG.5972.1	STRG.5965.3	NO	-0.390997	61307	STRG.5972.1	scaffold10x_213_pilon	1767665	1829688	0.00286233	0.00237	0.00182533	0	0.01164	0.00604525	0.286639	4.59411	STRG.5965.3	scaffold10x_213_pilon	1645317	1706359	THD26461.1 Tetratricopeptide repeat protein 8 [Fasciola hepatica]	0.164706	0.017368	0.0588417	0.086097	0.050856	0.153992	0.039201	0.021485
STRG.43115.5	STRG.43127.4	NO	-0.390318	112878	STRG.43115.5	scaffold10x_1335_pilon	1155378	1157430	0	0	0	0.015356	0.004416	0.114301	0.286185	0.039876	STRG.43127.4	scaffold10x_1335_pilon	1270307	1296509	THD27085.1 Polo kinase 1 [Fasciola hepatica]	0.799281	0.149802	0.185717	0.235123	0.595146	0.41791	0.036399	0.034634
STRG.58720.1	STRG.58685.1	NO	-0.388705	508771	STRG.58720.1	scaffold10x_357_pilon	651497	651786	0.145833	0.065874	0.034267	0.130074	0.953847	0.409169	0.106596	0	STRG.58685.1	scaffold10x_357_pilon	104968	142727	TPP59723.1 hypothetical protein FGIG_09314 [Fasciola gigantica]	89.7596	83.9339	75.5431	82.4754	48.9768	62.2498	142.746	524.447
STRG.22139.7	STRG.22144.2	NO	-0.388558	38093	STRG.22139.7	scaffold10x_1459_pilon	757244	760017	0.684584	0.308322	0	0.127292	0.0513787	0.00706375	0	0	STRG.22144.2	scaffold10x_1459_pilon	798109	842543	THD26982.1 E3 ubiquitin-protein ligase UBR4 [Fasciola hepatica]	0.00388433	0.0100135	0.00227233	0.0041175	7.89172	12.3251	1.90756	1.84792
STRG.14379.4	STRG.14377.1	NO	-0.387106	91322	STRG.14379.4	scaffold10x_203_pilon	3656726	3658396	0.135421	0.0653545	0.116037	0.0348265	0.666109	1.89715	0.102984	0.713039	STRG.14377.1	scaffold10x_203_pilon	3563269	3565405	THD18311.1 ELAV protein 2 [Fasciola hepatica]	19.885	22.9982	38.7258	16.5521	20.8672	17.6742	50.0942	10.6152
STRG.2560.1	STRG.2557.1	NO	-0.386769	27821	STRG.2560.1	scaffold10x_908_pilon	555289	557875	0.228206	0.207643	0.162323	0.236794	0.0168973	0.0524073	0	0.483481	STRG.2557.1	scaffold10x_908_pilon	526245	527469	ABW96608.1 hemoglobin F2 [Fasciola hepatica]	0.455306	0.349197	1.58919	0.458769	145.146	1013.54	30.0203	0.335781
STRG.18844.1	STRG.18843.2	NO	-0.386346	1504	STRG.18844.1	scaffold10x_81_pilon	103964	112611	0	0	0	0	0.072223	0.10787	0	0	STRG.18843.2	scaffold10x_81_pilon	52328	102461	THD28834.1 Cystinosin [Fasciola hepatica]	45.2701	48.7633	89.39	59.4163	22.3872	27.2935	174.341	7.20241
STRG.78016.2	STRG.78021.1	NO	-0.386336	19227	STRG.78016.2	scaffold10x_831_pilon	83009	99891	0.08563	0.052089	0.163321	0.22661	0.208992	0.233014	0.703541	0.119484	STRG.78021.1	scaffold10x_831_pilon	119117	129287	RJW66552.1 ATP-binding cassette sub-family G member 2 [Clonorchis sinensis]	7.1878	6.58875	4.12453	3.93368	1.32096	1.87816	2.936	2.19339
STRG.74529.1	STRG.74523.2	NO	-0.386099	39731	STRG.74529.1	scaffold10x_2146_pilon	243358	248519	0.009762	0.0377685	0.025899	0.042199	0.0293437	0.0969543	1.31739	0.433706	STRG.74523.2	scaffold10x_2146_pilon	168900	203628	THD25313.1 Thyrotropin releasing hormone receptor [Fasciola hepatica]	0.39862	0.318551	2.75784	2.03875	0.353079	0.114647	0	0.144636
STRG.30150.2	STRG.30154.2	NO	-0.38603	39558	STRG.30150.2	scaffold10x_286_pilon	410660	412487	0.149105	0.289361	0.0722883	0.226088	0.556866	0.295207	0.243111	0	STRG.30154.2	scaffold10x_286_pilon	452044	457574	THD20474.1 Mitotic spindle assembly checkpoint protein MAD2 [Fasciola hepatica]	8.92679	8.96411	7.3028	12.2788	0.860013	3.13719	9.58144	4.40181
STRG.60599.10	STRG.60579.1	NO	-0.385942	149625	STRG.60599.10	scaffold10x_648_pilon	691673	694776	1.86578	2.54434	1.70949	1.47026	9.26914	9.9576	0.46946	0.373629	STRG.60579.1	scaffold10x_648_pilon	478579	542049	THD22830.1 Dual specificity tyrosine-phosphorylation-regulated kinase 2 [Fasciola hepatica]	17.13	14.8835	10.2212	19.6015	7.78792	10.745	8.38093	11.8773
STRG.54425.1	STRG.54428.2	YES	-0.385855	64913	STRG.54425.1	scaffold10x_47_pilon	553299	554364	0	0	0	0	0.079583	11.062	0	0	STRG.54428.2	scaffold10x_47_pilon	619276	633460	THD27702.1 Transgelin [Fasciola hepatica]	298.311	336.017	195.478	319.648	21.0429	18.0436	66.4282	0.44773
STRG.6368.1	STRG.6365.2	NO	-0.385236	48963	STRG.6368.1	scaffold10x_237_pilon	2451540	2453060	0.170083	0.053958	0.214142	0	0.0464487	0.0111398	0.096624	0	STRG.6365.2	scaffold10x_237_pilon	2333209	2402578	THD25721.1 Protein-serine/threonine kinase [Fasciola hepatica]	0.059255	0.0928385	0.043812	0.0372295	1.63777	2.89229	0.472617	0.231915
STRG.21101.3	STRG.21095.1	NO	-0.384471	63681	STRG.21101.3	scaffold10x_418_pilon	450343	451618	0.138428	0.0730015	0.253542	0.17508	0.155191	0.0414002	0.21847	0	STRG.21095.1	scaffold10x_418_pilon	320769	386663	TPP65326.1 hypothetical protein FGIG_11011 [Fasciola gigantica]	0.680945	6.06912	9.20019	0.633231	8.18009	7.43891	0.868925	10.1867
STRG.32336.1	STRG.32316.1	NO	-0.384464	147287	STRG.32336.1	scaffold10x_114_pilon	186219	186620	1.94352	0.79727	0.729037	1.06766	2.08371	1.71659	0.250089	0.325938	STRG.32316.1	scaffold10x_114_pilon	15561	38933	TPP59531.1 PCI domain-containing protein 2 [Fasciola gigantica]	44.4257	42.29	51.2502	53.0874	21.8766	28.6171	52.0446	24.7899
STRG.28673.1	STRG.28674.1	NO	-0.384297	13715	STRG.28673.1	scaffold10x_158_pilon	1181684	1183449	0.16191	0.068098	0.120574	0.035626	0.0357103	0.276439	0	0	STRG.28674.1	scaffold10x_158_pilon	1197163	1246781	THD28345.1 Long-chain-fatty-acid--CoA ligase [Fasciola hepatica]	126.92	130.276	113.266	115.35	71.8427	101.939	139.931	580.276
STRG.25665.1	STRG.25668.5	NO	-0.384256	487	STRG.25665.1	scaffold10x_794_pilon	2261700	2269772	0.272512	0.198011	0.112543	0.168452	0.00573633	0.00021825	0.0248	0	STRG.25668.5	scaffold10x_794_pilon	2270258	2313081	THD25104.1 hypothetical protein D915_004137 [Fasciola hepatica]	0.689179	0.468547	0	0	0.827201	0.0421938	2.7302	57.7537
STRG.39444.1	STRG.39442.3	NO	-0.384124	7907	STRG.39444.1	scaffold10x_1115_pilon	731700	732507	0.229061	0.292357	0.119655	0.207403	0.348856	0.0667438	0	0	STRG.39442.3	scaffold10x_1115_pilon	719136	723794	THD22705.1 hypothetical protein D915_006745 [Fasciola hepatica]	11.1005	11.8716	18.3364	24.8436	30.6572	14.6663	173.194	0.193028
STRG.49330.5	STRG.49337.1	NO	-0.383572	61320	STRG.49330.5	scaffold10x_498_pilon	38257	40544	0	0	0	0	0	1.53506	0	0	STRG.49337.1	scaffold10x_498_pilon	101863	134708	THD21270.1 hypothetical protein D915_007758 [Fasciola hepatica]	3.82257	4.52064	5.10624	4.364	0.370618	0.651499	2.17174	0
STRG.22139.6	STRG.22144.2	NO	-0.383367	38093	STRG.22139.6	scaffold10x_1459_pilon	757244	760017	0.166873	0.315947	0.605987	0.799054	0.0288493	0.205592	0.028272	0	STRG.22144.2	scaffold10x_1459_pilon	798109	842543	THD26982.1 E3 ubiquitin-protein ligase UBR4 [Fasciola hepatica]	0.00388433	0.0100135	0.00227233	0.0041175	7.89172	12.3251	1.90756	1.84792
STRG.25665.1	STRG.25668.3	NO	-0.383251	487	STRG.25665.1	scaffold10x_794_pilon	2261700	2269772	0.272512	0.198011	0.112543	0.168452	0.00573633	0.00021825	0.0248	0	STRG.25668.3	scaffold10x_794_pilon	2270258	2313081	THD25104.1 hypothetical protein D915_004137 [Fasciola hepatica]	1.22149	1.68539	1.4881	2.8465	2.21039	2.16085	9.97556	302.187
STRG.13483.2	STRG.13478.1	NO	-0.383215	15570	STRG.13483.2	scaffold10x_73_pilon	325917	333211	0.0190687	0.032728	0.0113763	0.0351945	0.0835493	0.140935	0.02703	0	STRG.13478.1	scaffold10x_73_pilon	223773	310348	TPP61796.1 Zinc finger FYVE domain-containing protein 1 [Fasciola gigantica]	31.8673	32.4495	24.9798	30.0343	10.0652	14.3665	78.3714	20.6029
STRG.24514.1	STRG.24524.4	NO	-0.383055	196206	STRG.24514.1	scaffold10x_604_pilon	1077851	1078518	0	0.0428205	0	0.026444	0.197894	0.123412	0.177402	0	STRG.24524.4	scaffold10x_604_pilon	1274723	1316271	THD20690.1 DNA ligase [Fasciola hepatica]	3.44747	2.25739	1.20123	1.994	0.31109	1.34004	1.8356	0.611581
STRG.62814.1	STRG.62816.1	NO	-0.382815	16631	STRG.62814.1	scaffold10x_1458_pilon	353113	354755	0.550321	0.357142	0.470473	0.776115	0.0286457	0.18103	0.164297	0	STRG.62816.1	scaffold10x_1458_pilon	371385	410615	THD23037.1 Spectrin beta chain [Fasciola hepatica]	75.7732	75.0789	43.9678	48.0804	75.061	156.63	89.0218	60.6317
STRG.3184.2	STRG.3195.1	NO	-0.38272	54690	STRG.3184.2	scaffold10x_493_pilon	4856783	4859183	0.0420653	0.0382355	0.0295347	0	0.0260137	0.055702	0.104424	0	STRG.3195.1	scaffold10x_493_pilon	4913872	4916016	TPP59811.1 hypothetical protein FGIG_08018 [Fasciola gigantica]	632.525	688.561	399.37	920.799	86.8366	83.9669	1.65424	0
STRG.35692.1	STRG.35696.4	NO	-0.382622	22035	STRG.35692.1	scaffold10x_802_pilon	53653	54883	0.683848	0.484176	0.557331	0.683422	0.188015	1.35049	0.480179	0.714645	STRG.35696.4	scaffold10x_802_pilon	76917	110527	XP_009171753.1 hypothetical protein T265_07849 [Opisthorchis viverrini]	4.39852	11.2079	3.22586	4.23763	1.63051	0.523657	9.30486	0.157993
STRG.49330.5	STRG.49337.2	NO	-0.382428	61341	STRG.49330.5	scaffold10x_498_pilon	38257	40544	0	0	0	0	0	1.53506	0	0	STRG.49337.2	scaffold10x_498_pilon	101884	134708	THD21270.1 hypothetical protein D915_007758 [Fasciola hepatica]	31.492	36.2184	23.2086	34.4864	7.84853	14.0347	52.0602	19.6679
STRG.54486.1	STRG.54493.3	NO	-0.382022	122969	STRG.54486.1	scaffold10x_964_pilon	186931	188956	0	0	0	0	0.059259	0.215879	0	0.533896	STRG.54493.3	scaffold10x_964_pilon	311924	339404	THD28717.1 putative Phd finger protein [Fasciola hepatica]	1.10537	0.861192	0.303148	1.80536	0.00249267	0.210488	4.376	0.21585
STRG.25665.1	STRG.25668.1	NO	-0.381698	337	STRG.25665.1	scaffold10x_794_pilon	2261700	2269772	0.272512	0.198011	0.112543	0.168452	0.00573633	0.00021825	0.0248	0	STRG.25668.1	scaffold10x_794_pilon	2270108	2313081	THD25104.1 hypothetical protein D915_004137 [Fasciola hepatica]	0.161979	0.76954	0.274964	0.261215	0.0921183	0.124474	1.3199	10.6188
STRG.19652.1	STRG.19645.2	NO	-0.381514	91996	STRG.19652.1	scaffold10x_302_pilon	2950266	2959725	0.4952	0.943607	0.455836	0.489117	0.916121	0.867832	0	0	STRG.19645.2	scaffold10x_302_pilon	2820221	2858271	THD26912.1 Nucleolar protein 6 [Fasciola hepatica]	1.55872	1.59227	2.26295	2.3835	0.700521	1.90748	5.20304	0.274091
STRG.31109.1	STRG.31105.1	NO	-0.381066	7427	STRG.31109.1	scaffold10x_703_pilon	1999454	2004390	0.017826	0.0769005	0.0287223	0	0.287918	0.422156	0.089082	0.154075	STRG.31105.1	scaffold10x_703_pilon	1966841	1992028	THD25677.1 Serine/threonine-protein kinase MARK2 [Fasciola hepatica]	63.4383	59.4771	34.524	52.0524	32.1382	35.7437	86.3486	0.69114
STRG.48837.2	STRG.48847.1	NO	-0.380105	141599	STRG.48837.2	scaffold10x_770_pilon	876204	877098	0.119189	0.034658	0.629467	0.517771	0.079244	0.12473	0	0	STRG.48847.1	scaffold10x_770_pilon	1018696	1029279	RJW73366.1 PAX3- and PAX7-binding protein 1 [Clonorchis sinensis]	0.00123633	0.00719	0.012026	0.013834	0.20128	0.242379	0.194536	0.018707
STRG.1751.1	STRG.1766.3	NO	-0.379602	175773	STRG.1751.1	scaffold10x_598_pilon	2138422	2142836	0.0545807	0.071325	0	0	0.0737427	0.195181	0.049393	0	STRG.1766.3	scaffold10x_598_pilon	2318608	2388132	TPP39774.1 Zinc phosphodiesterase [Fasciola gigantica]	26.2655	24.8759	16.2481	19.4863	5.6623	7.31172	17.0324	12.4597
STRG.62205.2	STRG.62218.1	NO	-0.379372	124535	STRG.62205.2	scaffold10x_477_pilon	288160	294725	0.230403	0.073712	0.0187443	0.074161	0.0225277	0.0199255	0.098345	0	STRG.62218.1	scaffold10x_477_pilon	419259	439970	THD26370.1 28S ribosomal protein S17 mitochondrial [Fasciola hepatica]	12.2342	10.8643	29.2968	12.3719	35.5565	39.7196	12.8399	4.10047
STRG.2570.2	STRG.2572.1	NO	-0.379263	5619	STRG.2570.2	scaffold10x_908_pilon	793642	795083	0.011014	0	0.0457807	0.008916	0.160126	0.157889	0.012232	0	STRG.2572.1	scaffold10x_908_pilon	800701	865470	THD24613.1 Orexin receptor type [Fasciola hepatica]	2.24465	2.53802	4.74026	6.6159	0.293777	0.0939722	0.047821	0
STRG.39257.1	STRG.39251.3	NO	-0.378419	18688	STRG.39257.1	scaffold10x_186_pilon	1873827	1881851	0.008141	0.0436235	0.015579	0.0691595	0.026723	0.095464	0.031555	0.0803	STRG.39251.3	scaffold10x_186_pilon	1830365	1855140	TPP64473.1 Pyruvate dehydrogenase phosphatase [Fasciola gigantica]	15.3916	10.4237	12.9156	14.2089	0.982583	0.263393	10.8349	10.8804
STRG.3067.1	STRG.3066.4	NO	-0.378309	96	STRG.3067.1	scaffold10x_493_pilon	3380758	3384901	0.375502	0.354108	0.292961	0.38918	0.305278	0.0885755	0.077188	0	STRG.3066.4	scaffold10x_493_pilon	3366578	3380663	THD29080.1 Zinc transporter ZIP3 [Fasciola hepatica]	0	0	1.9079	0.0412315	2.09475	2.52718	2.45038	0
STRG.52694.1	STRG.52695.3	NO	-0.377537	5174	STRG.52694.1	scaffold10x_1280_pilon	1213377	1218969	0.116232	0.0381595	0.0609103	0.0199565	0.104771	0.138061	0.051729	0.025231	STRG.52695.3	scaffold10x_1280_pilon	1224142	1256446	THD26891.1 hypothetical protein D915_001795 [Fasciola hepatica]	0.234789	5.98232	4.08601	1.06008	0.506892	2.12658	15.7206	5.00726
STRG.1307.2	STRG.1295.2	NO	-0.377182	62516	STRG.1307.2	scaffold10x_13_pilon	3175536	3178961	0.173432	0.075171	0.126906	0.160308	0.118622	0.130941	0	1.67073	STRG.1295.2	scaffold10x_13_pilon	3058570	3113021	THD28007.1 hypothetical protein D915_001167 [Fasciola hepatica]	1.3297	0.991688	2.83489	0.94038	1.08072	2.76395	0.342747	0.312111
STRG.59270.1	STRG.59258.2	NO	-0.376928	88610	STRG.59270.1	scaffold10x_2403_pilon	943513	951122	0	0.0046735	0.00259533	0.0226	0.499717	0.0655053	0	0	STRG.59258.2	scaffold10x_2403_pilon	752964	854904	TPP58096.1 Inner nuclear membrane protein Man1 (LEM domain-containing protein 3) [Fasciola gigantica]	27.1918	30.0355	7.30346	21.5865	0.0135013	0.209119	0.049697	2.42833
STRG.27973.3	STRG.27971.3	NO	-0.376908	12359	STRG.27973.3	scaffold10x_1332_pilon	278530	349086	6.79536	5.01604	2.80213	5.64994	0.099469	0.0708628	0.09501	0	STRG.27971.3	scaffold10x_1332_pilon	246407	266172	TPP62325.1 hypothetical protein FGIG_08826 [Fasciola gigantica]	2.83265	3.12947	7.86944	6.22309	2.21188	9.64082	15.1165	3.10517
STRG.20091.3	STRG.20086.5	NO	-0.376325	37532	STRG.20091.3	scaffold10x_238_pilon	329843	330522	0.222617	0.167415	1.19703	1.91445	0.254876	0.75687	0.742945	0	STRG.20086.5	scaffold10x_238_pilon	246502	292312	THD21849.1 Ubiquitin carboxyl-terminal hydrolase 44 [Fasciola hepatica]	1.32156	3.21845	0.620701	0	0.542282	0.239687	2.46296	0.284813
STRG.31676.2	STRG.31669.2	YES	-0.375851	89135	STRG.31676.2	scaffold10x_331_pilon	1957424	1971051	0.0161163	0	0	0	0.246514	2.01426	0.249971	0	STRG.31669.2	scaffold10x_331_pilon	1831161	1868290	THD19578.1 hypothetical protein D915_009499 [Fasciola hepatica]	9.02438	6.20995	0.030212	7.59983	7.82076	0.0259267	0.098744	0
STRG.29865.1	STRG.29872.1	NO	-0.37574	37033	STRG.29865.1	scaffold10x_19_pilon	1985411	1987484	0	0	0.0135797	0.0178265	0	0.901253	0.285153	0	STRG.29872.1	scaffold10x_19_pilon	2024516	2041753	THD26787.1 Rhabdomeric opsin [Fasciola hepatica]	2.35856	2.41486	3.41587	3.83611	0.438313	0.839566	0.235484	0.498156
STRG.6947.1	STRG.6949.2	NO	-0.375627	5417	STRG.6947.1	scaffold10x_432_pilon	1338051	1340984	0.0298717	0.013876	0.0461747	0	0	0.0731615	0.019161	0.427581	STRG.6949.2	scaffold10x_432_pilon	1346400	1382174	THD26293.1 Annexin [Fasciola hepatica]	4.16197	7.22122	17.4694	14.7164	12.8688	21.9438	1.61775	1.47982
STRG.29316.1	STRG.29312.1	NO	-0.374948	9049	STRG.29316.1	scaffold10x_419_pilon	897186	897941	2.60873	2.17598	1.33277	1.80663	0.80408	0.482307	0.457512	0	STRG.29312.1	scaffold10x_419_pilon	865311	888138	THD27721.1 Rab protein 8 [Fasciola hepatica]	237.763	260.981	201.428	262.866	84.5895	100.512	119.661	1232.61
STRG.48733.1	STRG.48734.2	NO	-0.374768	7452	STRG.48733.1	scaffold10x_1404_pilon	527439	528045	0.469158	0.171143	1.08615	1.17769	1.23858	1.32467	0.278569	0	STRG.48734.2	scaffold10x_1404_pilon	535496	545468	KAA0199883.1 RNA-binding protein 1 [Fasciolopsis buski]	12.7337	8.45652	4.05056	9.49747	1.44665	4.31692	47.4455	2.77943
STRG.3584.1	STRG.3587.4	NO	-0.374562	18519	STRG.3584.1	scaffold10x_217_pilon	5532892	5533531	0.259451	0.273583	0.437637	0.429648	203.265	64.0899	0	0.161049	STRG.3587.4	scaffold10x_217_pilon	5552049	5567908	THD19588.1 Autophagy protein 5 [Fasciola hepatica]	6.38824	1.71936	6.0459	4.91324	1.04282	3.02783	1.1866	0.935278
STRG.5191.1	STRG.5193.2	NO	-0.374396	13162	STRG.5191.1	scaffold10x_436_pilon	4682178	4683663	0	0.010893	0	0.0269905	0.00836433	0.191946	0	0	STRG.5193.2	scaffold10x_436_pilon	4696824	4747715	GAA53123.1 innexin unc-9 [Clonorchis sinensis]	15.553	17.4324	8.27916	15.0193	0.719953	1.72329	3.0521	8.16293
STRG.18634.1	STRG.18648.1	NO	-0.374368	155415	STRG.18634.1	scaffold10x_464_pilon	3179177	3179763	0	0.0635065	0.129974	0.0675195	1.10168	0.117402	1.45289	0	STRG.18648.1	scaffold10x_464_pilon	3335177	3359142	THD23643.1 hypothetical protein D915_004309 [Fasciola hepatica]	99.0566	99.5279	75.0083	92.5424	32.9124	42.0647	65.5264	39.2376
STRG.26913.1	STRG.26910.1	NO	-0.374101	8287	STRG.26913.1	scaffold10x_1279_pilon	1624842	1629728	0.0170333	0.0245225	0.0258163	0.0439725	0.08677	0.0916503	0.040134	0.030405	STRG.26910.1	scaffold10x_1279_pilon	1536861	1616556	THD28978.1 LAG1 longevity assurance 1 [Fasciola hepatica]	10.7005	13.2495	11.1768	18.7352	3.60799	9.88736	25.9429	45.7678
STRG.40577.1	STRG.40576.1	NO	-0.373506	20604	STRG.40577.1	scaffold10x_712_pilon	950455	950814	0.0416837	0	0.0911513	0	0.114484	0.716576	0.509382	0	STRG.40576.1	scaffold10x_712_pilon	926866	929852	THD21993.1 hypothetical protein D915_007415 [Fasciola hepatica]	0.236365	0.433448	0.371806	0.498836	0.0959633	0.0118762	0.316491	0
STRG.69118.2	STRG.69123.1	NO	-0.37279	54688	STRG.69118.2	scaffold10x_1656_pilon	482787	485004	0.114325	0.115317	0.231726	0.20468	0.237445	0.330483	0.0836	0.041218	STRG.69123.1	scaffold10x_1656_pilon	539691	553933	THD22454.1 Lysine-specific histone demethylase 1 2 [Fasciola hepatica]	1.92321	0.79601	1.43792	1.16376	0.453706	0.301206	6.63561	0.159371
STRG.67977.1	STRG.67985.6	NO	-0.372469	114606	STRG.67977.1	scaffold10x_653_pilon	399152	399637	0.245438	0	0.176737	0.128491	0	0.208531	0	0	STRG.67985.6	scaffold10x_653_pilon	514242	537907	THD22085.1 Ataxin-2-binding protein 1 [Fasciola hepatica]	0	0.889995	0	0	0.34122	0.256653	0	0
STRG.1336.3	STRG.1330.7	NO	-0.372393	21362	STRG.1336.3	scaffold10x_13_pilon	3656358	3659327	0.128315	0.144496	0.0756467	0.262155	0.0888097	0.0537627	0.047995	0	STRG.1330.7	scaffold10x_13_pilon	3606500	3634997	THD24723.1 hypothetical protein D915_004409 [Fasciola hepatica]	0.007612	0.001319	0.0222883	0.010204	0.0450907	0.451164	0.312586	0
STRG.3583.1	STRG.3587.4	NO	-0.372336	18519	STRG.3583.1	scaffold10x_217_pilon	5532892	5533531	0.048622	0.023243	0.02164	0.008687	1866.8	712.022	0	0.012654	STRG.3587.4	scaffold10x_217_pilon	5552049	5567908	THD19588.1 Autophagy protein 5 [Fasciola hepatica]	6.38824	1.71936	6.0459	4.91324	1.04282	3.02783	1.1866	0.935278
STRG.25272.3	STRG.25265.1	NO	-0.371849	75900	STRG.25272.3	scaffold10x_631_pilon	1542348	1546670	0	0	0	0	0.173734	0.499617	0	0	STRG.25265.1	scaffold10x_631_pilon	1416421	1466449	THD26075.1 Serine/threonine kinase [Fasciola hepatica]	8.55427	9.74812	17.5731	19.5043	2.6949	2.96851	2.53395	0
STRG.74830.2	STRG.74828.1	NO	-0.371066	16746	STRG.74830.2	scaffold10x_134_pilon	193657	201882	0	0.001146	0.00851167	0	0.0254603	0.0775892	0	0	STRG.74828.1	scaffold10x_134_pilon	136427	176912	THD22714.1 Vasa DEAD-box RNA helicase [Fasciola hepatica]	20.2289	21.8224	24.7742	20.3253	10.2403	14.3554	12.558	15.2945
STRG.19502.2	STRG.19490.1	NO	-0.371011	122327	STRG.19502.2	scaffold10x_302_pilon	723560	725263	0.142961	0.053283	0	0.016608	0.195165	0.0155062	0	0	STRG.19490.1	scaffold10x_302_pilon	572366	601234	THD25684.1 Homeobox protein DLX-3 [Fasciola hepatica]	0.0693623	0.326884	0.209774	0.473185	0.0462777	0.110767	0	1.70249
STRG.47327.6	STRG.47322.3	NO	-0.370692	56238	STRG.47327.6	scaffold10x_391_pilon	1237371	1239891	0	0	0.00541067	0	0	0.0348593	0	3.09916	STRG.47322.3	scaffold10x_391_pilon	1164651	1181134	THD26843.1 hypothetical protein D915_002260 [Fasciola hepatica]	14.3575	15.2259	19.5308	25.0354	0.417032	0.265457	0.074277	0
STRG.79240.1	STRG.79239.1	NO	-0.370123	2657	STRG.79240.1	scaffold10x_1159_pilon	35947	40994	0.828799	0.584592	0.249761	0.334454	0.0336523	0.0212647	0	0	STRG.79239.1	scaffold10x_1159_pilon	25956	33291	DAA04500.1 TPA_exp pol polyprotein [Schistosoma mansoni]	0.056832	0.012845	0.0488157	0.0425695	0.209461	0.168547	0.015013	0.034673
STRG.47459.2	STRG.47460.5	NO	-0.369986	2494	STRG.47459.2	scaffold10x_179_pilon	273334	283089	0	0.013161	0.304722	0.412454	0.0746547	0.995591	0.120966	0.343932	STRG.47460.5	scaffold10x_179_pilon	285582	381490	TPP57903.1 Amino acid transporter [Fasciola gigantica]	2.43158	2.40684	0.714892	1.05323	0.0165277	0.490725	0.043398	0.571406
STRG.12717.1	STRG.12718.3	NO	-0.369856	7307	STRG.12717.1	scaffold10x_654_pilon	3764731	3770001	0.428457	0.343017	0.110185	0.127084	0.223767	0.250417	0.129567	0.078434	STRG.12718.3	scaffold10x_654_pilon	3777307	3805746	THD23795.1 Aminomethyltransferase [Fasciola hepatica]	0.406529	0.334917	1.14877	0.510881	1.52085	1.72515	0.737391	1.27993
STRG.30225.1	STRG.30244.1	NO	-0.369726	68457	STRG.30225.1	scaffold10x_286_pilon	1818792	1834484	0.300748	0.113476	0.356133	0.369049	0.107227	0.069219	0.468422	0	STRG.30244.1	scaffold10x_286_pilon	1902940	1945296	THD28975.1 Mitochondrial substrate solute carrier [Fasciola hepatica]	15.1312	17.6779	60.7203	17.0494	46.4129	62.7921	22.8387	41.0872
STRG.58720.1	STRG.58685.3	NO	-0.369672	508771	STRG.58720.1	scaffold10x_357_pilon	651497	651786	0.145833	0.065874	0.034267	0.130074	0.953847	0.409169	0.106596	0	STRG.58685.3	scaffold10x_357_pilon	104968	142727	THD18694.1 hypothetical protein D915_010700 [Fasciola hepatica]	19.96	14.1012	7.69247	12.4091	1.89315	5.19407	4.38006	1.50482
STRG.5412.1	STRG.5407.3	NO	-0.369468	45116	STRG.5412.1	scaffold10x_102_pilon	3161866	3165122	0.00324167	0.003055	0.0248767	0.0060235	0.247629	0.526304	0.002637	0.015848	STRG.5407.3	scaffold10x_102_pilon	3036439	3116751	THD25970.1 Apoptotic enhancer 1 protein [Fasciola hepatica]	8.72742	12.6335	0.14158	0.223874	0.264486	0.0618235	2.79302	0
STRG.33761.1	STRG.33754.4	NO	-0.369264	147769	STRG.33761.1	scaffold10x_457_pilon	810798	811160	0	0.143465	0.091172	0.241192	0.131473	0.13533	2.91081	0.553862	STRG.33754.4	scaffold10x_457_pilon	607523	663030	THD27299.1 hypothetical protein D915_001823 [Fasciola hepatica]	0.1663	0.750857	0.296206	0.441502	0.041083	0.128128	0.01742	0
STRG.53368.1	STRG.53362.2	NO	-0.369171	129883	STRG.53368.1	scaffold10x_1450_pilon	1113333	1117529	0.389561	0.311493	0.252473	0.508402	0.116259	0.107221	0.037862	0.080649	STRG.53362.2	scaffold10x_1450_pilon	976790	983451	THD27306.1 hypothetical protein D915_001999 [Fasciola hepatica]	1.29902	1.51748	0.0556843	0.0249685	0.0670227	0.227022	7.58931	0.110093
STRG.17456.1	STRG.17453.1	NO	-0.368884	13545	STRG.17456.1	scaffold10x_1084_pilon	1714691	1715168	0.209323	0.13326	0.092005	0.071897	0.288255	0.765444	0.783818	0	STRG.17453.1	scaffold10x_1084_pilon	1654151	1701147	THD20358.1 hypothetical protein D915_008969 [Fasciola hepatica]	0.100813	0	0	1.13509	0.149269	0.245922	0.452083	3.74199
STRG.62158.1	STRG.62152.1	NO	-0.368508	45704	STRG.62158.1	scaffold10x_599_pilon	661887	668771	0	0	0	0	12.5938	9.932	0.053869	0	STRG.62152.1	scaffold10x_599_pilon	601920	616184	THD18198.1 hypothetical protein D915_010647 [Fasciola hepatica]	29.398	30.6294	30.2365	26.1587	16.8568	24.9653	52.3975	130.033
STRG.7152.1	STRG.7157.3	NO	-0.368357	74118	STRG.7152.1	scaffold10x_432_pilon	4368103	4368666	0.790623	0.638949	0.17029	0.33399	0.071777	0.168534	0	0	STRG.7157.3	scaffold10x_432_pilon	4442783	4544911	THD23014.1 hypothetical protein D915_006380 [Fasciola hepatica]	0.0326853	0.0260065	0.069304	0.0133715	0.00252233	0.0298092	8.32706	0
STRG.39749.3	STRG.39751.1	NO	-0.368223	5897	STRG.39749.3	scaffold10x_459_pilon	1562681	1565000	79.2146	82.1628	64.1404	65.4132	21.3045	33.7963	6.01884	25.1849	STRG.39751.1	scaffold10x_459_pilon	1570896	1592357	AAM93546.1 polyprotein, partial [Schistosoma japonicum]	0.003953	0.002915	0.0154223	0	0.034226	0.357831	0.028949	0.129461
STRG.29284.6	STRG.29262.1	NO	-0.368154	271456	STRG.29284.6	scaffold10x_419_pilon	326303	332211	0.577597	0.175406	0.39561	0.810423	0.0208477	0.082157	0.181363	0	STRG.29262.1	scaffold10x_419_pilon	33925	54848	TPP59188.1 Ubiquitin-conjugating enzyme E2 [Fasciola gigantica]	41.0589	45.1689	45.5889	38.1121	17.9935	37.5395	92.4488	181.047
STRG.47198.1	STRG.47197.1	NO	-0.367205	461	STRG.47198.1	scaffold10x_1318_pilon	1107684	1113998	0.056364	0.0143275	0.00954333	0	0.0908887	0.302163	0.028868	0	STRG.47197.1	scaffold10x_1318_pilon	1095426	1107224	THD26089.1 G protein coupled receptor [Fasciola hepatica]	19.9726	24.4371	38.5633	67.1918	4.80882	6.30825	2.47049	0
STRG.58123.2	STRG.58116.3	NO	-0.367186	135715	STRG.58123.2	scaffold10x_1859_pilon	624995	630187	0	0	0.007405	0	0.182868	0.192414	0	0.044346	STRG.58116.3	scaffold10x_1859_pilon	447983	489281	THD27862.1 Surface protein PspC [Fasciola hepatica]	0.894997	1.10648	2.86754	4.97414	0.0496533	1.2001	0.605609	0
STRG.58230.1	STRG.58218.3	NO	-0.366412	73436	STRG.58230.1	scaffold10x_502_pilon	1078682	1079367	0.784111	0.601445	3.01062	1.03638	13.2045	26.3059	3.13266	0.025081	STRG.58218.3	scaffold10x_502_pilon	872682	1005247	THD26817.1 Homeobox protein ceh-10 [Fasciola hepatica]	0.17412	0.149095	0.182458	0.271536	0.0519447	0.0438583	0	0
STRG.69366.3	STRG.69371.5	NO	-0.366263	47803	STRG.69366.3	scaffold10x_1674_pilon	469936	530874	0	0	0.095336	0	0.117914	0.0835235	0	0	STRG.69371.5	scaffold10x_1674_pilon	578676	623990	TPP67227.1 Coenzyme Q9, partial [Fasciola gigantica]	25.5553	23.6864	23.4569	22.7438	4.13938	5.01921	3.78123	11.6299
STRG.36527.2	STRG.36528.3	NO	-0.365957	3333	STRG.36527.2	scaffold10x_534_pilon	950582	953802	0.191794	0.115904	0.0357793	0.0459705	0.00400467	0.106551	0.394645	0	STRG.36528.3	scaffold10x_534_pilon	957134	984940	THD24633.1 Kv channel interacting protein 4 [Fasciola hepatica]	12.4068	12.1431	23.1306	20.1025	9.31538	10.1718	1.43202	0
STRG.27868.1	STRG.27866.2	NO	-0.365838	3714	STRG.27868.1	scaffold10x_894_pilon	1228743	1237894	0.0358917	0.0252915	0.107158	0.151084	0.664968	0.618961	0	0.207872	STRG.27866.2	scaffold10x_894_pilon	1210611	1225030	TPP57791.1 hypothetical protein FGIG_06662 [Fasciola gigantica]	0.572189	1.64699	1.0241	2.76438	0.392747	0.515717	0.780962	0.193195
STRG.37945.6	STRG.37955.1	NO	-0.365816	165583	STRG.37945.6	scaffold10x_95_pilon	964332	964954	0.553635	0.248966	0.282527	0.278896	0.267072	0.252235	0.142859	0	STRG.37955.1	scaffold10x_95_pilon	1130536	1175106	TPP58493.1 DNA polymerase epsilon subunit [Fasciola gigantica]	26.9854	16.7389	2.54133	18.381	11.8473	25.1956	9.48327	55.6816
STRG.47616.5	STRG.47606.1	NO	-0.365667	11392	STRG.47616.5	scaffold10x_2009_pilon	915425	936690	0.210272	0.162579	0.0736157	0.103997	0.00593133	0.0674485	0.031093	0	STRG.47606.1	scaffold10x_2009_pilon	760329	904034	THD28983.1 Multiple epidermal growth factor domains protein 6 [Fasciola hepatica]	0	0.015357	0.0145177	0	10.3419	13.6623	1.45647	0
STRG.30270.3	STRG.30259.1	NO	-0.365417	148002	STRG.30270.3	scaffold10x_747_pilon	204832	214520	0	0	0.0143	0	0.0449973	0.319993	0.01783	0	STRG.30259.1	scaffold10x_747_pilon	2317	56831	THD26627.1 2-oxoglutarate and iron-dependent oxygenase domain-containing protein 1 [Fasciola hepatica]	3.3299	2.74352	1.55567	1.89682	0.249749	1.32761	4.65204	2.89845
STRG.47720.1	STRG.47725.4	NO	-0.364307	31687	STRG.47720.1	scaffold10x_332_pilon	750845	762061	0.051979	0.047657	0.0435727	0.04442	0.0447157	0.186455	0.227367	0	STRG.47725.4	scaffold10x_332_pilon	793747	819873	THD28929.1 Innexin [Fasciola hepatica]	5.68972	5.34733	6.68855	13.0366	0.425019	0.977033	0.295487	0
STRG.77077.1	STRG.77079.2	NO	-0.363995	3248	STRG.77077.1	scaffold10x_1343_pilon	84426	98590	0.057576	0.0639485	0.044524	0.035792	0.0326703	0.0254807	0	0.137773	STRG.77079.2	scaffold10x_1343_pilon	101837	123829	THD23173.1 putative xp-G/rad2 DNA repair endonuclease family [Fasciola hepatica]	1.23808	0.694111	0.528389	0.506002	3.30492	2.84405	0.250337	0
STRG.22589.1	STRG.22580.1	NO	-0.363993	95292	STRG.22589.1	scaffold10x_919_pilon	2865145	2865712	1.26231	1.09349	1.20681	1.95742	0.246425	0.182851	0	0	STRG.22580.1	scaffold10x_919_pilon	2718513	2769854	THD24092.1 Asparaginyl tRNA synthetase cytoplasmic [Fasciola hepatica]	40.4232	26.7999	69.62	29.0632	40.0803	31.6573	117.835	39.9825
STRG.16778.1	STRG.16774.1	NO	-0.363165	69858	STRG.16778.1	scaffold10x_563_pilon	527063	529246	0	0	0.027007	0	0	0.689344	0	0	STRG.16774.1	scaffold10x_563_pilon	430927	457206	THD25616.1 LIM domain transcription factor LMO4 [Fasciola hepatica]	145.123	162.341	104.172	186.88	13.8869	37.1249	102.571	22.1617
STRG.8129.1	STRG.8128.1	NO	-0.36301	70	STRG.8129.1	scaffold10x_617_pilon	1872401	1873949	0	0	0.17966	0.21691	0.245611	0.840742	3.50282	0.424924	STRG.8128.1	scaffold10x_617_pilon	1832133	1872332	THD25513.1 WD repeat-containing protein 26 [Fasciola hepatica]	2.69614	2.51526	0.995972	1.61395	0.357042	1.3801	0.844254	0.781174
STRG.36267.1	STRG.36273.2	NO	-0.362973	52679	STRG.36267.1	scaffold10x_638_pilon	1032878	1034035	0.370525	0.374271	0.707585	0.925039	0.0919933	0.389236	0.249924	0.115002	STRG.36273.2	scaffold10x_638_pilon	1086713	1157647	THD20275.1 Potassium voltage-gated channel subfamily H member 7, partial [Fasciola hepatica]	17.5801	22.9549	10.192	11.7281	2.03309	4.00917	33.5011	45.0063
STRG.71212.1	STRG.71210.3	NO	-0.362847	19548	STRG.71212.1	scaffold10x_1856_pilon	201175	201948	0.0594287	0.0613415	0.434497	0.680856	0.0979967	0.710074	0.064867	0	STRG.71210.3	scaffold10x_1856_pilon	152067	181628	THD27412.1 Protein phosphatase 2C [Fasciola hepatica]	4.13717	4.5308	2.09629	3.76103	0.992873	2.05149	5.95091	3.57155
STRG.67789.1	STRG.67786.3	NO	-0.362694	14885	STRG.67789.1	scaffold10x_1389_pilon	502270	503130	1.79001	1.96167	1.37729	2.45479	4.10122	3.66081	0.546091	4.46094	STRG.67786.3	scaffold10x_1389_pilon	432751	487386	THD21370.1 hypothetical protein D915_007805 [Fasciola hepatica]	0.056679	0.0559825	0.055457	0.0820325	0.117296	0.105048	0.534042	0.178809
STRG.57104.1	STRG.57092.2	NO	-0.362424	78518	STRG.57104.1	scaffold10x_596_pilon	382233	385888	0.775385	0.805342	1.24334	0.88011	0.481735	0.368779	0.094184	0.137958	STRG.57092.2	scaffold10x_596_pilon	267968	303716	THD20401.1 hypothetical protein D915_008924 [Fasciola hepatica]	4.75636	4.90976	2.23511	3.15158	1.59844	5.91169	3.15379	5.88195
STRG.47333.2	STRG.47336.5	NO	-0.362357	20587	STRG.47333.2	scaffold10x_391_pilon	1276940	1285862	0.028812	0	0	0.0182175	0.142267	0.0841092	0	0	STRG.47336.5	scaffold10x_391_pilon	1306448	1309213	THD25798.1 hypothetical protein D915_003548 [Fasciola hepatica]	4.36405	3.49643	4.60504	3.19945	1.57988	2.55692	3.88934	0.273435
STRG.38183.1	STRG.38178.3	NO	-0.362222	21165	STRG.38183.1	scaffold10x_935_pilon	241982	242308	0.0536463	0	0.691973	0.170376	1.53546	7.04241	1.48399	0	STRG.38178.3	scaffold10x_935_pilon	185586	220818	THD23825.1 WD repeat and FYVE domain-containing protein [Fasciola hepatica]	0.680851	0.65406	0.0515067	0.177304	0.383706	0.146205	0.150303	0.229486
STRG.45683.1	STRG.45686.6	NO	-0.361921	26029	STRG.45683.1	scaffold10x_1058_pilon	1281199	1281531	0	0	0	0	0.150965	0.584347	5.96992	0	STRG.45686.6	scaffold10x_1058_pilon	1307559	1317572	THD19011.1 hypothetical protein D915_010345 [Fasciola hepatica]	0.950676	2.27742	1.80474	3.63316	0.961299	1.9608	0.840773	1.0999
STRG.73607.2	STRG.73610.3	NO	-0.361512	8284	STRG.73607.2	scaffold10x_2277_pilon	167875	172518	0.011078	0.007286	0.425076	0	0.696832	1.431	0	0.54028	STRG.73610.3	scaffold10x_2277_pilon	180801	203028	TPP58135.1 hypothetical protein FGIG_10326 [Fasciola gigantica]	6.80351	4.22917	2.97372	2.13233	0.503685	2.41601	1.38714	0.468299
STRG.67802.1	STRG.67800.4	NO	-0.361007	204	STRG.67802.1	scaffold10x_1389_pilon	687363	688052	23.5201	20.4589	20.5932	18.4015	5.41049	17.8543	6.12716	10.473	STRG.67800.4	scaffold10x_1389_pilon	637856	687160	THD21634.1 hypothetical protein D915_007572 [Fasciola hepatica]	0.516108	0.57788	0.894604	0.664326	0.048107	0.327509	4.08492	0
STRG.25665.1	STRG.25668.6	NO	-0.360945	487	STRG.25665.1	scaffold10x_794_pilon	2261700	2269772	0.272512	0.198011	0.112543	0.168452	0.00573633	0.00021825	0.0248	0	STRG.25668.6	scaffold10x_794_pilon	2270258	2313081	THD25104.1 hypothetical protein D915_004137 [Fasciola hepatica]	0.845969	0	0	0	0.0615167	0.0176418	0.052538	40.2371
STRG.58720.1	STRG.58685.2	NO	-0.360722	508771	STRG.58720.1	scaffold10x_357_pilon	651497	651786	0.145833	0.065874	0.034267	0.130074	0.953847	0.409169	0.106596	0	STRG.58685.2	scaffold10x_357_pilon	104968	142727	TPP59723.1 hypothetical protein FGIG_09314 [Fasciola gigantica]	15.0059	13.1028	11.6743	11.3742	3.29463	4.79367	5.4415	0.025593
STRG.14632.1	STRG.14635.2	NO	-0.360346	19225	STRG.14632.1	scaffold10x_293_pilon	290551	291167	0.127485	0.092004	0.058803	0.089178	0.214507	0.320508	0	0	STRG.14635.2	scaffold10x_293_pilon	310391	342940	THD22210.1 hypothetical protein D915_007055 [Fasciola hepatica]	20.8285	18.1564	13.3627	21.5579	2.854	7.25372	23.6574	1.9088
STRG.45187.2	STRG.45190.1	NO	-0.360209	29165	STRG.45187.2	scaffold10x_355_pilon	38731	39242	0.0896013	0.474784	0.468611	0	0.503933	1.39243	0.73253	0	STRG.45190.1	scaffold10x_355_pilon	68406	70063	KAA0198055.1 Elongation factor 1-alpha C [Fasciolopsis buski]	9565.28	10952.4	9901.36	9043	3618.24	4967.73	4682	4742.97
STRG.53078.1	STRG.53073.1	NO	-0.359872	28213	STRG.53078.1	scaffold10x_954_pilon	445976	447005	0.110997	0.123458	0.171951	0.110468	0.145974	0.110691	0	0.08012	STRG.53073.1	scaffold10x_954_pilon	408840	417764	TPP63052.1 Histone acetyltransferase [Fasciola gigantica]	7.9875	8.66982	12.2088	13.6405	3.88939	5.85547	13.9971	7.10678
STRG.73842.1	STRG.73824.2	NO	-0.359609	181548	STRG.73842.1	scaffold10x_131_pilon	381055	386221	0.00697033	0.0081715	0.0120483	0.0168085	0.084869	0.0459855	0	0	STRG.73824.2	scaffold10x_131_pilon	177673	199508	TPP58047.1 hypothetical protein FGIG_06274 [Fasciola gigantica]	17.7094	17.4902	9.79311	20.3447	0.379798	0.375947	0.128414	0.073874
STRG.33820.2	STRG.33821.1	NO	-0.359502	228	STRG.33820.2	scaffold10x_457_pilon	1584838	1587533	0	0	0.0753703	0.148417	0.0641883	0.053904	0	0	STRG.33821.1	scaffold10x_457_pilon	1587760	1588515	TPP67091.1 Lectin C-type domain [Fasciola gigantica]	0.755268	0.507313	0.315869	0.676358	0.0367983	0.975842	232.384	2196.99
STRG.78544.1	STRG.78549.1	NO	-0.359413	40983	STRG.78544.1	scaffold10x_1107_pilon	10726	11769	0	0	0	0	0.043634	0.003097	0.989956	0	STRG.78549.1	scaffold10x_1107_pilon	52751	85325	THD21338.1 DnaJ subfamily C member 7 [Fasciola hepatica]	22.3275	19.3673	4.419	0.652874	3.68508	0.092992	0.045974	27.1905
STRG.58602.1	STRG.58600.7	NO	-0.358947	16663	STRG.58602.1	scaffold10x_20_pilon	1021428	1022366	0	0	0	0	0.258844	0.0228203	0	0	STRG.58600.7	scaffold10x_20_pilon	969856	1004766	THD20218.1 Rab geranylgeranyltransferase beta subunit [Fasciola hepatica]	4.82215	8.04322	4.34782	14.788	1.03714	2.69812	3.88009	0
STRG.50963.1	STRG.50979.1	NO	-0.358721	287446	STRG.50963.1	scaffold10x_685_pilon	980287	986207	0.0181997	0	0	0.029641	0.033393	0.168801	0	0.320305	STRG.50979.1	scaffold10x_685_pilon	1273652	1354352	TPP59202.1 Choline transporter protein 5 [Fasciola gigantica]	40.0377	44.7568	31.8093	37.2038	21.7963	42.3332	51.6605	26.8162
STRG.11848.4	STRG.11851.1	NO	-0.358535	13854	STRG.11848.4	scaffold10x_43_pilon	1888314	1893997	0.106578	0.118828	0.0351467	0.019388	0	0.0268213	0.12513	0	STRG.11851.1	scaffold10x_43_pilon	1907850	1924547	THD23345.1 Ribonucleoside-diphosphate reductase large subunit [Fasciola hepatica]	76.5777	74.9623	61.9422	67.308	48.4238	98.3366	62.4603	229.476
STRG.60210.1	STRG.60209.4	NO	-0.357401	4511	STRG.60210.1	scaffold10x_1104_pilon	783118	785986	1.38078	1.26132	0.242449	0.392651	0.961481	1.07024	0.414303	0	STRG.60209.4	scaffold10x_1104_pilon	753111	778608	THD28256.1 Nuclear pore complex protein Nup85 [Fasciola hepatica]	42.4119	54.0158	49.6791	63.3436	13.9076	23.2706	83.4269	40.0088
STRG.14387.1	STRG.14391.1	NO	-0.356449	38817	STRG.14387.1	scaffold10x_166_pilon	82634	86334	0.120331	0.1711	0.202823	0.162866	0.717841	1.21446	0.175119	0.029453	STRG.14391.1	scaffold10x_166_pilon	125150	211654	THD22064.1 Bromodomain adjacent to zinc finger domain protein 2B [Fasciola hepatica]	5.949	6.16973	6.28793	6.46866	3.57596	2.33244	2.66083	1.305
STRG.29647.1	STRG.29649.6	NO	-0.356438	12246	STRG.29647.1	scaffold10x_325_pilon	802803	803693	0.123675	0.0342805	0.131755	0.0748595	0.36736	0.252751	0	0	STRG.29649.6	scaffold10x_325_pilon	815938	891700	TPP66893.1 hypothetical protein FGIG_05993, partial [Fasciola gigantica]	6.47198	15.4158	2.75222	4.1498	0.233218	0.0438313	1.59184	0.024199
STRG.64733.1	STRG.64738.1	NO	-0.356148	26788	STRG.64733.1	scaffold10x_1606_pilon	754332	760671	40.9891	45.0534	22.005	35.2981	0.212555	0.00537975	0	0.005373	STRG.64738.1	scaffold10x_1606_pilon	787458	802836	TPP59110.1 Legumain [Fasciola gigantica]	0	0	0	0	1923.53	2.41354	6.42514	0
STRG.25183.3	STRG.25177.4	NO	-0.355403	66982	STRG.25183.3	scaffold10x_631_pilon	242597	245888	0.00236567	0.0491765	0.0701163	0.158121	0.052343	0.0483895	0	0.719504	STRG.25177.4	scaffold10x_631_pilon	160824	175616	THD22753.1 hypothetical protein D915_006262 [Fasciola hepatica]	0.338919	0.359415	0.159156	0.644581	2.45104	2.44439	6.3722	0.158062
STRG.74297.1	STRG.74293.1	NO	-0.35533	7025	STRG.74297.1	scaffold10x_2620_pilon	217805	218937	0	0	0.028721	0	0.323496	0.144874	0.064856	0	STRG.74293.1	scaffold10x_2620_pilon	69566	210781	THD24227.1 hypothetical protein D915_004901 [Fasciola hepatica]	0.569701	0.513768	0.274703	0.06769	0.0616887	0.214521	0.091898	0
STRG.10833.1	STRG.10825.5	NO	-0.354881	59414	STRG.10833.1	scaffold10x_157_pilon	2593354	2605510	0.151754	0.038094	0.0947867	0.0818845	0.04275	0.192121	0.045981	0	STRG.10825.5	scaffold10x_157_pilon	2500774	2533941	TPP62887.1 GYF domain containing protein [Fasciola gigantica]	1.30611	3.6578	7.5419	21.8184	0.111891	1.13413	43.8639	12.7655
STRG.9309.1	STRG.9311.3	NO	-0.354684	33724	STRG.9309.1	scaffold10x_749_pilon	3020463	3022566	0.00511867	0.012735	0	0.0277355	0.0147	0.0522175	0.271317	0	STRG.9311.3	scaffold10x_749_pilon	3056289	3108875	THD18287.1 E3 ubiquitin-protein ligase TRIM37 [Fasciola hepatica]	7.36866	10.3709	5.34669	14.3961	0.0460957	5.91844	0	0.046643
STRG.8412.1	STRG.8419.6	NO	-0.354582	50478	STRG.8412.1	scaffold10x_267_pilon	1671064	1681351	0.30534	0.26104	0.442098	1.06258	0.178594	0.276751	0	0	STRG.8419.6	scaffold10x_267_pilon	1731828	1804843	THD26975.1 Transcription factor EB [Fasciola hepatica]	0.0128887	0.466793	5.1057	0.6819	0.275971	0.375294	4.80039	4.9078
STRG.17358.1	STRG.17359.1	NO	-0.354381	314	STRG.17358.1	scaffold10x_22_pilon	3135793	3137256	0.229253	0.191279	0.0684147	0.10283	0.0216187	0.0459705	0	0.191342	STRG.17359.1	scaffold10x_22_pilon	3137569	3204551	THD22165.1 putative Sorting nexin [Fasciola hepatica]	19.2357	17.1203	19.0213	16.5876	10.8266	28.0302	22.8764	6.74881
STRG.25601.4	STRG.25603.3	NO	-0.354194	3639	STRG.25601.4	scaffold10x_794_pilon	1188366	1214372	0.412588	0.16568	0.972626	0.552494	2.34844	1.69407	0.170796	0	STRG.25603.3	scaffold10x_794_pilon	1218010	1235928	THD28177.1 Serine/threonine-protein phosphatase 2A 55 kDa regulatory subunit B [Fasciola hepatica]	25.7741	28.1533	3.38355	15.8512	2.88529	13.2998	2.84747	6.97559
STRG.49940.5	STRG.49945.3	NO	-0.353267	67360	STRG.49940.5	scaffold10x_1660_pilon	629506	688657	0.404251	0.237611	0.372903	0.257765	0.0105263	0.136055	0.95865	0	STRG.49945.3	scaffold10x_1660_pilon	756016	793902	THD25036.1 putative rhodopsin orphan GPCR [Fasciola hepatica]	0.020273	0.010585	0.0518103	0.030862	0.060907	0.0782397	0.006577	0
STRG.20857.1	STRG.20847.1	NO	-0.35314	109657	STRG.20857.1	scaffold10x_75_pilon	2622673	2635666	0	0.0498595	0.0524237	0	0.0268447	0.48989	0	0.217834	STRG.20847.1	scaffold10x_75_pilon	2509634	2513017	TPP64953.1 One cut domain family member [Fasciola gigantica]	43.5078	42.9243	82.3305	68.7844	21.46	38.0392	152.549	30.0129
STRG.39268.4	STRG.39280.1	NO	-0.353092	98608	STRG.39268.4	scaffold10x_632_pilon	35749	37076	0	0	0.0141483	0	0	0.243239	0	0	STRG.39280.1	scaffold10x_632_pilon	135683	233835	THD28107.1 hypothetical protein D915_001109, partial [Fasciola hepatica]	5.00871	3.47038	5.5188	6.22998	0.093842	0.274461	0.492257	0.628722
STRG.21854.1	STRG.21862.3	NO	-0.35292	75281	STRG.21854.1	scaffold10x_93_pilon	520245	522001	0.008632	0	0.056478	0.061495	0.0455037	0.0526018	0	0.242809	STRG.21862.3	scaffold10x_93_pilon	597281	600055	THD25969.1 hypothetical protein D915_003243, partial [Fasciola hepatica]	2.70684	3.11371	8.94502	5.54236	27.1905	42.1386	115.723	0.241075
STRG.12179.1	STRG.12181.2	NO	-0.352776	31274	STRG.12179.1	scaffold10x_284_pilon	3029556	3030555	3.7705	3.6777	2.65019	3.71063	1.05247	0.849713	0.283605	0.073372	STRG.12181.2	scaffold10x_284_pilon	3061828	3065891	THD24937.1 Dehydrogenase [Fasciola hepatica]	0	0	0	0	0.072447	0.285838	0	0
STRG.27177.1	STRG.27179.4	NO	-0.352507	45702	STRG.27177.1	scaffold10x_1137_pilon	337131	337666	0	0.068628	0.040818	0	0.12364	0.187236	0	0	STRG.27179.4	scaffold10x_1137_pilon	383367	476141	THD23985.1 hypothetical protein D915_004991 [Fasciola hepatica]	7.30298	5.23669	2.88161	9.45353	2.4679	6.0138	17.2049	2.20451
STRG.16098.1	STRG.16099.1	NO	-0.352352	22228	STRG.16098.1	scaffold10x_142_pilon	841123	849780	0.175971	0.168599	0.110108	0.221738	0.051178	0.130774	0.041019	0	STRG.16099.1	scaffold10x_142_pilon	872007	874728	TPP62674.1 hypothetical protein FGIG_06843 [Fasciola gigantica]	0.597251	0.16779	0.607421	0.771087	10.98	5.48881	0.662377	1.99351
STRG.69366.8	STRG.69371.1	NO	-0.351825	39899	STRG.69366.8	scaffold10x_1674_pilon	469936	530874	0	0.0231555	0.00956133	0.04176	0.059899	0.0843897	0.744296	0	STRG.69371.1	scaffold10x_1674_pilon	570772	623990	TPP67227.1 Coenzyme Q9, partial [Fasciola gigantica]	6.76374	5.53926	18.1842	6.86293	9.63104	10.4533	6.06197	19.1021
STRG.45150.1	STRG.45152.4	NO	-0.351679	38082	STRG.45150.1	scaffold10x_1420_pilon	1060151	1066086	0	0	0	0.000154	0.196785	0.040465	0.064531	0	STRG.45152.4	scaffold10x_1420_pilon	1104167	1116012	THD24718.1 AAA family ATPase [Fasciola hepatica]	2.15423	1.56408	1.26501	1.66279	0.87085	2.02351	1.78454	0.74245
STRG.21854.1	STRG.21862.1	NO	-0.351304	75281	STRG.21854.1	scaffold10x_93_pilon	520245	522001	0.008632	0	0.056478	0.061495	0.0455037	0.0526018	0	0.242809	STRG.21862.1	scaffold10x_93_pilon	597281	599887	THD25969.1 hypothetical protein D915_003243, partial [Fasciola hepatica]	10.7072	11.9191	33.9684	18.7944	89.8514	123.074	450.483	0.957042
STRG.65565.1	STRG.65559.6	NO	-0.351028	50385	STRG.65565.1	scaffold10x_737_pilon	566501	571309	0	0.0101715	0	0	0.366485	0.569003	0	0	STRG.65559.6	scaffold10x_737_pilon	498246	516117	THD24268.1 SCY1 protein 2 [Fasciola hepatica]	2.04087	0.980623	2.3791	3.1818	0.271884	0.660871	0.091087	0
STRG.53503.2	STRG.53500.1	NO	-0.34999	5355	STRG.53503.2	scaffold10x_1198_pilon	109190	111831	0.165823	0.13336	0.280427	0.127029	0.179382	0.0662617	0.575158	0.121153	STRG.53500.1	scaffold10x_1198_pilon	101535	103836	XP_009165367.1 hypothetical protein T265_02778 [Opisthorchis viverrini]	0	0	0	0	0	0.189791	0	0
STRG.49224.4	STRG.49234.2	NO	-0.349469	200530	STRG.49224.4	scaffold10x_760_pilon	1131852	1132721	0.590683	0.662735	0.515722	0.742546	0.761245	0.806526	0	1.73529	STRG.49234.2	scaffold10x_760_pilon	1333250	1370770	THD22774.1 Tubulin-specific chaperone C [Fasciola hepatica]	23.188	21.413	19.753	16.7081	9.37417	14.6589	16.7698	13.765
STRG.8021.1	STRG.8006.3	NO	-0.349446	103816	STRG.8021.1	scaffold10x_80_pilon	4133498	4135674	0.0645887	0.0973675	0	0.152171	0.0708683	0.40828	0.125487	0.378653	STRG.8006.3	scaffold10x_80_pilon	3938213	4029683	THD21661.1 hypothetical protein D915_007585 [Fasciola hepatica]	3.04803	4.07563	0.0909703	0.759344	0.0103807	0.0162228	0.225521	0
STRG.47327.6	STRG.47322.2	NO	-0.349134	56238	STRG.47327.6	scaffold10x_391_pilon	1237371	1239891	0	0	0.00541067	0	0	0.0348593	0	3.09916	STRG.47322.2	scaffold10x_391_pilon	1164651	1181134	THD26843.1 hypothetical protein D915_002260 [Fasciola hepatica]	49.7163	67.0723	77.2877	67.3071	24.3616	45.8457	29.0977	31.9123
STRG.36479.2	STRG.36482.1	NO	-0.348899	25358	STRG.36479.2	scaffold10x_534_pilon	343524	349125	0.020542	0.016006	0.015884	0.016074	0.007559	0.0435722	0.129616	0	STRG.36482.1	scaffold10x_534_pilon	374482	393967	THD21674.1 Hox1/lab protein [Fasciola hepatica]	1.10023	1.18384	2.32522	2.80305	0.673101	0.623388	0.15849	0.027507
STRG.13448.3	STRG.13422.2	NO	-0.348544	685831	STRG.13448.3	scaffold10x_71_pilon	3678059	3679279	0.139179	0.0158705	0.0804287	0.10431	0.018579	0.0744878	0	0	STRG.13422.2	scaffold10x_71_pilon	2982143	2992229	GAA48338.1 retrovirus-related Pol polyprotein from transposon opus [Clonorchis sinensis]	0.0423993	0.028575	0.023059	0.0597465	0.013977	0.0220772	0.334506	0.034152
STRG.31276.1	STRG.31272.4	NO	-0.348412	45324	STRG.31276.1	scaffold10x_111_pilon	168841	170508	0	0	0.0130323	0	0.0782173	0.168602	0.071102	0	STRG.31272.4	scaffold10x_111_pilon	102916	123518	THD22207.1 hypothetical protein D915_007046 [Fasciola hepatica]	1.10419	0.416078	0.302341	0.307754	0.0659693	0.213344	0.083905	0
STRG.9534.1	STRG.9535.4	NO	-0.348231	11974	STRG.9534.1	scaffold10x_589_pilon	2578533	2579443	0.187802	0.210027	3.11915	2.10631	0.163961	0.023462	0	0	STRG.9535.4	scaffold10x_589_pilon	2591416	2623734	TPP60120.1 Serine/threonine-protein phosphatase [Fasciola gigantica]	0	0.332612	0.061848	0	1.98024	17.0154	2.75404	2.35025
STRG.9026.5	STRG.9025.2	NO	-0.347585	13897	STRG.9026.5	scaffold10x_926_pilon	2494721	2499372	0.916295	0.647104	0.4646	0.670009	0.419419	1.29229	0.511911	0.343971	STRG.9025.2	scaffold10x_926_pilon	2463498	2480825	THD24802.1 hypothetical protein D915_004242 [Fasciola hepatica]	14.3643	15.8157	32.1862	25.5232	22.3034	27.1152	28.7373	34.0291
STRG.51756.2	STRG.51757.2	NO	-0.347561	16304	STRG.51756.2	scaffold10x_1181_pilon	685533	694799	0.798472	0.678345	0.354841	1.29194	2.14431	0.110618	0.56687	0	STRG.51757.2	scaffold10x_1181_pilon	711102	742841	TPP67528.1 hypothetical protein FGIG_11745 [Fasciola gigantica]	0.00736233	0	0.0708347	0.004254	0.464139	0.907156	0.241716	0.909609
STRG.34357.1	STRG.34352.3	NO	-0.346187	48042	STRG.34357.1	scaffold10x_1628_pilon	1783553	1784373	0	0	0	0	22.2258	27.3927	0	0	STRG.34352.3	scaffold10x_1628_pilon	1725187	1735512	TPP61005.1 hypothetical protein FGIG_05240 [Fasciola gigantica]	48.5326	39.8783	39.7975	25.0596	13.9604	15.0921	11.2112	0
STRG.5393.1	STRG.5387.1	NO	-0.345308	21991	STRG.5393.1	scaffold10x_102_pilon	2904878	2906680	0.018395	0.0193005	0.019298	0.092674	0.0383167	0.0348598	0	0.074435	STRG.5387.1	scaffold10x_102_pilon	2863853	2882888	THD25971.1 hypothetical protein D915_002964 [Fasciola hepatica]	0.0415907	0.382629	5.92879	0.897816	1.1847	1.06903	2.20683	0
STRG.24514.1	STRG.24508.4	NO	-0.344377	27117	STRG.24514.1	scaffold10x_604_pilon	1077851	1078518	0	0.0428205	0	0.026444	0.197894	0.123412	0.177402	0	STRG.24508.4	scaffold10x_604_pilon	995591	1050735	THD27666.1 Patatin phospholipase domain-containing protein 7 [Fasciola hepatica]	4.97187	2.91004	13.5255	3.87115	2.99811	5.28952	1.22184	0.411877
STRG.37107.1	STRG.37106.1	NO	-0.343717	188	STRG.37107.1	scaffold10x_312_pilon	1391697	1392056	0.556837	0.562604	2.19684	1.43803	4.50818	7.81901	4.19545	0	STRG.37106.1	scaffold10x_312_pilon	1281500	1391510	THD24035.1 hypothetical protein D915_005342 [Fasciola hepatica]	9.01083	0.595096	12.1058	9.7628	0.144242	0.605723	1.98305	0.426809
STRG.10978.1	STRG.10984.1	NO	-0.343412	105693	STRG.10978.1	scaffold10x_546_pilon	1058503	1061245	0.0424673	0.033196	0.0242077	0.070423	0.104812	0.146034	0.118979	2.09489	STRG.10984.1	scaffold10x_546_pilon	1166937	1171460	XP_018644522.1 hypothetical protein Smp_182910 [Schistosoma mansoni]	0.065834	0.047658	0.463067	0.027386	0.18013	0.501864	0.121538	0
STRG.12869.1	STRG.12867.1	NO	-0.343023	9169	STRG.12869.1	scaffold10x_61_pilon	2644649	2659778	0	0	0	0	0.0656543	0.0612953	0	0	STRG.12867.1	scaffold10x_61_pilon	2578881	2635481	THD22547.1 Lipid phosphate phosphatase [Fasciola hepatica]	115.882	119.035	90.8472	111.529	66.7871	63.0438	49.7857	41.215
STRG.60007.3	STRG.59995.1	NO	-0.343009	67621	STRG.60007.3	scaffold10x_1322_pilon	783888	790132	1.86761	1.91942	2.57541	2.23933	0.206127	0.631821	0.0996	0.063777	STRG.59995.1	scaffold10x_1322_pilon	703076	716268	THD26564.1 hypothetical protein D915_002655 [Fasciola hepatica]	61.078	68.2128	83.0395	61.9513	96.6098	233.159	33.15	144.41
STRG.32304.1	STRG.32286.1	NO	-0.342916	169553	STRG.32304.1	scaffold10x_938_pilon	2080238	2082375	0.0209387	0	0	0.0731915	0.244683	0.199185	0.024729	0	STRG.32286.1	scaffold10x_938_pilon	1868817	1910686	THD24662.1 Protein phosphatase 2C [Fasciola hepatica]	44.4114	43.1348	33.6697	41.8866	19.6996	44.4178	52.8943	319.29
STRG.53287.1	STRG.53286.2	NO	-0.342519	506	STRG.53287.1	scaffold10x_721_pilon	1162055	1175311	0.268364	0.187323	0.400328	0.534739	0.0389223	0.0884247	0.067189	0.048346	STRG.53286.2	scaffold10x_721_pilon	1145525	1161550	THD27651.1 hypothetical protein D915_001562 [Fasciola hepatica]	26.8325	23.4734	18.4064	24.3869	12.0463	25.7566	36.2075	66.1913
STRG.47720.1	STRG.47725.1	NO	-0.34208	30046	STRG.47720.1	scaffold10x_332_pilon	750845	762061	0.051979	0.047657	0.0435727	0.04442	0.0447157	0.186455	0.227367	0	STRG.47725.1	scaffold10x_332_pilon	792106	819873	THD28929.1 Innexin [Fasciola hepatica]	7.76087	11.8426	13.4536	24.4645	3.2331	3.48624	2.40485	1.35627
STRG.23561.1	STRG.23544.2	NO	-0.342021	224903	STRG.23561.1	scaffold10x_97_pilon	2678018	2678399	0.0714163	0.022759	0.136887	0.0980255	0.33977	1.05127	0	0	STRG.23544.2	scaffold10x_97_pilon	2382466	2453116	THD24568.1 Twinkle protein mitochondrial [Fasciola hepatica]	0.653248	0.425567	0.764203	0.231731	0.0742837	0.175712	0.325936	0.157817
STRG.32923.1	STRG.32920.4	NO	-0.341953	37658	STRG.32923.1	scaffold10x_1017_pilon	804501	805240	0.470405	0.392188	0.272436	0.405129	0.96221	4.09172	0	0	STRG.32920.4	scaffold10x_1017_pilon	682267	766844	THD29051.1 hypothetical protein D915_000110 [Fasciola hepatica]	0.058084	0.045462	0.289323	0.141584	0.178978	0.116719	0.339393	0.767631
STRG.2688.2	STRG.2694.1	NO	-0.341941	62028	STRG.2688.2	scaffold10x_908_pilon	2954950	2957022	4.73678	5.34481	5.57501	4.04466	0.790273	2.01548	0.644482	0.334494	STRG.2694.1	scaffold10x_908_pilon	3019049	3030041	THD21706.1 hypothetical protein D915_007219 [Fasciola hepatica]	0.79946	0.0915915	0.747464	0.236267	3.1704	1.9182	0.068755	0.372257
STRG.14374.1	STRG.14377.1	NO	-0.341699	90987	STRG.14374.1	scaffold10x_203_pilon	3471227	3472283	0.0138803	0.0283215	0.00982	0.0545965	0.43121	1.21208	0.286817	0.734207	STRG.14377.1	scaffold10x_203_pilon	3563269	3565405	THD18311.1 ELAV protein 2 [Fasciola hepatica]	19.885	22.9982	38.7258	16.5521	20.8672	17.6742	50.0942	10.6152
STRG.34798.1	STRG.34800.1	NO	-0.341281	38235	STRG.34798.1	scaffold10x_469_pilon	1448892	1449145	0	0	0.10467	0	0.518716	0.716625	0.003399	0	STRG.34800.1	scaffold10x_469_pilon	1487379	1496635	THD20722.1 hypothetical protein D915_008569 [Fasciola hepatica]	11.8599	8.69975	12.7934	6.70407	0.240832	3.46854	0.214811	0.600693
STRG.47876.4	STRG.47879.1	NO	-0.341084	34834	STRG.47876.4	scaffold10x_211_pilon	522159	529703	0	0	0	0	1.87297	8.99541	0	0	STRG.47879.1	scaffold10x_211_pilon	564536	573182	THD27553.1 LIM homeobox transcription factor 1-beta [Fasciola hepatica]	0.177629	0.187557	0.247338	0.345958	0.034555	0.0407515	0	0
STRG.77077.1	STRG.77079.3	NO	-0.341058	3248	STRG.77077.1	scaffold10x_1343_pilon	84426	98590	0.057576	0.0639485	0.044524	0.035792	0.0326703	0.0254807	0	0.137773	STRG.77079.3	scaffold10x_1343_pilon	101837	179139	THD23173.1 putative xp-G/rad2 DNA repair endonuclease family [Fasciola hepatica]	1.0852	0.689837	0.357943	0.168265	0.0535083	0.203454	0.999176	0
STRG.60494.1	STRG.60488.3	NO	-0.340039	82922	STRG.60494.1	scaffold10x_2462_pilon	359424	360697	0.00550333	0	0.038793	0.0323185	0.268656	0.164782	0.063544	0	STRG.60488.3	scaffold10x_2462_pilon	208766	276503	THD27203.1 Solute carrier family 35 member F4 [Fasciola hepatica]	0.291048	0.23111	0.375302	0.614419	0.084408	0.0730833	0.001583	0
STRG.5393.1	STRG.5387.3	NO	-0.340013	21991	STRG.5393.1	scaffold10x_102_pilon	2904878	2906680	0.018395	0.0193005	0.019298	0.092674	0.0383167	0.0348598	0	0.074435	STRG.5387.3	scaffold10x_102_pilon	2863853	2882888	THD25971.1 hypothetical protein D915_002964 [Fasciola hepatica]	0	0.0625385	0.098078	0.097384	0.0273043	0.0624847	0.192495	0
STRG.71808.1	STRG.71815.1	NO	-0.339459	136120	STRG.71808.1	scaffold10x_2032_pilon	261497	261796	0.850835	0.698286	0.212011	0.182665	0.202299	0.214575	0.286229	0	STRG.71815.1	scaffold10x_2032_pilon	397915	401717	VZI25444.1 unnamed protein product [Sparganum proliferum]	0.011045	0.002152	0.00500967	0.01538	0.254612	0.199666	0.12249	0.031991
STRG.28911.2	STRG.28904.2	NO	-0.33937	136754	STRG.28911.2	scaffold10x_119_pilon	449822	451951	0	0	0	0	0.0332203	0.135267	0	0	STRG.28904.2	scaffold10x_119_pilon	301143	313069	THD28667.1 hypothetical protein D915_000488 [Fasciola hepatica]	35.4193	30.1339	77.0143	64.599	24.4188	11.5797	8.44449	3.75109
STRG.64587.1	STRG.64582.1	NO	-0.339005	21393	STRG.64587.1	scaffold10x_1464_pilon	270395	272100	0.142358	0.094038	0	0.0369215	0.0098	0.0320405	0.176883	0.390089	STRG.64582.1	scaffold10x_1464_pilon	153098	249003	THD24375.1 E3 ubiquitin-protein ligase SHPRH [Fasciola hepatica]	3.24696	4.08828	1.16068	2.23454	0.766965	1.67139	0.318388	0
STRG.45206.1	STRG.45201.12	NO	-0.338983	5818	STRG.45206.1	scaffold10x_355_pilon	392652	393090	0.0990843	0.0528075	0.106361	0.189671	0.897671	1.95233	0	0.106491	STRG.45201.12	scaffold10x_355_pilon	398907	470249	THD25450.1 Protein unc-13 B [Fasciola hepatica]	0.508429	0.720877	0.265745	0.213367	0.0452147	0.104055	0.034386	0.018973
STRG.54425.1	STRG.54428.1	NO	-0.337938	64913	STRG.54425.1	scaffold10x_47_pilon	553299	554364	0	0	0	0	0.079583	11.062	0	0	STRG.54428.1	scaffold10x_47_pilon	619276	633460	THD27702.1 Transgelin [Fasciola hepatica]	2052.8	2167.38	1249.64	2112.76	293.461	289.742	339.453	23.4388
STRG.3318.2	STRG.3310.5	NO	-0.337172	57004	STRG.3318.2	scaffold10x_217_pilon	865292	866448	0.408573	0.110756	0.202086	0.087771	0.13885	0.0795742	0.011139	2.98148	STRG.3310.5	scaffold10x_217_pilon	796386	808289	THD25984.1 Anosmin-1 [Fasciola hepatica]	0.361304	0.249301	0.319134	0.721606	0.0221987	0.10646	0.013788	0
STRG.27358.1	STRG.27359.1	NO	-0.337052	12539	STRG.27358.1	scaffold10x_52_pilon	824176	825600	0.0609707	0.068067	0.030154	0.0285175	0.000952333	0.109836	0	0	STRG.27359.1	scaffold10x_52_pilon	838138	921450	THD20616.1 Protein soc-2 [Fasciola hepatica]	49.1594	48.7234	55.374	52.8436	26.1681	56.8544	175.695	72.0355
STRG.69366.8	STRG.69371.3	NO	-0.336512	39899	STRG.69366.8	scaffold10x_1674_pilon	469936	530874	0	0.0231555	0.00956133	0.04176	0.059899	0.0843897	0.744296	0	STRG.69371.3	scaffold10x_1674_pilon	570772	623990	TPP67227.1 Coenzyme Q9, partial [Fasciola gigantica]	0.896286	0.641	4.19066	3.35288	2.19366	1.37906	1.09854	5.51947
STRG.13044.3	STRG.13039.1	NO	-0.336407	133386	STRG.13044.3	scaffold10x_841_pilon	1372244	1380174	0.18054	0.175473	0.597369	0.564897	0.165195	0.250854	0.047439	0	STRG.13039.1	scaffold10x_841_pilon	1203010	1238859	THD25389.1 Ran-binding protein 9 [Fasciola hepatica]	77.2582	79.1717	60.7075	78.6384	16.5923	34.9238	101.646	130.038
STRG.65988.1	STRG.65993.1	NO	-0.336351	24556	STRG.65988.1	scaffold10x_30_pilon	70798	71380	0.11003	0.0616985	0.161955	0.304521	0.147205	0.667522	0.041732	0.196709	STRG.65993.1	scaffold10x_30_pilon	95935	159814	THD21497.1 hypothetical protein D915_007822 [Fasciola hepatica]	48.5203	46.6714	30.8465	38.7139	20.7143	26.618	35.7897	17.9737
STRG.39871.5	STRG.39866.2	NO	-0.33588	43885	STRG.39871.5	scaffold10x_885_pilon	1419221	1428132	0	0	0.051424	0	0.021563	0.0336072	0.5671	0	STRG.39866.2	scaffold10x_885_pilon	1345781	1375337	THD20642.1 Lunapark [Fasciola hepatica]	24.7901	22.9897	7.0748	19.1736	0.182865	1.2055	2.69114	2.20548
STRG.17456.1	STRG.17453.5	NO	-0.335814	13545	STRG.17456.1	scaffold10x_1084_pilon	1714691	1715168	0.209323	0.13326	0.092005	0.071897	0.288255	0.765444	0.783818	0	STRG.17453.5	scaffold10x_1084_pilon	1668286	1701147	THD20358.1 hypothetical protein D915_008969 [Fasciola hepatica]	1.66383	1.1727	3.43665	0	0.224459	0.307525	0.207722	0.27544
STRG.56607.1	STRG.56608.2	NO	-0.335561	2007	STRG.56607.1	scaffold10x_680_pilon	808455	809614	0.076489	0.05368	0.0351933	0.124586	0.139428	0.00571875	0	0	STRG.56608.2	scaffold10x_680_pilon	811620	877657	THD23453.1 Rho GTPase activating protein 21 [Fasciola hepatica]	0.282752	0.24584	0.387168	0.307653	5.36581	3.96186	20.1435	1.29278
STRG.52915.1	STRG.52913.2	NO	-0.335262	32993	STRG.52915.1	scaffold10x_2005_pilon	872296	873067	0.021954	0.117474	0.0492843	0	1.82153	0.872827	4.09966	3.11089	STRG.52913.2	scaffold10x_2005_pilon	809864	839304	THD27771.1 ATP/GTP binding protein 4 [Fasciola hepatica]	1.68774	1.42335	0.956877	0.553679	0.282125	1.24597	1.019	0.683751
STRG.6947.1	STRG.6946.2	NO	-0.334866	10803	STRG.6947.1	scaffold10x_432_pilon	1338051	1340984	0.0298717	0.013876	0.0461747	0	0	0.0731615	0.019161	0.427581	STRG.6946.2	scaffold10x_432_pilon	1296033	1327249	TPP67672.1 Bromodomain testis-specific protein [Fasciola gigantica]	7.32169	9.12598	1.97888	3.96948	0.179062	0.394987	3.82395	1.12955
STRG.47459.1	STRG.47457.2	NO	-0.334484	953	STRG.47459.1	scaffold10x_179_pilon	266942	275411	0	0	0.0374167	0.0102005	0.0279833	0.18331	0	0.042999	STRG.47457.2	scaffold10x_179_pilon	207825	265990	THD23441.1 Recombining binding protein suppressor of hairless [Fasciola hepatica]	7.26119	1.55148	8.07059	28.2078	0.369506	0.362655	7.49047	0.346192
STRG.76252.4	STRG.76245.2	NO	-0.333654	36532	STRG.76252.4	scaffold10x_2019_pilon	131352	179816	0.452061	0.23464	0.117041	0.249891	0	0.082749	0	0	STRG.76245.2	scaffold10x_2019_pilon	32262	94821	TPP56608.1 putative deoxyribonuclease I (DNase I) [Fasciola gigantica]	2.90426	3.20529	17.6977	3.64493	12.3077	12.8476	6.73399	0
STRG.30158.1	STRG.30162.2	NO	-0.332777	62592	STRG.30158.1	scaffold10x_286_pilon	519866	526720	0.0468033	0.375611	0.809819	0.524761	0.794784	0.467453	0.501781	0	STRG.30162.2	scaffold10x_286_pilon	589311	608624	THD18330.1 hypothetical protein D915_009177 [Fasciola hepatica]	0.216183	0.204639	0.100605	0.39433	0.004114	0.042595	0.032205	0.151336
STRG.43723.2	STRG.43711.1	NO	-0.332462	74482	STRG.43723.2	scaffold10x_204_pilon	524768	526685	0.00972433	0.0335695	0	0.070965	0.0338837	0.152828	0	0	STRG.43711.1	scaffold10x_204_pilon	394428	450287	THD27783.1 hypothetical protein D915_001357 [Fasciola hepatica]	1.21281	1.17986	0.826109	1.03186	0.422083	0.786306	2.92232	17.8339
STRG.47596.1	STRG.47598.3	NO	-0.332321	292	STRG.47596.1	scaffold10x_2009_pilon	639082	639472	0.151383	0.321269	0.189592	0.1693	0.229098	0.31548	0	0.256987	STRG.47598.3	scaffold10x_2009_pilon	639763	706114	TPP58382.1 Innexin [Fasciola gigantica]	1.08832	1.19528	7.79355	1.92626	5.46141	25.2108	27.076	0.366257
STRG.35282.1	STRG.35289.4	NO	-0.331843	89742	STRG.35282.1	scaffold10x_1125_pilon	1862878	1863802	0.118832	0.0690825	0.248515	0.0667945	0.0793513	0.287056	0.045487	0	STRG.35289.4	scaffold10x_1125_pilon	1953543	1996279	THD28518.1 E3 ubiquitin-protein ligase MYLIP-A [Fasciola hepatica]	2.37425	16.6273	9.09878	0.317624	0.930158	2.41009	2.64163	23.0912
STRG.1336.3	STRG.1330.4	NO	-0.331348	25611	STRG.1336.3	scaffold10x_13_pilon	3656358	3659327	0.128315	0.144496	0.0756467	0.262155	0.0888097	0.0537627	0.047995	0	STRG.1330.4	scaffold10x_13_pilon	3593786	3630748	THD24723.1 hypothetical protein D915_004409 [Fasciola hepatica]	0.0111027	0.0085845	0.00792933	0.010719	0.0358023	0.553229	0.24331	0
STRG.20379.1	STRG.20370.4	NO	-0.330941	66737	STRG.20379.1	scaffold10x_275_pilon	1589692	1597344	0.0185207	0	0	0.054176	0.063228	0.0971323	0.16059	0	STRG.20370.4	scaffold10x_275_pilon	1442105	1522956	TGZ68551.1 hypothetical protein CRM22_004203 [Opisthorchis felineus]	11.3058	13.1056	0.6762	15.5369	0.29077	0.921542	0.003512	0.095793
STRG.9671.2	STRG.9677.3	NO	-0.330701	125235	STRG.9671.2	scaffold10x_313_pilon	709631	728473	0.00439033	0	0.115068	0	0.0240477	0.111529	0	0	STRG.9677.3	scaffold10x_313_pilon	853707	873747	THD26179.1 hypothetical protein D915_002994 [Fasciola hepatica]	1.56329	1.34124	0.314542	0.808727	0.556105	0.418753	0.16315	0.081
STRG.16536.1	STRG.16537.5	NO	-0.330379	2914	STRG.16536.1	scaffold10x_4_pilon	577534	584871	0.232231	0.122109	0.038092	0.021695	0.00989067	0.174288	0.0855	0.042499	STRG.16537.5	scaffold10x_4_pilon	587784	612501	KAA0197019.1 Nucleoside diphosphate-linked moiety X motif 18 [Fasciolopsis buski]	0.781715	0.122468	1.31379	1.90548	0.521309	0.727147	2.3676	1.15713
STRG.57469.1	STRG.57464.1	NO	-0.33016	14000	STRG.57469.1	scaffold10x_833_pilon	156742	161623	3.25711	3.65589	6.45975	7.57639	0.587563	3.09817	2.98048	0.597046	STRG.57464.1	scaffold10x_833_pilon	130393	142743	DAA04500.1 TPA_exp pol polyprotein [Schistosoma mansoni]	0.199318	0.048706	0.193051	0.068875	0.372576	0.398015	0.123908	0.08054
STRG.14671.1	STRG.14672.3	NO	-0.330039	13506	STRG.14671.1	scaffold10x_293_pilon	837932	841524	0.0704873	0.111428	0.03264	0.065776	0.077748	0.208778	0	0.102721	STRG.14672.3	scaffold10x_293_pilon	855029	875769	THD24815.1 hypothetical protein D915_004274 [Fasciola hepatica]	0.327996	0.276786	0.910852	0.98272	0.262211	0.055035	0.003043	0
STRG.57788.5	STRG.57774.1	NO	-0.328978	67006	STRG.57788.5	scaffold10x_202_pilon	290649	291989	1.24297	1.09491	0.816591	0.700015	2.20343	2.96069	6.13832	0	STRG.57774.1	scaffold10x_202_pilon	74081	223644	THD26977.1 hypothetical protein D915_002228 [Fasciola hepatica]	35.1877	32.2164	21.408	34.4818	7.21827	11.5611	8.80128	0.341149
STRG.62917.4	STRG.62914.1	NO	-0.328385	45720	STRG.62917.4	scaffold10x_1566_pilon	558628	559754	2.02063	1.21993	1.8908	1.56942	1.14152	3.87255	0.343491	0.629764	STRG.62914.1	scaffold10x_1566_pilon	374190	512909	THD26123.1 E3 ubiquitin-protein ligase UBR3 [Fasciola hepatica]	19.4327	17.7522	17.3267	14.1551	13.4453	20.3761	38.082	20.5031
STRG.64962.1	STRG.64950.5	NO	-0.328271	146397	STRG.64962.1	scaffold10x_725_pilon	675686	676434	1.74842	1.41708	0.260273	1.17964	0.472506	0.054743	0	0	STRG.64950.5	scaffold10x_725_pilon	455353	529290	THD28851.1 Inosine-5'-monophosphate dehydrogenase [Fasciola hepatica]	0.271309	0.5733	0.255522	0.489661	0.446786	0.545466	0.32525	1.43661
STRG.3202.1	STRG.3204.1	NO	-0.32821	14720	STRG.3202.1	scaffold10x_493_pilon	4992881	4993977	0.0338597	0	0.0795687	0.208011	0.16799	1.78664	0	0	STRG.3204.1	scaffold10x_493_pilon	5008696	5014682	THD27485.1 hypothetical protein D915_001697 [Fasciola hepatica]	226.481	239.841	108.515	220.749	13.7696	14.853	24.4734	0.53125
STRG.44093.1	STRG.44094.1	NO	-0.328002	13504	STRG.44093.1	scaffold10x_15_pilon	476514	477488	0.23642	0.207397	0.249926	0.200439	0.258489	0.582563	0.041222	0	STRG.44094.1	scaffold10x_15_pilon	490991	532248	THD20568.1 putative ribosome-associated chaperone zuotin translation [Fasciola hepatica]	30.801	27.9704	42.3502	27.7723	18.8136	27.6811	61.4714	24.9323
STRG.19068.2	STRG.19063.1	NO	-0.327976	54861	STRG.19068.2	scaffold10x_724_pilon	128759	134661	222.44	238.05	90.8295	171.631	13.3959	23.74	245.21	8.12811	STRG.19063.1	scaffold10x_724_pilon	64277	73899	AAK07486.1 gag-pol polyprotein [Clonorchis sinensis]	0.289739	0.176794	0.470836	0.331683	0.92617	1.66261	1.06902	0.196827
STRG.39749.3	STRG.39749.1	NO	-0.327818	9161	STRG.39749.3	scaffold10x_459_pilon	1562681	1565000	79.2146	82.1628	64.1404	65.4132	21.3045	33.7963	6.01884	25.1849	STRG.39749.1	scaffold10x_459_pilon	1454322	1553521	THD24461.1 AP-3 complex subunit delta [Fasciola hepatica]	14.8136	13.1012	13.008	11.3954	8.36596	13.0606	34.2105	6.11005
STRG.56912.1	STRG.56913.5	NO	-0.327422	31846	STRG.56912.1	scaffold10x_1427_pilon	21434	23245	0	0	0.0135283	0	0.114953	0.0966937	0	0	STRG.56913.5	scaffold10x_1427_pilon	55090	113503	THD21375.1 KN motif and ankyrin repeat domain-containing protein 2 [Fasciola hepatica]	4.2201	1.51198	1.3331	1.72277	1.28272	1.88136	7.63607	1.5543
STRG.42228.4	STRG.42211.3	NO	-0.32712	88101	STRG.42228.4	scaffold10x_125_pilon	693979	697273	0.197032	0.115119	0.0776383	0.0656405	0.0461643	0.487335	0.271721	0.07436	STRG.42211.3	scaffold10x_125_pilon	548536	605879	THD23669.1 hypothetical protein D915_005599 [Fasciola hepatica]	0.474091	0.00178	0.673159	0.73266	0.161924	0.118729	0.005851	0.04138
STRG.21654.1	STRG.21653.4	NO	-0.326332	3867	STRG.21654.1	scaffold10x_318_pilon	667423	670815	0.360165	0.307661	0.382479	0.238053	0.345817	1.33273	0.084702	0	STRG.21653.4	scaffold10x_318_pilon	623490	663557	THD22219.1 hypothetical protein D915_007166 [Fasciola hepatica]	1.40887	0.942971	4.97095	2.37782	5.0691	5.18005	6.8682	24.6764
STRG.41743.4	STRG.41751.1	NO	-0.325935	80943	STRG.41743.4	scaffold10x_445_pilon	349942	351744	0	0.0133075	0	0	0.338299	0.0895245	0	0	STRG.41751.1	scaffold10x_445_pilon	432686	436707	THD18919.1 Krueppel factor 1 [Fasciola hepatica]	1.32983	1.37554	1.34293	1.29728	0.466296	1.04975	0.57796	0
STRG.68411.2	STRG.68410.1	NO	-0.325663	99	STRG.68411.2	scaffold10x_1477_pilon	525855	532494	1.25666	1.18282	0.193114	0.856789	0.158176	0.480373	0	0	STRG.68410.1	scaffold10x_1477_pilon	507956	525757	TPP56488.1 N-acetyllactosaminide beta-1 6-N-acetylglucosaminyl-transferase [Fasciola gigantica]	0.406645	0.790555	1.87739	6.52128	2.33875	0.906347	12.494	0.305459
STRG.68610.4	STRG.68621.3	NO	-0.32563	51236	STRG.68610.4	scaffold10x_246_pilon	300798	332247	0.180776	0.210046	0.290347	0.050977	0.018554	0.027577	0	0.206853	STRG.68621.3	scaffold10x_246_pilon	383482	388878	TPP63505.1 AN1-type zinc finger protein 6 (Zinc finger A20 domain-containing protein 3) [Fasciola gigantica]	23.1879	29.3242	9.50783	24.7848	2.34339	1.90628	104.928	14.5594
STRG.33.6	STRG.37.1	NO	-0.325413	21781	STRG.33.6	scaffold10x_145_pilon	339823	343828	1.16271	0.556994	0.401998	0.543226	0.160308	0.31536	0.084977	0	STRG.37.1	scaffold10x_145_pilon	365608	396008	THD22311.1 Carbonic anhydrase [Fasciola hepatica]	18.5096	17.8639	19.0022	20.6108	9.68536	8.22995	13.7339	75.7146
STRG.65565.1	STRG.65572.3	NO	-0.325206	42096	STRG.65565.1	scaffold10x_737_pilon	566501	571309	0	0.0101715	0	0	0.366485	0.569003	0	0	STRG.65572.3	scaffold10x_737_pilon	613404	667440	THD23759.1 AP 1 complex subunit gamma [Fasciola hepatica]	0.012184	0.020421	4.4587	0.904549	0.105658	0.0314245	0.634129	11.1828
STRG.70454.2	STRG.70448.1	NO	-0.324354	18618	STRG.70454.2	scaffold10x_1847_pilon	284775	285317	0	0	0	0	0	0.0690718	2.09233	7.19274	STRG.70448.1	scaffold10x_1847_pilon	258576	266158	EZA62817.1 hypothetical protein X777_01847, partial [Ooceraea biroi]	0.080146	0.057954	0	0.026805	0.305611	0.315288	0.162782	0
STRG.38186.2	STRG.38191.1	NO	-0.324308	23695	STRG.38186.2	scaffold10x_935_pilon	260616	263026	0.0541583	0.0432845	0.26175	0.0200545	0.121239	0.359307	0.023543	0	STRG.38191.1	scaffold10x_935_pilon	286720	363775	THD22748.1 hypothetical protein D915_006579 [Fasciola hepatica]	4.29337	4.76037	0.061999	0	0.236449	0.0497615	0.777604	0
STRG.35997.1	STRG.35994.2	NO	-0.324075	5081	STRG.35997.1	scaffold10x_143_pilon	856261	856790	0.16232	0.325404	0.14947	0.836879	0.696039	0.333933	2.86409	7.74539	STRG.35994.2	scaffold10x_143_pilon	825088	851181	VDP93771.1 unnamed protein product [Echinostoma caproni]	0.124734	0.104875	0.244905	0.378202	0.228045	0.605573	0.134294	0.132316
STRG.35811.3	STRG.35815.1	NO	-0.323912	31351	STRG.35811.3	scaffold10x_78_pilon	241236	243672	0.0136827	0.016791	0.0215077	0.0821825	0	0.0567493	0.008218	0.180606	STRG.35815.1	scaffold10x_78_pilon	275022	321045	THD27981.1 Ccr4 not transcription complex [Fasciola hepatica]	78.0429	53.8324	62.6961	93.913	27.249	88.9434	166.652	26.1942
STRG.7305.2	STRG.7308.2	NO	-0.32342	14900	STRG.7305.2	scaffold10x_83_pilon	2366957	2376171	2.82711	2.53347	0.85318	1.96352	0.018398	0.0625335	0.17421	0.251848	STRG.7308.2	scaffold10x_83_pilon	2391070	2449497	THD20266.1 adenylyl cyclase-associated protein 2 isoform X2, partial [Fasciola hepatica]	39.2417	39.0821	112.492	54.1908	53.1389	77.208	145.508	0
STRG.1965.5	STRG.1958.2	NO	-0.322732	121197	STRG.1965.5	scaffold10x_598_pilon	5830599	5850710	0	0	0.0227263	0	0.0293523	0.650026	0	0	STRG.1958.2	scaffold10x_598_pilon	5699656	5709403	THD26816.1 Serine/threonine kinase [Fasciola hepatica]	11.3608	9.93169	11.1414	12.8149	4.60846	5.8379	14.3834	2.47279
STRG.41743.1	STRG.41751.1	NO	-0.322568	80943	STRG.41743.1	scaffold10x_445_pilon	349942	351744	0	0.00187	0	0	2.77101	1.00934	0.000291	0	STRG.41751.1	scaffold10x_445_pilon	432686	436707	THD18919.1 Krueppel factor 1 [Fasciola hepatica]	1.32983	1.37554	1.34293	1.29728	0.466296	1.04975	0.57796	0
STRG.53250.1	STRG.53246.1	NO	-0.321998	15796	STRG.53250.1	scaffold10x_721_pilon	736825	737130	0	0	0	0	2.324	2.03054	0	0	STRG.53246.1	scaffold10x_721_pilon	681572	721030	THD27326.1 Leucine zipper-EF-hand-containing transmembrane protein 1 mitochondrial [Fasciola hepatica]	35.0798	34.5708	39.339	36.6996	24.3032	36.0827	119.737	39.4239
STRG.38020.1	STRG.38031.3	NO	-0.321905	107721	STRG.38020.1	scaffold10x_973_pilon	267651	268728	0.0178917	0	0.22776	0.162725	0	0.0502257	1.86825	0	STRG.38031.3	scaffold10x_973_pilon	376448	465974	TPP63417.1 Rgpr [Fasciola gigantica]	4.49031	3.78062	2.1098	3.84398	1.36807	0.754026	1.35586	9.91745
STRG.64762.2	STRG.64745.2	NO	-0.321348	45681	STRG.64762.2	scaffold10x_300_pilon	330928	339075	0.028037	0.040438	0.135431	0	0.425041	0.188403	0	0	STRG.64745.2	scaffold10x_300_pilon	277990	285248	THD21608.1 hypothetical protein D915_007803 [Fasciola hepatica]	1.26295	1.36153	1.2551	0.948231	0.0421747	0.0771095	0.005099	0
STRG.54925.4	STRG.54915.2	NO	-0.321206	39922	STRG.54925.4	scaffold10x_532_pilon	1161832	1165475	0	0	0	0	0.0171663	0.59285	0	0	STRG.54915.2	scaffold10x_532_pilon	1023350	1121911	THD24664.1 Activating signal cointegrator 1 complex subunit [Fasciola hepatica]	6.74965	6.14977	8.5238	4.98089	0.692678	2.58729	5.26239	1.80448
STRG.22541.1	STRG.22536.1	NO	-0.320916	43779	STRG.22541.1	scaffold10x_919_pilon	2198763	2201648	0	0	0.00791467	0	0.085183	0.0573585	0	0	STRG.22536.1	scaffold10x_919_pilon	2115934	2154985	TPP65593.1 hypothetical protein FGIG_06831 [Fasciola gigantica]	40.2856	39.1154	41.631	37.5695	14.2814	9.3445	1.6618	0
STRG.20551.2	STRG.20542.1	NO	-0.320787	20655	STRG.20551.2	scaffold10x_451_pilon	1160951	1192810	0.339709	0.946429	0.02503	1.03454	0.0163617	0.0310705	0	0	STRG.20542.1	scaffold10x_451_pilon	1106046	1140297	THD19314.1 4-hydroxyphenylpyruvate dioxygenase [Fasciola hepatica]	0.391992	0.266116	0.139125	0.163413	0.137454	0.679395	0.241147	0.669576
STRG.55827.1	STRG.55832.1	NO	-0.320388	25308	STRG.55827.1	scaffold10x_440_pilon	916350	917541	154.416	149.294	329.001	150.365	92.3598	96.4671	1333.49	0	STRG.55832.1	scaffold10x_440_pilon	942848	1002443	THD21111.1 Blood-brain barrier large neutral amino acid transporter [Fasciola hepatica]	1.54792	0.577252	1.38539	0.455134	0.64031	0.605002	0	0.030304
STRG.43216.1	STRG.43212.2	NO	-0.31959	42264	STRG.43216.1	scaffold10x_92_pilon	1059282	1062488	0	0	0	0	0.311677	0.632938	0	0	STRG.43212.2	scaffold10x_92_pilon	974840	1017019	TPP54903.1 putative peptide chain release factor C12orf65 mitochondrial [Fasciola gigantica]	0.437263	3.93275	1.6082	1.25268	0.119686	0.247439	0.012413	0.009835
STRG.27627.1	STRG.27629.1	NO	-0.319585	22746	STRG.27627.1	scaffold10x_544_pilon	2470653	2471762	0.0250007	0.029821	0	0	0.799172	0.806082	0.075381	0	STRG.27629.1	scaffold10x_544_pilon	2494507	2524846	THD25827.1 Decaprenyl-diphosphate synthase subunit [Fasciola hepatica]	36.9169	29.608	71.3977	38.5407	30.6851	34.2211	43.0801	30.429
STRG.70655.1	STRG.70649.5	NO	-0.319188	29657	STRG.70655.1	scaffold10x_889_pilon	508906	510511	0.00804367	0.0285555	0.107347	0.066272	0.132065	0.0756307	0	0.129907	STRG.70649.5	scaffold10x_889_pilon	540167	550922	TPP63328.1 Sarcophaga pro-cathepsin B [Fasciola gigantica]	740.923	1158.67	818.072	897.177	57.7427	0.490718	0.094688	0
STRG.32346.1	STRG.32344.2	NO	-0.318911	3857	STRG.32346.1	scaffold10x_114_pilon	437085	438294	0	0	0	0	0	0.278273	0	0	STRG.32344.2	scaffold10x_114_pilon	430671	433229	THD28094.1 Vesicular glutamate transporter [Fasciola hepatica]	7.40294	7.10636	5.02085	8.81832	0.403036	0.71428	0.087482	0
STRG.69366.8	STRG.69371.2	NO	-0.317871	39899	STRG.69366.8	scaffold10x_1674_pilon	469936	530874	0	0.0231555	0.00956133	0.04176	0.059899	0.0843897	0.744296	0	STRG.69371.2	scaffold10x_1674_pilon	570772	623990	TPP67227.1 Coenzyme Q9, partial [Fasciola gigantica]	20.1908	20.1054	0	8.33772	0	1.50012	0	0
STRG.68683.1	STRG.68689.5	NO	-0.31767	145701	STRG.68683.1	scaffold10x_962_pilon	265402	266381	0.372141	0.356706	0.557767	0.15517	0.002844	0.0137955	7.03292	1.30064	STRG.68689.5	scaffold10x_962_pilon	412081	441476	THD18172.1 Alpha-adducin [Fasciola hepatica]	0.235693	0.750299	2.12815	0.743335	1.43125	1.8216	0.576887	1.54699
STRG.7784.1	STRG.7782.1	NO	-0.316689	3756	STRG.7784.1	scaffold10x_80_pilon	879993	886214	0.209928	0.161903	0.115572	0.101093	0.369992	0.105145	1.0697	0.141551	STRG.7782.1	scaffold10x_80_pilon	860343	876238	THD20980.1 Golgi antiapoptotic protein [Fasciola hepatica]	74.3823	74.8395	125.294	88.608	63.5754	74.9339	64.5305	49.6265
STRG.3683.2	STRG.3685.1	NO	-0.315497	12509	STRG.3683.2	scaffold10x_345_pilon	1386553	1387913	0	0.002013	0	0.0013305	0.018113	0.103559	0.035267	0	STRG.3685.1	scaffold10x_345_pilon	1400421	1467884	THD24100.1 Protein regulator of cytokinesis [Fasciola hepatica]	114.829	114.502	58.7623	98.3871	21.545	39.1563	108.746	32.859
STRG.47459.2	STRG.47460.2	NO	-0.31523	2494	STRG.47459.2	scaffold10x_179_pilon	273334	283089	0	0.013161	0.304722	0.412454	0.0746547	0.995591	0.120966	0.343932	STRG.47460.2	scaffold10x_179_pilon	285582	381490	TPP57903.1 Amino acid transporter [Fasciola gigantica]	5.46828	7.00896	3.06065	6.67367	0.075032	0.468297	0.260162	0
STRG.73245.1	STRG.73231.2	NO	-0.315225	142005	STRG.73245.1	scaffold10x_1611_pilon	426812	427108	0	0	0	0.0880885	1.271	3.90502	0	0	STRG.73231.2	scaffold10x_1611_pilon	143502	284808	THD26430.1 Acetyl-CoA carboxylase 2 [Fasciola hepatica]	11.2865	10.3527	7.55017	7.6057	1.61677	3.28299	0.509015	1.28836
STRG.67682.1	STRG.67663.3	NO	-0.31504	178891	STRG.67682.1	scaffold10x_1754_pilon	393487	393946	0.0249673	0	0	0.198389	0.328144	0.647791	0	0	STRG.67663.3	scaffold10x_1754_pilon	141194	214597	THD28939.1 hypothetical protein D915_000208 [Fasciola hepatica]	12.075	21.9563	24.9327	13.3012	0	7.04573	0	3.58342
STRG.46388.7	STRG.46392.2	NO	-0.314814	6102	STRG.46388.7	scaffold10x_1500_pilon	953855	990127	0.0453037	0	1.8219	0	0.414699	1.19446	1.24984	0	STRG.46392.2	scaffold10x_1500_pilon	996228	997791	THD20302.1 Heterogeneous nuclear ribonucleoprotein A2 [Fasciola hepatica]	160.91	74.1061	48.4411	65.1251	23.6772	53.428	15.106	8.74835
STRG.3124.1	STRG.3128.1	NO	-0.314761	29230	STRG.3124.1	scaffold10x_493_pilon	4069920	4073200	0.0320567	0.0111645	0.0257953	0.0744705	0.0385557	0.255878	0.059187	0.028641	STRG.3128.1	scaffold10x_493_pilon	4102429	4104125	THD24391.1 Hypoxia-inducible factor prolyl hydroxylase [Fasciola hepatica]	44.1411	47.9926	28.2934	42.7545	23.098	31.0051	44.9953	60.5199
STRG.73607.1	STRG.73592.1	NO	-0.314055	55463	STRG.73607.1	scaffold10x_2277_pilon	165704	172518	0.0366607	0.03351	0.0839057	0.10002	0.10239	0.258675	0.116653	0.047952	STRG.73592.1	scaffold10x_2277_pilon	86458	110242	THD24542.1 DNA-directed RNA polymerase II largest subunit [Fasciola hepatica]	95.6519	103.205	58.1031	88.9786	26.7698	33.2833	149.634	42.3845
STRG.75624.2	STRG.75621.1	NO	-0.31394	39855	STRG.75624.2	scaffold10x_1278_pilon	246102	250454	0.099035	0.02727	0.0350717	0.045866	0	0.182469	0	0.405232	STRG.75621.1	scaffold10x_1278_pilon	191366	206248	THD26543.1 hypothetical protein D915_002536 [Fasciola hepatica]	0.536205	0.497239	0.244914	1.09481	0.158315	0.148383	0.005803	0.013642
STRG.14132.1	STRG.14129.5	NO	-0.313676	8687	STRG.14132.1	scaffold10x_113_pilon	3124094	3128656	0	0.0092	0	0	0.0568533	0.115786	0	0	STRG.14129.5	scaffold10x_113_pilon	3099870	3115408	THD24606.1 Gastrula zinc finger protein xFG20 1 [Fasciola hepatica]	0.49694	0.539702	2.49959	5.92614	0.365471	0.777285	0.13254	13.7745
STRG.76312.3	STRG.76310.3	NO	-0.313669	37343	STRG.76312.3	scaffold10x_1329_pilon	94944	98171	0.0545767	0.0378405	0.096555	0.0835625	0.0580793	0.0518103	0	0	STRG.76310.3	scaffold10x_1329_pilon	10125	57602	THD24740.1 tRNA-nucleotidyltransferase [Fasciola hepatica]	0.61505	0.30286	1.24086	0.944025	0.310975	1.70711	3.86445	0.273001
STRG.11984.1	STRG.11978.1	NO	-0.313508	29480	STRG.11984.1	scaffold10x_43_pilon	3754547	3757300	0.043086	0.0275395	0.034093	0.0100125	0.0327317	0.0273823	0.054178	0	STRG.11978.1	scaffold10x_43_pilon	3701681	3725068	THD19387.1 Isoleucine--tRNA ligase [Fasciola hepatica]	0.308266	1.19094	1.75159	2.41385	1.16198	2.13941	1.71658	1.34633
STRG.58602.1	STRG.58600.5	NO	-0.313325	16663	STRG.58602.1	scaffold10x_20_pilon	1021428	1022366	0	0	0	0	0.258844	0.0228203	0	0	STRG.58600.5	scaffold10x_20_pilon	969807	1004766	THD20218.1 Rab geranylgeranyltransferase beta subunit [Fasciola hepatica]	5.7173	5.54528	5.3562	8.2364	2.7521	11.2322	8.40509	0
STRG.58495.1	STRG.58482.2	NO	-0.312924	117398	STRG.58495.1	scaffold10x_944_pilon	555500	556102	0	0	0.189297	0	0.208187	0.212051	1.0338	0	STRG.58482.2	scaffold10x_944_pilon	396975	438103	THD23517.1 Sodium-dependent glucose transporter 1 [Fasciola hepatica]	16.9488	18.1832	18.2146	18.0298	3.81828	7.43919	9.62663	97.1499
STRG.55392.1	STRG.55387.1	NO	-0.311937	46475	STRG.55392.1	scaffold10x_1040_pilon	255343	256155	0	0.030901	0.214057	0.191406	0.639454	1.83975	0.1487	0.367056	STRG.55387.1	scaffold10x_1040_pilon	168939	208869	THD20390.1 Williams-beuren syndrome critical region protein [Fasciola hepatica]	4.53341	3.16722	6.51218	3.25972	1.76278	2.70275	2.0618	4.29762
STRG.44087.1	STRG.44083.1	NO	-0.311853	24745	STRG.44087.1	scaffold10x_15_pilon	440851	444045	0.0265563	0.016287	0.006397	0.032913	0.0726327	0.0461862	0.039285	0	STRG.44083.1	scaffold10x_15_pilon	374897	416107	THD25326.1 hypothetical protein D915_003893 [Fasciola hepatica]	122.439	112.947	98.8469	116.536	21.4646	10.3968	1.989	0.150248
STRG.29865.1	STRG.29861.6	NO	-0.311792	5278	STRG.29865.1	scaffold10x_19_pilon	1985411	1987484	0	0	0.0135797	0.0178265	0	0.901253	0.285153	0	STRG.29861.6	scaffold10x_19_pilon	1904419	1980134	TPP61468.1 Nucleolar protein 10 [Fasciola gigantica]	2.37917	2.98945	0.212728	0.817035	0	0.266294	1.30409	1.04751
STRG.20096.1	STRG.20097.2	NO	-0.31162	1263	STRG.20096.1	scaffold10x_238_pilon	416364	418596	0.306596	0	0.175618	0	0.516381	1.8757	0.300201	0.300371	STRG.20097.2	scaffold10x_238_pilon	419858	423062	TPP65224.1 hypothetical protein FGIG_04193 [Fasciola gigantica]	10.7201	11.2343	8.14651	5.60638	1.77203	3.77168	2.02078	0.391748
STRG.70542.2	STRG.70522.2	NO	-0.311594	80920	STRG.70542.2	scaffold10x_2482_pilon	150905	151613	0.12747	0.0540275	0.256046	0.45713	0.263377	0.128899	0	0	STRG.70522.2	scaffold10x_2482_pilon	32462	69986	THD26559.1 hypothetical protein D915_002507 [Fasciola hepatica]	18.5296	10.1355	6.97062	5.92688	5.38379	8.85448	9.89315	5.48047
STRG.12089.1	STRG.12073.3	NO	-0.310695	62797	STRG.12089.1	scaffold10x_284_pilon	1491680	1493431	0	0.006369	0.0565023	0.0591905	0.0457347	0.0262733	0.064854	0.096103	STRG.12073.3	scaffold10x_284_pilon	1291900	1428884	THD20715.1 Disabled 2-interacting protein [Fasciola hepatica]	1.47848	1.26232	2.36245	2.06108	3.02173	10.9918	0	0.059688
STRG.74690.1	STRG.74687.1	NO	-0.310353	65829	STRG.74690.1	scaffold10x_1721_pilon	304766	305382	5.65477	3.61547	4.89932	7.77289	0.695118	2.56318	0	1.07976	STRG.74687.1	scaffold10x_1721_pilon	199515	238938	RJW63561.1 LINE-1 retrotransposable element ORF2 protein [Clonorchis sinensis]	0.136293	0.0637245	0.102076	0.056481	0.181334	0.377554	0.159478	0.056337
STRG.62449.1	STRG.62419.2	NO	-0.309529	328329	STRG.62449.1	scaffold10x_1089_pilon	383124	387341	106.635	89.6981	275.41	103.652	2806.41	312.07	121.96	0	STRG.62419.2	scaffold10x_1089_pilon	39021	54796	THD22332.1 hypothetical protein D915_007028 [Fasciola hepatica]	17.5462	23.5353	22.7663	30.503	4.70932	3.55605	3.56503	1.77217
STRG.75642.1	STRG.75638.1	NO	-0.309517	8003	STRG.75642.1	scaffold10x_266_pilon	208492	213150	1.6567	0.731072	0.479718	0.885223	4.74845	5.8373	0.303559	0.205925	STRG.75638.1	scaffold10x_266_pilon	154072	200490	TPP63350.1 hypothetical protein FGIG_02044 [Fasciola gigantica]	13.0177	6.79338	5.34623	9.87363	0.674576	1.07021	0.574602	0.638453
STRG.55679.1	STRG.55686.1	NO	-0.309328	68557	STRG.55679.1	scaffold10x_1382_pilon	1021272	1071713	0	0	0	0	0.0120593	0.287215	0.062184	0	STRG.55686.1	scaffold10x_1382_pilon	1140269	1185375	THD24352.1 Nucleolar complex protein 2 [Fasciola hepatica]	49.1408	43.518	51.6965	47.3676	25.8687	30.7795	74.6658	53.9757
STRG.25183.3	STRG.25177.3	NO	-0.309197	66982	STRG.25183.3	scaffold10x_631_pilon	242597	245888	0.00236567	0.0491765	0.0701163	0.158121	0.052343	0.0483895	0	0.719504	STRG.25177.3	scaffold10x_631_pilon	160824	175616	THD22753.1 hypothetical protein D915_006262 [Fasciola hepatica]	4.36956	3.20004	16.9894	21.2565	5.77583	9.71065	6.91504	0.284718
STRG.73438.1	STRG.73443.1	NO	-0.30919	43818	STRG.73438.1	scaffold10x_1144_pilon	59994	60240	0.281349	0.0523	0.576119	0.393253	13.9377	13.2526	0.201461	2.34429	STRG.73443.1	scaffold10x_1144_pilon	104057	108177	XP_009165367.1 hypothetical protein T265_02778 [Opisthorchis viverrini]	10.4797	8.71934	6.99026	13.7834	2.86935	5.50533	0.157856	0.511463
STRG.40250.4	STRG.40241.1	NO	-0.309136	60152	STRG.40250.4	scaffold10x_292_pilon	1660661	1662618	0.00622133	0.025589	0.0996653	0.154335	0.0458743	0.0880028	0	0	STRG.40241.1	scaffold10x_292_pilon	1484075	1600510	THD23616.1 Huntington inteteracting protein [Fasciola hepatica]	43.6909	41.5191	35.3204	37.1991	27.9387	50.0134	117.674	25.6183
STRG.34958.1	STRG.34965.3	NO	-0.308786	62661	STRG.34958.1	scaffold10x_349_pilon	1830965	1840085	0.441041	0.362675	0.949841	1.46281	1.36797	1.13389	1.48871	1.43401	STRG.34965.3	scaffold10x_349_pilon	1902745	1931889	TPP66729.1 Sugar nucleotide epimerase [Fasciola gigantica]	13.4293	13.2209	8.01522	10.9942	1.97353	3.25746	15.7253	8.09794
STRG.55482.3	STRG.55466.2	NO	-0.308633	210841	STRG.55482.3	scaffold10x_656_pilon	605421	609970	0.03573	0.0292735	0.0387923	0.0619125	0.0416327	0.071233	0.026771	0.050543	STRG.55466.2	scaffold10x_656_pilon	383613	394581	THD28124.1 Histone deacetylase complex subunit SAP18 [Fasciola hepatica]	122.486	131.532	141.241	148.487	56.5112	73.6225	122.312	78.9008
STRG.60960.1	STRG.60963.1	NO	-0.308568	63507	STRG.60960.1	scaffold10x_830_pilon	216521	236025	0.296554	0.348046	0.160788	0.310101	0.102151	0.235775	0.342188	0	STRG.60963.1	scaffold10x_830_pilon	299531	302199	KAA3676061.1 uncharacterized protein DEA37_0004666 [Paragonimus westermani]	0.297248	0.296731	0.344194	0.235188	2.18265	1.4359	0.129301	0.122061
STRG.46899.1	STRG.46901.1	NO	-0.307933	5929	STRG.46899.1	scaffold10x_2064_pilon	248282	255552	0.044241	0	0.424107	0	29.8212	130.882	940.066	0	STRG.46901.1	scaffold10x_2064_pilon	261480	275820	THD20949.1 Anoctamin [Fasciola hepatica]	58.3269	54.6906	64.0165	54.2443	32.7446	58.8031	34.089	20.2499
STRG.31572.1	STRG.31569.3	NO	-0.307852	26264	STRG.31572.1	scaffold10x_331_pilon	398795	404154	0.075608	0.0633155	0.038756	0.103808	0.0586963	0.077914	0.007605	0.015469	STRG.31569.3	scaffold10x_331_pilon	288882	372532	THD27077.1 MAP/microtubule affinity-regulating kinase [Fasciola hepatica]	1.87671	3.54352	20.1211	3.62419	5.55351	6.85731	11.1699	0.230872
STRG.53600.1	STRG.53598.1	NO	-0.307808	1922	STRG.53600.1	scaffold10x_327_pilon	277349	278102	9.42065	8.76865	9.43567	12.7574	2.99113	6.32668	3.37982	1.96967	STRG.53598.1	scaffold10x_327_pilon	222370	275428	THD24115.1 Protein xmas-2 [Fasciola hepatica]	0.69491	0.867189	3.94456	3.91736	2.67985	5.55672	3.40089	5.30603
STRG.63855.1	STRG.63853.2	NO	-0.307581	44633	STRG.63855.1	scaffold10x_126_pilon	769234	772148	0.0500997	0.03392	0.020071	0.0144415	0.042177	0.005121	0	0.019871	STRG.63853.2	scaffold10x_126_pilon	679525	724602	THD27990.1 hypothetical protein D915_001164 [Fasciola hepatica]	3.47178	4.09638	9.69601	5.8579	7.23145	22.4804	1.79437	1.18125
STRG.11822.1	STRG.11819.6	NO	-0.307198	5621	STRG.11822.1	scaffold10x_43_pilon	1355868	1363515	0.0882707	0.0405265	0.482013	0.223285	0.0822483	0.0199415	0.086345	0	STRG.11819.6	scaffold10x_43_pilon	1308664	1350248	THD21022.1 putative leucine--tRNA ligase [Fasciola hepatica]	0.17113	0.122741	0.131849	0.125538	0.208669	0.32674	0.167136	0.107842
STRG.61771.1	STRG.61768.2	NO	-0.306289	16236	STRG.61771.1	scaffold10x_473_pilon	878390	879019	0	0	0	0	0	0.314626	0	0	STRG.61768.2	scaffold10x_473_pilon	842075	862155	THD24480.1 putative transmembrane protein 56 [Fasciola hepatica]	146.699	132.416	51.2327	87.517	9.50096	24.1884	58.0218	7.86653
STRG.18324.2	STRG.18331.1	NO	-0.306123	37095	STRG.18324.2	scaffold10x_259_pilon	1912230	1913500	1.33534	1.89547	0.291142	0.54003	0.04753	0.0420242	0.230178	0	STRG.18331.1	scaffold10x_259_pilon	1950594	2086072	THD28329.1 hypothetical protein D915_000366 [Fasciola hepatica]	21.4309	16.9935	21.3681	15.3723	26.0305	59.5512	102.963	10.2438
STRG.75989.2	STRG.75990.3	NO	-0.305482	8812	STRG.75989.2	scaffold10x_363_pilon	20341	25270	0.916795	1.27593	0.660499	0.191309	0.346538	0.565663	0.140335	1.44527	STRG.75990.3	scaffold10x_363_pilon	34081	91020	THD22214.1 hypothetical protein D915_007008 [Fasciola hepatica]	0.0640113	0.0172835	0.0537477	0.0231405	5.60493	1.0538	0.034682	0.081587
STRG.67429.2	STRG.67427.1	NO	-0.304898	38289	STRG.67429.2	scaffold10x_321_pilon	609611	613324	0.10127	0.0710685	0.216586	0.215474	0.0148	0.156052	0.076934	0.036001	STRG.67427.1	scaffold10x_321_pilon	568903	571323	THD23600.1 hypothetical protein D915_005175 [Fasciola hepatica]	6.35125	7.41125	7.59947	7.91918	1.48455	2.25034	1.65864	55.102
STRG.74681.1	STRG.74687.3	NO	-0.304878	39916	STRG.74681.1	scaffold10x_1721_pilon	167379	180978	1.21156	0.956086	1.36975	1.2914	0.517023	0.239686	0.61792	0	STRG.74687.3	scaffold10x_1721_pilon	220893	238938	RJW63561.1 LINE-1 retrotransposable element ORF2 protein [Clonorchis sinensis]	0	0	0	0	0.0128737	0.00298325	0	0
STRG.26258.1	STRG.26253.1	NO	-0.303464	39628	STRG.26258.1	scaffold10x_538_pilon	753470	755126	0	0	0	0	0.0121457	0.675418	0	0	STRG.26253.1	scaffold10x_538_pilon	677806	713843	THD26142.1 Protein FAM76A [Fasciola hepatica]	35.5711	38.5944	62.1664	48.4176	14.2534	26.5181	73.4965	27.2209
STRG.73445.1	STRG.73443.1	NO	-0.303291	8244	STRG.73445.1	scaffold10x_1144_pilon	116420	116898	0	0.0255885	0.336958	0.07231	0.477573	1.11867	0	0.4635	STRG.73443.1	scaffold10x_1144_pilon	104057	108177	XP_009165367.1 hypothetical protein T265_02778 [Opisthorchis viverrini]	10.4797	8.71934	6.99026	13.7834	2.86935	5.50533	0.157856	0.511463
STRG.2921.5	STRG.2920.2	NO	-0.3032	3630	STRG.2921.5	scaffold10x_493_pilon	709995	713591	0.0488913	0.092797	0.134087	0.067092	0.110992	0.141407	0.028196	0	STRG.2920.2	scaffold10x_493_pilon	675813	706366	TPP64401.1 UV excision repair protein RAD23 like protein B [Fasciola gigantica]	18.5722	18.0662	23.0751	18.6804	8.12693	9.95406	19.6203	16.5388
STRG.71574.1	STRG.71576.1	NO	-0.303115	19712	STRG.71574.1	scaffold10x_1327_pilon	437974	440173	0.0527363	0.0164905	0.0324063	0	0.0354903	0.055416	0	0	STRG.71576.1	scaffold10x_1327_pilon	459884	502008	THD23974.1 28S ribosomal protein S30 mitochondrial [Fasciola hepatica]	18.3587	19.8393	19.7176	25.0494	7.88547	8.8591	10.7114	14.5375
STRG.73607.1	STRG.73610.3	NO	-0.302475	8284	STRG.73607.1	scaffold10x_2277_pilon	165704	172518	0.0366607	0.03351	0.0839057	0.10002	0.10239	0.258675	0.116653	0.047952	STRG.73610.3	scaffold10x_2277_pilon	180801	203028	TPP58135.1 hypothetical protein FGIG_10326 [Fasciola gigantica]	6.80351	4.22917	2.97372	2.13233	0.503685	2.41601	1.38714	0.468299
STRG.42101.1	STRG.42095.2	NO	-0.302193	39686	STRG.42101.1	scaffold10x_1502_pilon	857572	858934	1.81798	2.35817	2.36754	3.71998	2.18701	4.2346	9.10868	0.099129	STRG.42095.2	scaffold10x_1502_pilon	782520	817887	THD22487.1 tRNA (guanine(46)-N(7))-methyltransferase [Fasciola hepatica]	0.0152987	0.582991	4.34774	0.113863	1.42081	3.74883	0.115987	2.73682
STRG.56390.1	STRG.56389.8	NO	-0.302128	14340	STRG.56390.1	scaffold10x_460_pilon	861051	873861	0	0	0	0	0.202523	1.2669	0.116053	0.127574	STRG.56389.8	scaffold10x_460_pilon	888200	911133	TPP59998.1 hypothetical protein FGIG_11098 [Fasciola gigantica]	0.358238	0.15625	1.27527	0.493188	0.09928	0.136658	0.2351	0.014275
STRG.41687.1	STRG.41688.1	NO	-0.302122	3704	STRG.41687.1	scaffold10x_120_pilon	1384369	1385816	0	0	0	0	0	0.213824	0.041311	0	STRG.41688.1	scaffold10x_120_pilon	1389519	1455511	THD23984.1 PPPDE peptidase domain-containing protein 1 [Fasciola hepatica]	7.2082	5.71071	5.02947	7.16085	0.756208	2.67513	10.0902	16.8562
STRG.5191.2	STRG.5193.4	NO	-0.30187	13532	STRG.5191.2	scaffold10x_436_pilon	4682203	4683293	0.012787	0.0126585	0.0472153	0.028657	0	0.392796	0.079314	0	STRG.5193.4	scaffold10x_436_pilon	4696824	4740942	THD25802.1 Innexin [Fasciola hepatica]	6.20735	7.03359	3.22936	2.17937	0.729988	1.13333	0.805034	0.97538
STRG.26051.1	STRG.26058.1	NO	-0.301778	93803	STRG.26051.1	scaffold10x_314_pilon	769835	775849	0.0830043	0.054241	0.0406113	0.042754	0.0335297	0.092975	0.078175	0.193401	STRG.26058.1	scaffold10x_314_pilon	869651	899031	THD21941.1 Phosphoribosyl pyrophosphate synthetase-associated protein 2 [Fasciola hepatica]	128.924	144.743	101.429	123.034	38.5756	54.1383	122.083	59.8805
STRG.30158.2	STRG.30162.1	NO	-0.30163	62592	STRG.30158.2	scaffold10x_286_pilon	519866	526720	0.705195	0.378713	0.499294	0.741079	0.0779383	0.419125	0.239774	0	STRG.30162.1	scaffold10x_286_pilon	589311	608595	THD18330.1 hypothetical protein D915_009177 [Fasciola hepatica]	0	0	1.14014	0	1.20821	2.41664	2.01921	0.293392
STRG.49551.1	STRG.49552.1	NO	-0.301427	13463	STRG.49551.1	scaffold10x_741_pilon	652194	660788	0	0	0	0	0.038298	0.342665	4.30394	0	STRG.49552.1	scaffold10x_741_pilon	674250	699771	THD28133.1 hypothetical protein D915_001067 [Fasciola hepatica]	1.07321	0.92392	0.429817	0.582411	0.117206	0.117803	0.24707	0.345067
STRG.28153.1	STRG.28148.5	NO	-0.300932	18275	STRG.28153.1	scaffold10x_720_pilon	571647	577545	0.0336783	0.0124405	0.0106577	0.117167	0.0673197	0.226741	0	0	STRG.28148.5	scaffold10x_720_pilon	475529	553373	THD24565.1 Muscleblind protein [Fasciola hepatica]	0.0110053	0.010235	0.026846	0.0160445	0.441681	0.849233	2.30091	48.6878
STRG.60797.1	STRG.60790.8	NO	-0.300651	30858	STRG.60797.1	scaffold10x_116_pilon	411617	412118	0.121182	0.0673285	0.238747	0.535192	0.032232	0.0838902	0.043568	0	STRG.60790.8	scaffold10x_116_pilon	361897	380760	THD26099.1 TBC1 domain-containing protein [Fasciola hepatica]	0.189491	0.135424	0.186652	0.109429	1.40916	1.86829	0.401001	0.055731
STRG.23657.1	STRG.23654.3	NO	-0.300106	24541	STRG.23657.1	scaffold10x_324_pilon	1336959	1338977	0	0.023518	0	0	0.231928	0.141177	0.388035	0.616968	STRG.23654.3	scaffold10x_324_pilon	1308753	1312419	XP_009165367.1 hypothetical protein T265_02778 [Opisthorchis viverrini]	0.327233	0.428858	0.217191	0.363457	1.11387	0.714644	0.055379	0
STRG.71808.1	STRG.71809.3	NO	-0.299303	1203	STRG.71808.1	scaffold10x_2032_pilon	261497	261796	0.850835	0.698286	0.212011	0.182665	0.202299	0.214575	0.286229	0	STRG.71809.3	scaffold10x_2032_pilon	262998	404475	THD27546.1 Serine/threonine-protein kinase MARK2 [Fasciola hepatica]	0.824829	0.830551	3.78553	2.2083	3.54711	13.1311	23.893	5.25007
STRG.61787.1	STRG.61790.1	NO	-0.29929	17210	STRG.61787.1	scaffold10x_896_pilon	163778	182806	0.0192273	0	0.0334783	0.0907575	0.0171787	0.122329	0.331868	0	STRG.61790.1	scaffold10x_896_pilon	200015	243013	THD29095.1 Regulator of G-protein signaling 4 [Fasciola hepatica]	6.43067	6.57348	6.95795	7.80226	1.40592	2.34736	1.45428	0.449104
STRG.6201.1	STRG.6198.3	NO	-0.299023	6716	STRG.6201.1	scaffold10x_213_pilon	4780824	4783187	0.123731	0.108034	0.10863	0.119882	0.0500327	0.0697828	0.095559	0.084984	STRG.6198.3	scaffold10x_213_pilon	4765405	4774109	XP_029849014.1 uncharacterized protein LOC115331116 [Ixodes scapularis]	0.503857	0.057815	0.0983633	0.0628055	0.207412	1.04242	0.502902	0.102337
STRG.66187.2	STRG.66181.1	NO	-0.298659	67192	STRG.66187.2	scaffold10x_1299_pilon	246238	246814	0	0.0554025	0	0.113085	0	4.74203	0.818469	1.06275	STRG.66181.1	scaffold10x_1299_pilon	176490	179047	THD23095.1 Mitochondrial L-2-hydroxyglutarate dehydrogenase [Fasciola hepatica]	59.5256	60.0944	421.632	98.0083	112.042	45.584	50.7289	9.15912
STRG.32923.1	STRG.32920.3	NO	-0.298389	38894	STRG.32923.1	scaffold10x_1017_pilon	804501	805240	0.470405	0.392188	0.272436	0.405129	0.96221	4.09172	0	0	STRG.32920.3	scaffold10x_1017_pilon	682267	765608	THD29051.1 hypothetical protein D915_000110 [Fasciola hepatica]	3.6132	3.22545	1.87345	3.45951	0.242694	1.06878	0.166756	2.72243
STRG.23111.1	STRG.23125.2	NO	-0.298298	213396	STRG.23111.1	scaffold10x_1309_pilon	1749641	1752534	0.00644167	0	0.0259617	0.0129245	0.00315233	0.179029	0	0	STRG.23125.2	scaffold10x_1309_pilon	1965929	1976267	THD19636.1 Diphthamide biosynthesis protein 2 [Fasciola hepatica]	19.2767	21.7448	17.7671	20.809	4.24099	5.68289	6.94789	5.12003
STRG.57386.2	STRG.57382.1	NO	-0.297688	25338	STRG.57386.2	scaffold10x_886_pilon	61460	64774	0	0	0	0	0.0220417	0.0838055	0	0	STRG.57382.1	scaffold10x_886_pilon	17671	36123	THD20662.1 hypothetical protein D915_008379 [Fasciola hepatica]	7.21604	4.94247	7.84611	6.45365	7.57472	1.45248	0.994201	0.234668
STRG.28153.1	STRG.28148.3	NO	-0.297123	18275	STRG.28153.1	scaffold10x_720_pilon	571647	577545	0.0336783	0.0124405	0.0106577	0.117167	0.0673197	0.226741	0	0	STRG.28148.3	scaffold10x_720_pilon	475529	553373	THD24565.1 Muscleblind protein [Fasciola hepatica]	7.25233	8.42251	3.82637	6.87981	2.59079	7.73306	9.41791	130.466
STRG.31068.1	STRG.31074.2	NO	-0.296439	207843	STRG.31068.1	scaffold10x_703_pilon	1306860	1331898	23.4537	21.1423	14.9152	20.9456	3.92669	10.3832	6.11094	1.52579	STRG.31074.2	scaffold10x_703_pilon	1539740	1552984	THD23777.1 Dynein light intermediate chain axonemal [Fasciola hepatica]	0.0366217	0.0335455	0.119547	0.151133	0.709357	16.2288	3.96267	2.51955
STRG.52053.1	STRG.52052.1	NO	-0.296133	2634	STRG.52053.1	scaffold10x_343_pilon	1303307	1305478	0	0.006205	0.0206007	0.0122835	0.108717	0.0810053	0.029962	0	STRG.52052.1	scaffold10x_343_pilon	1224178	1300674	THD28363.1 hypothetical protein D915_000828 [Fasciola hepatica]	1.72342	1.41598	5.60131	2.27844	1.30605	0.792907	9.97595	5.54155
STRG.15582.1	STRG.15574.3	NO	-0.295374	86863	STRG.15582.1	scaffold10x_730_pilon	319092	333245	0.0331963	0.0247265	0.211913	0.413185	0.0713487	0.049241	0	0	STRG.15574.3	scaffold10x_730_pilon	184480	232230	THD26453.1 Origin recognition complex subunit 3 [Fasciola hepatica]	2.17256	0.0339365	2.59787	0.0218875	0.033496	0.247994	1.48322	5.59736
STRG.73958.1	STRG.73944.5	NO	-0.295004	94789	STRG.73958.1	scaffold10x_906_pilon	374387	388654	34.2819	35.6321	4.63918	12.304	0.294014	0.18739	0	0	STRG.73944.5	scaffold10x_906_pilon	242544	279599	THD22655.1 hypothetical protein D915_006576 [Fasciola hepatica]	0.018806	0	0.293775	0	0	0.0281477	0	0.158031
STRG.38020.1	STRG.38031.4	NO	-0.294945	107721	STRG.38020.1	scaffold10x_973_pilon	267651	268728	0.0178917	0	0.22776	0.162725	0	0.0502257	1.86825	0	STRG.38031.4	scaffold10x_973_pilon	376448	465974	TPP63417.1 Rgpr [Fasciola gigantica]	1.70528	1.46204	0.971938	0.941896	0.520669	0.658126	0.604757	4.46939
STRG.19174.3	STRG.19171.1	NO	-0.294635	107832	STRG.19174.3	scaffold10x_724_pilon	1991918	1992935	0.0675557	0	0	0	0	0.690165	0	0	STRG.19171.1	scaffold10x_724_pilon	1860064	1884087	THD25843.1 hypothetical protein D915_003332 [Fasciola hepatica]	2.51402	3.38012	5.77085	6.55346	0.498312	0.546591	0.192043	0
STRG.10030.1	STRG.10031.1	NO	-0.2941	4395	STRG.10030.1	scaffold10x_53_pilon	1640747	1641185	0	0	0	0	0.486103	0.677539	0.116677	0.134844	STRG.10031.1	scaffold10x_53_pilon	1645579	1766136	TPP56010.1 hypothetical protein FGIG_06268 [Fasciola gigantica]	7.03102	6.68367	12.051	9.24005	5.74633	7.23734	13.5433	3.69312
STRG.33934.1	STRG.33937.1	NO	-0.294036	10443	STRG.33934.1	scaffold10x_1573_pilon	985666	1005381	0.505678	0.59543	0.879666	1.25571	1.88991	1.41484	0.194248	0	STRG.33937.1	scaffold10x_1573_pilon	1015823	1027347	THD25560.1 Bax inhibitor factor 1 [Fasciola hepatica]	1998.95	2157.37	1547.09	2332.74	707.694	549.576	1483.45	961.768
STRG.40838.2	STRG.40841.2	NO	-0.293725	8907	STRG.40838.2	scaffold10x_254_pilon	1720836	1725660	0.00576967	0	0	0.008171	0.120578	0.0440085	0.021744	0	STRG.40841.2	scaffold10x_254_pilon	1734566	1761462	THD20383.1 hypothetical protein D915_008723 [Fasciola hepatica]	0.765435	0.118384	1.01234	0.587223	0.252957	0.703147	0.238729	0.401833
STRG.67162.1	STRG.67170.2	NO	-0.293552	79821	STRG.67162.1	scaffold10x_1708_pilon	551634	552224	1.94819	2.4374	1.12613	2.12044	0.689702	13.3785	21.4243	0.240008	STRG.67170.2	scaffold10x_1708_pilon	632044	694784	TPP44135.1 hypothetical protein FGIG_00310 [Fasciola gigantica]	8.85158	0.39553	3.48246	1.32888	0.345262	0.531206	1.02632	2.57472
STRG.27311.1	STRG.27312.9	NO	-0.293056	433	STRG.27311.1	scaffold10x_1137_pilon	2401784	2405327	0.0557537	0.038612	0.0869607	0.072753	0.07424	0.201581	0.035297	0.028676	STRG.27312.9	scaffold10x_1137_pilon	2405759	2503444	TPP57880.1 Receptor-type tyrosine-protein phosphatase R [Fasciola gigantica]	2.14717	1.96688	0.703307	0.036825	0.527122	0.733139	3.04782	0
STRG.61463.1	STRG.61460.1	NO	-0.292949	32711	STRG.61463.1	scaffold10x_364_pilon	908035	934260	0.113716	0.030256	0.062184	0.0196355	0.084359	0.592655	0.025767	0	STRG.61460.1	scaffold10x_364_pilon	863231	875325	THD26804.1 hypothetical protein D915_002425 [Fasciola hepatica]	9.69535	10.9261	18.6068	12.0825	7.56922	1.4833	0.088143	0
STRG.38292.1	STRG.38295.11	NO	-0.292078	7275	STRG.38292.1	scaffold10x_935_pilon	1637244	1638429	0.0191053	0.0070745	0.100691	0	0.0710363	0.363286	0.0997	0.076109	STRG.38295.11	scaffold10x_935_pilon	1645703	1732420	THD25189.1 hypothetical protein D915_003917 [Fasciola hepatica]	4.39784	4.33471	4.81148	14.0599	1.8839	3.58378	0.83948	0.6845
STRG.20744.6	STRG.20734.2	NO	-0.291856	66613	STRG.20744.6	scaffold10x_75_pilon	1145016	1148296	0.0554633	0.0207415	0.0125437	0.0183105	0.00915533	0.111714	0	0	STRG.20734.2	scaffold10x_75_pilon	1029325	1078404	THD27318.1 Glutamyl-tRNA(Gln) amidotransferase subunit B mitochondrial [Fasciola hepatica]	7.65902	6.79999	19.1733	5.03811	9.43919	11.3996	9.93667	50.7792
STRG.64592.1	STRG.64597.1	NO	-0.291554	31713	STRG.64592.1	scaffold10x_1464_pilon	307742	310086	0.00541867	0	0	0.0268345	0.114632	0.260161	0.027233	0.029916	STRG.64597.1	scaffold10x_1464_pilon	341798	354114	THD20505.1 B-box type zinc finger protein ncl-1 [Fasciola hepatica]	105.828	106.444	112.122	103.188	48.6163	98.0415	163.467	74.0758
STRG.42287.1	STRG.42301.2	NO	-0.291283	128187	STRG.42287.1	scaffold10x_125_pilon	1511770	1520855	0.00425433	0	0	0	0.004506	0.139212	0	0	STRG.42301.2	scaffold10x_125_pilon	1649041	1676034	THD19878.1 Carnosine N-methyltransferase [Fasciola hepatica]	3.34545	2.02694	1.43749	2.13859	0.140113	0.255001	0.094318	0
STRG.36844.1	STRG.36852.2	NO	-0.291192	108204	STRG.36844.1	scaffold10x_226_pilon	1244567	1247252	0	0.0025615	0	0	0.0356673	0.515328	0.090242	0.043397	STRG.36852.2	scaffold10x_226_pilon	1355455	1457985	THD27193.1 Membrane-associated phosphatidylinositol transfer protein 1 [Fasciola hepatica]	20.6503	17.2618	12.235	16.2593	8.41659	10.7324	15.0999	6.77205
STRG.70830.1	STRG.70825.2	NO	-0.290208	4460	STRG.70830.1	scaffold10x_371_pilon	330058	335479	0.0128137	0	0.0362157	0	0	0.066999	0.047475	0.059243	STRG.70825.2	scaffold10x_371_pilon	205514	325599	THD27696.1 hypothetical protein D915_001459 [Fasciola hepatica]	0.357284	0.246392	0.322812	0.207132	0.150769	0.151868	0.172419	0.18041
STRG.7305.2	STRG.7308.1	NO	-0.289973	14900	STRG.7305.2	scaffold10x_83_pilon	2366957	2376171	2.82711	2.53347	0.85318	1.96352	0.018398	0.0625335	0.17421	0.251848	STRG.7308.1	scaffold10x_83_pilon	2391070	2433423	THD20266.1 adenylyl cyclase-associated protein 2 isoform X2, partial [Fasciola hepatica]	0.0149357	0.0403685	0.062762	0.053394	0	0.156983	0.145419	24.2952
STRG.16778.1	STRG.16791.1	NO	-0.289626	172302	STRG.16778.1	scaffold10x_563_pilon	527063	529246	0	0	0.027007	0	0	0.689344	0	0	STRG.16791.1	scaffold10x_563_pilon	701547	727685	TPP61878.1 Polyribonucleotide 5' hydroxyl kinase Clp1 [Fasciola gigantica]	4.55391	4.76922	9.72864	6.29302	2.92299	4.15407	13.2768	8.24227
STRG.63454.1	STRG.63446.1	NO	-0.28934	75668	STRG.63454.1	scaffold10x_2638_pilon	869614	870717	0.630382	0.432964	0.73359	0.79844	0.215316	1.67901	0.14341	0.189065	STRG.63446.1	scaffold10x_2638_pilon	724084	793947	THD28543.1 RUN and FYVE domain-containing protein 4 [Fasciola hepatica]	0.477887	0.491078	0.34659	0.404718	0.203841	0.399826	0.209054	3.47795
STRG.28054.2	STRG.28064.2	NO	-0.28907	89430	STRG.28054.2	scaffold10x_1332_pilon	1596666	1598074	0.0229807	0.0530635	0.0379117	0	0.00669033	0.231544	0.032154	0	STRG.28064.2	scaffold10x_1332_pilon	1687503	1813690	THD26438.1 Schwann cell myelin protein [Fasciola hepatica]	1.85064	2.29937	3.7455	3.91848	0.38391	0.256256	0.551302	0.085454
STRG.71365.1	STRG.71370.7	NO	-0.288363	34475	STRG.71365.1	scaffold10x_2320_pilon	78548	82034	0	0.0201515	0	0.004864	0	0.179412	0	0	STRG.71370.7	scaffold10x_2320_pilon	116508	168577	THD21360.1 F-box/LRR-repeat protein 14 [Fasciola hepatica]	9.30837	9.38705	2.46025	9.67462	0.407812	0.791587	1.00489	2.58993
STRG.66946.4	STRG.66955.2	NO	-0.288326	65342	STRG.66946.4	scaffold10x_1211_pilon	527882	529248	0.0460697	0.0607285	0	0.385398	0.0900387	0.0957143	0.020595	0	STRG.66955.2	scaffold10x_1211_pilon	594589	656826	THD22088.1 Multidrug resistance protein 1 [Fasciola hepatica]	0.105432	0.03696	0.041214	0	0.0217297	2.09532	18.8845	586.161
STRG.38203.1	STRG.38207.1	NO	-0.288164	74034	STRG.38203.1	scaffold10x_935_pilon	406718	414223	8.21317	7.65881	9.97455	9.57563	6.09291	4.94331	9.61758	4.19014	STRG.38207.1	scaffold10x_935_pilon	488256	490084	THD21721.1 hypothetical protein D915_007202 [Fasciola hepatica]	0	0	0	0	1.45543	0.0799243	0	0
STRG.41029.1	STRG.41019.1	NO	-0.288074	173592	STRG.41029.1	scaffold10x_1075_pilon	1090713	1093328	0.04203	0.009391	0	0.0107505	0.0238223	0.042347	0	0	STRG.41019.1	scaffold10x_1075_pilon	910957	917122	THD26341.1 hypothetical protein D915_002986 [Fasciola hepatica]	6.98328	8.08479	16.7157	19.7773	6.39472	16.5284	2.67494	37.4305
STRG.62449.1	STRG.62419.1	NO	-0.287576	328329	STRG.62449.1	scaffold10x_1089_pilon	383124	387341	106.635	89.6981	275.41	103.652	2806.41	312.07	121.96	0	STRG.62419.1	scaffold10x_1089_pilon	37642	54796	THD22332.1 hypothetical protein D915_007028 [Fasciola hepatica]	1.62199	1.9293	0.963488	1.34486	0.331219	0.495082	0.093051	0
STRG.30362.3	STRG.30357.1	NO	-0.287338	17901	STRG.30362.3	scaffold10x_747_pilon	2103035	2110957	0	0	0.00373667	0.0036215	0.631593	0.501324	0.068805	0	STRG.30357.1	scaffold10x_747_pilon	2030686	2085135	THD25437.1 UMP-CMP kinase [Fasciola hepatica]	0.425345	12.853	9.10621	0.759642	1.13358	2.90716	13.0769	0
STRG.28153.1	STRG.28148.1	NO	-0.2872	18275	STRG.28153.1	scaffold10x_720_pilon	571647	577545	0.0336783	0.0124405	0.0106577	0.117167	0.0673197	0.226741	0	0	STRG.28148.1	scaffold10x_720_pilon	475529	553373	TPP56977.1 Muscleblind protein 3 [Fasciola gigantica]	18.1173	21.1786	28.917	26.4331	12.8258	22.8367	14.4758	304.252
STRG.11498.1	STRG.11503.1	NO	-0.286587	47620	STRG.11498.1	scaffold10x_263_pilon	432638	438253	0.104394	0.081938	0.0158073	0.160822	0.00905467	0.250015	0.044186	0	STRG.11503.1	scaffold10x_263_pilon	485872	516816	TPP57383.1 Zinc finger protein [Fasciola gigantica]	34.868	52.2727	70.4435	96.495	16.3565	34.4808	83.6517	140.488
STRG.42101.1	STRG.42106.1	NO	-0.285771	13793	STRG.42101.1	scaffold10x_1502_pilon	857572	858934	1.81798	2.35817	2.36754	3.71998	2.18701	4.2346	9.10868	0.099129	STRG.42106.1	scaffold10x_1502_pilon	872726	880175	GAA56360.1 hypothetical protein CLF_110704, partial [Clonorchis sinensis]	0.744936	0.734682	0.194028	0.335631	0.010544	0.034916	0	0.008401
STRG.44835.1	STRG.44845.1	NO	-0.285621	207219	STRG.44835.1	scaffold10x_2101_pilon	1349145	1359919	0.290885	0.193165	0.330558	0.437006	0	0.0913435	0	0	STRG.44845.1	scaffold10x_2101_pilon	1567137	1574239	RJW62584.1 LINE-1 retrotransposable element ORF2 protein [Clonorchis sinensis]	0.016074	0	0.015197	0.021326	0.0890777	0.148207	0.011928	0
STRG.38950.1	STRG.38945.1	NO	-0.285342	31537	STRG.38950.1	scaffold10x_609_pilon	1482248	1483528	0	0	0.0907603	0.028213	0.077872	0.153517	0	0	STRG.38945.1	scaffold10x_609_pilon	1432871	1450712	THD26687.1 C-Jun-amino-terminal kinase-interacting protein 4 [Fasciola hepatica]	36.3999	35.5407	38.6118	34.4272	14.5166	21.0176	43.944	9.91668
STRG.73855.1	STRG.73854.2	NO	-0.284848	18	STRG.73855.1	scaffold10x_1974_pilon	129526	131340	0.0125767	0.04787	0.026814	0.0470305	0.0412323	0.081721	0.065152	0	STRG.73854.2	scaffold10x_1974_pilon	113088	129509	THD22294.1 hypothetical protein D915_007059 [Fasciola hepatica]	1.19439	0.852704	5.32136	0.415768	0.993822	0.088276	0.140707	0.133449
STRG.2139.1	STRG.2127.1	NO	-0.283837	120122	STRG.2139.1	scaffold10x_815_pilon	753926	754437	0.225302	0.229272	0.310583	1.26484	0.151353	0.0940355	0.162681	0	STRG.2127.1	scaffold10x_815_pilon	621261	633805	TPP60507.1 NEFA-interacting nuclear protein NIP30 [Fasciola gigantica]	0	0	0	0	29.1094	33.7872	0	0
STRG.25183.4	STRG.25177.1	NO	-0.283495	66982	STRG.25183.4	scaffold10x_631_pilon	242597	245888	0.125353	0.051707	0.18311	0.278993	0.0454467	0.116457	0.065059	0.560182	STRG.25177.1	scaffold10x_631_pilon	159689	175616	THD22753.1 hypothetical protein D915_006262 [Fasciola hepatica]	9.46697	10.6259	3.72501	11.7306	1.27808	3.20294	4.79231	0.111653
STRG.27973.3	STRG.27971.1	NO	-0.283472	8454	STRG.27973.3	scaffold10x_1332_pilon	278530	349086	6.79536	5.01604	2.80213	5.64994	0.099469	0.0708628	0.09501	0	STRG.27971.1	scaffold10x_1332_pilon	246400	270077	TPP62325.1 hypothetical protein FGIG_08826 [Fasciola gigantica]	10.9422	9.12214	13.5267	11.9001	5.5018	36.2542	23.1951	3.34359
STRG.41953.1	STRG.41957.5	NO	-0.2828	19278	STRG.41953.1	scaffold10x_360_pilon	505621	517297	0	0.0103975	0.04332	0.068969	0.0150763	0.237117	0.130799	0.085572	STRG.41957.5	scaffold10x_360_pilon	536574	691488	THD26392.1 hypothetical protein D915_002759 [Fasciola hepatica]	1.51826	0.948372	0.696305	0.862847	0.558553	0.834408	0.585954	0.230229
STRG.50059.4	STRG.50061.3	NO	-0.282704	9474	STRG.50059.4	scaffold10x_247_pilon	1077294	1088825	0.0870497	0.0794315	0.0108273	0	0.116609	0.332776	0.035437	0	STRG.50061.3	scaffold10x_247_pilon	1098298	1107237	THD22380.1 Annexin [Fasciola hepatica]	8.00088	8.08564	13.4725	37.7627	1.80604	5.68902	101.134	0.316761
STRG.73958.1	STRG.73944.6	NO	-0.281663	94821	STRG.73958.1	scaffold10x_906_pilon	374387	388654	34.2819	35.6321	4.63918	12.304	0.294014	0.18739	0	0	STRG.73944.6	scaffold10x_906_pilon	242544	279567	THD22655.1 hypothetical protein D915_006576 [Fasciola hepatica]	0.000440333	0.0005745	0.003364	0	0	0.157733	0	0
STRG.55856.1	STRG.55846.8	NO	-0.281595	56556	STRG.55856.1	scaffold10x_414_pilon	95592	138777	0	0.050895	0.183681	0.341702	0.148234	0.14151	0	0	STRG.55846.8	scaffold10x_414_pilon	14389	39037	THD22531.1 PHD finger protein 10 [Fasciola hepatica]	1.163	1.32465	0.323162	0.0630265	0.145554	1.54853	0	0.389991
STRG.8021.3	STRG.8006.2	NO	-0.281358	103816	STRG.8021.3	scaffold10x_80_pilon	4133498	4135674	0.0675433	0.064923	0	0.100348	0.00027	0.325531	0.057565	0	STRG.8006.2	scaffold10x_80_pilon	3938213	4029683	THD21661.1 hypothetical protein D915_007585 [Fasciola hepatica]	6.3565	8.54346	8.89823	1.69187	4.52578	2.39776	9.28617	0.155229
STRG.67965.1	STRG.67957.2	NO	-0.281175	69014	STRG.67965.1	scaffold10x_653_pilon	328870	330024	1.96844	2.92457	2.63506	4.48826	4.86555	11.6461	0.747169	0.029794	STRG.67957.2	scaffold10x_653_pilon	245445	259857	THD24397.1 Calcium-binding protein [Fasciola hepatica]	156.178	155.718	116.887	165.885	43.6521	52.1927	218.136	0.312969
STRG.63745.2	STRG.63746.3	NO	-0.281124	285	STRG.63745.2	scaffold10x_1239_pilon	1977	8947	0	0	0	0	0.518504	0.862112	0.091923	0.612754	STRG.63746.3	scaffold10x_1239_pilon	9231	29087	THD27451.1 Splicing factor U2AF 65 kDa subunit [Fasciola hepatica]	0.506293	0.044074	0.594617	0.011475	0.152012	0.170643	0.029298	0.016057
STRG.77629.2	STRG.77631.1	NO	-0.280068	28068	STRG.77629.2	scaffold10x_1053_pilon	3202	5113	0.176818	0.0632095	0.035967	0.0772815	0	0.006447	0.075606	0	STRG.77631.1	scaffold10x_1053_pilon	33180	77384	VDP86786.1 unnamed protein product [Echinostoma caproni]	1.01948	3.99433	3.60933	2.09453	2.29175	5.58337	3.61247	0.409157
STRG.27336.4	STRG.27331.2	NO	-0.279002	45471	STRG.27336.4	scaffold10x_52_pilon	375731	377092	0.0537443	0	0.199803	0.14474	0.00457533	0.11554	0.426611	0	STRG.27331.2	scaffold10x_52_pilon	252083	330261	TPP58293.1 ETS transcription factor Elf 5 [Fasciola gigantica]	6.7895	5.01512	1.74172	4.46383	0	0.504729	0	0
STRG.36119.2	STRG.36112.1	NO	-0.278437	74482	STRG.36119.2	scaffold10x_1050_pilon	709604	716097	0	0.003951	0.00846133	0.004854	0.149182	0.110314	0	0	STRG.36112.1	scaffold10x_1050_pilon	581488	635123	THD28489.1 hypothetical protein D915_000614 [Fasciola hepatica]	10.6218	17.1937	25.7215	13.5246	5.74684	11.4584	12.74	0
STRG.25630.1	STRG.25632.3	NO	-0.278213	5635	STRG.25630.1	scaffold10x_794_pilon	1910418	1924320	0	0	0.087864	0.083498	0.038717	1.44866	0	0.259301	STRG.25632.3	scaffold10x_794_pilon	1929954	1963844	KAA3676029.1 uncharacterized protein DEA37_0011181 [Paragonimus westermani]	9.39104	9.81241	13.0051	10.6172	12.0576	6.28714	4.6703	0
STRG.37115.1	STRG.37128.1	NO	-0.278131	99763	STRG.37115.1	scaffold10x_312_pilon	1445465	1457102	0.114145	0.0972095	0.052241	0.120479	0.004925	0.0297168	0.062586	0	STRG.37128.1	scaffold10x_312_pilon	1556864	1562258	THD24866.1 Glycoside hydrolase subgroup catalytic core [Fasciola hepatica]	0.19179	0.426194	1.69778	0.735632	4.35904	17.7191	16.8469	0.178574
STRG.74529.1	STRG.74523.1	NO	-0.277988	39731	STRG.74529.1	scaffold10x_2146_pilon	243358	248519	0.009762	0.0377685	0.025899	0.042199	0.0293437	0.0969543	1.31739	0.433706	STRG.74523.1	scaffold10x_2146_pilon	164801	203628	THD25313.1 Thyrotropin releasing hormone receptor [Fasciola hepatica]	0.00106967	0.0015345	0.558618	0.252486	0.087037	0.0394837	0	0.17575
STRG.28054.2	STRG.28053.1	NO	-0.277808	33435	STRG.28054.2	scaffold10x_1332_pilon	1596666	1598074	0.0229807	0.0530635	0.0379117	0	0.00669033	0.231544	0.032154	0	STRG.28053.1	scaffold10x_1332_pilon	1546143	1563232	THD24084.1 hypothetical protein D915_005253 [Fasciola hepatica]	25.5099	21.9772	22.7282	27.242	6.44988	4.00503	4.72782	0
STRG.50059.2	STRG.50061.2	NO	-0.277351	19795	STRG.50059.2	scaffold10x_247_pilon	1073809	1078504	0.154845	0.100586	0.145641	0.306375	0.18341	0.378583	0.094864	0.059666	STRG.50061.2	scaffold10x_247_pilon	1098298	1107237	THD22380.1 Annexin [Fasciola hepatica]	12.8859	8.7845	8.46773	27.5474	0.293614	1.99188	278.15	0.541017
STRG.36554.3	STRG.36540.1	NO	-0.276752	149681	STRG.36554.3	scaffold10x_534_pilon	1325712	1330162	0.073898	0.174637	0.640066	0.786158	0.0228173	0.09574	0	0.099436	STRG.36540.1	scaffold10x_534_pilon	1161509	1176032	THD26015.1 Thioredoxin dependent peroxide reductase [Fasciola hepatica]	11.9647	19.0166	50.9375	7.34313	100.045	158.362	37.5074	551.494
STRG.3364.2	STRG.3371.1	NO	-0.276499	33797	STRG.3364.2	scaffold10x_217_pilon	1668802	1673938	0.095619	0.111866	0	0.0158285	0	0.074277	0.251015	0	STRG.3371.1	scaffold10x_217_pilon	1707734	1724089	THD23934.1 Propionyl-CoA carboxylase beta chain [Fasciola hepatica]	538.724	579.593	1390.63	508.549	911.534	1514.69	346.201	137.024
STRG.73159.1	STRG.73161.1	NO	-0.276023	8972	STRG.73159.1	scaffold10x_1281_pilon	197609	198217	0	0.028331	0.0683063	0.029794	0.00697733	1.70676	0	0	STRG.73161.1	scaffold10x_1281_pilon	207188	233623	THD22460.1 Helicase domino [Fasciola hepatica]	9.98529	2.06454	5.45286	2.24668	0.137207	0.174719	0.807072	0.050574
STRG.15679.1	STRG.15686.5	NO	-0.275225	72041	STRG.15679.1	scaffold10x_730_pilon	2112982	2133783	0.015334	0.0255915	0.132588	0	0.023687	0.08192	0	0	STRG.15686.5	scaffold10x_730_pilon	2205823	2242730	THD28661.1 Zinc finger protein [Fasciola hepatica]	0	0	0	0	0.00251433	0.294395	5.46548	0
STRG.36774.2	STRG.36776.3	NO	-0.274428	36342	STRG.36774.2	scaffold10x_226_pilon	438755	440540	0.107401	0.02497	0.0841383	0.0238485	0.0511517	0.0842803	0.002587	0	STRG.36776.3	scaffold10x_226_pilon	476881	497078	THD21907.1 hypothetical protein D915_007510 [Fasciola hepatica]	5.59716	4.72796	3.63618	5.28587	1.79982	0.879034	11.4895	0.83383
STRG.15465.1	STRG.15475.2	NO	-0.274254	121132	STRG.15465.1	scaffold10x_253_pilon	1858051	1861120	0	0.005521	0.0819523	0	0.0420213	0.0312142	0	0	STRG.15475.2	scaffold10x_253_pilon	1982251	2085904	THD28428.1 Carboxyl-terminal PDZ ligand of neuronal nitric oxide synthase protein [Fasciola hepatica]	0.422815	0.01676	0	0.021968	0.027662	0.0194385	0	0
STRG.66187.1	STRG.66181.1	NO	-0.27424	67192	STRG.66187.1	scaffold10x_1299_pilon	246238	246814	0	0	0	0	0	7.28542	1.29745	1.13129	STRG.66181.1	scaffold10x_1299_pilon	176490	179047	THD23095.1 Mitochondrial L-2-hydroxyglutarate dehydrogenase [Fasciola hepatica]	59.5256	60.0944	421.632	98.0083	112.042	45.584	50.7289	9.15912
STRG.55827.1	STRG.55832.9	NO	-0.273849	25308	STRG.55827.1	scaffold10x_440_pilon	916350	917541	154.416	149.294	329.001	150.365	92.3598	96.4671	1333.49	0	STRG.55832.9	scaffold10x_440_pilon	942848	976642	THD21111.1 Blood-brain barrier large neutral amino acid transporter [Fasciola hepatica]	0	0	1.05512	0	3.29848	3.48899	0	0
STRG.28054.1	STRG.28053.1	NO	-0.273395	33435	STRG.28054.1	scaffold10x_1332_pilon	1596666	1598074	0	0.003086	0.0378727	0.044942	0	0.357688	0	0	STRG.28053.1	scaffold10x_1332_pilon	1546143	1563232	THD24084.1 hypothetical protein D915_005253 [Fasciola hepatica]	25.5099	21.9772	22.7282	27.242	6.44988	4.00503	4.72782	0
STRG.36371.1	STRG.36362.3	NO	-0.273385	86134	STRG.36371.1	scaffold10x_922_pilon	878620	882458	0.026498	0.02625	0.168236	0	0.393847	0.0877757	0.065306	0	STRG.36362.3	scaffold10x_922_pilon	749297	792487	THD28763.1 Serine/threonine-protein kinase PLK4 [Fasciola hepatica]	1.08499	1.43079	1.57725	2.01466	0.738013	2.82982	3.59514	0.886252
STRG.32904.1	STRG.32898.1	NO	-0.273351	109334	STRG.32904.1	scaffold10x_1017_pilon	458643	464049	0.0231487	0.020475	0.021829	0.011764	0.120001	0.0190055	0	0.023739	STRG.32898.1	scaffold10x_1017_pilon	323481	349310	THD29054.1 hypothetical protein D915_000113 [Fasciola hepatica]	73.85	77.408	66.2962	98.2172	20.732	20.7811	14.568	12.0905
STRG.64400.1	STRG.64404.4	NO	-0.272976	37577	STRG.64400.1	scaffold10x_265_pilon	202407	210022	0	0	0.074839	0	0.123499	0.86886	0.303768	0	STRG.64404.4	scaffold10x_265_pilon	247598	291129	THD20864.1 Enhancer of zeste [Fasciola hepatica]	4.67132	7.61765	0.861997	2.88174	2.0107	1.57615	6.2769	3.00621
STRG.53540.1	STRG.53548.2	NO	-0.272687	76609	STRG.53540.1	scaffold10x_1198_pilon	627513	632101	0.255677	0.318699	0.503203	0.287062	11.2612	155.357	108.422	0	STRG.53548.2	scaffold10x_1198_pilon	708709	749898	TPP55877.1 Sentrin-specific protease 1 [Fasciola gigantica]	28.9414	28.9266	13.7067	20.8345	3.37923	5.44195	19.5381	3.37634
STRG.18324.2	STRG.18331.4	NO	-0.272289	37095	STRG.18324.2	scaffold10x_259_pilon	1912230	1913500	1.33534	1.89547	0.291142	0.54003	0.04753	0.0420242	0.230178	0	STRG.18331.4	scaffold10x_259_pilon	1950594	2086072	THD28329.1 hypothetical protein D915_000366 [Fasciola hepatica]	7.0727	9.35688	0.428882	0	1.18231	13.1413	12.0691	64.132
STRG.23175.1	STRG.23183.1	NO	-0.271569	65994	STRG.23175.1	scaffold10x_1309_pilon	2384783	2441281	0.116643	0.0839615	0.143227	0.20191	1.48771	2.09291	0	0	STRG.23183.1	scaffold10x_1309_pilon	2507274	2509284	THD29044.1 G protein coupled receptor [Fasciola hepatica]	2.7379	3.51233	10.9198	15.7867	1.58543	0.840024	0.162258	0
STRG.63810.1	STRG.63807.1	NO	-0.271253	27362	STRG.63810.1	scaffold10x_126_pilon	211320	211748	2.28311	1.62887	3.63299	4.0444	22.7234	3.51682	0.276288	0.338768	STRG.63807.1	scaffold10x_126_pilon	117175	183959	THD20075.1 Pre-mRNA-splicing factor ATP-dependent RNA helicase PRP16 [Fasciola hepatica]	2.25089	4.08497	2.88061	5.16552	2.50439	3.45508	48.158	4.06378
STRG.12492.1	STRG.12486.6	NO	-0.271229	20735	STRG.12492.1	scaffold10x_654_pilon	112048	112666	0.256798	0.24023	0.166214	0.14701	0.221633	0.141072	0.682485	0	STRG.12486.6	scaffold10x_654_pilon	3584	91314	THD27183.1 hypothetical protein D915_002128 [Fasciola hepatica]	0.303543	0.0915925	0.321052	0.12165	0.150525	0.619462	0.360981	0.731073
STRG.32346.1	STRG.32344.1	NO	-0.270995	341	STRG.32346.1	scaffold10x_114_pilon	437085	438294	0	0	0	0	0	0.278273	0	0	STRG.32344.1	scaffold10x_114_pilon	430671	436745	TPP66471.1 Vesicular glutamate transporter [Fasciola gigantica]	10.9495	15.0629	20.23	31.2359	2.5853	3.08209	1.00161	0.064813
STRG.49551.1	STRG.49552.2	NO	-0.270802	13660	STRG.49551.1	scaffold10x_741_pilon	652194	660788	0	0	0	0	0.038298	0.342665	4.30394	0	STRG.49552.2	scaffold10x_741_pilon	674447	699771	THD28133.1 hypothetical protein D915_001067 [Fasciola hepatica]	11.0966	9.37079	22.4215	28.3812	8.64945	18.0206	6.58318	0
STRG.25230.1	STRG.25229.2	NO	-0.270642	8966	STRG.25230.1	scaffold10x_631_pilon	982728	983319	10.8592	6.81224	7.91099	11.5655	7.40797	46.6649	60.6447	0.376162	STRG.25229.2	scaffold10x_631_pilon	951283	973763	THD18117.1 hypothetical protein D915_010924 [Fasciola hepatica]	13.6188	12.9812	4.69643	12.9253	0.335141	0.595516	3.67673	0
STRG.62485.1	STRG.62486.1	NO	-0.270177	5840	STRG.62485.1	scaffold10x_1089_pilon	834027	835481	0.071614	0.0119025	0	0.047512	0.138765	0.0686387	0.132559	0	STRG.62486.1	scaffold10x_1089_pilon	841320	846125	THD19187.1 Dihydrolipoyllysine-residue succinyltransferase component of 2-oxoglutarate dehydrogenase [Fasciola hepatica]	131.032	156.194	152.391	153.707	83.1098	192.844	112.032	76.9514
STRG.39900.1	STRG.39885.1	NO	-0.270106	179902	STRG.39900.1	scaffold10x_885_pilon	1832698	1833510	0.703451	0.793118	2.42576	2.13409	0.443008	0.313678	0.044607	0.298531	STRG.39885.1	scaffold10x_885_pilon	1622149	1652797	THD20464.1 Greatwall protein isoform A [Fasciola hepatica]	4.96995	4.57644	3.65764	4.73772	1.47011	4.77278	5.02712	25.3271
STRG.14197.1	STRG.14193.7	NO	-0.269956	17333	STRG.14197.1	scaffold10x_203_pilon	820904	822894	0.0614913	0.0474415	0.0222607	0.0344885	0.00413667	0.0278737	0.831258	0.078813	STRG.14193.7	scaffold10x_203_pilon	770779	803572	THD20320.1 hypothetical protein D915_008698 [Fasciola hepatica]	0.0726453	0.053364	1.4299	0.0419585	0.4174	0.388819	0.061133	0.187708
STRG.54561.1	STRG.54545.2	NO	-0.269933	125733	STRG.54561.1	scaffold10x_159_pilon	469932	481956	0.00753767	0.0056095	0	0.0174845	0.0254067	0.0922695	0.068913	0	STRG.54545.2	scaffold10x_159_pilon	296994	344200	THD23837.1 hypothetical protein D915_005369 [Fasciola hepatica]	0.506504	0.358979	0.226872	0.415454	0.246102	0.355778	0.24133	0.429031
STRG.27627.1	STRG.27619.1	NO	-0.269819	69916	STRG.27627.1	scaffold10x_544_pilon	2470653	2471762	0.0250007	0.029821	0	0	0.799172	0.806082	0.075381	0	STRG.27619.1	scaffold10x_544_pilon	2384366	2400738	THD25826.1 Transketolase [Fasciola hepatica]	190.795	219.954	185.376	203.548	106.537	98.5918	197.443	4435.34
STRG.55827.1	STRG.55832.10	NO	-0.269776	25308	STRG.55827.1	scaffold10x_440_pilon	916350	917541	154.416	149.294	329.001	150.365	92.3598	96.4671	1333.49	0	STRG.55832.10	scaffold10x_440_pilon	942848	983981	THD21111.1 Blood-brain barrier large neutral amino acid transporter [Fasciola hepatica]	0.93208	0.552219	0.732359	0.64567	0.729056	0.609642	0.379967	0.208005
STRG.60210.2	STRG.60209.5	NO	-0.269613	4511	STRG.60210.2	scaffold10x_1104_pilon	783118	785986	0.516673	0.097358	0.370496	1.00803	0.76278	0.608372	0.414899	0.465938	STRG.60209.5	scaffold10x_1104_pilon	753111	778608	THD28256.1 Nuclear pore complex protein Nup85 [Fasciola hepatica]	18.5331	14.8888	2.64052	7.15911	0.473897	4.52562	1.79941	0.740154
STRG.39257.1	STRG.39251.4	NO	-0.269359	18688	STRG.39257.1	scaffold10x_186_pilon	1873827	1881851	0.008141	0.0436235	0.015579	0.0691595	0.026723	0.095464	0.031555	0.0803	STRG.39251.4	scaffold10x_186_pilon	1830365	1855140	TPP64473.1 Pyruvate dehydrogenase phosphatase [Fasciola gigantica]	9.34777	8.68946	10.2214	16.473	1.95125	0.589958	26.8426	6.45507
STRG.9988.1	STRG.9991.8	NO	-0.269126	24750	STRG.9988.1	scaffold10x_53_pilon	1341036	1342698	0.0794863	0.172294	0.0485097	0.253136	0.0197687	0.0685387	0.049352	0	STRG.9991.8	scaffold10x_53_pilon	1367447	1377064	THD28022.1 hypothetical protein D915_001088 [Fasciola hepatica]	4.51827	3.36952	4.26255	2.03188	8.77677	10.9963	4.40801	0.479516
STRG.71600.1	STRG.71589.3	NO	-0.269051	49850	STRG.71600.1	scaffold10x_2152_pilon	169754	170727	0.03974	0	0.027793	0.0131825	0.135071	1.02244	0	0	STRG.71589.3	scaffold10x_2152_pilon	88262	119905	THD23063.1 Tumor protein D52 [Fasciola hepatica]	4.37861	3.3933	6.27676	6.54585	3.49302	2.65338	5.23995	28.937
STRG.46899.3	STRG.46901.1	NO	-0.268919	5929	STRG.46899.3	scaffold10x_2064_pilon	248282	255552	0.189406	0.133927	7.18696	0	5.98773	199.347	900.25	0	STRG.46901.1	scaffold10x_2064_pilon	261480	275820	THD20949.1 Anoctamin [Fasciola hepatica]	58.3269	54.6906	64.0165	54.2443	32.7446	58.8031	34.089	20.2499
STRG.13455.2	STRG.13454.1	NO	-0.268334	739	STRG.13455.2	scaffold10x_73_pilon	34000	35669	0.00645233	0.027123	0.064657	0.011503	0.0832623	0.030194	0	0	STRG.13454.1	scaffold10x_73_pilon	10301	33262	THD28055.1 [Pyruvate dehydrogenase (Acetyl-transferring)] kinase isozyme 3 mitochondrial [Fasciola hepatica]	634.996	682.564	349.001	540.375	64.4897	92.7066	293.4	24.7895
STRG.51052.1	STRG.51058.1	NO	-0.268055	76330	STRG.51052.1	scaffold10x_1260_pilon	1036276	1037765	9.17242	6.93448	14.3485	16.5604	6.02727	21.1047	5.05459	1.1575	STRG.51058.1	scaffold10x_1260_pilon	1114094	1116028	KAA3680063.1 uncharacterized protein DEA37_0012612 [Paragonimus westermani]	0.0815517	0.0539735	0.061475	0.0733	0.556122	0.415284	0.128481	0.577586
STRG.20379.1	STRG.20370.1	NO	-0.267534	66737	STRG.20379.1	scaffold10x_275_pilon	1589692	1597344	0.0185207	0	0	0.054176	0.063228	0.0971323	0.16059	0	STRG.20370.1	scaffold10x_275_pilon	1160974	1522956	TGZ68551.1 hypothetical protein CRM22_004203 [Opisthorchis felineus]	2.92918	3.225	19.5	5.40375	6.34954	5.84679	1.45444	0
STRG.33761.1	STRG.33754.3	NO	-0.26733	147769	STRG.33761.1	scaffold10x_457_pilon	810798	811160	0	0.143465	0.091172	0.241192	0.131473	0.13533	2.91081	0.553862	STRG.33754.3	scaffold10x_457_pilon	607523	663030	THD27299.1 hypothetical protein D915_001823 [Fasciola hepatica]	6.51994	2.80719	0.603362	1.0878	0.183671	0.207591	0.498404	0.172797
STRG.77629.2	STRG.77631.4	NO	-0.267285	42472	STRG.77629.2	scaffold10x_1053_pilon	3202	5113	0.176818	0.0632095	0.035967	0.0772815	0	0.006447	0.075606	0	STRG.77631.4	scaffold10x_1053_pilon	47584	77384	VDP86786.1 unnamed protein product [Echinostoma caproni]	0.616519	0.079961	0.474858	0.820206	0.569	1.08543	0.141906	0.810582
STRG.29111.1	STRG.29105.4	NO	-0.266531	75091	STRG.29111.1	scaffold10x_291_pilon	187766	196934	0.0804427	0.0250515	0.05644	0.122462	0.008431	0.0625587	0	0	STRG.29105.4	scaffold10x_291_pilon	97566	112676	CAJ00245.1 TPA reverse transcriptase [Schistosoma mansoni]	0.130621	0.012638	0.15114	0.100502	0.189981	0.542048	0.137152	0.684709
STRG.77507.1	STRG.77502.6	NO	-0.266506	14038	STRG.77507.1	scaffold10x_1980_pilon	103595	137832	0.48312	0.850603	0.540447	0.790956	0.13062	0.486154	0.062238	0	STRG.77502.6	scaffold10x_1980_pilon	78395	89558	THD19448.1 Protein involved in maintenance of golgi structure and er-golgi transport [Fasciola hepatica]	2.14643	2.79212	5.83108	2.34531	2.12732	2.01587	9.06491	1.90683
STRG.61787.1	STRG.61779.5	NO	-0.266355	74141	STRG.61787.1	scaffold10x_896_pilon	163778	182806	0.0192273	0	0.0334783	0.0907575	0.0171787	0.122329	0.331868	0	STRG.61779.5	scaffold10x_896_pilon	17775	89638	TPP59545.1 hypothetical protein FGIG_00700 [Fasciola gigantica]	6.82063	3.27664	4.59982	5.7234	0.195	0.627788	0.865835	0.360137
STRG.56791.1	STRG.56792.1	NO	-0.266253	258	STRG.56791.1	scaffold10x_235_pilon	826802	830713	0	0.0033855	0.0171907	0.030838	0.227006	0.168797	0	0	STRG.56792.1	scaffold10x_235_pilon	830970	842008	VZI07691.1 unnamed protein product [Sparganum proliferum]	0.040923	0.083043	0.0682673	0.161651	0.008701	0.066005	0.012298	0.05304
STRG.4575.1	STRG.4574.2	NO	-0.266198	77825	STRG.4575.1	scaffold10x_383_pilon	5158006	5161943	0.012781	0	0.009208	0.016141	0.38074	0.363389	0	0	STRG.4574.2	scaffold10x_383_pilon	5067920	5080182	THD24386.1 hypothetical protein D915_004627 [Fasciola hepatica]	4.27277	5.18471	7.88779	17.3477	1.41725	4.30497	2.54503	0.12506
STRG.70721.1	STRG.70715.3	NO	-0.266174	16177	STRG.70721.1	scaffold10x_559_pilon	447247	450060	0.111979	0.039137	0.0361083	0	0.03936	0.0266475	0	0	STRG.70715.3	scaffold10x_559_pilon	466236	490836	THD22853.1 FMRFamide receptor [Fasciola hepatica]	9.17989	10.7688	12.4712	12.22	1.23038	3.99158	34.9523	3.21136
STRG.71862.1	STRG.71864.2	NO	-0.265343	29564	STRG.71862.1	scaffold10x_852_pilon	198821	199512	0.019215	0.0155545	0.0695533	0.0010665	0.488427	0.174828	0.10492	0	STRG.71864.2	scaffold10x_852_pilon	229075	239875	THD18131.1 hypothetical protein D915_010904 [Fasciola hepatica]	0.618182	0.604604	0.64336	0.757108	0.318893	0.319244	0.241045	0
STRG.31402.1	STRG.31390.1	NO	-0.265149	101349	STRG.31402.1	scaffold10x_483_pilon	216915	222238	0	0.131169	0	0	0.524393	0.392495	0	0.134837	STRG.31390.1	scaffold10x_483_pilon	112588	115567	THD24525.1 Small subunit ribosomal protein S2e [Fasciola hepatica]	431.248	416.704	452.329	387.055	294.896	294.024	176.833	193.122
STRG.64752.2	STRG.64746.1	NO	-0.264669	81873	STRG.64752.2	scaffold10x_300_pilon	136821	148570	0.601992	0.653664	0.036587	0.169919	0.0182417	0.136816	0	0	STRG.64746.1	scaffold10x_300_pilon	51770	54949	VDP86287.1 unnamed protein product [Echinostoma caproni]	0.262223	0.397137	0.409519	0.385232	1.679	2.6272	0.635895	0.157882
STRG.68251.2	STRG.68250.1	NO	-0.264609	298	STRG.68251.2	scaffold10x_554_pilon	129199	159128	0	0.030743	0	0	0.212785	0.025687	0	0	STRG.68250.1	scaffold10x_554_pilon	124076	128902	THD26239.1 Estradiol 17-beta-dehydrogenase [Fasciola hepatica]	101.388	118.344	63.8129	124.904	22.7498	18.4229	18.1112	1.37959
STRG.31785.1	STRG.31790.1	NO	-0.264595	86269	STRG.31785.1	scaffold10x_1366_pilon	1040899	1043850	0.0849597	0.0175015	0.12441	0.052026	0.161779	0.069502	0.066007	0.185224	STRG.31790.1	scaffold10x_1366_pilon	1130118	1144948	THD26503.1 Ecdysteroid-regulated protein E74 [Fasciola hepatica]	0.0175137	0.0061735	0.0584863	0.138822	0.060074	3.18527	5.09066	0.282466
STRG.11062.4	STRG.11072.3	NO	-0.264412	113457	STRG.11062.4	scaffold10x_546_pilon	2539086	2539977	0	0	0.212466	0	0.153396	0.280109	0.176779	0	STRG.11072.3	scaffold10x_546_pilon	2653433	2656119	VDP95012.1 unnamed protein product [Echinostoma caproni]	3.30812	2.01506	2.11546	3.06287	0.642185	2.41095	1.67632	1.36333
STRG.47616.1	STRG.47606.2	NO	-0.264373	11392	STRG.47616.1	scaffold10x_2009_pilon	915425	936690	0	0.0401635	0	0	0.006528	0.361827	0	0	STRG.47606.2	scaffold10x_2009_pilon	760329	904034	THD28983.1 Multiple epidermal growth factor domains protein 6 [Fasciola hepatica]	4.95228	4.60278	7.79969	4.32719	0.755771	0.960312	0.00276	0.20321
STRG.55827.1	STRG.55832.7	NO	-0.263869	25308	STRG.55827.1	scaffold10x_440_pilon	916350	917541	154.416	149.294	329.001	150.365	92.3598	96.4671	1333.49	0	STRG.55832.7	scaffold10x_440_pilon	942848	976642	THD21111.1 Blood-brain barrier large neutral amino acid transporter [Fasciola hepatica]	7.74782	9.90253	7.09607	8.45234	0.400626	1.18424	0.158472	0
STRG.54266.1	STRG.54257.2	NO	-0.263795	24752	STRG.54266.1	scaffold10x_537_pilon	713093	719958	0.093929	0.0221	0.00944367	0	0.386058	1.55789	0.196254	0.147001	STRG.54257.2	scaffold10x_537_pilon	647148	688342	THD24384.1 Protein bicaudal C protein 1 [Fasciola hepatica]	0.315776	0.348204	0.366367	0.386416	0.117881	0.185365	0.006826	1.06854
STRG.30270.3	STRG.30259.2	NO	-0.263655	148002	STRG.30270.3	scaffold10x_747_pilon	204832	214520	0	0	0.0143	0	0.0449973	0.319993	0.01783	0	STRG.30259.2	scaffold10x_747_pilon	3738	56831	THD26627.1 2-oxoglutarate and iron-dependent oxygenase domain-containing protein 1 [Fasciola hepatica]	43.1306	45.2228	52.5876	38.8435	23.597	37.4629	40.4533	46.0096
STRG.4625.1	STRG.4630.1	NO	-0.263614	85363	STRG.4625.1	scaffold10x_7_pilon	565989	569847	0.197107	0.300233	0.154951	0.301261	0.857341	0.339185	0.242644	0	STRG.4630.1	scaffold10x_7_pilon	655209	711674	TPP58538.1 UDP-glucuronic acid/UDP-N-acetylgalactosamine transporter [Fasciola gigantica]	1.69375	1.16413	5.12732	5.63239	3.00875	6.46254	3.37192	5.95553
STRG.27311.1	STRG.27312.5	NO	-0.263594	152	STRG.27311.1	scaffold10x_1137_pilon	2401784	2405327	0.0557537	0.038612	0.0869607	0.072753	0.07424	0.201581	0.035297	0.028676	STRG.27312.5	scaffold10x_1137_pilon	2405478	2483817	TPP57880.1 Receptor-type tyrosine-protein phosphatase R [Fasciola gigantica]	0.650467	4.12592	8.02071	1.14674	0.41751	0.29919	9.0089	0.089714
STRG.14379.3	STRG.14377.1	NO	-0.263046	91314	STRG.14379.3	scaffold10x_203_pilon	3656718	3658396	0	0	0	0	1.46923	2.08344	0	0	STRG.14377.1	scaffold10x_203_pilon	3563269	3565405	THD18311.1 ELAV protein 2 [Fasciola hepatica]	19.885	22.9982	38.7258	16.5521	20.8672	17.6742	50.0942	10.6152
STRG.33820.2	STRG.33817.6	NO	-0.262291	10062	STRG.33820.2	scaffold10x_457_pilon	1584838	1587533	0	0	0.0753703	0.148417	0.0641883	0.053904	0	0	STRG.33817.6	scaffold10x_457_pilon	1534297	1574777	THD24015.1 Aprataxin [Fasciola hepatica]	0.271199	0	0	0.589177	0	1.13991	0	7.1581
STRG.75642.1	STRG.75638.2	NO	-0.261928	8003	STRG.75642.1	scaffold10x_266_pilon	208492	213150	1.6567	0.731072	0.479718	0.885223	4.74845	5.8373	0.303559	0.205925	STRG.75638.2	scaffold10x_266_pilon	154640	200490	TPP63350.1 hypothetical protein FGIG_02044 [Fasciola gigantica]	15.8155	22.2694	33.5382	44.7956	8.39384	9.60944	3.8218	0.274248
STRG.49551.1	STRG.49552.3	NO	-0.261424	13660	STRG.49551.1	scaffold10x_741_pilon	652194	660788	0	0	0	0	0.038298	0.342665	4.30394	0	STRG.49552.3	scaffold10x_741_pilon	674447	699771	THD28133.1 hypothetical protein D915_001067 [Fasciola hepatica]	0.930808	1.33988	3.658	7.8186	1.16843	1.60071	0.561989	0
STRG.23450.2	STRG.23451.4	NO	-0.26135	37685	STRG.23450.2	scaffold10x_97_pilon	756062	763405	0.04419	0	0.181908	0.076735	0.279234	1.15478	0.875052	0	STRG.23451.4	scaffold10x_97_pilon	801089	838609	THD25908.1 Trehalose-6-phosphate hydrolase [Fasciola hepatica]	15.6477	16.1354	18.9536	19.3354	6.3003	5.94335	12.6669	0
STRG.5191.1	STRG.5193.4	NO	-0.260889	13162	STRG.5191.1	scaffold10x_436_pilon	4682178	4683663	0	0.010893	0	0.0269905	0.00836433	0.191946	0	0	STRG.5193.4	scaffold10x_436_pilon	4696824	4740942	THD25802.1 Innexin [Fasciola hepatica]	6.20735	7.03359	3.22936	2.17937	0.729988	1.13333	0.805034	0.97538
STRG.72250.1	STRG.72266.2	NO	-0.26074	137121	STRG.72250.1	scaffold10x_890_pilon	182305	183457	2.53099	2.21545	3.93435	12.2047	0.051077	0.260234	0.047584	0.062115	STRG.72266.2	scaffold10x_890_pilon	320577	364130	THD23409.1 hypothetical protein D915_006015 [Fasciola hepatica]	0.0309667	0.10217	0.0218567	0	0	0.059717	0.061939	7.14591
STRG.52510.1	STRG.52508.3	NO	-0.260498	4835	STRG.52510.1	scaffold10x_548_pilon	1244940	1250360	0.100623	0.099842	0.087283	0.138506	0.236477	0.0488323	0.037579	0.142145	STRG.52508.3	scaffold10x_548_pilon	1211698	1240106	RJW66552.1 ATP-binding cassette sub-family G member 2 [Clonorchis sinensis]	0.394521	0.216204	0.421594	0.209823	0.61831	0.816623	0.646902	0.200769
STRG.59191.1	STRG.59176.2	NO	-0.259924	132785	STRG.59191.1	scaffold10x_561_pilon	996983	999373	0.041127	0.0562225	0.213688	0.108774	0.370801	0.411849	1.76231	0.108451	STRG.59176.2	scaffold10x_561_pilon	820730	864199	THD20602.1 Mitochondrial coenzyme A transporter SLC25A42 [Fasciola hepatica]	2.28329	5.3597	3.57566	10.2339	2.90918	4.49951	3.9724	12.131
STRG.34300.2	STRG.34299.2	NO	-0.259861	21890	STRG.34300.2	scaffold10x_1628_pilon	380208	381199	0	0.007031	0.12625	0.0082645	3.95178	0.101516	0.02347	0.11829	STRG.34299.2	scaffold10x_1628_pilon	311324	358319	THD22766.1 Collagen triple helix repeat protein [Fasciola hepatica]	2.33359	1.62949	3.85574	3.97541	0.487978	0.075202	0	0
STRG.875.1	STRG.879.5	NO	-0.25954	19899	STRG.875.1	scaffold10x_520_pilon	5267753	5269138	0.214012	0.280422	0.453618	0.654534	0.496555	1.04476	0.852526	0	STRG.879.5	scaffold10x_520_pilon	5289036	5361153	TPP60833.1 hypothetical protein FGIG_01118 [Fasciola gigantica]	6.43457	9.22208	1.56553	8.21933	0.729421	0.256592	0.163343	0
STRG.64475.2	STRG.64467.2	NO	-0.259121	55344	STRG.64475.2	scaffold10x_785_pilon	346034	346815	0.580957	0.655069	0.291088	0.541983	2.47097	6.98978	4.18595	2.78051	STRG.64467.2	scaffold10x_785_pilon	229353	290691	TPP66090.1 Vacuolar fusion protein MON1 like protein A [Fasciola gigantica]	1.83217	2.75658	1.78962	0.833675	0.49327	1.63384	0.679582	0
STRG.67911.1	STRG.67900.2	NO	-0.258279	106797	STRG.67911.1	scaffold10x_62_pilon	320625	321663	2.38185	1.03659	1.58792	1.80997	0.937976	1.7557	3.07753	0.316824	STRG.67900.2	scaffold10x_62_pilon	77611	213829	THD25402.1 ERC protein 2 [Fasciola hepatica]	0.14004	0.131558	0.0580367	0.0668855	0.501907	0.378524	0.085683	0.10911
STRG.19188.1	STRG.19196.2	NO	-0.257685	184533	STRG.19188.1	scaffold10x_724_pilon	2217062	2217796	0.429119	0.182743	0.12777	0.324904	0.0391473	0.120614	0.173753	0	STRG.19196.2	scaffold10x_724_pilon	2402328	2429614	THD26274.1 Methyltransferase nsun4 [Fasciola hepatica]	4.74768	2.41828	1.75681	2.38078	7.29913	8.0493	10.1698	4.85097
STRG.37431.3	STRG.37433.3	NO	-0.257449	11973	STRG.37431.3	scaffold10x_26_pilon	397681	406090	0.250195	0.51374	0.585445	0.445727	0.346848	0.985893	2.50841	0	STRG.37433.3	scaffold10x_26_pilon	418062	577798	THD27749.1 Protein kinase c eta type [Fasciola hepatica]	1.35717	1.51615	0.842655	0.457174	3.53465	0.738789	0.345221	0
STRG.77629.2	STRG.77631.5	NO	-0.255565	49298	STRG.77629.2	scaffold10x_1053_pilon	3202	5113	0.176818	0.0632095	0.035967	0.0772815	0	0.006447	0.075606	0	STRG.77631.5	scaffold10x_1053_pilon	54410	77384	VDP86786.1 unnamed protein product [Echinostoma caproni]	19.8073	13.264	14.6959	12.4914	34.1242	27.6217	4.35367	9.29138
STRG.29647.1	STRG.29649.3	NO	-0.255555	12246	STRG.29647.1	scaffold10x_325_pilon	802803	803693	0.123675	0.0342805	0.131755	0.0748595	0.36736	0.252751	0	0	STRG.29649.3	scaffold10x_325_pilon	815938	891700	TPP66893.1 hypothetical protein FGIG_05993, partial [Fasciola gigantica]	15.5557	10.9732	13.2864	15.5766	0.847339	1.67494	2.87493	0.382906
STRG.54758.2	STRG.54752.5	NO	-0.255327	51851	STRG.54758.2	scaffold10x_1842_pilon	1183507	1211414	0.456323	0.34228	0.380155	0.665909	0.0696173	0.10327	0.032938	0.021411	STRG.54752.5	scaffold10x_1842_pilon	1113604	1131657	THD23690.1 Glucosamine-phosphate N-acetyltransferase [Fasciola hepatica]	0.387655	0.215132	0.143972	0.184648	0.774257	1.18888	0.117739	0
STRG.15761.2	STRG.15745.1	NO	-0.254718	101729	STRG.15761.2	scaffold10x_730_pilon	3087025	3088404	0.0103787	0	0.0163253	0	0.19645	0.56912	0.038701	0	STRG.15745.1	scaffold10x_730_pilon	2869054	2985297	TPP60928.1 PH and SEC7 domain-containing protein 3 [Fasciola gigantica]	3.48219	3.27951	5.37051	3.75154	2.72712	3.89803	27.5949	76.3628
STRG.37605.3	STRG.37606.2	NO	-0.253867	8361	STRG.37605.3	scaffold10x_1813_pilon	1322822	1328563	0.0420337	0.063538	0.0359993	0.013771	0.044552	0.0196878	0.158083	0.014873	STRG.37606.2	scaffold10x_1813_pilon	1336923	1367710	THD25371.1 hypothetical protein D915_003988 [Fasciola hepatica]	0.192481	1.75922	6.18613	10.8804	1.19748	1.70829	1.68287	0
STRG.21932.1	STRG.21954.4	NO	-0.253686	144868	STRG.21932.1	scaffold10x_93_pilon	1437500	1440132	0.403118	0.258775	0.222595	0.269504	0.12929	0.493085	0.059076	0.396264	STRG.21954.4	scaffold10x_93_pilon	1584999	1641966	THD25421.1 Protein HID1 [Fasciola hepatica]	0.432898	0.209302	0.124784	0.115253	0.284343	0.459413	1.66602	1.08109
STRG.61860.1	STRG.61857.2	NO	-0.253248	213759	STRG.61860.1	scaffold10x_1422_pilon	619170	631674	0.0282007	0	0	0.0825475	0.128069	0.255782	0.053854	0	STRG.61857.2	scaffold10x_1422_pilon	349019	405412	THD28862.1 hypothetical protein D915_000302 [Fasciola hepatica]	7.78809	10.1315	10.0153	13.0338	1.62206	3.52195	1.14478	0
STRG.52447.1	STRG.52439.5	NO	-0.252136	55701	STRG.52447.1	scaffold10x_548_pilon	150390	154906	0.0694547	0.079254	0.168255	0.192387	0.084558	0.206861	0.404497	0	STRG.52439.5	scaffold10x_548_pilon	41494	94690	THD23434.1 Solute carrier family 35 member F6 [Fasciola hepatica]	12.042	16.0694	2.32346	8.13377	0.613661	0.864309	1.93682	0.518178
STRG.61188.1	STRG.61182.1	NO	-0.252095	141919	STRG.61188.1	scaffold10x_127_pilon	976115	976678	0.621831	0.203225	0.490214	0.895563	0.693861	0.0455825	1.59274	0	STRG.61182.1	scaffold10x_127_pilon	782506	834197	THD20446.1 T-complex-associated testis-expressed protein 1 [Fasciola hepatica]	0.499402	0.406409	0.405044	0.449551	0.490926	1.88764	0.515426	0.157245
STRG.28580.1	STRG.28582.2	NO	-0.25204	5427	STRG.28580.1	scaffold10x_24_pilon	2303278	2311418	0.013381	0.0209785	0.025641	0.0264245	0.024671	0.146282	0.022783	0.006805	STRG.28582.2	scaffold10x_24_pilon	2316844	2326467	THD25442.1 Homeobox protein Hox-D10 [Fasciola hepatica]	0.0726183	0.0250545	0.0104777	0	0.0600017	0.00427125	0	0
STRG.15148.1	STRG.15154.2	NO	-0.251241	141013	STRG.15148.1	scaffold10x_966_pilon	953883	954332	0	0	0	0	0.0594913	1.88115	0	0.584004	STRG.15154.2	scaffold10x_966_pilon	1095344	1110902	KAA3681035.1 rRNA 2'-O-methyltransferase fibrillarin [Paragonimus westermani]	0.0998663	0.101062	5.2319	1.03956	5.76893	0.739025	1.34227	0.326862
STRG.35948.3	STRG.35959.1	NO	-0.251067	99237	STRG.35948.3	scaffold10x_143_pilon	178516	193396	0.0935263	0.0460645	0.0137457	0.0084555	0.0288807	0.434759	0.069697	0	STRG.35959.1	scaffold10x_143_pilon	292632	318835	KAA3680774.1 obg-like ATPase 1 [Paragonimus westermani]	460.8	469.997	334.541	408.947	165.297	189.459	266.655	145.398
STRG.63692.1	STRG.63688.3	NO	-0.25075	6783	STRG.63692.1	scaffold10x_763_pilon	860750	861497	0.0399243	0	0	0	0.147858	0.222069	0	0	STRG.63688.3	scaffold10x_763_pilon	744479	853968	TPP64273.1 hypothetical protein FGIG_10050 [Fasciola gigantica]	0.632336	0.43491	0.4675	0.194879	0	0.170465	0.040686	0
STRG.25173.5	STRG.25177.2	NO	-0.250679	42276	STRG.25173.5	scaffold10x_631_pilon	115089	118549	0.0495213	0.0562635	0.0582273	0.086997	0.00442367	0.0379175	0.015751	0	STRG.25177.2	scaffold10x_631_pilon	160824	175616	THD22753.1 hypothetical protein D915_006262 [Fasciola hepatica]	15.3557	12.1718	26.8233	20.5265	8.28398	17.7184	59.3763	28.1779
STRG.32336.1	STRG.32337.3	NO	-0.250591	12630	STRG.32336.1	scaffold10x_114_pilon	186219	186620	1.94352	0.79727	0.729037	1.06766	2.08371	1.71659	0.250089	0.325938	STRG.32337.3	scaffold10x_114_pilon	199249	228581	THD20525.1 hypothetical protein D915_008388 [Fasciola hepatica]	93.2564	34.6073	131.5	80.6169	40.2143	29.2779	156.278	1.79048
STRG.74830.2	STRG.74831.5	NO	-0.25049	32336	STRG.74830.2	scaffold10x_134_pilon	193657	201882	0	0.001146	0.00851167	0	0.0254603	0.0775892	0	0	STRG.74831.5	scaffold10x_134_pilon	234217	251217	THD22712.1 Tyrosine-protein kinase RYK [Fasciola hepatica]	0.684252	0.615892	1.57297	1.61182	0.360808	0.227488	0	0
STRG.65228.1	STRG.65226.2	NO	-0.250088	15251	STRG.65228.1	scaffold10x_847_pilon	376660	379235	0.0122723	0.014858	0.034547	0.040737	0.244192	0.104064	0	0	STRG.65226.2	scaffold10x_847_pilon	275013	361410	TPP56127.1 Zinc finger protein rotund [Fasciola gigantica]	0.102951	0.0803785	0.229279	0.143554	0.0513413	0.0934658	0.16507	0
STRG.55208.1	STRG.55210.1	NO	-0.250041	37421	STRG.55208.1	scaffold10x_1761_pilon	355420	355830	0.589404	0.912127	0.375168	0.700182	0.0967397	0.423038	0.29833	0	STRG.55210.1	scaffold10x_1761_pilon	393250	395228	THD21099.1 Guanine nucleotide-binding protein beta subunit [Fasciola hepatica]	1.14224	1.09159	5.15965	1.45089	2.89021	3.75104	3.31198	0.787265
STRG.46581.1	STRG.46583.2	NO	-0.249159	22698	STRG.46581.1	scaffold10x_748_pilon	1040141	1040534	0	0	0.0518033	0	1.05329	0.318775	0	0	STRG.46583.2	scaffold10x_748_pilon	1063231	1133887	THD27902.1 Neuronal calcium sensor [Fasciola hepatica]	21.3755	23.7264	56.1984	41.4299	10.0356	6.62889	1.08733	0
STRG.43020.1	STRG.43015.1	NO	-0.248829	109135	STRG.43020.1	scaffold10x_930_pilon	1517911	1520137	0.0287813	0.0493895	0	0	1.19958	0.501604	0	0	STRG.43015.1	scaffold10x_930_pilon	1377548	1408777	TPP62767.1 hypothetical protein FGIG_06389 [Fasciola gigantica]	0.290792	0.0754575	1.07167	0.334876	0.334403	0.326758	0.368398	1.00111
STRG.64517.1	STRG.64512.1	NO	-0.248759	20994	STRG.64517.1	scaffold10x_316_pilon	87785	112211	0.436954	0.0855605	0.412642	0.120528	0.824023	0.335641	0.035495	0.295356	STRG.64512.1	scaffold10x_316_pilon	63770	66792	THD19925.1 Post-GPI attachment to proteins factor [Fasciola hepatica]	53.0976	55.266	81.0001	63.4296	40.3005	50.4802	51.2774	42.7186
STRG.62656.1	STRG.62640.1	NO	-0.248611	516146	STRG.62656.1	scaffold10x_1000_pilon	553971	562719	0	0.018649	0.0929027	0.108934	0.06225	0.411088	0	0.106751	STRG.62640.1	scaffold10x_1000_pilon	172	37826	TPP61386.1 Rna rnp complex-1-interacting phosphatase [Fasciola gigantica]	136.365	140.903	151.751	130.994	67.4501	89.6615	82.3802	100.017
STRG.549.1	STRG.518.1	NO	-0.248114	332671	STRG.549.1	scaffold10x_145_pilon	8322453	8330444	0.0458493	0.026841	0.0240697	0.005033	0.214669	0.148516	0	0	STRG.518.1	scaffold10x_145_pilon	7967162	7989783	THD27621.1 hypothetical protein D915_001576 [Fasciola hepatica]	144.582	125.595	78.1634	90.3786	26.4692	23.0029	11.488	0
STRG.64563.3	STRG.64568.1	NO	-0.248091	15371	STRG.64563.3	scaffold10x_316_pilon	670013	698243	0.0329647	0.033686	0.0385917	0.143608	0.0637303	0.0486147	0.013105	0.019398	STRG.64568.1	scaffold10x_316_pilon	713613	855718	THD27684.1 Ran binding protein 9 [Fasciola hepatica]	13.3319	16.2991	14.163	17.0018	8.05852	8.62415	26.5869	18.8389
STRG.10670.1	STRG.10673.11	NO	-0.248061	30810	STRG.10670.1	scaffold10x_297_pilon	3795422	3795934	0	0	0	0	0.246747	2.57316	0	0.35011	STRG.10673.11	scaffold10x_297_pilon	3826743	3920823	THD24190.1 hypothetical protein D915_004865 [Fasciola hepatica]	0.0655893	0	0.199376	0	0.058507	0.0273885	0.114114	0.05672
STRG.53573.1	STRG.53570.1	NO	-0.247724	24254	STRG.53573.1	scaffold10x_1198_pilon	1274935	1281678	0.378987	0.28167	0.676746	0.400953	23.3303	578.308	57.2513	0.541982	STRG.53570.1	scaffold10x_1198_pilon	1224044	1250682	THD23485.1 hypothetical protein D915_005853 [Fasciola hepatica]	85.8386	96.6431	133.52	109.977	76.3222	74.2398	130.868	49.6964
STRG.77077.1	STRG.77076.3	NO	-0.247459	5031	STRG.77077.1	scaffold10x_1343_pilon	84426	98590	0.057576	0.0639485	0.044524	0.035792	0.0326703	0.0254807	0	0.137773	STRG.77076.3	scaffold10x_1343_pilon	43624	79396	THD23174.1 C-mannosyltransferase dpy-19 [Fasciola hepatica]	6.42394	6.05866	10.5604	5.58091	4.81483	6.45346	9.70425	6.52698
STRG.18365.3	STRG.18363.2	NO	-0.247429	2765	STRG.18365.3	scaffold10x_259_pilon	2531563	2534245	0.0383113	0	0.123916	0.05989	0.006407	0.137315	0.44941	0	STRG.18363.2	scaffold10x_259_pilon	2504646	2528799	THD28957.1 hypothetical protein D915_000198 [Fasciola hepatica]	0.00577133	0.0085295	0.0494407	0.071775	1.08708	0.0720558	0.020313	0
STRG.41346.1	STRG.41343.1	NO	-0.247411	38426	STRG.41346.1	scaffold10x_474_pilon	81718	82828	0.214675	0.131844	0.12197	0.0995425	0.021882	0.0544852	0.008038	0.006195	STRG.41343.1	scaffold10x_474_pilon	41831	43293	TPP56230.1 hypothetical protein FGIG_09841 [Fasciola gigantica]	0.0908217	0.054808	0	0	0.508488	0.25318	0	0
STRG.39956.1	STRG.39947.6	NO	-0.247285	105452	STRG.39956.1	scaffold10x_387_pilon	958457	964017	0	0	0	0	0.00858467	1.52395	0.183723	0	STRG.39947.6	scaffold10x_387_pilon	796304	853006	THD23935.1 hypothetical protein D915_005260 [Fasciola hepatica]	0.157222	0.267599	1.319	1.00448	0.0502713	0.128293	0.498118	0
STRG.54126.1	STRG.54132.6	NO	-0.24699	21206	STRG.54126.1	scaffold10x_1326_pilon	906305	1000913	0.00562467	0	0.014992	0.0413235	0.0743393	0.0394772	0.036219	0.180215	STRG.54132.6	scaffold10x_1326_pilon	1022118	1085135	THD28252.1 Hydroxymethylglutaryl coenzyme A synthase [Fasciola hepatica]	1.52006	1.52503	1.28008	0.674489	0.183735	0.815	3.22161	1.09157
STRG.65034.1	STRG.65024.4	NO	-0.245029	52781	STRG.65034.1	scaffold10x_1188_pilon	147688	151446	3.97579	4.0703	4.70269	8.6156	8.39967	41.7628	5.41651	0	STRG.65024.4	scaffold10x_1188_pilon	3741	94908	THD28907.1 Protein transport protein SEC13 [Fasciola hepatica]	1.35852	1.3925	0.069872	0.210223	0.20241	0.138412	0.216362	0.040199
STRG.75938.1	STRG.75945.2	NO	-0.245025	32474	STRG.75938.1	scaffold10x_2047_pilon	62099	63162	0.123397	0.0351375	0.037956	0.131376	1.89098	1.21969	0.102332	0.032342	STRG.75945.2	scaffold10x_2047_pilon	95635	98493	KAA3678727.1 uncharacterized protein DEA37_0014606 [Paragonimus westermani]	0.020761	0.0555665	0.057757	0.0558655	0.00437733	0.0337223	0.695286	0.016799
STRG.9784.3	STRG.9788.1	NO	-0.245016	30660	STRG.9784.3	scaffold10x_313_pilon	2546362	2549398	0	0	0	0	0.0200007	0.0735285	0	0	STRG.9788.1	scaffold10x_313_pilon	2580057	2595847	KAA3677560.1 golgi pH regulator [Paragonimus westermani]	18.1531	22.6269	37.8737	22.0561	16.1423	22.5846	66.5459	26.5115
STRG.43415.2	STRG.43410.1	NO	-0.244767	26425	STRG.43415.2	scaffold10x_223_pilon	1010294	1011041	0	0	0	0.273213	0.035016	0.358737	0	0	STRG.43410.1	scaffold10x_223_pilon	936912	983870	THD25967.1 Phosphatidylinositol transfer protein beta [Fasciola hepatica]	87.0985	98.2133	92.0566	99.7198	43.5234	64.2667	104.347	912.368
STRG.20744.6	STRG.20734.1	NO	-0.244619	66613	STRG.20744.6	scaffold10x_75_pilon	1145016	1148296	0.0554633	0.0207415	0.0125437	0.0183105	0.00915533	0.111714	0	0	STRG.20734.1	scaffold10x_75_pilon	1028607	1078404	THD27318.1 Glutamyl-tRNA(Gln) amidotransferase subunit B mitochondrial [Fasciola hepatica]	1.15679	1.64174	0.667645	2.14153	0.18315	0.411938	0.180764	2.42547
STRG.62146.11	STRG.62140.5	NO	-0.244613	41109	STRG.62146.11	scaffold10x_599_pilon	432225	479855	0	0	0.017004	0	0	0.208039	0.147331	0	STRG.62140.5	scaffold10x_599_pilon	327303	391117	TPP56623.1 hypothetical protein FGIG_08839 [Fasciola gigantica]	0.047491	0.051441	0.307643	0.528896	0.0598597	0.102581	0	0.03085
STRG.67.1	STRG.66.6	NO	-0.24456	883	STRG.67.1	scaffold10x_145_pilon	826825	827275	0.100313	0.0603755	0.161581	0.254717	0.297322	0.181835	0	0	STRG.66.6	scaffold10x_145_pilon	828157	880088	THD28542.1 hypothetical protein D915_000606 [Fasciola hepatica]	11.216	7.54755	1.46968	2.5275	0.0796103	0.150591	1.95579	0
STRG.26178.5	STRG.26200.1	NO	-0.244431	252295	STRG.26178.5	scaffold10x_314_pilon	2305841	2306631	0.14462	1.31643	0.232004	0.603884	0.00362433	0.128282	0.150005	0.244528	STRG.26200.1	scaffold10x_314_pilon	2558925	2565267	PIK48264.1 hypothetical protein BSL78_14867, partial [Apostichopus japonicus]	0.00931167	0.0058935	0.00742233	0.0116545	0.0176287	0.147433	0.011795	0
STRG.62656.1	STRG.62675.3	NO	-0.244429	321039	STRG.62656.1	scaffold10x_1000_pilon	553971	562719	0	0.018649	0.0929027	0.108934	0.06225	0.411088	0	0.106751	STRG.62675.3	scaffold10x_1000_pilon	883757	899194	THD25328.1 hypothetical protein D915_003830 [Fasciola hepatica]	17.5368	27.4007	6.54044	4.4345	4.25129	8.41687	4.91263	16.4183
STRG.61463.1	STRG.61465.1	NO	-0.244416	8090	STRG.61463.1	scaffold10x_364_pilon	908035	934260	0.113716	0.030256	0.062184	0.0196355	0.084359	0.592655	0.025767	0	STRG.61465.1	scaffold10x_364_pilon	942349	966048	TPP61141.1 Methionine aminopeptidase [Fasciola gigantica]	46.6477	45.7699	73.637	53.7322	27.3627	42.2494	55.7782	46.9866
STRG.50809.1	STRG.50827.2	NO	-0.244284	234462	STRG.50809.1	scaffold10x_392_pilon	540033	541171	0.0568047	0.0557325	0.141233	0.094369	0.0333967	0.054466	0	0	STRG.50827.2	scaffold10x_392_pilon	775632	810319	THD19865.1 Mitochondrial ribosomal protein l11 [Fasciola hepatica]	5.82685	3.31937	1.80128	2.47682	1.22756	4.05271	3.91087	2.75182
STRG.26521.1	STRG.26522.4	NO	-0.243655	14310	STRG.26521.1	scaffold10x_485_pilon	1413398	1424581	0	0	0.044521	0	0.366238	1.20926	0	0	STRG.26522.4	scaffold10x_485_pilon	1438890	1538386	TGZ68322.1 hypothetical protein CRM22_004301 [Opisthorchis felineus]	10.7969	8.43369	9.16238	8.22526	6.40661	10.153	20.6752	34.3925
STRG.38186.1	STRG.38191.1	NO	-0.24353	23695	STRG.38186.1	scaffold10x_935_pilon	260616	263026	0	0	0	0	0	0.216855	0	0	STRG.38191.1	scaffold10x_935_pilon	286720	363775	THD22748.1 hypothetical protein D915_006579 [Fasciola hepatica]	4.29337	4.76037	0.061999	0	0.236449	0.0497615	0.777604	0
STRG.48222.1	STRG.48220.2	NO	-0.243404	44687	STRG.48222.1	scaffold10x_137_pilon	1033752	1036257	0.0137927	0.02761	0.0748887	0.133891	0.0263277	0.0475385	0	0	STRG.48220.2	scaffold10x_137_pilon	1080943	1102194	THD24624.1 Small G protein signaling modulator 3 [Fasciola hepatica]	1.07963	0.999202	0.325857	0.528721	0.94346	1.18834	0.980111	0.11106
STRG.17603.1	STRG.17598.2	YES	-0.243096	21065	STRG.17603.1	scaffold10x_1189_pilon	663354	671988	0.0458717	0.01962	0.0327213	0.0079715	0.23935	0.716118	0.021575	0.283907	STRG.17598.2	scaffold10x_1189_pilon	604414	642290	THD28878.1 hypothetical protein D915_000279 [Fasciola hepatica]	1.94603	0	0	6.19145	0.374041	0.776919	0.522281	0.01137
STRG.21832.1	STRG.21825.3	NO	-0.242916	19344	STRG.21832.1	scaffold10x_93_pilon	177491	180101	0.00520667	0.0235505	0.209843	0.0338575	0.064655	0.160782	0.047697	0.192499	STRG.21825.3	scaffold10x_93_pilon	34719	158148	THD27557.1 hypothetical protein D915_001391 [Fasciola hepatica]	1.92709	0.712179	2.30266	2.67851	0	1.22905	13.7627	0
STRG.74162.4	STRG.74172.2	NO	-0.24229	43982	STRG.74162.4	scaffold10x_1781_pilon	139384	159473	0.0304737	0	0	0	0	0.164417	0.850339	0	STRG.74172.2	scaffold10x_1781_pilon	203454	233570	THD23334.1 Tubulin alpha chain [Fasciola hepatica]	0.0285943	0	0.164776	0.119011	0.0126883	0.162603	0	0.947006
STRG.71365.1	STRG.71353.1	NO	-0.242157	76225	STRG.71365.1	scaffold10x_2320_pilon	78548	82034	0	0.0201515	0	0.004864	0	0.179412	0	0	STRG.71353.1	scaffold10x_2320_pilon	26	2324	THD27682.1 Twinfilin actin-binding protein 1 [Fasciola hepatica]	0.858752	1.41068	7.73421	11.2225	0.36471	0.29816	0.948337	0
STRG.25011.1	STRG.25012.7	NO	-0.241738	9371	STRG.25011.1	scaffold10x_1_pilon	856949	857500	8.34877	8.01947	15.0702	18.8119	4.43545	9.14725	4.78589	1.33083	STRG.25012.7	scaffold10x_1_pilon	866870	936940	THD26448.1 Protein yippee [Fasciola hepatica]	0.0602267	0.438645	1.22488	0.294495	0.378272	0.384788	11.4739	0.219752
STRG.54027.2	STRG.54029.2	NO	-0.241661	23457	STRG.54027.2	scaffold10x_139_pilon	856572	864654	0	0	0	0	0.034559	0.14555	0.563908	0	STRG.54029.2	scaffold10x_139_pilon	888110	895629	THD25557.1 hypothetical protein D915_003492 [Fasciola hepatica]	0.142278	0.392717	0.0694623	0.0142395	0.129457	0.267627	0.009646	0
STRG.74839.1	STRG.74840.7	NO	-0.241495	10884	STRG.74839.1	scaffold10x_185_pilon	2851	7404	0.276031	0.4559	0.291476	0.129657	7.49382	3.94299	0.099888	0.157622	STRG.74840.7	scaffold10x_185_pilon	18287	50161	THD26128.1 hypothetical protein D915_003051 [Fasciola hepatica]	8.57036	18.1521	4.19654	14.9497	3.56991	6.97003	3.7724	0.035279
STRG.76532.1	STRG.76540.1	NO	-0.241442	61855	STRG.76532.1	scaffold10x_449_pilon	149395	156136	0	0.005101	0.00897333	0	0	0.088314	0	0	STRG.76540.1	scaffold10x_449_pilon	217990	220244	TPP58340.1 hypothetical protein FGIG_06559, partial [Fasciola gigantica]	0.462708	0.445548	0.830172	0.566069	0.380656	0.225259	0.186347	0.139884
STRG.40655.1	STRG.40660.1	NO	-0.241048	32473	STRG.40655.1	scaffold10x_531_pilon	529243	531372	9.21367	9.68357	5.06135	6.98629	14.2441	6.79471	4.52192	27.631	STRG.40660.1	scaffold10x_531_pilon	563844	613830	THD21662.1 hypothetical protein D915_007545 [Fasciola hepatica]	7.48986	6.47512	7.05224	3.16365	1.50675	3.32915	0.46703	2.34744
STRG.65565.1	STRG.65559.2	NO	-0.24083	50385	STRG.65565.1	scaffold10x_737_pilon	566501	571309	0	0.0101715	0	0	0.366485	0.569003	0	0	STRG.65559.2	scaffold10x_737_pilon	469187	516117	THD24268.1 SCY1 protein 2 [Fasciola hepatica]	2.90835	2.99623	4.61543	3.76942	1.59733	1.83467	1.05835	0.025174
STRG.4639.1	STRG.4633.4	NO	-0.240242	14555	STRG.4639.1	scaffold10x_7_pilon	771050	772799	0.0448137	0.037531	0.0431413	0.055975	0.0679043	0.150812	0.146075	0.016124	STRG.4633.4	scaffold10x_7_pilon	725266	756496	THD22126.1 hypothetical protein D915_006856 [Fasciola hepatica]	7.06073	6.95373	1.8904	2.71187	1.80187	4.41844	0.588429	1.97074
STRG.31676.2	STRG.31669.3	NO	-0.239776	89135	STRG.31676.2	scaffold10x_331_pilon	1957424	1971051	0.0161163	0	0	0	0.246514	2.01426	0.249971	0	STRG.31669.3	scaffold10x_331_pilon	1831161	1868290	THD19578.1 hypothetical protein D915_009499 [Fasciola hepatica]	6.90461	6.76169	15.7461	5.66445	1.81613	3.94721	13.3901	2.03866
STRG.2491.1	STRG.2499.1	NO	-0.239683	56741	STRG.2491.1	scaffold10x_815_pilon	6130888	6136760	16.0219	14.3236	19.1563	14.5433	15.7532	75.0019	8.90253	12.4423	STRG.2499.1	scaffold10x_815_pilon	6193500	6205638	THD20246.1 Synapse-associated protein [Fasciola hepatica]	193.827	178.831	130.388	178.416	90.1813	99.2376	118.84	63.9222
STRG.34958.1	STRG.34957.3	NO	-0.238769	3899	STRG.34958.1	scaffold10x_349_pilon	1830965	1840085	0.441041	0.362675	0.949841	1.46281	1.36797	1.13389	1.48871	1.43401	STRG.34957.3	scaffold10x_349_pilon	1793392	1827067	TPP55817.1 TBC1 domain family member 15 [Fasciola gigantica]	8.04203	15.3037	7.3957	0	9.04572	7.51067	7.07111	19.1481
STRG.39808.2	STRG.39815.1	NO	-0.238186	86780	STRG.39808.2	scaffold10x_885_pilon	442400	459576	0.026419	0.0280455	0.0996577	0	0.140715	0.230591	0.125567	0	STRG.39815.1	scaffold10x_885_pilon	546355	613976	THD27149.1 hypothetical protein D915_002082 [Fasciola hepatica]	11.5178	11.3552	11.8624	15.8733	4.8564	8.42773	18.6945	8.12829
STRG.61576.1	STRG.61574.4	NO	-0.237315	2935	STRG.61576.1	scaffold10x_406_pilon	619643	620489	40.3886	31.6438	36.1015	35.5481	10.1188	27.5333	20.516	6.46303	STRG.61574.4	scaffold10x_406_pilon	576540	616709	THD23705.1 hypothetical protein D915_005578 [Fasciola hepatica]	5.59671	4.61547	21.4888	5.46671	17.0794	16.7458	53.6805	8.65291
STRG.61643.1	STRG.61639.2	NO	-0.23713	33259	STRG.61643.1	scaffold10x_2049_pilon	793452	794729	0.0132097	0.015571	0.48638	0.028459	0.163318	1.37456	0.326274	0	STRG.61639.2	scaffold10x_2049_pilon	697509	760194	THD28251.1 Homeobox protein Hox-A4 [Fasciola hepatica]	0.0740053	0.103356	0.025838	0	0	0.0046805	0.113475	0
STRG.46960.1	STRG.46948.3	NO	-0.23631	116524	STRG.46960.1	scaffold10x_2064_pilon	1373055	1391950	0.382886	0.400314	0.301528	0.501934	0.070327	1.01871	0.283463	0	STRG.46948.3	scaffold10x_2064_pilon	1167674	1256532	THD28516.1 Calpain-B [Fasciola hepatica]	1.9198	4.15914	63.1509	5.74573	47.645	9.84181	10.4232	0.139583
STRG.4316.1	STRG.4305.1	NO	-0.236291	113024	STRG.4316.1	scaffold10x_383_pilon	243839	244654	0.11589	0.103567	0.199837	0.180212	0.483824	0.346263	0.015308	0.042171	STRG.4305.1	scaffold10x_383_pilon	61531	130816	THD25251.1 Serine/threonine kinase [Fasciola hepatica]	59.9905	68.0986	45.4246	68.8287	22.491	23.1537	37.6161	4.39005
STRG.74162.3	STRG.74172.2	NO	-0.236149	43982	STRG.74162.3	scaffold10x_1781_pilon	139384	159473	0.011352	0	0	0	0	0.283852	0.851389	0	STRG.74172.2	scaffold10x_1781_pilon	203454	233570	THD23334.1 Tubulin alpha chain [Fasciola hepatica]	0.0285943	0	0.164776	0.119011	0.0126883	0.162603	0	0.947006
STRG.28301.3	STRG.28283.1	NO	-0.235994	146837	STRG.28301.3	scaffold10x_720_pilon	2432070	2451068	0	0	0	0.0128345	0.048516	0.273313	0	0	STRG.28283.1	scaffold10x_720_pilon	2280244	2285234	THD19097.1 Rho GTPase-activating protein 19 [Fasciola hepatica]	10.016	11.1478	12.9167	20.0859	3.27919	6.64487	0.939106	62.9545
STRG.37533.1	STRG.37525.4	NO	-0.234814	18468	STRG.37533.1	scaffold10x_26_pilon	1943038	1948012	0	0	0	0	0.052563	0.100309	0.017698	0	STRG.37525.4	scaffold10x_26_pilon	1878615	1924571	THD27511.1 Rho guanine nucleotide exchange factor 12 [Fasciola hepatica]	0.158636	0.0322615	0.149477	0.343796	0.127491	0.0544075	0	0.022301
STRG.7955.7	STRG.7949.4	NO	-0.234808	59361	STRG.7955.7	scaffold10x_80_pilon	3187899	3189538	0.0921583	0.434631	2.1721	1.70745	0.200544	4.31426	0	0.057565	STRG.7949.4	scaffold10x_80_pilon	3065575	3128539	THD23962.1 hypothetical protein D915_004087 [Fasciola hepatica]	0.393999	7.99212	4.52345	3.86721	0	0.237414	11.0942	0
STRG.52915.1	STRG.52913.1	NO	-0.234736	32993	STRG.52915.1	scaffold10x_2005_pilon	872296	873067	0.021954	0.117474	0.0492843	0	1.82153	0.872827	4.09966	3.11089	STRG.52913.1	scaffold10x_2005_pilon	809864	839304	THD27771.1 ATP/GTP binding protein 4 [Fasciola hepatica]	0.963813	1.23163	2.44875	1.64612	0.630524	2.36359	2.0884	0
STRG.43663.1	STRG.43661.1	NO	-0.234532	7478	STRG.43663.1	scaffold10x_66_pilon	1330549	1335114	0.0602197	0.088132	0.076359	0.0678965	0.0526067	0.0825937	0	0.229109	STRG.43661.1	scaffold10x_66_pilon	1244690	1323072	VDP89939.1 unnamed protein product, partial [Echinostoma caproni]	5.80814	5.99645	5.58336	5.54081	2.2857	0.182203	0.38626	0.023548
STRG.37185.1	STRG.37188.1	NO	-0.234493	13676	STRG.37185.1	scaffold10x_408_pilon	283045	283895	0	0.0134135	0.0580033	0.0714575	0.197228	0.742491	0.214301	0.728965	STRG.37188.1	scaffold10x_408_pilon	297570	389509	THD24843.1 E3 ubiquitin-protein ligase HUWE1, partial [Fasciola hepatica]	28.971	27.2808	30.5833	24.6445	18.1177	17.3928	39.3622	30.9713
STRG.46927.1	STRG.46948.3	NO	-0.234486	329073	STRG.46927.1	scaffold10x_2064_pilon	838222	838602	0.190594	0.151466	0.129618	0.193263	0.242272	0.394112	0.357433	0.197437	STRG.46948.3	scaffold10x_2064_pilon	1167674	1256532	THD28516.1 Calpain-B [Fasciola hepatica]	1.9198	4.15914	63.1509	5.74573	47.645	9.84181	10.4232	0.139583
STRG.19275.2	STRG.19272.8	NO	-0.234484	4044	STRG.19275.2	scaffold10x_1013_pilon	430182	431955	0	0	0.00599367	0	0	0.11458	0	0.199002	STRG.19272.8	scaffold10x_1013_pilon	406167	426139	THD27104.1 Cyclic nucleotide gated cation channel [Fasciola hepatica]	1.49765	1.55812	1.14389	2.19752	0.267444	0.374308	0	0.868478
STRG.67161.1	STRG.67159.5	NO	-0.234211	11895	STRG.67161.1	scaffold10x_1708_pilon	537757	551455	0.00218433	0	0.0848327	0.0165765	0.0882453	1.16253	0.402916	0	STRG.67159.5	scaffold10x_1708_pilon	467590	525863	TPP62349.1 CBPC5 [Fasciola gigantica]	0.421727	0.324783	0.584218	0.401424	0.0926187	0.238853	0.034185	0.104497
STRG.7063.1	STRG.7067.1	NO	-0.234052	50076	STRG.7063.1	scaffold10x_432_pilon	2937558	2940654	0.00446233	0.0197805	0.281486	0.536706	0.161445	0.072031	0.066062	0	STRG.7067.1	scaffold10x_432_pilon	2990729	3004652	DAA04498.1 TPA_exp pol polyprotein [Schistosoma mansoni]	0.103613	0.0618475	0.0823897	0.0629625	0.176913	0.157153	0.048825	0.118639
STRG.53540.1	STRG.53548.3	NO	-0.234022	76609	STRG.53540.1	scaffold10x_1198_pilon	627513	632101	0.255677	0.318699	0.503203	0.287062	11.2612	155.357	108.422	0	STRG.53548.3	scaffold10x_1198_pilon	708709	749898	TPP55877.1 Sentrin-specific protease 1 [Fasciola gigantica]	8.24252	7.04416	8.6475	8.01282	1.70194	2.49927	7.59812	1.44353
STRG.5487.1	STRG.5484.3	NO	-0.233436	19941	STRG.5487.1	scaffold10x_102_pilon	4366178	4367541	0	0	0.00567733	0	0.272489	0.225636	1.12268	0	STRG.5484.3	scaffold10x_102_pilon	4309415	4346238	THD23886.1 HDAC4 [Fasciola hepatica]	1.07742	8.27593	0.901833	0.62954	0.282859	1.91979	0.478176	0.079946
STRG.19239.1	STRG.19223.1	NO	-0.233338	225114	STRG.19239.1	scaffold10x_724_pilon	3026120	3028648	0	0	0	0	0	0.112242	0.034147	0	STRG.19223.1	scaffold10x_724_pilon	2776117	2801007	THD25042.1 hypothetical protein D915_004180 [Fasciola hepatica]	94.0741	104.136	108.09	106.431	28.9437	42.2864	139.744	805.824
STRG.54409.2	STRG.54400.1	NO	-0.231735	49257	STRG.54409.2	scaffold10x_47_pilon	372123	398085	0.1842	0.059304	0.0262193	0.056145	0.02351	0.0348847	0	0.03208	STRG.54400.1	scaffold10x_47_pilon	288790	322867	THD18351.1 Glycosyltransferase family member [Fasciola hepatica]	48.2216	52.6903	55.7594	81.4815	10.6002	18.1439	125.304	143.995
STRG.20595.1	STRG.20600.2	NO	-0.23163	56726	STRG.20595.1	scaffold10x_451_pilon	1727415	1731442	0.032286	0.0622515	0.0314943	0.120796	0.0171517	0.0430525	0.041013	0	STRG.20600.2	scaffold10x_451_pilon	1788167	1849042	THD20450.1 FERM domain-containing protein 3 [Fasciola hepatica]	92.2134	100.112	22.7859	93.2356	13.8298	27.9344	76.7045	280.678
STRG.41563.3	STRG.41558.2	NO	-0.230176	11540	STRG.41563.3	scaffold10x_251_pilon	1354733	1424618	1.03321	0.521062	0.624519	0.753576	0.794965	1.74766	0.499836	0.181913	STRG.41558.2	scaffold10x_251_pilon	1245816	1343194	TGZ71918.1 hypothetical protein CRM22_002379 [Opisthorchis felineus]	1.26142	0.511885	0.00430567	0.779609	0.302433	1.50494	20.5041	2.33626
STRG.41383.5	STRG.41379.2	NO	-0.230082	77195	STRG.41383.5	scaffold10x_474_pilon	758023	794752	0.12349	0.235059	0.439441	0.515755	1.17855	5.40884	1.66912	0	STRG.41379.2	scaffold10x_474_pilon	660696	680829	THD23194.1 hypothetical protein D915_006067 [Fasciola hepatica]	5.7117	0.003908	10.1761	27.9947	3.69075	3.60202	38.4803	40.7905
STRG.43815.1	STRG.43819.1	NO	-0.229932	36002	STRG.43815.1	scaffold10x_204_pilon	1571715	1573546	0.198019	0.0642845	0.294589	0.39999	0.161148	0.261543	0.267011	0.275341	STRG.43819.1	scaffold10x_204_pilon	1609547	1611875	RJW70580.1 LINE-1 retrotransposable element ORF2 protein [Clonorchis sinensis]	0.0163513	0.052858	0.0377717	0.009713	0.140031	0.164174	0.120781	0.025708
STRG.74162.1	STRG.74172.2	NO	-0.229831	43982	STRG.74162.1	scaffold10x_1781_pilon	139384	159473	0.0725227	0.072121	0.0979907	0.19514	0	2.80467	4.13687	0	STRG.74172.2	scaffold10x_1781_pilon	203454	233570	THD23334.1 Tubulin alpha chain [Fasciola hepatica]	0.0285943	0	0.164776	0.119011	0.0126883	0.162603	0	0.947006
STRG.1431.1	STRG.1436.1	NO	-0.229729	33753	STRG.1431.1	scaffold10x_13_pilon	4714125	4716903	0.0887617	0.058983	0.171475	0.057064	0.488134	0.845525	0.305344	0.063117	STRG.1436.1	scaffold10x_13_pilon	4750655	4764259	THD22484.1 ATP-dependent RNA helicase DDX51 [Fasciola hepatica]	9.33857	10.4857	22.167	8.10589	0.126874	6.36892	8.80816	0
STRG.52284.1	STRG.52282.6	NO	-0.229422	254	STRG.52284.1	scaffold10x_626_pilon	171337	172962	0.0584807	0.021914	0.011506	0.0603665	0.201709	0.0650267	0	0	STRG.52282.6	scaffold10x_626_pilon	147210	171084	THD25454.1 putative 28S ribosomal protein S16 mitochondrial [Fasciola hepatica]	1.71257	1.37216	3.80137	0.528842	2.13108	5.31187	6.5926	1.61228
STRG.15045.1	STRG.15049.3	NO	-0.229039	78305	STRG.15045.1	scaffold10x_1149_pilon	2718042	2737594	0.0378017	0	0.066909	0.161873	0.0298257	0.673432	0.221608	0	STRG.15049.3	scaffold10x_1149_pilon	2815898	2874364	THD28766.1 Marvel-containing potential lipid raft-associated protein [Fasciola hepatica]	105.517	107.107	67.4023	102.95	31.8661	33.214	65.0177	4.2301
STRG.59438.1	STRG.59433.2	NO	-0.229012	18250	STRG.59438.1	scaffold10x_317_pilon	872778	874131	0	0	0	0.0143785	0.188168	0.186323	0	0	STRG.59433.2	scaffold10x_317_pilon	816662	854529	THD26395.1 Mannose-6-phosphate isomerase [Fasciola hepatica]	1.69209	1.65095	13.7167	1.95267	0.483624	10.95	8.74979	208.767
STRG.1249.5	STRG.1244.4	NO	-0.228777	23492	STRG.1249.5	scaffold10x_13_pilon	2444169	2450492	0.172103	0.0188595	0	0.054457	0.227877	0.173985	0	0	STRG.1244.4	scaffold10x_13_pilon	2340934	2420678	THD23475.1 Rab-gap/tbc [Fasciola hepatica]	7.42247	7.93645	7.05963	10.002	0.67874	0.689258	0.506957	1.03768
STRG.33423.1	STRG.33425.3	NO	-0.22841	5732	STRG.33423.1	scaffold10x_581_pilon	1899797	1901657	0.0167013	0.0070625	0.010472	0.026423	0.222537	0.208365	0.051559	0	STRG.33425.3	scaffold10x_581_pilon	1907388	1966743	THD25594.1 Filamin-A [Fasciola hepatica]	88.0868	145.18	4.46487	17.244	79.2751	74.7977	108.638	296.38
STRG.40838.2	STRG.40836.2	NO	-0.228261	9040	STRG.40838.2	scaffold10x_254_pilon	1720836	1725660	0.00576967	0	0	0.008171	0.120578	0.0440085	0.021744	0	STRG.40836.2	scaffold10x_254_pilon	1693734	1711797	THD24424.1 Zinc finger FLYWCH type [Fasciola hepatica]	0.075007	0	0.025792	0.093756	0.0567403	0.393663	0.435328	3.13486
STRG.33423.1	STRG.33425.2	NO	-0.228201	4417	STRG.33423.1	scaffold10x_581_pilon	1899797	1901657	0.0167013	0.0070625	0.010472	0.026423	0.222537	0.208365	0.051559	0	STRG.33425.2	scaffold10x_581_pilon	1906073	1966743	VDP69478.1 unnamed protein product [Echinostoma caproni]	14.5007	0.0305655	14.5862	56.3243	2.1416	7.60603	2.94755	2.54667
STRG.28054.1	STRG.28064.2	NO	-0.228109	89430	STRG.28054.1	scaffold10x_1332_pilon	1596666	1598074	0	0.003086	0.0378727	0.044942	0	0.357688	0	0	STRG.28064.2	scaffold10x_1332_pilon	1687503	1813690	THD26438.1 Schwann cell myelin protein [Fasciola hepatica]	1.85064	2.29937	3.7455	3.91848	0.38391	0.256256	0.551302	0.085454
STRG.3364.2	STRG.3358.5	NO	-0.228101	23279	STRG.3364.2	scaffold10x_217_pilon	1668802	1673938	0.095619	0.111866	0	0.0158285	0	0.074277	0.251015	0	STRG.3358.5	scaffold10x_217_pilon	1585407	1645524	THD23933.1 XK protein [Fasciola hepatica]	2.09192	0.60317	0.605524	5.72112	1.37934	0.689138	0.529026	0
STRG.18137.1	STRG.18134.1	NO	-0.227199	27161	STRG.18137.1	scaffold10x_280_pilon	2154789	2155274	1.23097	0.534119	0.633974	0.674572	0.301493	0.433135	0.201381	0	STRG.18134.1	scaffold10x_280_pilon	2126393	2127629	THD21274.1 hypothetical protein D915_007481 [Fasciola hepatica]	0.0136827	0.0366945	0.04015	0.232684	0.087637	0.0490675	0	0.167752
STRG.49109.1	STRG.49121.2	NO	-0.227149	69559	STRG.49109.1	scaffold10x_760_pilon	241239	242053	0.0973963	0.012043	0.180378	0.046439	0.0568853	0.230012	0	0	STRG.49121.2	scaffold10x_760_pilon	311611	351012	THD21851.1 hypothetical protein D915_007463 [Fasciola hepatica]	40.3683	26.2538	5.26556	7.33948	2.36664	11.7339	41.1899	2.03224
STRG.34484.1	STRG.34480.1	NO	-0.226193	62446	STRG.34484.1	scaffold10x_471_pilon	1482575	1483016	0	0.133384	0	0	0.848018	1.38071	2.86401	0.257871	STRG.34480.1	scaffold10x_471_pilon	1396723	1420130	THD20001.1 DNA replication complex GINS protein PSF1 [Fasciola hepatica]	24.7997	27.2041	28.6536	31.7951	23.9729	20.1456	20.4726	5.011
STRG.55352.1	STRG.55357.1	NO	-0.226148	54521	STRG.55352.1	scaffold10x_839_pilon	810603	811821	0.0181947	0.0179935	0	0.008655	0.285001	0.407111	0	0	STRG.55357.1	scaffold10x_839_pilon	866341	1008308	THD28684.1 Cadherin EGF LAG seven pass G type receptor [Fasciola hepatica]	26.5181	21.8412	16.4896	34.663	17.2593	34.9379	52.6556	61.4132
STRG.74162.2	STRG.74172.2	NO	-0.226078	43982	STRG.74162.2	scaffold10x_1781_pilon	139384	159473	0	0.036932	0	0	0.0221827	2.43698	4.28518	0	STRG.74172.2	scaffold10x_1781_pilon	203454	233570	THD23334.1 Tubulin alpha chain [Fasciola hepatica]	0.0285943	0	0.164776	0.119011	0.0126883	0.162603	0	0.947006
STRG.77070.1	STRG.77069.1	NO	-0.225106	11126	STRG.77070.1	scaffold10x_775_pilon	190168	195685	0	0	0	0	0.314971	0.670651	0	0	STRG.77069.1	scaffold10x_775_pilon	174126	179043	VDP70490.1 unnamed protein product [Echinostoma caproni]	0.396512	0.524135	1.80867	2.25805	0.587545	0.887157	4.96933	0.006997
STRG.49963.5	STRG.49960.5	NO	-0.224627	13950	STRG.49963.5	scaffold10x_1660_pilon	1096443	1097391	74.0365	38.141	8.7003	15.4153	1.87091	1.17804	2.8371	5.56294	STRG.49960.5	scaffold10x_1660_pilon	1041611	1082494	THD19595.1 hypothetical protein D915_009688 [Fasciola hepatica]	0.055271	0.0776145	0.251599	5.00664	0.403183	0.0325722	3.89117	0
STRG.10442.1	STRG.10445.3	NO	-0.224232	22855	STRG.10442.1	scaffold10x_487_pilon	3530809	3531334	0.736186	0.680276	1.02384	1.51939	5.19676	0.184522	0	0	STRG.10445.3	scaffold10x_487_pilon	3554188	3616361	THD19759.1 Glycerol-3-phosphate transporter [Fasciola hepatica]	2.50533	6.9775	0.584128	1.78484	0.490511	1.82576	1.8097	0
STRG.75703.2	STRG.75698.1	NO	-0.223648	50623	STRG.75703.2	scaffold10x_768_pilon	196023	199531	0.021354	0.016844	0.0119227	0.033421	0.0115697	0.092946	0.107317	0	STRG.75698.1	scaffold10x_768_pilon	139625	145401	THD24422.1 Aquaporin [Fasciola hepatica]	14.3581	22.2605	119.229	117.791	24.4155	25.0403	2.90955	0.278249
STRG.14671.1	STRG.14672.2	NO	-0.223639	13506	STRG.14671.1	scaffold10x_293_pilon	837932	841524	0.0704873	0.111428	0.03264	0.065776	0.077748	0.208778	0	0.102721	STRG.14672.2	scaffold10x_293_pilon	855029	875769	THD24815.1 hypothetical protein D915_004274 [Fasciola hepatica]	0	0	1.99349	0.0015305	0.624116	0.30369	0	0
STRG.71808.1	STRG.71809.1	NO	-0.223403	1203	STRG.71808.1	scaffold10x_2032_pilon	261497	261796	0.850835	0.698286	0.212011	0.182665	0.202299	0.214575	0.286229	0	STRG.71809.1	scaffold10x_2032_pilon	262998	409003	THD27546.1 Serine/threonine-protein kinase MARK2 [Fasciola hepatica]	30.4824	26.9652	40.3573	34.1383	17.7134	34.6344	26.3188	34.971
STRG.18183.4	STRG.18185.1	NO	-0.222373	36599	STRG.18183.4	scaffold10x_280_pilon	2777445	2780735	0.0418213	0.05687	0.0130547	0.0964795	0.0341447	1.06685	0.177869	0	STRG.18185.1	scaffold10x_280_pilon	2817333	2867789	THD25046.1 MLX-interacting protein [Fasciola hepatica]	61.3345	60.9497	45.256	58.2385	20.0299	27.9442	105.331	32.778
STRG.54095.1	STRG.54093.2	NO	-0.222119	16834	STRG.54095.1	scaffold10x_1326_pilon	552536	554941	0	0	0	0	0.75458	0.329533	0	0.119307	STRG.54093.2	scaffold10x_1326_pilon	526932	535703	THD23422.1 Calcyphosine [Fasciola hepatica]	0.253585	0.802194	6.10435	4.12842	2.08942	2.27647	6.21603	0.939704
STRG.25336.1	STRG.25328.7	NO	-0.220645	96662	STRG.25336.1	scaffold10x_631_pilon	2625882	2627182	0.0286113	0	0.10516	0.0299915	0.129373	0.075058	1.35972	0	STRG.25328.7	scaffold10x_631_pilon	2474963	2529221	THD27417.1 Unconventional myosin heavy chain 6 [Fasciola hepatica]	0	0.0263155	0	0	0.139687	0.165288	0.023909	0.336543
STRG.42528.1	STRG.42533.2	NO	-0.220579	41617	STRG.42528.1	scaffold10x_495_pilon	1205953	1207161	0.0343507	0.0392365	0.047129	0	0.0950697	0.276172	0	0	STRG.42533.2	scaffold10x_495_pilon	1248777	1312762	THD22813.1 Nucleolar complex protein 3 [Fasciola hepatica]	0.296998	0.970982	0.0181273	2.8805	0.350564	0.264738	0	0.013546
STRG.17625.1	STRG.17638.2	NO	-0.220493	76992	STRG.17625.1	scaffold10x_1189_pilon	1046170	1046537	0	0	0	0	0	0.482678	0	0	STRG.17638.2	scaffold10x_1189_pilon	1123528	1165228	THD22010.1 hypothetical protein D915_006990 [Fasciola hepatica]	21.9261	18.3335	10.8774	13.8464	1.23676	5.48268	2.86865	3.16213
STRG.63745.2	STRG.63746.2	NO	-0.220099	285	STRG.63745.2	scaffold10x_1239_pilon	1977	8947	0	0	0	0	0.518504	0.862112	0.091923	0.612754	STRG.63746.2	scaffold10x_1239_pilon	9231	135566	THD27451.1 Splicing factor U2AF 65 kDa subunit [Fasciola hepatica]	1.47727	2.26262	0.222687	4.10064	1.63226	1.57983	0.119887	0.055482
STRG.74839.1	STRG.74840.3	NO	-0.219745	10884	STRG.74839.1	scaffold10x_185_pilon	2851	7404	0.276031	0.4559	0.291476	0.129657	7.49382	3.94299	0.099888	0.157622	STRG.74840.3	scaffold10x_185_pilon	18287	50161	THD26126.1 hypothetical protein D915_003049 [Fasciola hepatica]	0	0	0	145.585	0	0.085344	0	0
STRG.26653.2	STRG.26643.3	NO	-0.219716	46518	STRG.26653.2	scaffold10x_123_pilon	494951	495472	0	0	0	0	0.92812	1.22825	0	0	STRG.26643.3	scaffold10x_123_pilon	414211	448434	TPP67169.1 Poly [ADP-ribose] polymerase [Fasciola gigantica]	3.97329	4.64092	1.99791	3.09209	1.17556	2.36858	0.378613	1.39729
STRG.65689.1	STRG.65688.1	NO	-0.219685	5623	STRG.65689.1	scaffold10x_1542_pilon	157345	159191	0.102743	0.168884	0.518521	0.506656	0.19728	0.338442	0.338268	0.091665	STRG.65688.1	scaffold10x_1542_pilon	123589	151723	TPP64250.1 Constitutive heat shock protein 70 [Fasciola gigantica]	1331.77	1403.03	692.149	1399.87	199.464	340.924	181.32	1216.76
STRG.28513.2	STRG.28514.1	NO	-0.218956	451	STRG.28513.2	scaffold10x_24_pilon	942232	951092	0.0634753	0.0706895	0	0	0.023541	0.486953	0	0	STRG.28514.1	scaffold10x_24_pilon	951542	991082	THD28154.1 hypothetical protein D915_000962 [Fasciola hepatica]	48.8464	46.4228	31.5035	55.2471	9.30477	20.1947	67.146	0
STRG.21999.1	STRG.22002.3	NO	-0.218691	20429	STRG.21999.1	scaffold10x_93_pilon	2133851	2134611	0	0	0.026717	0	0.107963	0.197161	0	0	STRG.22002.3	scaffold10x_93_pilon	2155039	2200658	THD20305.1 Signal peptide peptidase [Fasciola hepatica]	17.6752	18.3992	18.4983	13.3925	12.3755	13.2694	24.4625	4.80127
STRG.3242.6	STRG.3241.1	NO	-0.218626	51585	STRG.3242.6	scaffold10x_493_pilon	5879973	5882804	0.206932	0.221741	0.128696	0.535709	0.208848	0.232866	0	0	STRG.3241.1	scaffold10x_493_pilon	5813259	5828389	THD25412.1 Fat inducing protein 1 [Fasciola hepatica]	25.4151	28.9479	56.7685	34.9901	28.6861	31.2708	49.7135	25.7766
STRG.71365.4	STRG.71370.7	NO	-0.21825	34475	STRG.71365.4	scaffold10x_2320_pilon	78548	82034	0.047197	0.029619	0.0223477	0.0320965	0	0.088632	0.138696	0	STRG.71370.7	scaffold10x_2320_pilon	116508	168577	THD21360.1 F-box/LRR-repeat protein 14 [Fasciola hepatica]	9.30837	9.38705	2.46025	9.67462	0.407812	0.791587	1.00489	2.58993
STRG.7955.4	STRG.7949.4	NO	-0.218028	59361	STRG.7955.4	scaffold10x_80_pilon	3187899	3189538	0	0.097994	1.41219	0.389605	0.206665	1.76137	0	0	STRG.7949.4	scaffold10x_80_pilon	3065575	3128539	THD23962.1 hypothetical protein D915_004087 [Fasciola hepatica]	0.393999	7.99212	4.52345	3.86721	0	0.237414	11.0942	0
STRG.39144.1	STRG.39136.4	NO	-0.217854	56306	STRG.39144.1	scaffold10x_269_pilon	1800589	1801246	0	0	0	0	6.07401	1.77626	0	0	STRG.39136.4	scaffold10x_269_pilon	1632866	1744284	THD25886.1 hypothetical protein D915_003098 [Fasciola hepatica]	0.202086	0.208826	0.629486	0.196918	0.0711553	0.624327	1.3822	12.3285
STRG.67568.1	STRG.67558.4	NO	-0.217659	43918	STRG.67568.1	scaffold10x_1569_pilon	455834	467710	1.67849	0.645054	2.05959	0.674509	5.35991	8.50096	0	0	STRG.67558.4	scaffold10x_1569_pilon	323336	411917	THD20343.1 hypothetical protein D915_008730 [Fasciola hepatica]	1.46004	1.15073	3.18178	1.81489	0.453014	1.24884	1.75247	0.721305
STRG.27371.1	STRG.27368.6	NO	-0.217426	3826	STRG.27371.1	scaffold10x_52_pilon	1139316	1146328	0.101232	0.053323	0.0748167	0	0.088965	0.307211	0	0	STRG.27368.6	scaffold10x_52_pilon	971352	1135491	THD22829.1 hypothetical protein D915_005968 [Fasciola hepatica]	0.123999	0.014637	0.189084	0	1.2073	0.136556	2.06134	0.023999
STRG.70655.1	STRG.70649.6	NO	-0.216672	37240	STRG.70655.1	scaffold10x_889_pilon	508906	510511	0.00804367	0.0285555	0.107347	0.066272	0.132065	0.0756307	0	0.129907	STRG.70649.6	scaffold10x_889_pilon	547750	550922	THD18209.1 Cathepsin B endopeptidase [Fasciola hepatica]	4228.55	3976.33	4115.82	4235.36	1594.55	5.99622	35.097	7.53301
STRG.16536.1	STRG.16533.1	NO	-0.216637	8140	STRG.16536.1	scaffold10x_4_pilon	577534	584871	0.232231	0.122109	0.038092	0.021695	0.00989067	0.174288	0.0855	0.042499	STRG.16533.1	scaffold10x_4_pilon	539889	569395	THD21959.1 hypothetical protein D915_007120 [Fasciola hepatica]	0.684478	0.584407	1.11075	0.850942	0.798816	0.315011	0.367099	0
STRG.42375.1	STRG.42364.4	NO	-0.216281	83953	STRG.42375.1	scaffold10x_208_pilon	838049	839149	18.1654	11.3442	8.12587	12.3988	7.6612	6.18783	1.88287	4.92581	STRG.42364.4	scaffold10x_208_pilon	647313	754097	THD26793.1 Mitogen-activated protein kinase kinase kinase 1 [Fasciola hepatica]	0	0	0	0	0.02915	0.806183	0	0
STRG.54243.1	STRG.54246.2	NO	-0.2162	48321	STRG.54243.1	scaffold10x_537_pilon	436946	453370	0.760666	0.577655	0.557513	1.74626	0.0621227	0.0792568	0.24012	0.077906	STRG.54246.2	scaffold10x_537_pilon	501690	552597	TPP66342.1 hypothetical protein FGIG_05646 [Fasciola gigantica]	0.0933853	0.074891	0.206215	0.244822	0.147645	1.26248	0.061232	0.125007
STRG.3353.1	STRG.3358.3	NO	-0.215192	11779	STRG.3353.1	scaffold10x_217_pilon	1572879	1573629	0.112718	0.0796395	0.0556363	0.094231	0.0929947	0.21237	0.015034	0.017717	STRG.3358.3	scaffold10x_217_pilon	1585407	1645524	THD23933.1 XK protein [Fasciola hepatica]	5.10068	0.943315	2.66564	4.82318	1.41838	1.25171	0.789603	6.2813
STRG.15148.1	STRG.15154.3	NO	-0.215096	149953	STRG.15148.1	scaffold10x_966_pilon	953883	954332	0	0	0	0	0.0594913	1.88115	0	0.584004	STRG.15154.3	scaffold10x_966_pilon	1104284	1110902	KAA3681035.1 rRNA 2'-O-methyltransferase fibrillarin [Paragonimus westermani]	15.2325	14.1958	17.5193	16.4293	7.96977	11.6381	12.9912	17.3923
STRG.35861.2	STRG.35853.3	NO	-0.214835	39018	STRG.35861.2	scaffold10x_78_pilon	950965	952707	0.119117	0.0990125	0.226324	0.560604	0.0613737	0.0782967	0	0	STRG.35853.3	scaffold10x_78_pilon	840992	911948	THD24584.1 hypothetical protein D915_004502 [Fasciola hepatica]	0	0	0.0367073	0.031762	0.634264	0.180173	0	0.086998
STRG.29284.6	STRG.29292.2	NO	-0.214699	60641	STRG.29284.6	scaffold10x_419_pilon	326303	332211	0.577597	0.175406	0.39561	0.810423	0.0208477	0.082157	0.181363	0	STRG.29292.2	scaffold10x_419_pilon	392851	567817	THD27523.1 SNF4 AMP activated protein kinase gamma subunit [Fasciola hepatica]	5.74563	5.88206	22.9438	1.58566	10.0223	17.4638	30.5868	0.627907
STRG.19017.2	STRG.19018.1	NO	-0.214078	14726	STRG.19017.2	scaffold10x_81_pilon	2737403	2742839	0.0795927	0.165079	0.0363897	0.297389	0.290156	0.328551	0.014891	0	STRG.19018.1	scaffold10x_81_pilon	2757564	2764044	KAA3673935.1 uncharacterized protein DEA37_0013997 [Paragonimus westermani]	0.0156953	0.0178995	0.078906	0.287214	0.0221513	0.033934	0.634782	0
STRG.13882.1	STRG.13889.5	NO	-0.213767	14004	STRG.13882.1	scaffold10x_205_pilon	3172173	3176819	2.38929	1.7401	0.986874	0	2.73913	5.45039	0.275511	0.014199	STRG.13889.5	scaffold10x_205_pilon	3190822	3246953	THD24138.1 hypothetical protein D915_005280 [Fasciola hepatica]	0.637477	1.14526	2.36886	1.86891	0.941907	0.674947	0.655376	0.131216
STRG.60210.2	STRG.60209.4	NO	-0.212523	4511	STRG.60210.2	scaffold10x_1104_pilon	783118	785986	0.516673	0.097358	0.370496	1.00803	0.76278	0.608372	0.414899	0.465938	STRG.60209.4	scaffold10x_1104_pilon	753111	778608	THD28256.1 Nuclear pore complex protein Nup85 [Fasciola hepatica]	42.4119	54.0158	49.6791	63.3436	13.9076	23.2706	83.4269	40.0088
STRG.54126.1	STRG.54132.4	NO	-0.211982	21206	STRG.54126.1	scaffold10x_1326_pilon	906305	1000913	0.00562467	0	0.014992	0.0413235	0.0743393	0.0394772	0.036219	0.180215	STRG.54132.4	scaffold10x_1326_pilon	1022118	1085135	THD28252.1 Hydroxymethylglutaryl coenzyme A synthase [Fasciola hepatica]	0.850077	0.835939	1.10352	2.1643	0.562673	1.03645	2.69208	0.736837
STRG.50169.5	STRG.50183.4	NO	-0.211693	198207	STRG.50169.5	scaffold10x_943_pilon	521219	522401	0.854792	0.363455	0.304934	0.0265715	2.03739	2.80529	0.099412	0.141864	STRG.50183.4	scaffold10x_943_pilon	720607	735565	VZI31503.1 unnamed protein product [Sparganum proliferum]	1.21108	0.918202	0.575438	1.07759	0.394702	0.414519	0.144481	0.324367
STRG.75845.1	STRG.75846.1	NO	-0.211647	21387	STRG.75845.1	scaffold10x_2067_pilon	123003	130209	0.0458193	0.0315345	0.0591187	0.100867	0.0327973	0.0629357	0.184654	2.48418	STRG.75846.1	scaffold10x_2067_pilon	151595	199004	TPP62195.1 Beta-galactosidase [Fasciola gigantica]	10.9165	15.8637	55.7489	14.3279	79.6962	49.109	314.42	1.19716
STRG.50059.4	STRG.50061.2	NO	-0.211104	9474	STRG.50059.4	scaffold10x_247_pilon	1077294	1088825	0.0870497	0.0794315	0.0108273	0	0.116609	0.332776	0.035437	0	STRG.50061.2	scaffold10x_247_pilon	1098298	1107237	THD22380.1 Annexin [Fasciola hepatica]	12.8859	8.7845	8.46773	27.5474	0.293614	1.99188	278.15	0.541017
STRG.57005.1	STRG.57011.1	NO	-0.2106	42154	STRG.57005.1	scaffold10x_1339_pilon	32686	32963	0	0	0	0	0.253577	1.72023	0.196715	0.392052	STRG.57011.1	scaffold10x_1339_pilon	75116	113487	THD23286.1 Palmitoyltransferase [Fasciola hepatica]	27.3059	31.3984	77.8713	42.7257	27.7895	32.0807	33.6753	51.8949
STRG.12608.1	STRG.12603.2	NO	-0.210569	19121	STRG.12608.1	scaffold10x_654_pilon	1607216	1608104	0.368239	0.279834	0.558391	0.295029	0.0312743	0.135002	0.31102	0	STRG.12603.2	scaffold10x_654_pilon	1580167	1588096	CAA06035.1 calcium-binding protein [Fasciola hepatica]	13.8804	14.0483	26.89	12.981	29.958	84.3431	11.252	10.7549
STRG.2491.1	STRG.2490.1	NO	-0.210334	8576	STRG.2491.1	scaffold10x_815_pilon	6130888	6136760	16.0219	14.3236	19.1563	14.5433	15.7532	75.0019	8.90253	12.4423	STRG.2490.1	scaffold10x_815_pilon	6079119	6122313	TPP65698.1 Histone-binding protein RBBP4 [Fasciola gigantica]	0.571931	0.504968	1.59184	3.14858	0.0273693	0.0061865	0.008069	0.015906
STRG.77077.1	STRG.77076.2	NO	-0.209951	5031	STRG.77077.1	scaffold10x_1343_pilon	84426	98590	0.057576	0.0639485	0.044524	0.035792	0.0326703	0.0254807	0	0.137773	STRG.77076.2	scaffold10x_1343_pilon	42233	79396	THD23174.1 C-mannosyltransferase dpy-19 [Fasciola hepatica]	0.188649	0.212934	0.613695	0	0.134622	0.22345	0.502529	0.221145
STRG.69366.3	STRG.69371.4	NO	-0.209879	47803	STRG.69366.3	scaffold10x_1674_pilon	469936	530874	0	0	0.095336	0	0.117914	0.0835235	0	0	STRG.69371.4	scaffold10x_1674_pilon	578676	623990	TPP67227.1 Coenzyme Q9, partial [Fasciola gigantica]	85.2309	84.9085	88.3307	89.0179	40.79	40.5184	30.8943	41.9636
STRG.45187.2	STRG.45190.2	NO	-0.209778	29165	STRG.45187.2	scaffold10x_355_pilon	38731	39242	0.0896013	0.474784	0.468611	0	0.503933	1.39243	0.73253	0	STRG.45190.2	scaffold10x_355_pilon	68406	70167	KAA0198055.1 Elongation factor 1-alpha C [Fasciolopsis buski]	1050.97	1139.12	1230.14	872.773	525.801	761.126	376.154	638.771
STRG.60210.1	STRG.60209.3	NO	-0.209769	4511	STRG.60210.1	scaffold10x_1104_pilon	783118	785986	1.38078	1.26132	0.242449	0.392651	0.961481	1.07024	0.414303	0	STRG.60209.3	scaffold10x_1104_pilon	753110	778608	THD28256.1 Nuclear pore complex protein Nup85 [Fasciola hepatica]	0.304219	0.285432	0.141794	0.398147	0.0790633	0.219539	3.83134	0.106079
STRG.41851.1	STRG.41852.6	NO	-0.208865	1023	STRG.41851.1	scaffold10x_511_pilon	605150	622789	0.017257	0	0.196027	0.0176965	0.100989	0.184548	0.206778	0.055201	STRG.41852.6	scaffold10x_511_pilon	623811	721787	THD24507.1 Actin-binding LIM protein 1 [Fasciola hepatica]	2.98324	2.64887	1.64653	2.17001	0.652955	0.817649	4.25732	7.65312
STRG.75654.1	STRG.75664.2	NO	-0.208051	64888	STRG.75654.1	scaffold10x_1193_pilon	82442	84694	0.015563	0.0439815	0.10339	0.007947	0.0242433	0.241696	0.015591	0.042487	STRG.75664.2	scaffold10x_1193_pilon	149581	190067	THD24909.1 DnaJ subfamily B member 4 [Fasciola hepatica]	101.997	33.0268	145.278	111.89	54.1041	47.0156	153.743	415.005
STRG.14132.1	STRG.14129.3	NO	-0.207908	8687	STRG.14132.1	scaffold10x_113_pilon	3124094	3128656	0	0.0092	0	0	0.0568533	0.115786	0	0	STRG.14129.3	scaffold10x_113_pilon	3098595	3115408	THD24606.1 Gastrula zinc finger protein xFG20 1 [Fasciola hepatica]	0.638181	1.70775	0	0	0.667422	1.01365	0	74.1692
STRG.5752.1	STRG.5743.2	NO	-0.207013	63123	STRG.5752.1	scaffold10x_377_pilon	3571786	3572662	0.091194	0.0812125	0.013353	0.250009	0.067427	0.142819	0	0	STRG.5743.2	scaffold10x_377_pilon	3502046	3508664	TPP59797.1 NAD-dependent protein deacylase [Fasciola gigantica]	40.4102	33.665	65.1044	39.2721	48.8836	47.0334	51.6398	27.5609
STRG.69051.1	STRG.69053.3	NO	-0.206907	2552	STRG.69051.1	scaffold10x_1637_pilon	143622	144798	0.151378	0.0916715	0.159688	0.259666	0.273986	0.352546	0.071886	0	STRG.69053.3	scaffold10x_1637_pilon	147349	210423	THD23198.1 hypothetical protein D915_005877 [Fasciola hepatica]	1.09907	2.21655	1.99534	1.92396	0.199238	0.710788	0.762767	0.921578
STRG.43889.1	STRG.43899.3	NO	-0.206873	53465	STRG.43889.1	scaffold10x_1697_pilon	1146516	1185071	0.0147867	0	0.0288827	0.031646	0.00391767	0.0343165	0.498916	0	STRG.43899.3	scaffold10x_1697_pilon	1238535	1310505	THD27342.1 putative ubiquitin 1 [Fasciola hepatica]	0	0	0.378154	0.418034	0.0396173	0.100936	0	0
STRG.79285.1	STRG.79286.2	NO	-0.205919	1070	STRG.79285.1	scaffold10x_967_pilon	1010	1342	6.47335	4.6468	2.2017	4.26592	1.84896	5.11863	0.209757	0.249975	STRG.79286.2	scaffold10x_967_pilon	2411	4387	TPP57909.1 hypothetical protein FGIG_08249 [Fasciola gigantica]	4.44039	3.67806	2.10281	2.51479	3.90729	8.07586	12.1524	2.97232
STRG.52447.1	STRG.52439.2	NO	-0.205816	55701	STRG.52447.1	scaffold10x_548_pilon	150390	154906	0.0694547	0.079254	0.168255	0.192387	0.084558	0.206861	0.404497	0	STRG.52439.2	scaffold10x_548_pilon	41494	94690	THD23434.1 Solute carrier family 35 member F6 [Fasciola hepatica]	17.9734	22.5313	6.45186	20.1749	2.38696	1.79434	2.20737	0.424199
STRG.49109.1	STRG.49121.5	NO	-0.205474	69559	STRG.49109.1	scaffold10x_760_pilon	241239	242053	0.0973963	0.012043	0.180378	0.046439	0.0568853	0.230012	0	0	STRG.49121.5	scaffold10x_760_pilon	311611	351012	THD21851.1 hypothetical protein D915_007463 [Fasciola hepatica]	12.6896	15.5124	3.25	12.5236	0.603926	0.368791	0.278557	0.177483
STRG.71570.1	STRG.71573.1	NO	-0.205456	18981	STRG.71570.1	scaffold10x_1327_pilon	351326	353835	0.164793	0	0.13722	0	0.745436	0.234484	0	0	STRG.71573.1	scaffold10x_1327_pilon	372815	419315	THD23975.1 Defective proboscis extension response (Dpr) [Fasciola hepatica]	3.8261	4.43088	9.63096	7.07953	1.69501	2.09767	1.65949	0
STRG.43663.1	STRG.43660.5	NO	-0.20522	14884	STRG.43663.1	scaffold10x_66_pilon	1330549	1335114	0.0602197	0.088132	0.076359	0.0678965	0.0526067	0.0825937	0	0.229109	STRG.43660.5	scaffold10x_66_pilon	1313590	1315666	THD19552.1 Cysteine protease [Fasciola hepatica]	40.9403	41.9521	432.837	51.3959	972.172	3.55082	0.34624	0
STRG.44627.1	STRG.44622.1	NO	-0.205197	68301	STRG.44627.1	scaffold10x_832_pilon	949023	950932	0.0411843	0.046542	0.10215	0.143327	1.12454	0.275895	0	0	STRG.44622.1	scaffold10x_832_pilon	839646	880723	TPP58769.1 Clathrin heavy chain [Fasciola gigantica]	78.9634	81.3947	91.82	79.15	76.5801	90.5612	210.301	52.4354
STRG.51756.3	STRG.51757.2	NO	-0.20429	16277	STRG.51756.3	scaffold10x_1181_pilon	685533	694826	0.0317593	0.0304725	0.0422523	0.081197	0.125288	0.0300457	0.009893	0	STRG.51757.2	scaffold10x_1181_pilon	711102	742841	TPP67528.1 hypothetical protein FGIG_11745 [Fasciola gigantica]	0.00736233	0	0.0708347	0.004254	0.464139	0.907156	0.241716	0.909609
STRG.50217.2	STRG.50220.1	NO	-0.204106	73593	STRG.50217.2	scaffold10x_431_pilon	83543	84375	0.0179683	0	0	0	0.00963933	0.30347	0	0	STRG.50220.1	scaffold10x_431_pilon	157967	240916	TPP58498.1 Kinesin protein [Fasciola gigantica]	2.22271	1.95172	3.79137	1.64425	1.36324	0.808768	0	0.012781
STRG.28176.1	STRG.28182.1	NO	-0.203772	63942	STRG.28176.1	scaffold10x_720_pilon	906187	906808	0	0.050664	0	0.0238145	0.00173633	0.326809	0.148602	0	STRG.28182.1	scaffold10x_720_pilon	970749	995818	THD27476.1 hypothetical protein D915_001704 [Fasciola hepatica]	0.146809	0.31513	0.490596	0.585264	0.196888	0.204101	0.031479	0
STRG.71600.1	STRG.71589.1	NO	-0.203752	49850	STRG.71600.1	scaffold10x_2152_pilon	169754	170727	0.03974	0	0.027793	0.0131825	0.135071	1.02244	0	0	STRG.71589.1	scaffold10x_2152_pilon	88262	119905	THD23063.1 Tumor protein D52 [Fasciola hepatica]	80.2916	84.5123	103.798	87.8284	63.1288	74.261	134.705	903.342
STRG.4957.1	STRG.4962.1	NO	-0.203629	58461	STRG.4957.1	scaffold10x_436_pilon	1467695	1468247	0.482889	0.158356	0.343435	0.432864	1.16408	0.137827	0.409314	0	STRG.4962.1	scaffold10x_436_pilon	1526707	1551442	KAA0201115.1 PolyU binding splicing factor PUF60 [Fasciolopsis buski]	90.4595	91.2263	99.7811	116.664	19.9398	24.2219	81.8924	42.279
STRG.15582.1	STRG.15574.1	NO	-0.203104	86863	STRG.15582.1	scaffold10x_730_pilon	319092	333245	0.0331963	0.0247265	0.211913	0.413185	0.0713487	0.049241	0	0	STRG.15574.1	scaffold10x_730_pilon	184480	232230	THD26453.1 Origin recognition complex subunit 3 [Fasciola hepatica]	11.4215	12.3357	10.0052	15.5282	4.37174	8.70235	29.1963	24.5774
STRG.31676.2	STRG.31669.9	NO	-0.202525	89135	STRG.31676.2	scaffold10x_331_pilon	1957424	1971051	0.0161163	0	0	0	0.246514	2.01426	0.249971	0	STRG.31669.9	scaffold10x_331_pilon	1831161	1868290	THD19578.1 hypothetical protein D915_009499 [Fasciola hepatica]	0.393996	0.006585	0.0357077	0.0586815	0.344041	0.0210003	0.004224	0.056442
STRG.20096.2	STRG.20097.1	NO	-0.202063	1263	STRG.20096.2	scaffold10x_238_pilon	416813	418596	0.172672	0.24207	0.327481	0.0624955	0.44196	0.245904	0.196534	0.013643	STRG.20097.1	scaffold10x_238_pilon	419858	423062	TPP65224.1 hypothetical protein FGIG_04193 [Fasciola gigantica]	43.5978	39.7958	37.0962	53.2564	5.03608	16.6643	15.8412	3.80308
STRG.21654.1	STRG.21653.2	NO	-0.201935	3867	STRG.21654.1	scaffold10x_318_pilon	667423	670815	0.360165	0.307661	0.382479	0.238053	0.345817	1.33273	0.084702	0	STRG.21653.2	scaffold10x_318_pilon	623490	663557	THD22219.1 hypothetical protein D915_007166 [Fasciola hepatica]	70.4847	86.2111	84.5948	88.7963	18.5285	50.1196	132.65	23.3817
STRG.60007.2	STRG.60024.1	NO	-0.201783	195727	STRG.60007.2	scaffold10x_1322_pilon	783888	790132	0.155543	1.19366	0.076743	0.161189	0.007409	0.133119	0	0	STRG.60024.1	scaffold10x_1322_pilon	985858	1003083	TPP61887.1 hypothetical protein FGIG_06869 [Fasciola gigantica]	5.12791	6.00932	6.81308	6.27962	3.77015	8.2458	5.04326	36.8605
STRG.26653.2	STRG.26657.1	NO	-0.201433	38182	STRG.26653.2	scaffold10x_123_pilon	494951	495472	0	0	0	0	0.92812	1.22825	0	0	STRG.26657.1	scaffold10x_123_pilon	533653	615821	THD22521.1 Long-chain-fatty-acid--CoA ligase 5 [Fasciola hepatica]	37.3578	41.1861	51.8081	42.184	28.2136	47.549	98.9058	26.8095
STRG.23640.1	STRG.23638.1	NO	-0.20135	11877	STRG.23640.1	scaffold10x_324_pilon	1212958	1216973	0	0	0.045451	0	0.0329613	0.139685	0.042235	0	STRG.23638.1	scaffold10x_324_pilon	1170379	1201082	THD20322.1 5'-AMP-activated protein kinase subunit gamma-2 [Fasciola hepatica]	49.4444	44.5668	39.1084	48.6645	9.67429	25.7383	13.8351	1.20964
STRG.57104.1	STRG.57092.4	NO	-0.20097	75306	STRG.57104.1	scaffold10x_596_pilon	382233	385888	0.775385	0.805342	1.24334	0.88011	0.481735	0.368779	0.094184	0.137958	STRG.57092.4	scaffold10x_596_pilon	267968	306928	THD20401.1 hypothetical protein D915_008924 [Fasciola hepatica]	0.39025	0.21367	0.393803	0.204431	0.303741	3.47313	0.4511	0
STRG.18365.3	STRG.18371.1	NO	-0.200938	160047	STRG.18365.3	scaffold10x_259_pilon	2531563	2534245	0.0383113	0	0.123916	0.05989	0.006407	0.137315	0.44941	0	STRG.18371.1	scaffold10x_259_pilon	2694291	2700470	THD28958.1 Neuropeptide Y receptor [Fasciola hepatica]	10.0462	12.5492	21.8206	39.8737	1.59237	1.67132	0.77305	0.040397
STRG.28580.1	STRG.28582.1	NO	-0.200511	5427	STRG.28580.1	scaffold10x_24_pilon	2303278	2311418	0.013381	0.0209785	0.025641	0.0264245	0.024671	0.146282	0.022783	0.006805	STRG.28582.1	scaffold10x_24_pilon	2316844	2342111	THD25442.1 Homeobox protein Hox-D10 [Fasciola hepatica]	2.22739	2.89768	3.9634	5.41913	0.774051	0.647424	0.142967	0.020177
STRG.29647.1	STRG.29644.2	NO	-0.200168	413	STRG.29647.1	scaffold10x_325_pilon	802803	803693	0.123675	0.0342805	0.131755	0.0748595	0.36736	0.252751	0	0	STRG.29644.2	scaffold10x_325_pilon	771298	802391	THD21820.1 Myosin-2 [Fasciola hepatica]	0	0	0	0	0	0.112238	0.255761	0
STRG.40838.2	STRG.40836.1	NO	-0.200071	9859	STRG.40838.2	scaffold10x_254_pilon	1720836	1725660	0.00576967	0	0	0.008171	0.120578	0.0440085	0.021744	0	STRG.40836.1	scaffold10x_254_pilon	1693734	1710978	THD24424.1 Zinc finger FLYWCH type [Fasciola hepatica]	0.936352	0.683881	0.951007	1.13746	0.694818	4.02127	2.34317	8.75217
STRG.57491.1	STRG.57481.2	NO	-0.199543	70253	STRG.57491.1	scaffold10x_833_pilon	359285	361834	0.00893067	0.0054015	0.024417	0.053786	0.015656	0.110463	0.077316	0.019162	STRG.57481.2	scaffold10x_833_pilon	275074	289033	THD20229.1 hypothetical protein D915_008544 [Fasciola hepatica]	0	4.51236	0.152389	0.149814	0.42718	0.99016	0.33825	0
STRG.76379.1	STRG.76382.5	NO	-0.199071	18419	STRG.76379.1	scaffold10x_549_pilon	9022	9655	0.0169423	0.040508	0	0.038046	0.152082	3.41995	0	0	STRG.76382.5	scaffold10x_549_pilon	28073	65894	THD20085.1 hypothetical protein D915_009202 [Fasciola hepatica]	1.37922	0.132947	1.13533	3.96018	0.709839	0.524313	0.22508	0.923814
STRG.52130.2	STRG.52150.2	YES	-0.198399	75900	STRG.52130.2	scaffold10x_21_pilon	1237459	1247687	0.0813433	0.100707	0.349855	0.225989	2.5068	0.06376	0	0.508439	STRG.52150.2	scaffold10x_21_pilon	1323586	1327168	VDP70490.1 unnamed protein product [Echinostoma caproni]	2.44704	3.26955	12.955	17.6877	3.08627	1.18909	10.034	0.153898
STRG.67368.1	STRG.67372.1	NO	-0.198149	60106	STRG.67368.1	scaffold10x_2401_pilon	221353	261978	0	0	0	0	0.086072	0.630463	0	0	STRG.67372.1	scaffold10x_2401_pilon	322083	396835	THD26219.1 Protocadherin wing polarity protein stan [Fasciola hepatica]	1.61209	1.65361	5.32246	5.24087	1.1097	1.1608	0.251813	0
STRG.13045.1	STRG.13039.1	NO	-0.197785	135627	STRG.13045.1	scaffold10x_841_pilon	1374485	1382003	0.048644	0.035788	0.0815957	0.137126	0	0.0752468	0	0	STRG.13039.1	scaffold10x_841_pilon	1203010	1238859	THD25389.1 Ran-binding protein 9 [Fasciola hepatica]	77.2582	79.1717	60.7075	78.6384	16.5923	34.9238	101.646	130.038
STRG.7305.2	STRG.7308.5	NO	-0.196707	14900	STRG.7305.2	scaffold10x_83_pilon	2366957	2376171	2.82711	2.53347	0.85318	1.96352	0.018398	0.0625335	0.17421	0.251848	STRG.7308.5	scaffold10x_83_pilon	2391070	2449497	THD20266.1 adenylyl cyclase-associated protein 2 isoform X2, partial [Fasciola hepatica]	0.064997	0.494082	2.4974	0.36165	0.52321	0.511511	0.834155	0
STRG.33.5	STRG.37.1	NO	-0.196175	21781	STRG.33.5	scaffold10x_145_pilon	339698	343828	4.51724	3.32047	1.24351	3.26864	0.19173	0.05378	0.225821	0	STRG.37.1	scaffold10x_145_pilon	365608	396008	THD22311.1 Carbonic anhydrase [Fasciola hepatica]	18.5096	17.8639	19.0022	20.6108	9.68536	8.22995	13.7339	75.7146
STRG.49754.1	STRG.49756.1	NO	-0.195766	3779	STRG.49754.1	scaffold10x_206_pilon	954017	955245	0.0408053	0	0.0763007	0	0.0638847	0.042403	0	0	STRG.49756.1	scaffold10x_206_pilon	959023	1001185	THD26673.1 hypothetical protein D915_002580 [Fasciola hepatica]	16.2649	18.5477	7.75258	15.609	0.177074	0.133675	0.088995	0
STRG.9806.1	STRG.9820.1	NO	-0.195376	108614	STRG.9806.1	scaffold10x_313_pilon	2746659	2756515	0.483599	0.416448	1.04573	0.492001	0.356469	1.31247	1.26275	0	STRG.9820.1	scaffold10x_313_pilon	2865128	2889498	CAP72046.1 tubulin alpha-3, partial [Fasciola hepatica]	365.07	847.138	268.668	190.974	2.13854	45.416	2.479	1.41002
STRG.56912.1	STRG.56913.1	NO	-0.195169	31846	STRG.56912.1	scaffold10x_1427_pilon	21434	23245	0	0	0.0135283	0	0.114953	0.0966937	0	0	STRG.56913.1	scaffold10x_1427_pilon	55090	113488	TPP58136.1 KN motif and ankyrin repeat domain-containing protein 2 [Fasciola gigantica]	42.0358	52.4114	38.638	20.2532	41.5466	50.733	83.4622	86.6531
STRG.47333.2	STRG.47336.1	NO	-0.194641	20477	STRG.47333.2	scaffold10x_391_pilon	1276940	1285862	0.028812	0	0	0.0182175	0.142267	0.0841092	0	0	STRG.47336.1	scaffold10x_391_pilon	1306338	1309196	THD25798.1 hypothetical protein D915_003548 [Fasciola hepatica]	11.817	9.32779	13.3205	14.9827	4.84513	6.94858	3.90018	0.543536
STRG.35135.2	STRG.35133.3	NO	-0.194315	12324	STRG.35135.2	scaffold10x_1125_pilon	386647	387335	0.113679	0.20815	0.353856	0.400776	0.195396	0.30208	0.333894	0	STRG.35133.3	scaffold10x_1125_pilon	342075	374324	THD24367.1 Ran-binding protein 3 [Fasciola hepatica]	0.0879883	0.046637	0.145083	0.208613	0.785036	1.69493	0.388333	1.07926
STRG.3583.1	STRG.3587.7	YES	-0.194063	18519	STRG.3583.1	scaffold10x_217_pilon	5532892	5533531	0.048622	0.023243	0.02164	0.008687	1866.8	712.022	0	0.012654	STRG.3587.7	scaffold10x_217_pilon	5552049	5573022	THD19588.1 Autophagy protein 5 [Fasciola hepatica]	1.09229	6.0933	0.0828773	0.12881	0.332399	0.12494	0.122825	0.116198
STRG.36554.3	STRG.36540.4	NO	-0.193954	149681	STRG.36554.3	scaffold10x_534_pilon	1325712	1330162	0.073898	0.174637	0.640066	0.786158	0.0228173	0.09574	0	0.099436	STRG.36540.4	scaffold10x_534_pilon	1161509	1176032	THD26015.1 Thioredoxin dependent peroxide reductase [Fasciola hepatica]	0.376648	1.68954	6.19262	0.317937	0.344704	7.38508	8.39424	141.341
STRG.76312.3	STRG.76310.1	NO	-0.19373	37343	STRG.76312.3	scaffold10x_1329_pilon	94944	98171	0.0545767	0.0378405	0.096555	0.0835625	0.0580793	0.0518103	0	0	STRG.76310.1	scaffold10x_1329_pilon	10125	57602	THD24740.1 tRNA-nucleotidyltransferase [Fasciola hepatica]	8.68195	9.64725	28.5678	9.18763	14.8558	27.1642	14.7702	36.3921
STRG.13491.1	STRG.13493.1	NO	-0.193448	16733	STRG.13491.1	scaffold10x_73_pilon	406094	409370	0.00780133	0.007529	0.133939	0.084537	0.105423	0.0112738	0	0	STRG.13493.1	scaffold10x_73_pilon	426102	445643	THD28054.1 Cell division protein kinase 20 [Fasciola hepatica]	31.639	28.7367	23.387	24.3753	13.7279	28.7613	20.506	10.9095
STRG.4288.1	STRG.4298.4	NO	-0.193151	27076	STRG.4288.1	scaffold10x_513_pilon	5362193	5377213	0	0	0	0	0.0259127	0.516596	0.181381	0.550426	STRG.4298.4	scaffold10x_513_pilon	5404288	5425337	THD20983.1 LIM/homeobox protein Awh [Fasciola hepatica]	0.684845	0.106492	0.0520257	0.063173	0.0258767	0.204907	0.122802	0
STRG.75349.1	STRG.75351.7	NO	-0.193115	18817	STRG.75349.1	scaffold10x_1814_pilon	201347	203647	0.140209	0.033479	0	0.0090295	0.0439473	0.0309878	0.017625	0	STRG.75351.7	scaffold10x_1814_pilon	222463	251392	THD20579.1 hypothetical protein D915_008679 [Fasciola hepatica]	1.50987	0.492648	0.669233	2.93019	1.02786	1.79659	0.058294	4.50715
STRG.18365.3	STRG.18363.1	NO	-0.193048	3745	STRG.18365.3	scaffold10x_259_pilon	2531563	2534245	0.0383113	0	0.123916	0.05989	0.006407	0.137315	0.44941	0	STRG.18363.1	scaffold10x_259_pilon	2504646	2527819	THD28957.1 hypothetical protein D915_000198 [Fasciola hepatica]	7.60699	6.5423	21.8463	10.8245	9.86005	6.91607	1.31818	0
STRG.70957.1	STRG.70951.1	NO	-0.192654	27975	STRG.70957.1	scaffold10x_425_pilon	385470	391365	0.0949803	0.131478	0.213167	0.120818	0.0406803	0.0469857	0	0	STRG.70951.1	scaffold10x_425_pilon	229092	357496	THD28136.1 RNA binding motif single stranded interacting [Fasciola hepatica]	26.7734	24.5115	37.9781	36.4875	11.6647	9.70961	11.6364	124.071
STRG.28054.4	STRG.28064.2	NO	-0.192472	89430	STRG.28054.4	scaffold10x_1332_pilon	1596666	1598074	0.0511613	0.020207	0	0.0626615	0.031935	0.156198	0.018027	0	STRG.28064.2	scaffold10x_1332_pilon	1687503	1813690	THD26438.1 Schwann cell myelin protein [Fasciola hepatica]	1.85064	2.29937	3.7455	3.91848	0.38391	0.256256	0.551302	0.085454
STRG.41356.1	STRG.41354.1	NO	-0.192247	10555	STRG.41356.1	scaffold10x_474_pilon	178877	182799	0	0	0	0	0.0393433	0.123242	0	0	STRG.41354.1	scaffold10x_474_pilon	166695	168323	THD26044.1 Ubiquitin carboxyl-terminal hydrolase [Fasciola hepatica]	23.8483	25.7647	13.6124	25.0435	5.96238	45.8703	155.632	1715.52
STRG.52222.1	STRG.52226.1	NO	-0.191764	21852	STRG.52222.1	scaffold10x_606_pilon	870002	875858	0	0	0	0	0.0405717	1.53585	0.057771	0	STRG.52226.1	scaffold10x_606_pilon	897709	930436	THD24821.1 Ribosome biogenesis protein BMS1 [Fasciola hepatica]	40.2549	31.7419	35.8805	34.5161	18.0917	31.9338	59.0198	57.2028
STRG.62453.1	STRG.62462.6	NO	-0.191215	92480	STRG.62453.1	scaffold10x_1089_pilon	413943	415102	31.1036	29.6256	192.283	37.6282	609.276	70.5675	90.1588	0	STRG.62462.6	scaffold10x_1089_pilon	507581	530737	THD21952.1 Ceramide kinase [Fasciola hepatica]	0.274469	0.262888	1.54414	6.88366	0.345808	0.80273	1.40546	0.32972
STRG.61309.1	STRG.61307.1	NO	-0.190806	4387	STRG.61309.1	scaffold10x_663_pilon	825305	825876	1.4909	0.985707	1.07353	1.34601	0.139799	0.903727	0.691101	0.29298	STRG.61307.1	scaffold10x_663_pilon	817477	820919	XP_005159209.1 uncharacterized protein sidkey-242h9.3 isoform X1 [Danio rerio]	0.116478	0.117329	0.020209	0.115526	0.55918	1.3531	0.06317	0.119723
STRG.60197.8	STRG.60194.1	NO	-0.1907	37269	STRG.60197.8	scaffold10x_1104_pilon	480095	481824	0.0321213	0.0218695	0.0628723	0.0270395	0.09869	0.120784	0.110081	0	STRG.60194.1	scaffold10x_1104_pilon	387291	442827	THD23329.1 Digestive organ expansion factor [Fasciola hepatica]	30.9621	29.1179	35.0535	33.8726	4.03959	18.2558	35.7581	15.5516
STRG.30943.1	STRG.30939.1	NO	-0.190648	14023	STRG.30943.1	scaffold10x_289_pilon	1622529	1624700	0.012459	0.035502	0.0378613	0.130929	0.0298057	0.0987175	0.0686	0	STRG.30939.1	scaffold10x_289_pilon	1556328	1608507	THD27394.1 PAS domain-containing serine/threonine-protein kinase [Fasciola hepatica]	0.674561	0.0436725	0.55245	0.152165	0.702478	0.26807	0.740332	0.085721
STRG.78865.1	STRG.78869.1	NO	-0.19058	25122	STRG.78865.1	scaffold10x_1644_pilon	23571	29356	0.614097	0.238528	0.254177	0.310794	0.056965	0.257544	0.167497	0	STRG.78869.1	scaffold10x_1644_pilon	54477	60959	KAA3680831.1 uncharacterized protein DEA37_0007530 [Paragonimus westermani]	0.0186917	0.011655	0.0490933	0.042211	0.0442047	0.257346	0.283324	0.064589
STRG.57815.1	STRG.57810.2	NO	-0.190298	192	STRG.57815.1	scaffold10x_202_pilon	602691	603139	0.179029	0.062341	0.668727	0.183492	1.08267	2.51598	0	0.894136	STRG.57810.2	scaffold10x_202_pilon	514143	602500	THD27827.1 hypothetical protein D915_001273 [Fasciola hepatica]	0.067035	0.033533	0.120763	0.069545	0.00315733	0.0254697	0	0
STRG.53739.1	STRG.53724.1	NO	-0.19023	147330	STRG.53739.1	scaffold10x_44_pilon	1254961	1258425	0.107668	0.0364375	0.290177	0.111026	0.194378	0.364239	0.288084	0	STRG.53724.1	scaffold10x_44_pilon	1077976	1107632	THD19576.1 Guanine nucleotide-binding protein subunit beta [Fasciola hepatica]	64.3807	82.9858	84.0074	86.97	20.1532	25.4007	80.2789	44.7943
STRG.72971.1	STRG.72952.5	NO	-0.189896	251223	STRG.72971.1	scaffold10x_38_pilon	300065	300979	0.193689	0.184378	0.187837	0.226176	0.037367	2.35906	0	0	STRG.72952.5	scaffold10x_38_pilon	25474	48843	THD19564.1 Cyclin-Dependent Kinase [Fasciola hepatica]	4.65123	5.62726	10.0031	8.01472	6.54781	7.89302	19.9992	11.7207
STRG.36119.2	STRG.36112.3	NO	-0.189726	74482	STRG.36119.2	scaffold10x_1050_pilon	709604	716097	0	0.003951	0.00846133	0.004854	0.149182	0.110314	0	0	STRG.36112.3	scaffold10x_1050_pilon	621029	635123	THD28489.1 hypothetical protein D915_000614 [Fasciola hepatica]	3.89457	0.365018	0.78931	20.7103	3.94538	4.76515	16.4041	1.95753
STRG.72037.1	STRG.72033.2	NO	-0.18921	17950	STRG.72037.1	scaffold10x_447_pilon	362191	362833	0.027507	0	0	0	0.64192	0.906186	0.647384	0	STRG.72033.2	scaffold10x_447_pilon	319674	344242	THD19971.1 hypothetical protein D915_008847 [Fasciola hepatica]	2.59924	1.7658	2.93769	3.32092	1.48954	2.56248	0.290174	0
STRG.17237.1	STRG.17232.4	NO	-0.189154	18703	STRG.17237.1	scaffold10x_22_pilon	1120171	1123775	0.028875	0.027803	0.174441	0.166515	0.0291007	0.0333675	0	0	STRG.17232.4	scaffold10x_22_pilon	1071680	1101469	THD28293.1 hypothetical protein D915_000839 [Fasciola hepatica]	30.3872	26.7989	33.6486	24.2013	21.499	41.4851	39.6842	29.1395
STRG.65387.1	STRG.65389.1	NO	-0.188115	7429	STRG.65387.1	scaffold10x_182_pilon	262629	263050	0	0	0.635204	0.228323	0.559401	1.59012	0.301426	0	STRG.65389.1	scaffold10x_182_pilon	270478	304731	THD24608.1 hypothetical protein D915_004411 [Fasciola hepatica]	40.3599	38.6218	22.8182	35.3702	15.0785	19.0459	7.32321	0
STRG.48820.1	STRG.48824.1	NO	-0.187863	26840	STRG.48820.1	scaffold10x_770_pilon	605290	608009	0.470453	0.109885	0.0828417	0.181413	0.094502	0.0147043	0.037757	0.090583	STRG.48824.1	scaffold10x_770_pilon	634848	651439	THD23268.1 Hypoxanthine-guanine phosphoribosyltransferase [Fasciola hepatica]	11.0797	13.4685	22.0143	16.8251	15.3418	11.09	12.4108	11.8697
STRG.55912.1	STRG.55911.1	NO	-0.18687	10646	STRG.55912.1	scaffold10x_414_pilon	978121	982457	0.0737277	0.0401055	0.0797333	0.120529	0.129841	0.106893	0.036134	0.111735	STRG.55911.1	scaffold10x_414_pilon	878791	967476	THD25170.1 DEP domain-containing protein [Fasciola hepatica]	13.8704	16.3021	20.8913	16.28	16.8796	14.8926	14.4697	2.45632
STRG.68411.1	STRG.68410.1	NO	-0.186679	99	STRG.68411.1	scaffold10x_1477_pilon	525855	532494	0.851631	0.804155	0.327176	0.500968	0.38324	1.51324	0.471175	0	STRG.68410.1	scaffold10x_1477_pilon	507956	525757	TPP56488.1 N-acetyllactosaminide beta-1 6-N-acetylglucosaminyl-transferase [Fasciola gigantica]	0.406645	0.790555	1.87739	6.52128	2.33875	0.906347	12.494	0.305459
STRG.21832.1	STRG.21825.4	NO	-0.185963	19344	STRG.21832.1	scaffold10x_93_pilon	177491	180101	0.00520667	0.0235505	0.209843	0.0338575	0.064655	0.160782	0.047697	0.192499	STRG.21825.4	scaffold10x_93_pilon	34719	158148	THD27557.1 hypothetical protein D915_001391 [Fasciola hepatica]	4.23583	2.2347	5.51921	1.90762	0.076205	0.170766	6.98982	0.014257
STRG.15766.2	STRG.15769.3	NO	-0.185787	27861	STRG.15766.2	scaffold10x_730_pilon	3121122	3123228	5.39831	6.33686	3.52527	5.41072	0.747792	1.65458	2.1959	0	STRG.15769.3	scaffold10x_730_pilon	3151088	3275162	THD26742.1 Receptor-type tyrosine-protein phosphatase F [Fasciola hepatica]	0	0	0	0	0	0.218673	2.79125	0
STRG.54860.2	STRG.54861.1	NO	-0.185671	1757	STRG.54860.2	scaffold10x_532_pilon	257296	259937	0.079566	0.146155	0.0654427	0.117043	0.00180633	0.0365072	0.082055	0	STRG.54861.1	scaffold10x_532_pilon	261693	337552	TPP63136.1 hypothetical protein FGIG_06819 [Fasciola gigantica]	19.355	16.9653	13.2487	26.6158	34.2928	50.0991	59.7393	20.7042
STRG.2711.3	STRG.2715.5	NO	-0.185507	108807	STRG.2711.3	scaffold10x_908_pilon	3281396	3281859	0	0	0	0	0.355086	0.124007	0	0	STRG.2715.5	scaffold10x_908_pilon	3390665	3467463	THD29129.1 hypothetical protein D915_000016 [Fasciola hepatica]	0	0.0785535	0.0219197	0.0257025	0.0202563	0.0488143	0.301141	0
STRG.55033.2	STRG.55037.5	NO	-0.185419	23478	STRG.55033.2	scaffold10x_416_pilon	309686	311322	0.007694	0	0.00644333	0.0695855	0.021058	0.0959162	0.093124	0.043394	STRG.55037.5	scaffold10x_416_pilon	334799	453530	THD26070.1 hypothetical protein D915_003222 [Fasciola hepatica]	2.08365	0.170934	8.21956	5.33658	0.262593	1.01853	0.451021	0.062113
STRG.3067.1	STRG.3069.5	NO	-0.185396	38585	STRG.3067.1	scaffold10x_493_pilon	3380758	3384901	0.375502	0.354108	0.292961	0.38918	0.305278	0.0885755	0.077188	0	STRG.3069.5	scaffold10x_493_pilon	3423485	3428622	THD29086.1 hypothetical protein D915_000063 [Fasciola hepatica]	1.5657	1.15365	6.77267	2.77425	3.07685	4.36075	5.35168	1.32725
STRG.58394.1	STRG.58373.5	NO	-0.185384	426956	STRG.58394.1	scaffold10x_2189_pilon	1067837	1068810	0.164397	0.084004	0.253682	0.260037	0.0432317	0.201507	0.052808	0	STRG.58373.5	scaffold10x_2189_pilon	616826	640882	THD28145.1 hypothetical protein D915_001028 [Fasciola hepatica]	0.460716	0.277732	0.22576	0.435109	0.131	0.130998	1.44969	0.176027
STRG.71600.1	STRG.71589.2	NO	-0.18518	49850	STRG.71600.1	scaffold10x_2152_pilon	169754	170727	0.03974	0	0.027793	0.0131825	0.135071	1.02244	0	0	STRG.71589.2	scaffold10x_2152_pilon	88262	119905	THD23063.1 Tumor protein D52 [Fasciola hepatica]	4.20059	2.78285	5.80743	6.67675	3.37742	2.91236	57.5932	1502.12
STRG.3584.1	STRG.3587.7	NO	-0.18514	18519	STRG.3584.1	scaffold10x_217_pilon	5532892	5533531	0.259451	0.273583	0.437637	0.429648	203.265	64.0899	0	0.161049	STRG.3587.7	scaffold10x_217_pilon	5552049	5573022	THD19588.1 Autophagy protein 5 [Fasciola hepatica]	1.09229	6.0933	0.0828773	0.12881	0.332399	0.12494	0.122825	0.116198
STRG.35715.6	STRG.35706.1	NO	-0.185017	175900	STRG.35715.6	scaffold10x_802_pilon	517373	563175	0.0203227	0	0.328773	0.160955	0.198795	0.0330713	0	0.385861	STRG.35706.1	scaffold10x_802_pilon	321605	341474	GAA34101.1 syntaxin 6 [Clonorchis sinensis]	282.589	306.598	306.97	280.25	79.7608	73.6793	126.7	50.3564
STRG.34023.1	STRG.34036.3	NO	-0.184991	108786	STRG.34023.1	scaffold10x_1453_pilon	293354	293832	0	0.073877	0	0	0	0.338281	0	0	STRG.34036.3	scaffold10x_1453_pilon	402617	472889	THD28248.1 LAG1 longevity assurance 1 [Fasciola hepatica]	0.28797	0.191085	12.6712	0.154177	0.012176	0.0177763	0.285871	0
STRG.29647.1	STRG.29644.1	NO	-0.1849	413	STRG.29647.1	scaffold10x_325_pilon	802803	803693	0.123675	0.0342805	0.131755	0.0748595	0.36736	0.252751	0	0	STRG.29644.1	scaffold10x_325_pilon	771298	802391	THD21820.1 Myosin-2 [Fasciola hepatica]	217.477	194.09	117.423	170.032	91.7999	68.8261	153.712	0.96286
STRG.5191.1	STRG.5193.6	NO	-0.184806	31930	STRG.5191.1	scaffold10x_436_pilon	4682178	4683663	0	0.010893	0	0.0269905	0.00836433	0.191946	0	0	STRG.5193.6	scaffold10x_436_pilon	4715592	4747715	THD25802.1 Innexin [Fasciola hepatica]	1.42886	1.76868	1.75756	1.41932	0.381996	2.62687	26.8911	1331.1
STRG.13288.1	STRG.13290.1	NO	-0.184804	72530	STRG.13288.1	scaffold10x_71_pilon	1061130	1062402	0	0	0	0	0.203831	0.0708415	0	0	STRG.13290.1	scaffold10x_71_pilon	1134931	1136393	XP_009171682.1 hypothetical protein T265_07798 [Opisthorchis viverrini]	0	0	0.0204217	0.0383185	0.0190577	0.0245437	1.60404	0
STRG.19740.1	STRG.19735.1	NO	-0.184714	55255	STRG.19740.1	scaffold10x_281_pilon	923541	927534	0.0376393	0.0305005	0.0335553	0.0408225	0.0708603	0.127017	0.047459	0.095875	STRG.19735.1	scaffold10x_281_pilon	856726	868287	THD27606.1 NADH dehydrogenase [ubiquinone] complex I assembly factor [Fasciola hepatica]	3.89515	3.32135	4.96436	2.91967	1.75655	4.37734	2.09625	1.01056
STRG.47839.1	STRG.47840.9	NO	-0.184407	41514	STRG.47839.1	scaffold10x_303_pilon	1304602	1308630	1.11548	0.745556	1.2771	0.944912	1.00441	0.558891	0.153494	0.311745	STRG.47840.9	scaffold10x_303_pilon	1350143	1390165	THD22628.1 Coiled-coil domain-containing protein 75 [Fasciola hepatica]	1.85131	1.13281	0.449019	0.523768	0.300646	0.567547	1.82647	0.288579
STRG.50059.2	STRG.50061.1	NO	-0.184397	19795	STRG.50059.2	scaffold10x_247_pilon	1073809	1078504	0.154845	0.100586	0.145641	0.306375	0.18341	0.378583	0.094864	0.059666	STRG.50061.1	scaffold10x_247_pilon	1098298	1107237	THD22380.1 Annexin [Fasciola hepatica]	780.715	815.163	801.052	1044.16	151.183	154.929	1590.62	22.019
STRG.59077.2	STRG.59073.1	NO	-0.18414	14402	STRG.59077.2	scaffold10x_201_pilon	238448	241376	0.0437007	0.0733175	0.0444393	0.115516	0.025028	0.0598578	0.01463	0	STRG.59073.1	scaffold10x_201_pilon	217719	224047	VZI44452.1 unnamed protein product [Sparganum proliferum]	0.0357433	0.0588905	0.066908	0.039173	0.08261	0.159549	0.241389	0
STRG.54486.1	STRG.54493.1	NO	-0.183981	122969	STRG.54486.1	scaffold10x_964_pilon	186931	188956	0	0	0	0	0.059259	0.215879	0	0.533896	STRG.54493.1	scaffold10x_964_pilon	311924	339404	THD28717.1 putative Phd finger protein [Fasciola hepatica]	11.9323	17.9176	16.4876	30.0482	4.94986	14.1655	37.5763	17.5039
STRG.24514.1	STRG.24508.5	NO	-0.183689	27117	STRG.24514.1	scaffold10x_604_pilon	1077851	1078518	0	0.0428205	0	0.026444	0.197894	0.123412	0.177402	0	STRG.24508.5	scaffold10x_604_pilon	995591	1050735	THD27666.1 Patatin phospholipase domain-containing protein 7 [Fasciola hepatica]	3.30463	9.63578	7.21781	3.83116	3.7752	3.95474	3.96308	2.45935
STRG.74220.2	STRG.74233.3	NO	-0.181922	134316	STRG.74220.2	scaffold10x_2264_pilon	171422	196793	0.00500667	0	0.00993133	0.0022385	0.2276	0.0267667	0	0	STRG.74233.3	scaffold10x_2264_pilon	331108	378060	THD27019.1 Mitogen-activated protein kinase [Fasciola hepatica]	4.54532	0.880891	0.223399	0.638908	0.204202	0.292437	0.000204	0.079304
STRG.72356.1	STRG.72352.4	NO	-0.181917	13942	STRG.72356.1	scaffold10x_1599_pilon	443881	445219	1.26299	1.25143	1.94884	1.48965	0.387864	3.79675	0.941414	0.299232	STRG.72352.4	scaffold10x_1599_pilon	328996	429940	THD23694.1 hypothetical protein D915_005356 [Fasciola hepatica]	0.044113	0.026786	0.099781	0.21659	0.201778	0.0681927	0.010506	0.099489
STRG.66739.1	STRG.66743.3	NO	-0.181746	54010	STRG.66739.1	scaffold10x_122_pilon	569098	571153	0.0120777	0.0564255	0.0454297	0.107705	0	0.029529	0.177011	0.518266	STRG.66743.3	scaffold10x_122_pilon	625162	745532	THD25920.1 Nuclear receptor 2DBD gamma [Fasciola hepatica]	0.473055	0.371487	15.9501	10.613	0.243713	0.164701	0.399535	0.046897
STRG.71272.1	STRG.71278.2	NO	-0.181733	26546	STRG.71272.1	scaffold10x_2423_pilon	26563	55727	0	0.014245	0.00760233	0.0503055	0.080832	0.19417	0	0	STRG.71278.2	scaffold10x_2423_pilon	82272	121280	THD23957.1 Dexamethasone-induced Ras protein 1 [Fasciola hepatica]	0	0.0015745	0.0901277	0	0.110002	0.0364015	0.449978	0
STRG.2688.3	STRG.2694.1	NO	-0.181341	62028	STRG.2688.3	scaffold10x_908_pilon	2954950	2957022	1.82889	1.24763	1.19747	1.85088	0.607	1.11575	0.277571	0.506055	STRG.2694.1	scaffold10x_908_pilon	3019049	3030041	THD21706.1 hypothetical protein D915_007219 [Fasciola hepatica]	0.79946	0.0915915	0.747464	0.236267	3.1704	1.9182	0.068755	0.372257
STRG.35218.1	STRG.35220.5	NO	-0.181275	7715	STRG.35218.1	scaffold10x_1125_pilon	1271465	1274936	0	0	0	0	0.040285	0.309331	0	0	STRG.35220.5	scaffold10x_1125_pilon	1282650	1302312	THD19834.1 Uroporphyrinogen decarboxylase [Fasciola hepatica]	5.04269	6.9746	0	9.54235	0	3.81072	2.23863	19.6786
STRG.13455.2	STRG.13454.2	NO	-0.180749	193	STRG.13455.2	scaffold10x_73_pilon	34000	35669	0.00645233	0.027123	0.064657	0.011503	0.0832623	0.030194	0	0	STRG.13454.2	scaffold10x_73_pilon	10301	33808	THD28055.1 [Pyruvate dehydrogenase (Acetyl-transferring)] kinase isozyme 3 mitochondrial [Fasciola hepatica]	25.0236	29.1816	18.0871	50.5045	0.0812983	0.15097	0.287891	0.237936
STRG.29733.1	STRG.29725.4	NO	-0.179851	92914	STRG.29733.1	scaffold10x_325_pilon	2255529	2257228	0.510137	0.570433	0.349549	0.32872	0.375943	0.0996985	0	0	STRG.29725.4	scaffold10x_325_pilon	2128994	2162616	THD24057.1 mRNA-capping enzyme [Fasciola hepatica]	0.0693767	0.0066305	0.0240377	0.016513	1.31513	1.90113	0.021935	0.030297
[truncated: 2,592 more rows]
